# Supplementary material for: Cdc48 plays a crucial role in redox homeostasis through dynamic reshaping of its interactome during early stationary phase
Source: Redox Biol. 2025 May 1;84:103651. doi: 10.1016/j.redox.2025.103651 (PMC12137173; doi:10.1016/j.redox.2025.103651)
Supplement: Multimedia component 2 [file mmc2.xlsx]

## Sheet: wt_24h_48h_interactome
Supplementary table 1 - all
			Median Log(2) LFQ
Protein IDs	Protein names	Gene names	24h	48h	Peptides	Unique peptides	Sequence coverage [%]	Mol. weight [kDa]
Q00955	Acetyl-CoA carboxylase;Biotin carboxylase	ACC1	-10.1888	-9.30325	64	64	61	34.2
Q07878	Vacuolar protein sorting-associated protein 13	VPS13	-9.1445	-8.4922	63	63	63	23
P40433	6-phosphofructo-2-kinase 1	PFK26	-4.8445	-4.32566	56	56	56	58.3
P38929	Calcium-transporting ATPase 2	PMC1	-6.968	-6.11833	52	52	52	41.1
Q07653	Protein HBT1	HBT1	-9.29368	-8.32769	47	47	47	62.5
P11154	Pyruvate carboxylase 1	PYC1	-11.5195	-9.50964	31	31	10	27.7
P07251	ATP synthase subunit alpha, mitochondrial	ATP1	-8.76975	-6.39278	29	29	29	53.9
P30624	Long-chain-fatty-acid--CoA ligase 1	FAA1	-9.55894	-8.87576	29	29	27	48.4
P19414	Aconitate hydratase, mitochondrial	ACO1	-10.4935	-9.44287	27	27	27	45
P40215	External NADH-ubiquinone oxidoreductase 1, mitochondrial	NDE1	-8.78351	-6.99041	27	27	26	46.2
P00830	ATP synthase subunit beta, mitochondrial	ATP2	-9.84686	-7.18114	27	27	27	66.3
P22202	Heat shock protein SSA4	SSA4	-11.9894	-10.3466	26	15	9	48
P54115	Magnesium-activated aldehyde dehydrogenase, cytosolic	ALD6	-10.3902	-8.97393	24	24	24	55.4
P22855	Alpha-mannosidase	AMS1	-11.582	-10.023	23	23	23	22.8
P05030	Plasma membrane ATPase 1	PMA1	-9.90194	-9.23954	23	23	8	34.5
P06169	Pyruvate decarboxylase isozyme 1	PDC1	-7.16845	-6.61134	23	23	18	48
P34223	UBX domain-containing protein 1	SHP1	-6.76259	-5.55801	23	23	23	61
P07257	Cytochrome b-c1 complex subunit 2, mitochondrial	QCR2	-12.0332	-9.34968	22	22	22	58.2
P10963	Phosphoenolpyruvate carboxykinase [ATP]	PCK1	-13.8813	-10.6634	22	22	22	45.9
P53622	Coatomer subunit alpha	COP1	-13.2239	-12.1881	22	22	22	24.7
P05694	5-methyltetrahydropteroyltriglutamate--homocysteine methyltransferase	MET6	-13.8806	-12.7486	21	21	21	28.2
Q08224;Q08975;Q06490	Hydroxymethylpyrimidine/phosphomethylpyrimidine kinase THI20	THI20	-12.1627	-9.64822	21	21	21	42.6
P00815	Histidine biosynthesis trifunctional protein;Phosphoribosyl-AMP cyclohydrolase;Phosphoribosyl-ATP pyrophosphohydrolase;Histidinol dehydrogenase	HIS4	-14.7233	-10.5944	21	21	21	30.8
P15992	Heat shock protein 26	HSP26	-4.84257	-4.46359	20	20	20	78
P41939	Isocitrate dehydrogenase [NADP] cytoplasmic	IDP2	-14.2501	-12.1008	20	20	16	50.2
P08566	Pentafunctional AROM polypeptide;3-dehydroquinate synthase;3-phosphoshikimate 1-carboxyvinyltransferase;Shikimate kinase;3-dehydroquinate dehydratase;Shikimate dehydrogenase	ARO1	-14.5427	-12.3821	20	20	20	15
P38081	Uncharacterized glycosyl hydrolase YBR056W		-10.7436	-9.77661	19	19	19	42.1
P32454	Aminopeptidase 2, mitochondrial	APE2	-15.1525	-13.14	19	19	17	25.1
P00927	Threonine dehydratase, mitochondrial	ILV1	-14.0111	-10.3042	19	19	19	39.6
P03965	Carbamoyl-phosphate synthase arginine-specific large chain	CPA2	-14.0956	-13.047	19	17	17	18.5
Q04781	E3 ubiquitin-protein ligase listerin	RKR1	-12.7018	-11.7078	19	19	19	11.7
P00890	Citrate synthase, mitochondrial	CIT1	-14.1555	-10.2173	18	18	18	40.1
P41810	Coatomer subunit beta	SEC26	-11.6766	-10.6766	18	18	18	22.2
P14742	Glutamine--fructose-6-phosphate aminotransferase [isomerizing]	GFA1	-11.0288	-9.81838	17	17	17	31.8
P17967	Protein disulfide-isomerase	PDI1	-11.5274	-10.4115	17	17	17	41.6
P33327	NAD-specific glutamate dehydrogenase	GDH2	-14.6487	-12.0524	17	17	17	17.9
P09798	Anaphase-promoting complex subunit CDC16	CDC16	-10.9402	-9.93947	17	17	17	23.7
P38820	Adenylyltransferase and sulfurtransferase UBA4;Adenylyltransferase UBA4;Sulfurtransferase UBA4	UBA4	-11.6543	-9.5976	16	16	16	30.2
Q07793;Q92393;Q12414;Q12316;Q12269;Q12141;Q12088;Q04711;Q04670;Q03855;Q03619;Q03612;Q03434;P47100;P47098;P0C2J1;P0C2I9;P0C2I7;P0C2I6;P0C2I5;P0C2I3;P0C2I2;Q12193;P0C2J0;Q99337;O13535;Q12273;O13527	Transposon Ty1-DR4 Gag-Pol polyprotein;Capsid protein;Ty1 protease;Integrase;Reverse transcriptase/ribonuclease H;Transposon Ty1-OR Gag-Pol polyprotein;Capsid protein;Ty1 protease;Integrase;Reverse transcriptase/ribonuclease H;Transposon Ty1-PL Gag-Pol polyprotein;Capsid protein;Ty1 protease;Integrase;Reverse transcriptase/ribonuclease H;Transposon Ty1-GR3 Gag-Pol polyprotein;Capsid protein;Ty1 p…	TY1B-DR4;TY1B-OR;TY1B-PL;TY1B-GR3;TY1B-GR2;TY1B-GR1;TY1B-LR1;TY1B-ML1;TY1B-MR2;TY1B-DR1;TY1B-ER2;TY1B-ER1;TY1B-ML2;TY1B-JR2;TY1B-JR1;TY1B-PR3;TY1B-PR1;TY1B-LR4;TY1B-LR3;TY1B-LR2;TY1B-DR6;TY1B-DR5;TY1B-BR;TY1B-PR2;TY1B-NL2;TY1B-H;TY1B-OL	-7.02378	-5.84621	16	16	0	12.8
Q04336	Uncharacterized protein YMR196W		-14.616	-11.9143	16	16	16	14.9
P38077	ATP synthase subunit gamma, mitochondrial	ATP3	-9.04671	-8.10533	15	15	15	44.1
P04840	Mitochondrial outer membrane protein porin 1	POR1	-8.06146	-6.64654	15	15	15	56.5
Q00711;P47052	Succinate dehydrogenase [ubiquinone] flavoprotein subunit, mitochondrial	SDH1	-11.6919	-9.82102	15	15	15	23.1
P07256	Cytochrome b-c1 complex subunit 1, mitochondrial	COR1	-14.5369	-6.83936	15	15	15	43.3
P38426	Trehalose synthase complex regulatory subunit TPS3	TPS3	-13.1094	-11.619	15	15	15	17.1
P32191	Glycerol-3-phosphate dehydrogenase, mitochondrial	GUT2	-14.3213	-11.9487	15	15	15	21.9
P40157	Vacuolar import and degradation protein 27	VID27	-14.7849	-12.3712	15	15	15	22.5
P18239	ADP,ATP carrier protein 2	PET9	-7.82411	-6.98069	14	14	10	42.1
P39522	Dihydroxy-acid dehydratase, mitochondrial	ILV3	-12.8484	-11.8372	14	14	14	27.4
P46367	Potassium-activated aldehyde dehydrogenase, mitochondrial	ALD4	-13.1951	-11.207	14	14	13	34.3
Q08818	Meiotic sister-chromatid recombination protein 6, mitochondrial	MSC6	-13.1167	-11.7139	14	14	14	22
P27472	Glycogen [starch] synthase isoform 2	GSY2	-14.7106	-12.9736	14	14	12	22.7
Q12217;Q04706;P47099;P0CX69;P0CX68;P0CX67;P0CX66;P0CX65;P0CX60;P0CX59;P0CX58;P0CX57;O74302;P0C2I4;Q12470	Transposon Ty1-BR Gag polyprotein;Capsid protein;Gag-p4;Transposon Ty1-ML1 Gag polyprotein;Capsid protein;Gag-p4;Transposon Ty1-JR2 Gag polyprotein;Capsid protein;Gag-p4;Transposon Ty1-MR2 Gag polyprotein;Capsid protein;Gag-p4;Transposon Ty1-LR1 Gag polyprotein;Capsid protein;Gag-p4;Transposon Ty1-GR3 Gag polyprotein;Capsid protein;Gag-p4;Transposon Ty1-ER2 Gag polyprotein;Capsid protein;Gag-p4;T…	TY1A-BR;TY1A-ML1;TY1A-JR2;TY1A-MR2;TY1A-LR1;TY1A-GR3;TY1A-ER2;TY1A-DR5;TY1A-PR2;TY1A-OR;TY1A-PR1;TY1A-A;TY1A-DR4;TY1A-H;TY1A-NL2	-14.3781	-10.1851	13	1	0	38.6
P09457	ATP synthase subunit 5, mitochondrial	ATP5	-11.0132	-10.1324	13	13	13	67
P28834	Isocitrate dehydrogenase [NAD] subunit 1, mitochondrial	IDH1	-14.2757	-11.9917	13	13	13	38.3
Q12109	Tryptophan--tRNA ligase, cytoplasmic	WRS1	-14.317	-11.7887	13	13	13	30.6
P17505	Malate dehydrogenase, mitochondrial	MDH1	-13.2725	-12.0578	13	13	13	48.8
P54838	Dihydroxyacetone kinase 1	DAK1	-11.5973	-10.8146	13	13	13	29.5
P05626	ATP synthase subunit 4, mitochondrial	ATP4	-12.6512	-9.40496	13	13	13	44.7
P07244	Bifunctional purine biosynthetic protein ADE5,7;Phosphoribosylamine--glycine ligase;Phosphoribosylformylglycinamidine cyclo-ligase	ADE5,7	-13.8176	-12.3301	13	13	13	21.8
P40069	Importin subunit beta-4	KAP123	-13.4787	-12.8016	13	13	13	16.1
P30822	Exportin-1	CRM1	-13.1669	-11.7697	13	13	13	10.4
P14904	Vacuolar aminopeptidase 1	APE1	-11.7556	-10.547	12	12	12	32.9
P32891	D-lactate dehydrogenase [cytochrome] 1, mitochondrial	DLD1	-13.1273	-11.6738	12	12	12	23.2
P23641	Mitochondrial phosphate carrier protein;Mitochondrial phosphate carrier protein, N-terminally processed	MIR1	-10.4046	-9.54245	12	12	12	38.6
P17555	Adenylyl cyclase-associated protein	SRV2	-14.136	-12.7968	12	12	12	28.1
P26263	Pyruvate decarboxylase isozyme 3	PDC6	-15.0011	-12.8211	12	9	8	24.7
P25087	Sterol 24-C-methyltransferase	ERG6	-12.7561	-11.8683	12	12	12	37.9
Q02733	Increased recombination centers protein 15	IRC15	-15.0923	-12.0663	12	12	12	28.5
P38230	Probable quinone oxidoreductase	ZTA1	-13.1646	-11.4899	11	11	11	42.8
P39994	Putative 2-hydroxyacyl-CoA lyase	YEL020C	-14.6888	-10.0907	11	11	11	23.9
P25605	Acetolactate synthase small subunit, mitochondrial	ILV6	-13.5067	-12.0217	11	11	11	43
P39003;P32465;P53631;P54854;P47185;P23585	High-affinity hexose transporter HXT6	HXT6	-10.6091	-9.07894	11	11	1	21.8
P36112	MICOS complex subunit MIC60	MIC60	-14.6442	-11.6482	11	11	11	28.3
P39968	Vacuolar protein 8	VAC8	-14.7152	-12.5952	11	11	11	19
P10834	Protein PET54	PET54	-13.4557	-12.7958	11	11	11	39.9
P11075	Protein transport protein SEC7	SEC7	-14.609	-13.6041	11	11	11	6.7
P34760	Peroxiredoxin TSA1	TSA1	-9.47495	-7.50062	10	10	9	61.2
P40029	Peptide methionine sulfoxide reductase	MXR1	-10.9652	-8.73036	10	10	10	39.1
P32381	Actin-related protein 2	ARP2	-12.3383	-11.4898	10	10	10	27.4
P40495	Homoisocitrate dehydrogenase, mitochondrial	LYS12	-13.9149	-11.5253	10	10	10	28.6
P02557	Tubulin beta chain	TUB2	-14.5968	-11.415	10	10	10	24.5
P39721	Protein AIM2	AIM2	-14.621	-11.4717	10	10	10	38.2
P38266	Altered inheritance of mitochondria protein 3	AIM3	-13.6519	-11.2855	10	10	10	12.2
P21801	Succinate dehydrogenase [ubiquinone] iron-sulfur subunit, mitochondrial	SDH2	-14.1834	-11.2157	10	10	10	30.1
Q12118	Small glutamine-rich tetratricopeptide repeat-containing protein 2	SGT2	-14.0394	-12.5785	10	10	10	34.1
P32340	Rotenone-insensitive NADH-ubiquinone oxidoreductase, mitochondrial	NDI1	-14.3534	-12.6211	10	10	10	31.4
P18562	Uracil phosphoribosyltransferase	FUR1	-13.4878	-10.8056	10	10	10	49.5
P80235	Putative mitochondrial carnitine O-acetyltransferase	YAT1	-14.0542	-11.8503	10	10	10	14.8
P39006	Phosphatidylserine decarboxylase proenzyme 1, mitochondrial;Phosphatidylserine decarboxylase 1 beta chain;Phosphatidylserine decarboxylase 1 alpha chain	PSD1	-14.1657	-12.495	10	10	10	23.2
P35719	Uncharacterized protein MRP8	MRP8	-14.3756	-12.8589	10	10	10	61.2
P09734	Tubulin alpha-3 chain	TUB3	-12.4047	-10.3427	9	9	3	22.2
P28241	Isocitrate dehydrogenase [NAD] subunit 2, mitochondrial	IDH2	-13.3317	-12.3059	9	9	9	30.1
P42940	Probable electron transfer flavoprotein subunit beta	CIR1	-14.5246	-13.7749	9	9	9	42.9
Q10740	Leukotriene A-4 hydrolase homolog	LAP2	-14.1052	-12.7027	9	9	9	18
P38986	L-asparaginase 1	ASP1	-14.7684	-8.32209	9	9	9	28.3
Q08951	AP-3 complex subunit delta	APL5	-15.173	-12.5745	9	9	9	13.3
Q06523	Uncharacterized protein YPR148C	YPR148C	-14.0993	-12.9867	9	9	9	19.1
P00546	Cyclin-dependent kinase 1	CDC28	-14.9316	-13.5758	9	9	7	29.5
P07560	Ras-related protein SEC4	SEC4	-10.973	-10.3086	8	8	7	46.5
P00044	Cytochrome c iso-1	CYC1	-10.6303	-9.66209	8	8	6	58.7
P36059	ATP-dependent (S)-NAD(P)H-hydrate dehydratase		-12.289	-10.8184	8	8	8	17.5
P11745	Ran GTPase-activating protein 1	RNA1	-13.637	-12.6903	8	8	8	24.8
Q99288	Broad-range acid phosphatase DET1	DET1	-14.5412	-11.3155	8	8	8	26.9
P17695	Glutaredoxin-2, mitochondrial	GRX2	-11.3673	-8.55423	8	8	8	67.8
P00427	Cytochrome c oxidase subunit 6, mitochondrial	COX6	-13.6484	-12.4545	8	8	8	48
P28240	Isocitrate lyase	ICL1	-15.5098	-12.7779	8	8	8	16.5
P32501	Translation initiation factor eIF-2B subunit epsilon	GCD6	-14.7797	-13.8234	8	8	8	11.1
P40035	Mitochondrial phosphate carrier protein 2	PIC2	-14.7494	-11.3008	8	8	8	20.7
P33338	Protein SLA2	SLA2	-13.6448	-9.84385	8	8	8	11.3
P22803	Thioredoxin-2	TRX2	-8.61936	-7.33772	7	5	5	73.1
P22217	Thioredoxin-1	TRX1	-9.06991	-6.9885	7	7	5	72.8
P00128	Cytochrome b-c1 complex subunit 7	QCR7	-14.037	-11.274	7	7	7	61.4
P17558	37S ribosomal protein PET123, mitochondrial	PET123	-14.0672	-12.8298	7	7	7	27
P04037	Cytochrome c oxidase subunit 4, mitochondrial	COX4	-13.9895	-11.7722	7	7	7	58.7
P53729	Uncharacterized protein YNR029C		-14.6211	-13.5234	7	7	7	19.8
P38235	Uncharacterized protein YBR053C		-14.3431	-12.6188	7	7	7	30.4
P23493	Mitochondrial biogenesis regulation protein 1	MBR1	-13.8336	-12.1899	7	7	7	34.2
P19454	Casein kinase II subunit alpha	CKA2	-14.7782	-12.0304	7	7	7	20.4
P50087	MICOS subunit MIC26	MIC26	-14.2199	-12.6321	7	7	7	32.6
P32318	Thiamine thiazole synthase	THI4	-11.7791	-8.71403	7	7	7	18.7
P06787	Calmodulin	CMD1	-14.4884	-11.6907	7	7	7	63.3
P39722	Mitochondrial Rho GTPase 1	GEM1	-14.8458	-13.6741	7	7	7	12.7
P25373	Glutaredoxin-1	GRX1	-15.0061	-10.9595	7	7	7	75.5
Q08977	UPF0662 protein YPL260W	YPL260W	-13.9596	-12.7746	7	7	7	14
P40582	Glutathione S-transferase 1	GTT1	-13.8928	-11.9854	6	6	6	24.4
P53110	Uncharacterized protein YGL159W		-14.5517	-12.2881	6	6	6	20.8
O13563	26S proteasome regulatory subunit RPN13	RPN13	-14.6279	-11.9602	6	6	6	44.2
P40302	Proteasome subunit alpha type-6	PRE5	-13.9309	-12.3445	6	6	6	26.9
Q12265	Ribose-phosphate pyrophosphokinase 5	PRS5	-15.0421	-12.8618	6	6	6	17.1
P41911	Glycerol-3-phosphate dehydrogenase [NAD(+)] 2, mitochondrial	GPD2	-12.7276	-11.6029	6	6	6	13.6
Q04697	Glucose-signaling factor 2	GSF2	-14.5505	-12.778	6	6	6	15.9
Q04491	Protein transport protein SEC13	SEC13	-14.2723	-13.4002	6	6	6	20.9
P38881	Nucleus-vacuole junction protein 1	NVJ1	-13.5061	-12.8818	5	5	5	16.5
Q12012	Uncharacterized protein YOR289W	YOR289W	-14.6872	-13.177	5	5	5	23.9
P25372	Thioredoxin-3, mitochondrial	TRX3	-14.934	-10.5651	5	5	5	41.7
Q04430	Pantothenate kinase CAB1	CAB1	-14.1025	-12.223	5	5	5	13.9
Q03713	Respiratory supercomplex factor 1, mitochondrial	RCF1	-15.3454	-12.9406	5	5	5	27.7
P40364	Mitochondrial peculiar membrane protein 1	MPM1	-13.6667	-11.899	5	5	5	29.4
P23644	Mitochondrial import receptor subunit TOM40	TOM40	-14.2232	-11.8846	5	5	5	17.1
P39007	Dolichyl-diphosphooligosaccharide--protein glycosyltransferase subunit STT3	STT3	-14.8106	-12.8876	5	5	5	8.6
Q01163	37S ribosomal protein S23, mitochondrial	RSM23	-14.2187	-7.0698	5	5	5	9.8
P21242	Probable proteasome subunit alpha type-7	PRE10	-14.8512	-13.2352	5	5	5	19.4
P02400	60S acidic ribosomal protein P2-beta	RPP2B	-13.7254	-12.4829	4	4	4	34.5
P08417	Fumarate hydratase, mitochondrial	FUM1	-14.5412	-12.3309	4	4	4	9
P23724	Proteasome subunit beta type-6	PRE7	-14.9469	-11.8873	4	4	4	17.4
Q05533	Inositol monophosphatase 2	INM2	-14.9287	-11.0799	4	4	4	15.1
P32452	Putative prephenate dehydratase	PHA2	-14.3312	-13.4879	4	4	4	16.8
P01097	ATPase inhibitor, mitochondrial	INH1	-15.1341	-8.56473	4	4	4	42.4
P39926	Protein SSO2	SSO2	-14.0424	-12.1547	4	4	3	17.6
P81449	ATP synthase subunit e, mitochondrial	TIM11	-15.4191	-12.4553	4	4	4	42.7
P53101	Cystathionine beta-lyase	STR3	-14.9824	-12.9586	4	4	4	9.7
P38068	Monothiol glutaredoxin-7	GRX7	-14.1939	-12.8193	4	4	4	18.2
Q12338	Ribonuclease H2 subunit C	RNH203	-14.1277	-12.3564	4	4	4	53.6
P05319	60S acidic ribosomal protein P2-alpha	RPP2A	-14.294	-11.638	3	3	3	34.9
P05375	Phosphatidyl-N-methylethanolamine N-methyltransferase	OPI3	-15.1363	-11.2369	3	3	3	21.4
P40303	Proteasome subunit alpha type-4	PRE6	-15.1527	-13.3961	3	3	3	13.4
Q02821	Importin subunit alpha	SRP1	-15.1349	-12.5882	3	3	3	5.4
P28007	H/ACA ribonucleoprotein complex subunit 1	GAR1	-13.6297	-13.0356	3	3	3	16.6
Q12349	ATP synthase subunit H, mitochondrial	ATP14	-13.9141	-10.6542	2	2	2	33.1
P40540	ER membrane protein complex subunit 5	EMC5	-14.5419	-13.779	2	2	2	17.7
P19097	Fatty acid synthase subunit alpha;Acyl carrier;3-oxoacyl-[acyl-carrier-protein] reductase;3-oxoacyl-[acyl-carrier-protein] synthase	FAS2	-9.86969	-10.6077	56	56	56	35.2
P07264	3-isopropylmalate dehydratase	LEU1	-5.27051	-6.14052	52	52	52	65.3
P06738	Glycogen phosphorylase	GPH1	-6.31349	-6.88908	50	50	50	59.9
P16521	Elongation factor 3A	YEF3	-6.12301	-6.76143	43	43	33	47.8
P06634	ATP-dependent RNA helicase DED1	DED1	-5.77366	-6.57298	37	37	30	69.7
Q02979	Glycerophosphodiester phosphodiesterase GDE1	GDE1	-7.93732	-8.89646	36	36	36	31.2
P16474	78 kDa glucose-regulated protein homolog	KAR2	-7.37229	-8.29237	33	31	31	47.9
P39015	Suppressor protein STM1	STM1	-4.78033	-5.42176	32	32	32	70.7
P53064	RNA polymerase-associated protein RTF1	RTF1	-6.29052	-6.78718	31	31	31	49.3
P24783	ATP-dependent RNA helicase DBP2	DBP2	-7.59663	-8.69765	31	30	30	57.7
Q05050	Eisosome protein 1	EIS1	-7.51633	-8.60254	30	30	30	39.7
P02994	Elongation factor 1-alpha	TEF1	-3.42652	-4.53209	29	29	29	55.2
P38691	Serine/threonine-protein kinase KSP1	KSP1	-8.6139	-9.58854	29	29	29	29.9
P34167	Eukaryotic translation initiation factor 4B	TIF3	-8.34941	-8.92654	28	28	28	77.8
P33442	40S ribosomal protein S1-A	RPS1A	-7.87904	-8.604	27	6	6	68.2
P23248	40S ribosomal protein S1-B	RPS1B	-6.00079	-7.01168	27	27	6	71.8
P27692	Transcription elongation factor SPT5	SPT5	-9.62018	-10.7673	27	27	27	33
P53145	Large subunit GTPase 1	LSG1	-8.63696	-10.3892	27	27	27	45.5
Q08972	[NU+] prion formation protein 1	NEW1	-10.6982	-12.3406	27	27	27	26.6
P43535	Protein GCN20	GCN20	-9.44816	-10.2691	27	27	27	33.2
P19358	S-adenosylmethionine synthase 2	SAM2	-6.30582	-7.27373	26	26	14	71.9
P12945	N-terminal acetyltransferase A complex subunit NAT1	NAT1	-10.5912	-12.2667	26	26	26	30
Q03497	Serine/threonine-protein kinase STE20	STE20	-8.50385	-9.32848	25	25	25	39.3
Q04228	UBX domain-containing protein 2	UBX2	-7.7232	-8.33434	25	25	25	43.2
P04050	DNA-directed RNA polymerase II subunit RPB1	RPO21	-10.6076	-11.3449	24	24	23	15.7
P40327	26S protease regulatory subunit 4 homolog	RPT2	-9.38908	-9.92686	24	24	24	65.9
P38427	Trehalose synthase complex regulatory subunit TSL1	TSL1	-8.17441	-8.87458	24	24	24	26.1
Q01852	Mitochondrial import inner membrane translocase subunit TIM44	TIM44	-9.16833	-10.6477	23	23	23	48
Q05518	Protein PAL1	PAL1	-8.59079	-9.63345	23	23	22	59.3
P32793	Protein YSC84	YSC84	-8.38992	-9.00904	23	16	16	48.3
P40024	ABC transporter ATP-binding protein ARB1	ARB1	-8.79936	-10.5692	23	23	23	43.6
P32356;P35172	Neutral trehalase	NTH1	-9.74816	-10.98	23	23	23	33.3
P38439	RNA polymerase-associated protein LEO1	LEO1	-8.5641	-9.77369	23	23	23	45.3
P38351	RNA polymerase II-associated protein 1	PAF1	-8.58167	-9.80732	23	23	23	58.4
P04786	DNA topoisomerase 1	TOP1	-10.5969	-12.948	23	23	23	32.2
Q03661	Silent chromatin protein ESC1	ESC1	-10.2507	-11.1203	22	22	22	15.3
P38845	Cruciform DNA-recognizing protein 1;CRP1 short N-terminal subpeptide;CRP1 short C-terminal subpeptide	CRP1	-9.32538	-9.9003	22	22	22	40.2
P33297	26S protease regulatory subunit 6A	RPT5	-9.33344	-10.212	21	21	21	51.8
P39730	Eukaryotic translation initiation factor 5B	FUN12	-10.5354	-11.4861	21	21	21	20.5
P39705	Nucleoporin NUP60	NUP60	-9.48792	-10.3992	20	20	20	53.2
P27476	Nuclear localization sequence-binding protein	NSR1	-8.35673	-9.09663	20	20	20	42.8
P38809	Uncharacterized protein YHR097C	YHR097C	-8.02086	-8.70335	20	19	19	49.7
P33298	26S protease regulatory subunit 6B homolog	RPT3	-10.5591	-11.2369	20	20	19	52.1
P39935	Eukaryotic initiation factor 4F subunit p150	TIF4631	-9.82085	-10.8401	20	20	20	23.6
P38219	Obg-like ATPase 1	OLA1	-9.91179	-10.8392	20	20	20	51.3
P04806	Hexokinase-1	HXK1	-9.32023	-10.3205	20	20	18	58.1
P0CX36;P0CX35	40S ribosomal protein S4-B;40S ribosomal protein S4-A	RPS4B;RPS4A	-7.3163	-8.18277	20	20	20	58.6
P39940	E3 ubiquitin-protein ligase RSP5	RSP5	-10.7436	-11.5308	20	20	20	31
P05750	40S ribosomal protein S3	RPS3	-6.43686	-8.26961	19	19	19	75.4
P14126	60S ribosomal protein L3	RPL3	-8.39271	-9.42242	19	19	19	44.4
P06782	Carbon catabolite-derepressing protein kinase	SNF1	-11.0245	-12.1759	19	19	19	45
Q12396	Protein EMP46	EMP46	-10.3913	-13.8396	19	19	19	45.3
O14467	Multiprotein-bridging factor 1	MBF1	-3.54179	-3.99073	18	18	18	74.2
P40187	GSY2-interacting protein PIG2	PIG2	-9.29755	-12.1385	18	18	18	32.3
Q06505	Transcription factor SPN1	SPN1	-10.7689	-11.549	18	18	18	48.5
P41805	60S ribosomal protein L10	RPL10	-8.24812	-9.34854	18	18	18	57
P15646	rRNA 2-O-methyltransferase fibrillarin	NOP1	-7.26039	-9.38135	18	18	18	47.1
P38748	RING finger protein ETP1	ETP1	-10.4766	-11.8407	18	18	18	36.8
P32657	Chromo domain-containing protein 1	CHD1	-11.7107	-15.0338	18	18	18	15.3
Q12032	Altered inheritance of mitochondria protein 41, mitochondrial	AIM41	-7.06356	-7.5776	17	17	17	57.8
P38788	Ribosome-associated complex subunit SSZ1	SSZ1	-9.92054	-10.9063	17	17	17	42.4
P31688	Trehalose-phosphatase	TPS2	-10.2372	-10.8949	17	17	17	22.7
P38707	Asparagine--tRNA ligase, cytoplasmic	DED81	-11.2232	-11.8878	17	17	17	35.6
Q06344	Pre-rRNA-processing protein ESF1	ESF1	-10.3132	-11.2624	17	17	17	30.9
P53252	Sphingolipid long chain base-responsive protein PIL1	PIL1	-9.30544	-9.74369	16	16	15	44
P05755;O13516	40S ribosomal protein S9-B;40S ribosomal protein S9-A	RPS9B;RPS9A	-7.93742	-8.68379	16	16	16	56.4
Q12363	Transcriptional modulator WTM1	WTM1	-9.77673	-10.8892	16	16	16	48.7
P53297	PAB1-binding protein 1	PBP1	-10.0367	-11.8757	16	16	16	24.8
Q01939	26S protease regulatory subunit 8 homolog	RPT6	-10.4756	-11.0338	16	16	16	47.2
Q01080	DNA-directed RNA polymerase I subunit RPA49	RPA49	-10.4488	-11.9104	16	16	16	46
Q12460	Nucleolar protein 56	NOP56	-11.6684	-13.3357	16	16	16	42.7
P0CX38;P0CX37	40S ribosomal protein S6-B;40S ribosomal protein S6-A	RPS6B;RPS6A	-6.51044	-7.04444	15	15	15	39.4
P53221	60S ribosomal protein L26-B	RPL26B	-5.3196	-7.42218	15	15	3	60.6
P0CX56;P0CX55	40S ribosomal protein S18-B;40S ribosomal protein S18-A	RPS18B;RPS18A	-4.53961	-6.88203	15	15	15	65.8
P48164	40S ribosomal protein S7-B	RPS7B	-5.5507	-7.70371	15	15	8	67.4
P12385	Eukaryotic peptide chain release factor subunit 1	SUP45	-9.96574	-11.3501	15	15	15	38.4
Q08921	Target of rapamycin complex 1 subunit TCO89	TCO89	-12.5042	-13.2061	15	15	15	27
P38682	ADP-ribosylation factor GTPase-activating protein GLO3	GLO3	-9.42617	-10.5182	15	15	15	38.9
P51601	GTP cyclohydrolase 1	FOL2	-9.69465	-10.8581	15	15	15	52.7
P53549	26S protease subunit RPT4	RPT4	-10.3381	-10.8054	15	14	14	34.1
P25567	RNA-binding protein SRO9	SRO9	-10.1785	-11.4909	15	15	15	37.1
Q06833	Uncharacterized PH domain-containing protein YPR091C	YPR091C	-12.9053	-13.5532	15	15	15	29.6
P04807	Hexokinase-2	HXK2	-11.3101	-14.9038	15	14	14	44.9
P39969	Protein BOI2	BOI2	-13.6078	-15.0713	15	15	15	14.6
P40012	Protoporphyrinogen oxidase	HEM14	-12.099	-13.9161	15	15	15	29.7
P39516;P06367	40S ribosomal protein S14-B;40S ribosomal protein S14-A	RPS14B;RPS14A	-3.44589	-5.16888	14	14	14	72.5
P26783	40S ribosomal protein S5	RPS5	-6.66012	-8.16517	14	14	14	43.6
P26786	40S ribosomal protein S7-A	RPS7A	-8.21715	-11.4068	14	7	7	67.4
Q12159	RNA annealing protein YRA1	YRA1	-7.0237	-7.57691	14	14	14	46.5
P29453	60S ribosomal protein L8-B	RPL8B	-8.95661	-9.63571	14	14	2	51.2
Q06103	26S proteasome regulatory subunit RPN7	RPN7	-8.78722	-9.47033	14	14	14	40.3
P48415	COPII coat assembly protein SEC16	SEC16	-10.2715	-11.4451	14	14	14	7.7
Q08723	26S proteasome regulatory subunit RPN8	RPN8	-10.3045	-11.057	14	14	14	48.8
P32527	Zuotin	ZUO1	-9.93732	-11.9369	14	14	14	39
Q02775	Pre-mRNA-splicing factor SLU7	SLU7	-11.3302	-11.9912	14	14	14	39.3
P05738	60S ribosomal protein L9-A	RPL9A	-7.14175	-7.73928	14	14	4	71.7
P09064	Eukaryotic translation initiation factor 2 subunit beta	SUI3	-10.5242	-10.9883	14	14	14	52.3
P25443	40S ribosomal protein S2	RPS2	-7.70131	-9.47362	14	14	14	67.3
Q02875	SMY2 homolog 2	SYH1	-11.8842	-13.102	14	14	14	21.2
P40991	25S rRNA (cytosine(2870)-C(5))-methyltransferase	NOP2	-11.8836	-12.5572	14	14	14	26.9
P42846	Protein KRI1	KRI1	-11.3856	-12.9811	14	14	14	23.4
P34250	Eisosome protein SEG2	SEG2	-12.5956	-13.3498	14	14	14	15.3
P43555	Protein EMP47	EMP47	-9.88236	-12.1012	14	14	14	40.2
P07281;P07280	40S ribosomal protein S19-B;40S ribosomal protein S19-A	RPS19B;RPS19A	-4.50986	-6.77811	13	13	13	66.7
P07273	Transcription elongation factor S-II	DST1	-9.92376	-11.771	13	13	13	58.3
P38903	Serine/threonine-protein phosphatase 2A 56 kDa regulatory subunit delta isoform	RTS1	-11.8239	-12.3839	13	13	13	18.9
P38250	Increased sodium tolerance protein 2	IST2	-8.96602	-9.84108	13	13	13	15.9
P36008	Elongation factor 1-gamma 2	TEF4	-9.35484	-10.0679	13	13	11	32.3
P05453	Eukaryotic peptide chain release factor GTP-binding subunit	SUP35	-11.662	-12.8172	13	13	13	21.6
Q00362	Protein phosphatase PP2A regulatory subunit B	CDC55	-11.2793	-12.7476	13	13	13	34.8
Q04500	U3 small nucleolar RNA-associated protein 14	UTP14	-11.743	-13.1246	13	13	13	16.6
P53890	Bud neck protein 5	BNI5	-11.4479	-11.987	13	13	13	32.6
Q12080	Ribosome biogenesis protein NOP53	NOP53	-11.6327	-12.8162	13	13	13	27
P0CX52;P0CX51	40S ribosomal protein S16-B;40S ribosomal protein S16-A	RPS16B;RPS16A	-6.05062	-8.3095	12	12	12	73.4
P10664	60S ribosomal protein L4-A	RPL4A	-8.66181	-9.83819	12	12	2	39.5
P40494	Actin-regulating kinase PRK1	PRK1	-11.4749	-14.7552	12	11	11	18.6
P32496	26S proteasome regulatory subunit RPN12	RPN12	-10.3189	-10.943	12	12	12	47.1
P38911	FK506-binding nuclear protein	FPR3	-6.95086	-8.76238	12	12	11	25.8
P18899	Stress protein DDR48	DDR48	-9.52866	-13.4385	12	12	12	53.5
P05737	60S ribosomal protein L7-A	RPL7A	-8.89103	-10.1772	12	12	1	48.8
P0C2H8	60S ribosomal protein L31-A	RPL31A	-6.04985	-7.41481	12	12	1	71.7
P40036	GLC7-interacting protein 2	GIP2	-10.8532	-12.5351	12	12	12	28.6
P26321	60S ribosomal protein L5	RPL5	-8.50353	-10.5541	12	12	12	48.1
P80210	Adenylosuccinate synthetase	ADE12	-12.3615	-12.72	12	12	12	30
P53723	UPF0674 endoplasmic reticulum membrane protein YNR021W		-10.1583	-10.7728	12	12	12	27.2
P27614	Carboxypeptidase S	CPS1	-11.1502	-13.1677	12	12	12	29.2
P25582	27S pre-rRNA (guanosine(2922)-2-O)-methyltransferase	SPB1	-12.3428	-13.9491	12	12	12	19.6
P22203	V-type proton ATPase subunit E	VMA4	-9.30922	-9.72812	11	11	11	44.6
P05756	40S ribosomal protein S13	RPS13	-8.38008	-8.806	11	11	11	64.9
Q05580	E3 ubiquitin-protein ligase HEL2	HEL2	-11.3567	-12.4586	11	11	11	19.6
P40463	Protein VHS2	VHS2	-10.7657	-11.7693	11	11	11	36.9
Q06709	Cytoplasmic 60S subunit biogenesis factor REH1	REH1	-10.9583	-12.3219	11	11	11	29.9
P36119	Uncharacterized protein YKR023W	YKR023W	-12.2704	-13.7978	11	11	11	24.7
P21147	Acyl-CoA desaturase 1	OLE1	-11.1773	-11.9755	11	11	11	24.1
P30619	Protein transport protein SEC1	SEC1	-12.1961	-13.5935	11	11	11	16.6
P33322	H/ACA ribonucleoprotein complex subunit 4	CBF5	-11.2632	-12.7552	11	11	11	28
P37304	Protein PAM1	PAM1	-11.101	-15.0857	11	11	11	21.6
P32451	Biotin synthase, mitochondrial	BIO2	-10.9846	-11.7444	11	11	11	25.1
P38631	1,3-beta-glucan synthase component FKS1	FKS1	-12.451	-14.0569	11	11	6	7.2
P40553	Peroxiredoxin DOT5	DOT5	-11.2886	-15.0755	11	11	11	49.3
P46990	60S ribosomal protein L17-B	RPL17B	-7.59566	-8.96395	10	10	1	51.6
P14127;P02407	40S ribosomal protein S17-B;40S ribosomal protein S17-A	RPS17B;RPS17A	-5.61369	-7.32421	10	10	10	60.3
Q12499	Nucleolar protein 58	NOP58	-10.6231	-12.0941	10	10	10	26
P0CX85;P0CX84	60S ribosomal protein L35-B;60S ribosomal protein L35-A	RPL35B;RPL35A	-5.03428	-6.72354	10	10	10	44.2
P53090	Aromatic/aminoadipate aminotransferase 1	ARO8	-12.0107	-12.8343	10	10	10	21
Q05775	Eukaryotic translation initiation factor 3 subunit J	HCR1	-9.61363	-11.4106	10	10	10	44.5
Q03246	37S ribosomal protein S17, mitochondrial	MRPS17	-11.2773	-12.4819	10	10	10	43
P39715	Shuttling pre-60S factor ECM1	ECM1	-10.1982	-11.8156	10	10	10	45.8
P38061	60S ribosomal protein L32	RPL32	-6.52011	-8.53687	10	10	10	60.8
P22336	Replication factor A protein 1	RFA1	-12.9635	-14.0789	10	10	10	16.9
P20485	Choline kinase	CKI1	-13.1727	-14.9322	10	10	10	19.9
Q03735	RNA-binding protein NAB6	NAB6	-10.6414	-12.3226	10	10	10	10.1
P05317	60S acidic ribosomal protein P0	RPP0	-8.86205	-10.8283	10	10	10	34.3
P18496	Mitochondrial ATPase complex subunit ATP10	ATP10	-11.3669	-12.1239	10	10	10	38.4
P47077	Nucleolar protein 9	NOP9	-12.77	-13.4382	10	10	10	17.4
P39931	Protein SSP120	SSP120	-11.0152	-12.8891	10	10	10	44.9
P36165	Lipase 4	TGL4	-12.9652	-15.5448	10	10	10	13.7
Q12515	Protein PAR32	PAR32	-9.5185	-10.101	9	9	9	37.6
Q3E7Y3;P0C0W1	40S ribosomal protein S22-B;40S ribosomal protein S22-A	RPS22B;RPS22A	-7.82352	-9.77215	9	9	9	57.7
P02406	60S ribosomal protein L28	RPL28	-7.91884	-9.8889	9	9	9	51.7
Q3E772	Uncharacterized protein YGR169C-A	YGR169C-A	-4.71247	-6.54341	9	9	9	53.3
P25626	54S ribosomal protein IMG1, mitochondrial	IMG1	-12.6169	-14.6603	9	9	9	42.6
P23301	Eukaryotic translation initiation factor 5A-1	HYP2	-8.41548	-9.48179	9	9	7	58
P36036	RNA annealing protein YRA2	YRA2	-10.5072	-10.9755	9	9	9	48.8
P26784	60S ribosomal protein L16-A	RPL16A	-10.6555	-11.6862	9	9	6	44.2
P89886	Translation machinery-associated protein 20	TMA20	-11.2136	-12.5626	9	9	9	44.8
P0CX32;P0CX31	40S ribosomal protein S24-B;40S ribosomal protein S24-A	RPS24B;RPS24A	-6.90883	-8.71466	9	9	9	41.5
Q06697	Cell division control protein 73	CDC73	-9.2762	-10.1302	9	9	9	27
Q03063	Down-regulator of invasive growth 1	DIG1	-12.4951	-13.8661	9	9	9	30.1
P0CX83;P0CX82	60S ribosomal protein L19-B;60S ribosomal protein L19-A	RPL19B;RPL19A	-9.23629	-10.8703	9	9	9	34.4
P39743	Reduced viability upon starvation protein 167	RVS167	-11.1601	-11.9705	9	9	9	22.2
P53879	GTP-binding protein RHO5	RHO5	-12.1278	-13.0291	9	9	9	37.8
P38833	Uncharacterized protein YHR127W	YHR127W	-11.2058	-14.1324	9	9	9	39.5
P29478	Signal recognition particle subunit SEC65	SEC65	-11.5472	-13.4201	9	9	9	44.7
P53155	Uncharacterized protein YGL082W	YGL082W	-11.8469	-13.1701	9	9	9	30.7
P36095	Vacuolar protein-sorting-associated protein 24	VPS24	-11.4307	-14.2194	9	9	9	50.4
P20447	ATP-dependent RNA helicase DBP3	DBP3	-12.0028	-14.8131	9	9	9	17.6
P40055;REV__P69850	U3 small nucleolar RNA-associated protein 7	UTP7	-11.9189	-14.6582	9	9	9	20.9
P38701	40S ribosomal protein S20	RPS20	-7.47729	-9.54845	8	8	8	51.2
P50263	Protein SIP18	SIP18	-7.00553	-7.78674	8	8	8	75.9
P41057	40S ribosomal protein S29-A	RPS29A	-4.95299	-8.39674	8	8	6	73.2
P0C2H7;P0C2H6	60S ribosomal protein L27-B;60S ribosomal protein L27-A	RPL27B;RPL27A	-9.32661	-10.7849	8	8	8	52.9
P23292	Casein kinase I homolog 2	YCK2	-11.1125	-12.1396	8	8	8	20.5
P05739	60S ribosomal protein L6-B	RPL6B	-11.3539	-14.6363	8	4	4	36.9
P36013	NAD-dependent malic enzyme, mitochondrial	MAE1	-8.47979	-9.5884	8	8	8	15.4
P07347	N-terminal acetyltransferase A complex catalytic subunit ARD1	ARD1	-12.4669	-14.0866	8	8	8	36.1
P38801	Exosome complex protein LRP1	LRP1	-11.4884	-12.0302	8	8	8	42.9
P48836	V-type proton ATPase subunit G	VMA10	-10.677	-11.6552	8	8	8	38.6
P0CX54;P0CX53	60S ribosomal protein L12-B;60S ribosomal protein L12-A	RPL12B;RPL12A	-10.5068	-15.5996	8	8	8	53.9
P40022	Uncharacterized protein YER034W	YER034W	-11.2927	-12.8828	8	8	8	39.5
P69771	Vacuolar protein-sorting-associated protein 46	DID2	-10.169	-11.2081	8	8	8	34.3
Q04432	Glutathione-independent glyoxalase HSP31	HSP31	-10.6227	-11.6313	8	8	8	32.5
Q08746	Regulator of ribosome biosynthesis	RRS1	-10.1988	-13.4009	8	8	8	33
P53854	Pre-mRNA-splicing factor CWC25	CWC25	-11.7742	-13.1408	8	8	8	47.5
P38886	26S proteasome regulatory subunit RPN10	RPN10	-11.341	-13.1846	8	8	8	35.4
Q12672;Q02753	60S ribosomal protein L21-B;60S ribosomal protein L21-A	RPL21B;RPL21A	-8.48978	-9.19594	8	8	8	48.8
Q12034	Protein SLF1	SLF1	-12.82	-14.806	8	8	8	17.7
Q02208	Topoisomerase 1-associated factor 2	TOF2	-11.7564	-12.8919	8	8	8	15
P53927	Ribosome biogenesis protein 15	NOP15	-10.0173	-10.9928	8	8	8	37.3
P21771	37S ribosomal protein S28, mitochondrial	MRPS28	-12.6234	-13.4652	8	8	8	28
P21560	Protein CBP3, mitochondrial	CBP3	-12.6607	-15.4889	8	8	8	24.5
Q3E764	Translation machinery-associated protein 7	TMA7	-4.78907	-6.05921	7	7	7	54.7
Q06177	Translation machinery-associated protein 10	TMA10	-4.61759	-8.83066	7	7	7	62.8
P53168	DASH complex subunit DUO1	DUO1	-11.9965	-15.3693	7	7	7	37.2
P32911	Eukaryotic translation initiation factor eIF-1	SUI1	-8.51833	-10.2625	7	7	7	59.3
P41058	40S ribosomal protein S29-B	RPS29B	-6.0272	-8.88999	7	5	5	78.6
P40517	Ran-specific GTPase-activating protein 2	YRB2	-10.9675	-12.3031	7	7	7	26.9
P40212	60S ribosomal protein L13-B	RPL13B	-9.00991	-10.676	7	7	1	38.7
P16965	ATPase-stabilizing factor 15 kDa protein	STF2	-9.92372	-11.9453	7	7	7	63.1
P04456	60S ribosomal protein L25	RPL25	-9.31313	-10.265	7	7	7	43.7
P06780	GTP-binding protein RHO1	RHO1	-10.324	-11.2109	7	7	7	35.4
P0CX40;P0CX39	40S ribosomal protein S8-B;40S ribosomal protein S8-A	RPS8B;RPS8A	-8.82346	-10.2208	7	7	7	39
P39101	Protein CAJ1	CAJ1	-11.6553	-12.1616	7	7	7	24
P05748;P54780	60S ribosomal protein L15-A;60S ribosomal protein L15-B	RPL15A;RPL15B	-9.46661	-10.9486	7	7	7	31.9
P41910	Repressor of RNA polymerase III transcription MAF1	MAF1	-13.004	-15.4605	7	7	7	22.5
P26570	Serine/threonine-protein phosphatase PP-Z1	PPZ1	-11.882	-14.4036	7	7	6	21.5
Q06630	Mitochondrial homologous recombination protein 1	MHR1	-11.4838	-15.3927	7	7	7	35.8
Q07953	Ribosome maturation protein SDO1	SDO1	-12.6091	-14.5852	7	7	7	31.6
P04449	60S ribosomal protein L24-A	RPL24A	-7.98344	-8.54425	7	7	1	26.5
P33332	Exocyst complex component SEC3	SEC3	-12.6425	-14.0217	7	7	7	8
Q99303;Q12439;Q12392;Q12293;P25383;P0CX62;P0CX61;P0C2J6;P0C2J4;Q12260	Transposon Ty2-DR3 Gag polyprotein;Capsid protein;Gag-p4;Transposon Ty2-OR1 Gag polyprotein;Capsid protein;Gag-p4;Transposon Ty2-DR1 Gag polyprotein;Capsid protein;Gag-p4;Transposon Ty2-OR2 Gag polyprotein;Capsid protein;Gag-p4;Transposon Ty2-C Gag polyprotein;Capsid protein;Gag-p4;Transposon Ty2-GR2 Gag polyprotein;Capsid protein;Gag-p4;Transposon Ty2-F Gag polyprotein;Capsid protein;Gag-p4;Tran…	TY2A-DR3;TY2A-OR1;TY2A-DR1;TY2A-OR2;TY2A-C;TY2A-GR2;TY2A-F;TY2A-LR2;TY2A-LR1;TY2A-B	-12.6443	-15.5444	7	7	2	22.8
Q03772	Pre-mRNA-splicing factor CWC15	CWC15	-12.0117	-12.9058	6	6	6	39.4
Q3E757;P0C0W9	60S ribosomal protein L11-B;60S ribosomal protein L11-A	RPL11B;RPL11A	-5.31554	-6.62735	6	6	6	29.9
P32598	Serine/threonine-protein phosphatase PP1-2	GLC7	-11.7241	-12.6479	6	6	6	18.9
P40159	Uncharacterized protein YNL208W		-6.79248	-8.49267	6	6	6	45.7
P46947	Pre-mRNA-splicing factor CWC26	BUD13	-11.809	-12.2554	6	6	6	29.7
P40079	U3 small nucleolar ribonucleoprotein protein LCP5	LCP5	-13.6989	-14.585	6	6	6	17.4
P38711;P35997	40S ribosomal protein S27-B;40S ribosomal protein S27-A	RPS27B;RPS27A	-5.39683	-7.19924	6	6	6	48.8
P22353	54S ribosomal protein L8, mitochondrial	MRPL8	-11.795	-13.7432	6	6	6	33.2
P53277	Pre-mRNA-splicing factor SYF2	SYF2	-10.7789	-14.7909	6	6	6	27.9
P05744	60S ribosomal protein L33-A	RPL33A	-11.8347	-13.2155	6	6	2	42.1
P39938;P39939	40S ribosomal protein S26-A;40S ribosomal protein S26-B	RPS26A;RPS26B	-5.51175	-6.69875	6	6	6	39.5
P46654;P32905	40S ribosomal protein S0-B;40S ribosomal protein S0-A	RPS0B;RPS0A	-10.4051	-14.9334	6	6	6	32.5
P53250	Twinfilin-1	TWF1	-12.4804	-14.6518	6	6	6	24.7
P38687	Signal recognition particle subunit SRP68	SRP68	-13.2369	-14.4626	6	6	6	12.2
Q12420	66 kDa U4/U6.U5 small nuclear ribonucleoprotein component	SNU66	-11.368	-14.6747	6	6	6	11.8
Q3E7X9;P0C0X0	40S ribosomal protein S28-A;40S ribosomal protein S28-B	RPS28A;RPS28B	-9.77024	-12.2767	5	5	5	41.8
P40328	Probable 26S protease subunit YTA6	YTA6	-11.916	-15.2532	5	5	5	6.5
P11633	Non-histone chromosomal protein 6B	NHP6B	-9.75892	-14.2357	5	5	5	40.4
P43586	60S ribosomal subunit assembly/export protein LOC1	LOC1	-10.628	-11.2436	5	5	5	30.4
P19211	Eukaryotic translation initiation factor 5A-2	ANB1	-13.039	-15.3735	5	3	3	34.4
P54000	RNA polymerase II transcriptional coactivator SUB1	SUB1	-12.5824	-13.6055	5	5	5	20.5
Q3E7A3	Uncharacterized protein YJL133C-A	YJL133C-A	-12.2731	-15.0608	5	5	5	62.2
P03872	Partitioning protein REP2	REP2	-10.8419	-11.7159	5	5	5	19.9
P36105	60S ribosomal protein L14-A	RPL14A	-11.4518	-12.8288	5	5	1	31.2
P32351	Sugar utilization regulatory protein IMP2	IMP2	-11.4423	-12.824	5	5	5	19.7
P47160	Epsin-3	ENT3	-12.7056	-14.5247	5	5	5	13.7
P05747	60S ribosomal protein L29	RPL29	-7.22949	-11.44	5	5	5	52.5
P32488	Increasing suppression factor 1	ISF1	-12.0146	-14.8478	5	5	5	18.6
P53894	Serine/threonine-protein kinase CBK1	CBK1	-12.9222	-15.1093	5	5	5	8.1
P52891	Nucleoporin NUP84	NUP84	-14.1631	-14.9602	5	5	5	9.9
P40471	NADPH-dependent 1-acyldihydroxyacetone phosphate reductase	AYR1	-11.7263	-12.9927	4	4	4	16.5
Q01855	40S ribosomal protein S15	RPS15	-5.37438	-7.74219	4	4	4	38
Q06511	Ribosomal RNA-processing protein 15	RRP15	-10.3033	-11.8405	4	4	4	14.8
P49166	60S ribosomal protein L37-A	RPL37A	-8.20364	-9.42239	4	4	3	39.8
Q12000	Translation machinery-associated protein 46	TMA46	-13.0942	-14.8313	4	4	4	11.9
Q07623	Nucleolar protein 6	NOP6	-12.0806	-14.8524	4	4	4	28.4
P47083	U3 small nucleolar RNA-associated protein MPP10	MPP10	-11.0526	-14.901	4	4	4	6.1
Q05024	Protein TRI1	TRI1	-13.7637	-14.4445	4	4	4	17.3
P38221	Phosphatidate cytidylyltransferase	CDS1	-4.35284	-14.7427	4	4	4	8.8
Q12306	Ubiquitin-like protein SMT3	SMT3	-11.906	-15.3183	4	4	4	46.5
Q03390	Vacuolar protein-sorting-associated protein 60	VPS60	-11.4704	-14.8791	4	4	4	23.1
Q3E846	Cytochrome c oxidase assembly factor 6	COA6	-10.6333	-11.3611	3	3	3	26.9
P05749	60S ribosomal protein L22-A	RPL22A	-8.80674	-12.5165	3	3	3	55.4
P06774	Transcriptional activator HAP2	HAP2	-11.1042	-15.2855	3	3	3	14
Q03088	Styryl dye vacuolar localization protein 3	SVL3	-11.9958	-15.2454	3	3	3	4.1
P53317	Nucleolar protein 19	NOP19	-11.3752	-13.7892	3	3	3	11.2
P25694	Cell division control protein 48	CDC48	0	0	99	99	99	82.5
P07259	Protein URA2;Glutamine-dependent carbamoyl-phosphate synthase;Aspartate carbamoyltransferase	URA2	-9.63774	-9.47407	82	82	80	40.9
P17255	V-type proton ATPase catalytic subunit A;Endonuclease PI-SceI	VMA1	-8.45678	-8.35512	50	50	50	47.3
P24276	Protein SSD1	SSD1	-7.80757	-7.82517	47	47	47	44.6
P15108	ATP-dependent molecular chaperone HSC82	HSC82	-7.01282	-6.77332	46	46	12	56.6
Q04264	Sister chromatid cohesion protein PDS5	PDS5	-8.60431	-8.42776	45	45	45	31.2
P10591	Heat shock protein SSA1	SSA1	-5.61716	-5.34597	44	44	16	73.2
P07149	Fatty acid synthase subunit beta;3-hydroxyacyl-[acyl-carrier-protein] dehydratase;Enoyl-[acyl-carrier-protein] reductase [NADH];[Acyl-carrier-protein] acetyltransferase;[Acyl-carrier-protein] malonyltransferase;S-acyl fatty acid synthase thioesterase	FAS1	-10.3321	-11.4333	44	44	44	26
P31539	Heat shock protein 104	HSP104	-8.02155	-8.27783	43	43	43	49.9
P16547	Mitochondrial outer membrane protein OM45	OM45	-6.13474	-6.41072	42	42	42	65.1
P10592	Heat shock protein SSA2	SSA2	-9.32126	-9.19944	42	14	13	68.2
P16861	ATP-dependent 6-phosphofructokinase subunit alpha	PFK1	-7.82245	-7.67213	42	42	41	48.6
P89105	RNA polymerase-associated protein CTR9	CTR9	-7.44101	-7.74056	41	41	41	34
P02829	ATP-dependent molecular chaperone HSP82	HSP82	-12.4052	-11.8882	40	6	6	48.2
P50109	Protein PSP2	PSP2	-5.07659	-5.02833	40	40	40	56.5
Q04279	Eisosome protein SEG1	SEG1	-7.74655	-7.99982	39	39	39	44.3
P00560	Phosphoglycerate kinase	PGK1	-6.51666	-6.67364	36	36	36	81
Q07528	Autophagy-related protein 20	ATG20	-6.60512	-6.32608	36	36	36	58.6
P00549	Pyruvate kinase 1	CDC19	-6.06896	-6.36722	36	36	35	73
P38764	26S proteasome regulatory subunit RPN1	RPN1	-8.24149	-8.50387	36	36	36	42
P38934	Nuclear segregation protein BFR1	BFR1	-7.91997	-8.03796	35	35	35	52.6
P16862	ATP-dependent 6-phosphofructokinase subunit beta	PFK2	-8.12424	-8.22314	35	34	34	46.9
P32565	26S proteasome regulatory subunit RPN2	RPN2	-8.38431	-8.41094	35	35	34	32.6
P40150	Heat shock protein SSB2	SSB2	-7.17221	-7.44086	34	34	2	62
P19882	Heat shock protein 60, mitochondrial	HSP60	-7.57519	-7.23135	33	33	33	59.4
P33755	Nuclear protein localization protein 4	NPL4	-6.60741	-6.47507	33	33	33	66.4
P32324	Elongation factor 2	EFT1	-8.58743	-8.69264	32	32	32	36.3
P32589	Heat shock protein homolog SSE1	SSE1	-9.49404	-9.87147	31	31	27	46.9
P09436	Isoleucine--tRNA ligase, cytoplasmic	ILS1	-11.5269	-11.7034	30	30	30	32.4
Q03640	Tricalbin-3	TCB3	-10.4673	-11.1319	29	29	29	25.6
P47079	T-complex protein 1 subunit theta	CCT8	-9.63753	-9.6643	28	28	28	48.4
P00359	Glyceraldehyde-3-phosphate dehydrogenase 3	TDH3	-5.32771	-5.60807	27	27	6	77.4
P45978	Protein SCD6	SCD6	-4.64534	-4.38495	27	27	27	58.7
P24784	ATP-dependent RNA helicase DBP1	DBP1	-10.1529	-10.0909	27	20	20	47.3
P32521	Actin cytoskeleton-regulatory complex protein PAN1	PAN1	-9.70083	-9.95011	27	27	27	21.9
Q03690	Clustered mitochondria protein 1	CLU1	-8.46152	-8.67676	27	27	27	22.2
P22137	Clathrin heavy chain	CHC1	-12.7586	-12.4375	27	27	27	17.3
P0CS90;P39987	Heat shock protein SSC1, mitochondrial	SSC1	-9.24241	-8.87784	26	26	26	41.4
P00925	Enolase 2	ENO2	-7.64368	-7.66311	26	26	15	64.1
P00360	Glyceraldehyde-3-phosphate dehydrogenase 1	TDH1	-8.04274	-7.42765	26	16	15	70.5
P50277	Adenosylmethionine-8-amino-7-oxononanoate aminotransferase	BIO3	-5.59113	-5.66828	26	26	26	61
P39076	T-complex protein 1 subunit beta	CCT2	-10.0592	-9.76452	26	26	26	66.6
P43603	LAS seventeen-binding protein 3	LSB3	-7.44537	-7.74169	26	26	19	47.1
P16140	V-type proton ATPase subunit B	VMA2	-9.28574	-9.61853	26	26	26	58.4
P38742	Nitrogen permease regulator 3	NPR3	-10.4829	-10.7543	26	26	26	27.7
P09435	Heat shock protein SSA3	SSA3	-15.1528	-12.6455	25	9	9	39.6
P38249	Eukaryotic translation initiation factor 3 subunit A	RPG1	-12.1634	-12.9322	25	25	25	30
P39077	T-complex protein 1 subunit gamma	CCT3	-10.4749	-10.1087	25	25	25	42.1
P06115	Catalase T	CTT1	-7.89263	-8.1847	24	24	24	47.2
P38080	Serine/threonine-protein kinase AKL1	AKL1	-8.38049	-8.34377	24	24	23	24.6
P04147	Polyadenylate-binding protein, cytoplasmic and nuclear	PAB1	-9.55582	-9.93254	24	24	24	48
P33892	Translational activator GCN1	GCN1	-12.7096	-12.0391	24	24	24	10.7
P38088	Glycine--tRNA ligase 1, mitochondrial	GRS1	-10.2823	-10.4304	23	23	23	43.3
P04802	Aspartate--tRNA ligase, cytoplasmic	DPS1	-10.8024	-10.75	23	23	23	45.1
P32582	Cystathionine beta-synthase	CYS4	-11.6175	-11.2851	23	23	23	46
P36775	Lon protease homolog, mitochondrial	PIM1	-11.9483	-11.4605	23	23	23	24.3
P46655	Glutamate--tRNA ligase, cytoplasmic	GUS1	-11.2691	-11.3155	22	22	22	35.6
P42943	T-complex protein 1 subunit eta	CCT7	-10.4741	-10.1735	22	22	22	48.7
P08518	DNA-directed RNA polymerase II subunit RPB2	RPB2	-11.4909	-11.34	22	22	22	19
P40017	Carnitine O-acetyltransferase YAT2	YAT2	-13.702	-10.5021	22	22	22	32.3
P23615	Transcription elongation factor SPT6	SPT6	-13.6179	-12.6794	22	22	22	17
P38333	Essential nuclear protein 1	ENP1	-9.29503	-9.65747	21	21	21	48.7
P53978	Elongation factor 3B	HEF3	-14.4198	-13.7952	21	11	11	23.2
Q04062	26S proteasome regulatory subunit RPN9	RPN9	-8.98865	-9.14626	21	21	21	40.5
P37291	Serine hydroxymethyltransferase, cytosolic	SHM2	-9.98168	-10.3369	21	21	20	42.9
P40016	26S proteasome regulatory subunit RPN3	RPN3	-9.91519	-10.0096	21	21	21	43.2
P34216	EH domain-containing and endocytosis protein 1	EDE1	-11.7001	-12.6068	21	21	21	20.7
P47170	Vacuolar membrane-associated protein IML1	IML1	-12.6141	-13.157	21	21	21	15.2
P00924	Enolase 1	ENO1	-8.25225	-8.25824	20	9	9	54
P10659	S-adenosylmethionine synthase 1	SAM1	-9.40151	-9.41757	20	8	8	58.6
P39078	T-complex protein 1 subunit delta	CCT4	-9.65141	-9.65611	20	20	20	41.9
P11986	Inositol-3-phosphate synthase	INO1	-9.7628	-9.96473	20	20	20	42.6
P06105	Protein SCP160	SCP160	-13.051	-13.2171	20	20	20	18.7
P32790	Actin cytoskeleton-regulatory complex protein SLA1	SLA1	-10.4415	-11.2303	20	20	20	17.7
Q12680	Glutamate synthase [NADH]	GLT1	-12.8207	-12.8675	20	20	20	11.5
P40988;REV__Q04924	Low-affinity Fe(2+) transport protein	FET4	-9.55832	-9.86579	20	20	20	33.7
P60010	Actin	ACT1	-8.0008	-7.89843	19	19	19	51.7
Q04372	Type 2A phosphatase-associated protein 42	TAP42	-8.99902	-9.30861	19	19	19	56.6
Q12250	26S proteasome regulatory subunit RPN5	RPN5	-9.4765	-9.94991	19	19	19	42.9
P33416	Heat shock protein 78, mitochondrial	HSP78	-12.4131	-12.9905	19	19	19	31.3
Q12466;P48231	Tricalbin-1	TCB1	-11.996	-12.1768	19	19	19	22.2
P33299	26S protease regulatory subunit 7 homolog	RPT1	-8.98807	-9.08463	18	18	18	40.7
P13185	Serine/threonine protein kinase KIN1	KIN1	-10.9782	-10.5756	18	18	18	22
P40413	T-complex protein 1 subunit epsilon	CCT5	-10.3557	-10.0268	18	18	18	28.5
Q99383	Nuclear polyadenylated RNA-binding protein 4	HRP1	-8.40432	-8.01763	18	18	18	38.6
P32861	UTP--glucose-1-phosphate uridylyltransferase	UGP1	-10.5175	-10.4177	18	18	18	43.3
P32266	Dynamin-like GTPase MGM1, mitochondrial;Dynamin-like GTPase MGM1 large isoform;Dynamin-like GTPase MGM1 small isoform	MGM1	-12.2478	-12.3594	18	18	18	22.7
P07248	Regulatory protein ADR1	ADR1	-14.8841	-12.2802	18	18	18	17.5
Q01574	Acetyl-coenzyme A synthetase 1	ACS1	-15.0121	-12.7995	18	18	17	32.4
P47116	Serine/threonine-protein kinase PTK2/STK2	PTK2	-9.2116	-9.68394	18	18	18	34
P38708	Putative proline--tRNA ligase YHR020W	YHR020W	-13.408	-13.2798	18	18	18	33.9
P04173	3-isopropylmalate dehydrogenase	LEU2	-7.69046	-7.41511	18	18	18	48.6
P47068	Myosin tail region-interacting protein MTI1	BBC1	-12.3749	-12.7746	18	18	18	18.2
P25294	Protein SIS1	SIS1	-10.6695	-11.3007	17	17	17	49.1
P40956	Protein GTS1	GTS1	-9.1362	-9.22128	17	17	17	41.2
P14540	Fructose-bisphosphate aldolase	FBA1	-6.66483	-6.98632	17	17	17	57.1
P10081	ATP-dependent RNA helicase eIF4A	TIF1	-9.62972	-9.53914	17	17	17	49.9
P37012	Phosphoglucomutase 2	PGM2	-11.869	-11.3122	17	17	14	37.1
P25623	Suppressor of yeast profilin deletion	SYP1	-11.7783	-12.0993	17	17	17	24.5
P15274	AMP deaminase	AMD1	-12.5918	-12.3989	17	17	17	23
P43585	Vacuolar transporter chaperone 2	VTC2	-12.6337	-12.4078	17	17	15	22.8
Q12122	Homocitrate synthase, mitochondrial	LYS21	-11.9618	-11.9418	17	17	3	45.2
P07806	Valine--tRNA ligase, mitochondrial	VAS1	-13.0108	-12.3592	17	17	17	16.5
Q05506	Arginine--tRNA ligase, cytoplasmic		-11.493	-11.6236	17	17	16	28
P39523	Uncharacterized protein YMR124W		-11.0536	-12.3049	17	17	17	25.5
P39079	T-complex protein 1 subunit zeta	CCT6	-12.1044	-11.4136	17	17	17	39.7
P32368	Phosphoinositide phosphatase SAC1	SAC1	-12.1503	-11.8227	17	17	17	39
P32614	Fumarate reductase 1	FRD1	-12.3632	-12.8571	17	17	17	41.9
P26637	Leucine--tRNA ligase, cytoplasmic	CDC60	-14.9898	-13.5012	17	17	17	18.3
P00950	Phosphoglycerate mutase 1	GPM1	-8.34578	-8.65639	16	16	16	56.3
P29311	Protein BMH1	BMH1	-9.59117	-9.21203	16	16	4	76.4
P00931	Tryptophan synthase	TRP5	-12.4023	-11.673	16	16	16	26.2
P53885	Signal transduction protein MDG1	MDG1	-11.1685	-12.032	16	16	16	60.1
P32481	Eukaryotic translation initiation factor 2 subunit gamma	GCD11	-10.4706	-10.788	16	16	16	32.8
Q03104	Meiotic sister chromatid recombination protein 1	MSC1	-11.3903	-11.0304	16	16	16	36.5
Q12377	26S proteasome regulatory subunit RPN6	RPN6	-9.81511	-10.1382	16	16	16	40.1
Q03656	Serine/threonine-protein kinase SKY1	SKY1	-10.9217	-10.5308	16	16	16	25.7
P53044	Ubiquitin fusion degradation protein 1	UFD1	-7.25153	-6.92536	16	16	16	48.5
P38626	NADH-cytochrome b5 reductase 1	CBR1	-9.64681	-9.95882	16	16	16	47.9
P38720	6-phosphogluconate dehydrogenase, decarboxylating 1	GND1	-12.1711	-12.1083	16	16	12	37.4
P07342	Acetolactate synthase catalytic subunit, mitochondrial	ILV2	-10.3394	-10.2083	15	15	15	25.9
P00330	Alcohol dehydrogenase 1	ADH1	-8.38758	-8.2038	15	15	9	44.5
Q01560	Nucleolar protein 3	NPL3	-8.60171	-8.29632	15	15	15	34.3
Q05812	Meiotic sister-chromatid recombination protein 3	MSC3	-10.4989	-10.4925	15	15	15	28.6
P36421	Tyrosine--tRNA ligase, cytoplasmic	TYS1	-10.7249	-10.9735	15	15	15	37.3
P47006	DNA-directed RNA polymerase I subunit RPA34	RPA34	-8.2527	-8.40135	15	15	15	66.5
P15019	Transaldolase	TAL1	-11.5276	-11.1427	15	15	14	46.9
P40357	Protein transport protein SEC9	SEC9	-11.6635	-12.3778	15	15	15	35.2
P17709	Glucokinase-1	GLK1	-10.9008	-11.7342	15	15	15	35.2
Q12443	Reticulon-like protein 2	RTN2	-10.9084	-10.8547	15	15	15	47.1
P12612	T-complex protein 1 subunit alpha	TCP1	-10.2777	-9.95353	15	15	15	27
P38970;REV__P17121	Serine/threonine-protein kinase HAL5	HAL5	-11.295	-11.7828	15	15	15	21.2
P22147	5-3 exoribonuclease 1	XRN1	-13.3617	-13.4308	15	15	15	10.4
P41807	V-type proton ATPase subunit H	VMA13	-11.5629	-11.8202	15	15	15	32.6
P52910	Acetyl-coenzyme A synthetase 2	ACS2	-12.2899	-12.9317	15	14	14	25.8
P41811	Coatomer subunit beta	SEC27	-12.1555	-11.9765	15	15	15	25.1
P51401	60S ribosomal protein L9-B	RPL9B	-12.8308	-12.7812	14	4	4	71.7
P32558	FACT complex subunit SPT16	SPT16	-12.9645	-13.3265	14	14	14	16.6
P40052	Uncharacterized protein YER079W	YER079W	-9.23736	-9.17367	14	14	14	78.6
P32563	V-type proton ATPase subunit a, vacuolar isoform	VPH1	-11.5783	-11.229	14	14	14	19.2
P25491	Mitochondrial protein import protein MAS5	YDJ1	-11.1641	-11.3662	14	14	14	38.1
P32074	Coatomer subunit gamma	SEC21	-12.2456	-11.4049	14	14	14	19.4
P06168	Ketol-acid reductoisomerase, mitochondrial	ILV5	-11.9431	-11.5542	14	14	14	39
P49723	Ribonucleoside-diphosphate reductase small chain 2	RNR4	-12.3831	-12.2483	14	14	14	40.9
P39960	GTPase-activating protein BEM2/IPL2	BEM2	-13.27	-14.2468	14	14	14	8
P39954	Adenosylhomocysteinase	SAH1	-12.2027	-12.7632	14	14	14	31.6
P04801	Threonine--tRNA ligase, cytoplasmic	THS1	-12.9347	-13.0019	14	14	14	21
Q04217	Probable ATP-dependent RNA helicase DHR1	ECM16	-11.4631	-12.4287	14	14	14	14
P38771	Ribosome-recycling factor, mitochondrial	RRF1	-9.34413	-9.68561	13	13	13	39.1
P38431	Eukaryotic translation initiation factor 5	TIF5	-11.0508	-11.5594	13	13	13	34.3
P32599	Fimbrin	SAC6	-13.0043	-12.658	13	13	13	24.5
P07283	Phosphomannomutase	SEC53	-12.0469	-12.7496	13	13	13	62.6
Q07551	NADPH-dependent alpha-keto amide reductase		-12.7097	-12.2259	13	13	13	47.1
Q02796	Transcriptional regulatory protein LGE1	LGE1	-12.0282	-12.3005	13	13	13	41
Q03940	RuvB-like protein 1	RVB1	-11.7632	-11.526	13	13	13	35.4
P40054	D-3-phosphoglycerate dehydrogenase 1	SER3	-11.4218	-11.0298	13	13	5	34.8
P31412	V-type proton ATPase subunit C	VMA5	-13.2937	-12.815	13	13	13	38
P47075	Vacuolar transporter chaperone 4	VTC4	-11.7347	-12.0145	13	13	13	17.6
P12709	Glucose-6-phosphate isomerase	PGI1	-12.1071	-11.7589	13	13	13	30.5
Q08886	Guanine nucleotide-binding protein subunit beta 1	GPB1	-13.3048	-12.9194	13	13	13	18.7
P08678	Adenylate cyclase	CYR1	-13.0752	-13.3779	13	13	13	7.6
P39986	Manganese-transporting ATPase 1	SPF1	-12.8484	-12.6489	13	13	13	13
P47057	Sorting nexin-4	SNX4	-10.8208	-10.8979	13	13	13	35.9
P10127	Alcohol dehydrogenase 4	ADH4	-9.49317	-9.15564	12	12	12	38.5
P10080	Single-stranded nucleic acid-binding protein	SBP1	-10.2277	-9.75033	12	12	12	45.9
Q12230	Sphingolipid long chain base-responsive protein LSP1	LSP1	-10.9758	-10.806	12	11	11	40.8
P34227	Mitochondrial peroxiredoxin PRX1	PRX1	-10.5156	-10.5027	12	12	12	54.8
P25343	Reduced viability upon starvation protein 161	RVS161	-11.0442	-11.3344	12	12	12	44.2
P41940	Mannose-1-phosphate guanyltransferase	PSA1	-10.3754	-10.1051	12	12	12	39.9
P36047	Protein phosphatase 1 regulatory subunit SDS22	SDS22	-13.1645	-13.6823	12	12	12	44.4
P49090	Asparagine synthetase [glutamine-hydrolyzing] 2	ASN2	-13.0999	-13.915	12	12	8	25.7
Q04458	Fatty aldehyde dehydrogenase HFD1	HFD1	-10.5839	-10.1863	12	12	12	27.6
P47912	Long-chain-fatty-acid--CoA ligase 4	FAA4	-12.8867	-12.1207	12	11	10	18.6
P18759	Vesicular-fusion protein SEC18	SEC18	-13.014	-13.2417	12	12	12	20.8
P47176	Branched-chain-amino-acid aminotransferase, cytosolic	BAT2	-12.53	-10.9353	12	12	8	30.1
P21576	Vacuolar protein sorting-associated protein 1	VPS1	-13.637	-13.6027	12	12	12	24.1
Q12449	Hsp90 co-chaperone AHA1	AHA1	-12.0714	-11.9693	12	12	12	37.1
Q06151	m7GpppX diphosphatase	DCS1	-13.9298	-12.431	12	12	12	35.1
Q02725	Vacuolar transporter chaperone 3	VTC3	-13.2379	-13.5058	12	10	10	15.9
P40531	Protein GVP36	GVP36	-10.9571	-10.7182	11	11	11	45.7
P54885	Gamma-glutamyl phosphate reductase	PRO2	-11.9382	-11.5092	11	11	11	30
P29547	Elongation factor 1-gamma 1	CAM1	-11.2932	-11.104	11	9	9	33.5
Q00055	Glycerol-3-phosphate dehydrogenase [NAD(+)] 1	GPD1	-11.7035	-10.4584	11	11	11	37.3
P32909	Protein SMY2	SMY2	-12.6114	-13.0503	11	11	11	17.6
P40188	Respiratory growth induced protein 2	RGI2	-10.5134	-9.95007	11	11	11	68.9
P46672	tRNA-aminoacylation cofactor ARC1	ARC1	-11.8816	-12.829	11	11	11	36.7
Q07478	ATP-dependent RNA helicase SUB2	SUB2	-11.1214	-11.1559	11	11	11	26.7
P21243	Proteasome subunit alpha type-1	SCL1	-14.7275	-12.4794	11	11	11	48.4
P38988	Mitochondrial GTP/GDP carrier protein 1	GGC1	-12.1163	-12.1784	11	11	11	31.3
P15891	Actin-binding protein	ABP1	-13.2877	-13.7386	11	11	11	25.8
P07991	Ornithine aminotransferase	CAR2	-12.5958	-12.2806	11	11	11	34.9
P09938	Ribonucleoside-diphosphate reductase small chain 1	RNR2	-11.6924	-12.1705	11	11	11	30.3
Q12464	RuvB-like protein 2	RVB2	-12.4402	-12.5748	11	11	11	26.8
P38968	Protein transport protein SEC31	SEC31	-13.9139	-14.4598	11	11	11	13.6
P38791	Deoxyhypusine synthase	DYS1	-11.9185	-11.8091	11	11	11	36.4
P15790	Casein kinase II subunit alpha	CKA1	-12.2922	-12.3773	11	11	11	32.8
P36148	Glycerol-3-phosphate O-acyltransferase 2	GPT2	-12.9052	-12.7216	11	11	11	17.6
P20967	2-oxoglutarate dehydrogenase, mitochondrial	KGD1	-14.3939	-13.6538	11	11	11	14.9
P53261	Pescadillo homolog	NOP7	-11.1888	-13.0245	11	11	11	17.7
Q06336	ADP-ribosylation factor-binding protein GGA1	GGA1	-14.1555	-13.5993	11	11	11	26
P40040	Protein THO1	THO1	-8.02287	-7.89191	10	10	10	55.5
P40075	Vesicle-associated membrane protein-associated protein SCS2	SCS2	-11.2231	-11.1081	10	10	10	48.4
P43588	Ubiquitin carboxyl-terminal hydrolase RPN11	RPN11	-9.48791	-9.98678	10	10	10	41.2
P0CX42;P0CX41	60S ribosomal protein L23-B;60S ribosomal protein L23-A	RPL23B;RPL23A	-6.04332	-6.32767	10	10	10	64.2
P07267	Saccharopepsin	PEP4	-10.9472	-10.4395	10	10	10	28.4
P35732	RNA polymerase II degradation factor 1	DEF1	-8.28954	-8.96741	10	10	10	15
P0CX48;P0CX47	40S ribosomal protein S11-B;40S ribosomal protein S11-A	RPS11B;RPS11A	-8.8283	-9.07989	10	10	10	55.8
P00942	Triosephosphate isomerase	TPI1	-11.825	-11.2859	10	10	10	41.1
P41277	Glycerol-1-phosphate phosphohydrolase 1	GPP1	-11.9423	-11.503	10	10	7	48.8
P50095	Inosine-5-monophosphate dehydrogenase 3	IMD3	-12.2449	-13.0963	10	10	1	29.4
P20459	Eukaryotic translation initiation factor 2 subunit alpha	SUI2	-11.823	-11.8105	10	10	10	43.8
Q01217	Protein ARG5,6, mitochondrial;N-acetyl-gamma-glutamyl-phosphate reductase;Acetylglutamate kinase	ARG5,6	-12.3557	-12.3822	10	10	10	14.5
P32835;P32836	GTP-binding nuclear protein GSP1/CNR1;GTP-binding nuclear protein GSP2/CNR2	GSP1;GSP2	-8.51048	-8.968	10	10	10	34.7
Q12329	Heat shock protein 42	HSP42	-11.75	-11.6809	10	10	10	30.7
Q12276	HMG2-induced ER-remodeling protein 1	HER1	-12.9879	-12.9846	10	10	10	11.6
P40352	DNA repair and recombination protein RAD26	RAD26	-13.7482	-12.9904	10	10	10	9.6
P06103	Eukaryotic translation initiation factor 3 subunit B	PRT1	-13.1472	-13.4878	10	10	10	16.9
P32497	Eukaryotic translation initiation factor 3 subunit C	NIP1	-14.8596	-13.2822	10	10	10	14.5
P53914	UPF0202 protein KRE33	KRE33	-11.7148	-13.3726	10	10	10	11.7
P17423	Homoserine kinase	THR1	-14.6291	-12.1765	10	10	10	32.8
Q04409	Putative glucokinase-2	EMI2	-13.7198	-13.0426	10	10	10	18
P20484	Protein MAK11	MAK11	-13.0096	-13.6635	10	10	10	23.5
P54730	UBX domain-containing protein 4	UBX4	-12.3849	-11.8008	10	10	10	25.5
P39955	Protein SAP1	SAP1	-14.3909	-13.6655	10	10	10	12.9
Q03361	Uncharacterized protein JIP4	JIP4	-13.7507	-12.146	10	10	10	15.4
Q12220	U3 small nucleolar RNA-associated protein 12	DIP2	-14.0736	-14.4066	10	10	10	12.1
P01120	Ras-like protein 2	RAS2	-13.1476	-12.7369	10	10	10	40.7
Q08641	tRNA(Thr) (cytosine(32)-N(3))-methyltransferase	ABP140	-13.0125	-12.7902	10	10	10	26
P14906	Protein translocation protein SEC63	SEC63	-12.4789	-12.6108	10	10	10	18.7
P39744	Nucleolar complex protein 2	NOC2	-11.9074	-11.5589	10	10	10	12.3
P22943	12 kDa heat shock protein	HSP12	-10.5459	-8.9639	9	9	9	70.6
P38922	Protein HRB1	HRB1	-11.167	-11.0155	9	9	9	21.8
Q02486	ARS-binding factor 2, mitochondrial	ABF2	-9.46318	-9.58923	9	9	9	41
Q02326	60S ribosomal protein L6-A	RPL6A	-9.51085	-10.4735	9	9	5	38.6
P32843	Mitochondrial escape protein 2	YME2	-12.7636	-12.6169	9	9	9	12.1
P00817	Inorganic pyrophosphatase	IPP1	-12.7231	-12.692	9	9	9	40.8
Q12114	Chitin biosynthesis protein CHS5	CHS5	-13.9942	-13.2375	9	9	9	20.6
P47015	Altered inheritance of mitochondria protein 23, mitochondrial	AIM23	-11.5792	-12.2297	9	9	9	24.4
P53982	Isocitrate dehydrogenase [NADP]	IDP3	-13.7818	-14.4826	9	5	5	22.4
P49089	Asparagine synthetase [glutamine-hydrolyzing] 1	ASN1	-13.5758	-13.8272	9	5	5	19.4
P38175	37S ribosomal protein MRP21, mitochondrial	MRP21	-10.1482	-10.184	9	9	9	50.3
P53080	Enhancer of mRNA-decapping protein 1	EDC1	-10.2687	-12.8794	9	9	9	65.7
P02309	Histone H4	HHF1	-10.3771	-10.2975	9	9	9	61.2
P26785	60S ribosomal protein L16-B	RPL16B	-13.8247	-11.8306	9	6	6	42.9
P32316	Acetyl-CoA hydrolase	ACH1	-13.3336	-13.1616	9	9	9	19.6
P54114;P47771	Aldehyde dehydrogenase [NAD(P)+] 2;Aldehyde dehydrogenase [NAD(P)+] 1	ALD3;ALD2	-13.8141	-12.7983	9	9	9	20.8
P36018;P36019	GTP-binding protein YPT52	YPT52	-12.9912	-12.6005	9	9	8	41
P07260	Eukaryotic translation initiation factor 4E	CDC33	-10.0862	-10.2858	9	9	9	44.1
P46682	AP-3 complex subunit beta	APL6	-13.408	-13.6927	9	9	9	14
Q00764	Alpha,alpha-trehalose-phosphate synthase [UDP-forming] 56 kDa subunit	TPS1	-11.035	-11.022	9	9	9	20.8
Q08179	Mitochondrial distribution and morphology protein 38	MDM38	-12.8335	-12.1039	9	9	9	18.3
P39923	Nitrogen permease regulator 2	NPR2	-11.8738	-12.1891	9	9	9	18.9
P40462	Protein TMA108	TMA108	-13.3578	-14.2412	9	9	9	12.5
Q06146	Uncharacterized protein YLR257W	YLR257W	-11.639	-12.587	9	9	9	38.6
P38821	Aspartyl aminopeptidase 4	APE4	-14.408	-13.1119	9	9	9	18.2
Q04013	Citrate/oxoglutarate carrier protein	YHM2	-11.3126	-11.0504	9	9	9	22.9
Q12389	ATP-dependent RNA helicase DBP10	DBP10	-12.336	-12.7968	9	9	9	10.3
P53551	Histone H1	HHO1	-12.2878	-12.069	9	9	9	29.5
P43638	MAP-homologous protein 1	MHP1	-15.1081	-13.2897	9	9	9	10.9
P43558	Ubiquitin thioesterase OTU1	OTU1	-11.7546	-11.641	9	9	9	44.2
P25655	General negative regulator of transcription subunit 1	CDC39	-14.6228	-14.6466	9	9	9	4.2
P28274	CTP synthase 1	URA7	-13.182	-12.7783	9	9	9	19.7
P53119	Probable E3 ubiquitin-protein ligase HUL5	HUL5	-14.6597	-13.3407	9	9	9	12.4
Q08968	UPF0061 protein FMP40	FMP40	-14.8301	-13.1661	9	9	9	17.3
P40070	U6 snRNA-associated Sm-like protein LSm4	LSM4	-7.05253	-7.4635	8	8	8	33.2
P38912	Eukaryotic translation initiation factor 1A	TIF11	-7.90326	-8.11959	8	8	8	37.3
P49167	60S ribosomal protein L38	RPL38	-5.91867	-6.22456	8	8	8	56.4
P35691	Translationally-controlled tumor protein homolog	TMA19	-11.5811	-11.7222	8	8	8	43.1
P40508	Uncharacterized protein YIL077C	YIL077C	-12.951	-12.8731	8	8	8	30
Q07825	Putative Xaa-Pro aminopeptidase FRA1	FRA1	-12.8616	-12.4914	8	8	8	13.1
Q08245	Protein ZEO1	ZEO1	-9.54504	-10.357	8	8	8	52.2
P05759	Ubiquitin-40S ribosomal protein S31;Ubiquitin;40S ribosomal protein S31	RPS31	-7.32759	-7.60418	8	8	3	48.7
Q12125	Golgi to ER traffic protein 4	GET4	-12.2713	-11.831	8	8	8	24.7
P07143	Cytochrome c1, heme protein, mitochondrial	CYT1	-10.7988	-10.2988	8	8	8	38.5
P11076	ADP-ribosylation factor 1	ARF1	-9.26928	-9.346	8	8	3	44.8
P12754	Translation initiation factor eIF-2B subunit delta	GCD2	-10.4876	-10.7199	8	8	8	16.6
P32904	54S ribosomal protein L6, mitochondrial	MRPL6	-11.6948	-12.7917	8	8	8	41.1
Q05543	Regulator of Ty1 transposition protein 103	RTT103	-13.1218	-13.8652	8	8	8	18.3
Q12285	Ubiquitin-like protein MDY2	MDY2	-13.127	-13.1423	8	8	8	54.2
P38879	Nascent polypeptide-associated complex subunit alpha	EGD2	-8.82559	-9.54868	8	8	8	54
P53278	Uncharacterized protein YGR130C	YGR130C	-13.2391	-13.8525	8	8	8	10.9
P32608	Retrograde regulation protein 2	RTG2	-14.1837	-13.666	8	8	8	12.2
P36049	rRNA-processing protein EBP2	EBP2	-11.5072	-11.7169	8	8	8	21.5
P36041	Protein EAP1	EAP1	-11.3039	-11.5192	8	8	8	17.9
P14020	Dolichol-phosphate mannosyltransferase	DPM1	-12.5172	-12.5465	8	8	8	37.8
Q04839	mRNA transport factor GFD1	GFD1	-10.5972	-11.985	8	8	8	52.1
P14843	Phospho-2-dehydro-3-deoxyheptonate aldolase, phenylalanine-inhibited	ARO3	-14.3285	-14.6737	8	8	8	24.1
Q12123	Inactive diphosphatase DCS2	DCS2	-13.172	-12.7557	8	8	8	25.2
P33401	Phosphoglucomutase 1	PGM1	-14.3115	-13.7776	8	5	5	14.9
Q04371	Protein-glutamate O-methyltransferase		-14.4282	-13.2653	8	8	8	19.1
P08679	Citrate synthase, peroxisomal	CIT2	-13.6648	-13.1496	8	8	8	23.7
P54783	D-arabinono-1,4-lactone oxidase	ALO1	-14.9437	-12.9264	8	8	8	17.1
Q99247	Uncharacterized WD repeat-containing protein YOL087C		-13.8237	-13.8935	8	8	8	8.5
Q04947	Reticulon-like protein 1	RTN1	-11.7049	-11.2288	8	8	8	28.1
P53199	Sterol-4-alpha-carboxylate 3-dehydrogenase, decarboxylating	ERG26	-11.2342	-11.2876	8	8	8	23.5
P32386	ATP-dependent bile acid permease	YBT1	-14.2694	-13.8172	8	8	8	5.4
P09201	Fructose-1,6-bisphosphatase	FBP1	-14.1417	-14.1244	8	8	8	26.1
P53742	Nucleolar GTP-binding protein 2	NOG2	-12.1397	-12.7484	8	8	8	17.9
P53312	Succinyl-CoA ligase [ADP-forming] subunit beta, mitochondrial	LSC2	-14.2658	-14.0417	8	8	8	26
P38295	Medium-chain fatty acid ethyl ester synthase/esterase 2	EHT1	-13.0714	-13.2996	8	8	8	15.7
P39109	Metal resistance protein YCF1	YCF1	-14.0714	-14.4288	8	8	8	6.4
P54861	Dynamin-related protein DNM1	DNM1	-15.1014	-14.3377	8	8	8	12.7
Q12154	ATPase GET3	GET3	-14.6013	-12.9159	8	8	8	29.7
P47181	Uncharacterized protein YJR154W		-14.2005	-11.6747	8	8	8	24
P21965	Protein kinase MCK1	MCK1	-12.3589	-12.6628	8	8	8	24.5
P40557	ER-retained PMA1-suppressing protein 1	EPS1	-14.3526	-14.2682	8	8	8	14
P32597	Nuclear protein STH1/NPS1	STH1	-14.6088	-14.6337	8	8	8	6.1
P0CX24;P0CX23	60S ribosomal protein L20-B;60S ribosomal protein L20-A	RPL20B;RPL20A	-10.5862	-11.4266	7	7	7	39
P39929	Vacuolar-sorting protein SNF7	SNF7	-9.33978	-8.49183	7	7	7	33.3
P41895	Transcription initiation factor IIF subunit alpha	TFG1	-13.0804	-13.032	7	7	7	12.8
P02294;P02293	Histone H2B.2;Histone H2B.1	HTB2;HTB1	-9.60339	-9.29209	7	7	7	45.8
P53741	UBP3-associated protein BRE5	BRE5	-12.704	-12.871	7	7	7	20.4
P53925	Uncharacterized vacuolar membrane protein YNL115C		-12.0865	-11.3568	7	7	7	14.9
P40341	Mitochondrial respiratory chain complexes assembly protein YTA12	YTA12	-13.7553	-13.7687	7	7	5	8.5
Q12100	Probable serine/threonine-protein kinase RTK1	RTK1	-12.6744	-12.8603	7	7	7	16
P25349	Flavoprotein-like protein YCP4	YCP4	-12.2271	-12.3196	7	7	7	24.7
P26793	Flap endonuclease 1	RAD27	-13.4768	-13.0533	7	7	7	22
P47089	Translation machinery-associated protein 22	TMA22	-9.98531	-10.5505	7	7	7	42.4
Q06494	Putative pyridoxal reductase	YPR127W	-13.8916	-12.3242	7	7	7	20.9
P14832	Peptidyl-prolyl cis-trans isomerase	CPR1	-10.8571	-10.7007	7	7	7	50
Q04031	Ribosomal RNA-processing protein 17	RRP17	-11.5012	-11.7957	7	7	7	22.1
P53206	Putative cysteine synthase	YGR012W	-14.7528	-13.7374	7	7	7	20.6
P31383	Protein phosphatase PP2A regulatory subunit A	TPD3	-12.8911	-12.5578	7	7	7	15.1
Q12335	Protoplast secreted protein 2	PST2	-12.7212	-13.2278	7	7	7	44.9
P15303	Protein transport protein SEC23	SEC23	-13.823	-13.6056	7	7	7	10.7
P12904	5-AMP-activated protein kinase subunit gamma	SNF4	-14.0185	-12.5289	7	7	7	24.2
P06843	Protein SPT2	SPT2	-12.6238	-13.2476	7	7	7	18.9
Q08412	Ubiquitin-binding protein CUE5	CUE5	-12.5645	-12.6018	7	7	7	17.8
P36051	GPI ethanolamine phosphate transferase 1	MCD4	-14.8375	-13.5955	7	7	7	7.5
Q03897	Maintenance of telomere capping protein 5	MTC5	-15.2517	-14.5576	7	7	7	8.8
P35729	Nucleoporin NUP120	NUP120	-14.183	-14.4839	7	7	7	8.3
P38213	Protein DSF2	DSF2	-13.6887	-14.4502	7	7	7	12.8
Q02642	Nascent polypeptide-associated complex subunit beta-1	EGD1	-7.22342	-7.35887	6	6	6	36.3
P32610	V-type proton ATPase subunit D	VMA8	-7.7442	-7.5562	6	6	6	22.7
P08524	Farnesyl pyrophosphate synthase	ERG20	-14.0008	-13.8375	6	6	6	15.9
Q08687	Translation machinery-associated protein 16	TMA16	-12.2188	-11.7783	6	6	6	28.1
P53604	Protein MSO1	MSO1	-11.641	-12.3614	6	6	6	40.5
P21538	DNA-binding protein REB1	REB1	-14.0199	-13.9661	6	6	6	6.7
P0CH09;P0CH08;P0CG63	Ubiquitin-60S ribosomal protein L40;Ubiquitin;60S ribosomal protein L40;Polyubiquitin;Ubiquitin	RPL40B;RPL40A;UBI4	-13.9121	-9.00319	6	1	1	44.5
P53913	Protein FYV6	FYV6	-9.87585	-10.0627	6	6	6	35.8
P41835	Thiamine biosynthetic bifunctional enzyme;Thiamine-phosphate synthase;Hydroxyethylthiazole kinase	THI6	-14.7968	-12.8737	6	6	6	11.7
Q12512	Protein ZPS1	ZPS1	-11.1823	-10.232	6	6	6	16.5
P40086	Cytochrome c oxidase assembly protein COX15	COX15	-12.7188	-12.5522	6	6	6	11.1
P05745	60S ribosomal protein L36-A	RPL36A	-10.5354	-14.4073	6	6	1	42
Q12494	Inositol hexakisphosphate kinase 1	KCS1	-14.8356	-14.4387	6	6	6	7.4
P38773;P38774	2-deoxyglucose-6-phosphate phosphatase 2;2-deoxyglucose-6-phosphate phosphatase 1	DOG2;DOG1	-13.5375	-13.5216	6	6	6	30.5
P0CX50;P0CX49	60S ribosomal protein L18-B;60S ribosomal protein L18-A	RPL18B;RPL18A	-10.7888	-11.2964	6	6	6	26.9
P38555	GTP-binding protein YPT31/YPT8	YPT31	-13.4896	-13.1491	6	6	2	32.3
P38825	Protein TOM71	TOM71	-13.6223	-13.5679	6	6	6	11.3
Q12149	Exosome complex exonuclease RRP6	RRP6	-13.4349	-13.6594	6	6	6	10.6
P20606	Small COPII coat GTPase SAR1	SAR1	-11.649	-11.3643	6	6	6	50.5
P40368	Nucleoporin NUP82	NUP82	-14.2248	-14.5148	6	6	6	8.8
P53315	6-phosphogluconolactonase 4	SOL4	-14.9784	-13.8605	6	6	6	25.5
P47096	3-hydroxyanthranilate 3,4-dioxygenase	BNA1	-14.4024	-13.5064	6	6	6	46.3
P38624	Proteasome subunit beta type-1	PRE3	-13.4111	-12.1727	6	6	6	27.9
P47018	Maintenance of telomere capping protein 1	MTC1	-14.2117	-13.771	6	6	6	15.1
P0CX26;P0CX25	60S ribosomal protein L43-B;60S ribosomal protein L43-A	RPL43B;RPL43A	-9.4433	-8.47243	6	6	6	58.7
P50101	Ubiquitin carboxyl-terminal hydrolase 15	UBP15	-13.9534	-13.6799	6	6	6	6.4
P51534	SWI5-dependent HO expression protein 4	SHE4	-14.8517	-14.5036	6	6	6	8.1
P20449	ATP-dependent RNA helicase DBP5	DBP5	-14.408	-14.3956	6	6	6	15.8
Q03769	Epsin-5	ENT5	-14.3661	-14.6143	5	5	5	15.1
Q3E754;P0C0V8	40S ribosomal protein S21-B;40S ribosomal protein S21-A	RPS21B;RPS21A	-13.7425	-11.2309	5	5	5	46
P04710	ADP,ATP carrier protein 1	AAC1	-9.37914	-9.08266	5	4	4	14.2
P38013	Peroxiredoxin type-2	AHP1	-13.8093	-12.0679	5	5	5	36.9
P0CX34;P0CX33	40S ribosomal protein S30-B;40S ribosomal protein S30-A	RPS30B;RPS30A	-6.01243	-7.18166	5	5	5	33.3
P38011	Guanine nucleotide-binding protein subunit beta-like protein	ASC1	-12.7779	-13.6732	5	5	5	22.6
P43598	Inhibitor of glycogen debranching 1	IGD1	-11.0814	-11.9459	5	5	5	41.5
P40043	Respiratory growth induced protein 1	RGI1	-11.1142	-14.6513	5	5	5	47.2
P48589	40S ribosomal protein S12	RPS12	-11.4473	-11.232	5	5	5	46.2
Q12229	UBX domain-containing protein 3	UBX3	-13.5181	-12.9904	5	5	5	11.4
P29055	Transcription initiation factor IIB	SUA7	-14.4831	-14.3124	5	5	5	18.8
Q3E792;P0C0T4	40S ribosomal protein S25-A;40S ribosomal protein S25-B	RPS25A;RPS25B	-7.83378	-9.53775	5	5	5	32.4
P38314	Protein SDS24	SDS24	-12.8969	-12.3077	5	5	5	11.2
P53721	Respiratory supercomplex factor 2, mitochondrial	RCF2	-13.842	-12.7477	5	5	5	17
Q07451	Endoplasmic reticulum transmembrane protein 3	YET3	-12.6235	-12.5486	5	5	5	28.6
Q07896	Nucleolar complex-associated protein 3	NOC3	-14.281	-14.3023	5	5	5	11.2
P31377	Syntaxin-8	SYN8	-13.134	-12.8452	5	5	5	21.2
P35817	Bromodomain-containing factor 1	BDF1	-13.606	-13.9106	5	5	5	8.3
P32795	Mitochondrial inner membrane i-AAA protease supercomplex subunit YME1	YME1	-14.4607	-14.402	5	5	5	9.2
P40087	DNA damage-inducible protein 1	DDI1	-14.3127	-14.355	5	5	5	16.6
P52893	Probable alanine aminotransferase, mitochondrial	ALT1	-14.0425	-12.8401	5	5	5	11.3
P32915	Protein transport protein SEC61	SEC61	-13.1702	-12.7586	5	5	5	9.8
P33775	Dolichyl-phosphate-mannose--protein mannosyltransferase 1	PMT1	-13.9007	-13.5047	5	5	5	5.8
P20049	Prephenate dehydrogenase [NADP(+)]	TYR1	-13.9375	-13.4974	5	5	5	13.1
Q07527	tRNA (guanosine(18)-2-O)-methyltransferase	TRM3	-13.4821	-14.1731	5	5	5	4.7
P38817	ADP-ribosylation factor-binding protein GGA2	GGA2	-14.1198	-14.064	5	5	5	10.3
P40335	Carboxypeptidase Y-deficient protein 8	PEP8	-14.1674	-13.8631	5	5	5	17.4
P49704	Pre-mRNA-processing factor 31	PRP31	-14.529	-14.6935	5	5	5	11.9
Q99220	Protein OS-9 homolog	YOS9	-14.9276	-15.5072	5	5	5	11.6
Q03441	Sporulation protein RMD1	RMD1	-14.9709	-13.4372	5	5	5	12.8
P32445	Single-stranded DNA-binding protein RIM1, mitochondrial	RIM1	-11.0253	-10.519	4	4	4	34.8
P53630	Dethiobiotin synthetase	BIO4	-11.7523	-11.727	4	4	4	30.8
P36062	Vacuolar amino acid transporter 3	AVT3	-13.8826	-12.7771	4	4	4	9.5
Q08422	AN1-type zinc finger protein TMC1	TMC1	-14.1745	-14.197	4	4	4	35.3
P20081	FK506-binding protein 1	FPR1	-13.4328	-12.4486	4	4	4	25.4
P32895	Ribose-phosphate pyrophosphokinase 1	PRS1	-12.612	-13.5747	4	4	4	14.3
P38169	Kynurenine 3-monooxygenase	BNA4	-13.9985	-14.1382	4	4	4	9.1
Q03219	Uncharacterized protein YMR178W		-13.5307	-13.1097	4	4	4	16.8
P51402	60S ribosomal protein L37-B	RPL37B	-8.69535	-10.0986	4	3	3	38.6
P32939	GTP-binding protein YPT7	YPT7	-13.1608	-13.2434	4	4	4	29.8
P01098	ATPase-stabilizing factor 9 kDa, mitochondrial	STF1	-9.86293	-14.4284	4	4	4	30.2
P38286	Very-long-chain 3-oxoacyl-CoA reductase	IFA38	-13.221	-13.084	4	4	4	12.4
P39517	ATP-dependent RNA helicase DHH1	DHH1	-13.6991	-13.7761	4	4	4	9.7
P04912;P04911	Histone H2A.2;Histone H2A.1	HTA2;HTA1	-9.57904	-10.5014	4	4	3	22.7
P39678	Transcription factor MBP1	MBP1	-13.5137	-12.8255	4	4	4	4.7
P50111	Protein ZDS1	ZDS1	-12.7081	-12.8145	4	4	4	7.8
P40491	ATP synthase assembly factor FMC1, mitochondrial	FMC1	-13.8583	-12.1706	4	4	4	21.3
Q05567	Sphingosine-1-phosphate lyase	DPL1	-14.1655	-13.0717	4	4	4	9.3
P21734	Ubiquitin-conjugating enzyme E2 1	UBC1	-13.7405	-13.1067	4	4	4	20
P32804	Zinc-regulated transporter 1	ZRT1	-14.6916	-12.4147	4	4	4	13.3
Q02892	Nucleolar GTP-binding protein 1	NOG1	-14.1433	-13.066	4	4	4	9.1
P0CX30;P0CX29	40S ribosomal protein S23-B;40S ribosomal protein S23-A	RPS23B;RPS23A	-9.54796	-14.3558	4	4	4	18.6
P23180	Probable oxidoreductase AIM17	AIM17	-13.8783	-13.5972	4	4	4	14.6
Q03266	Aminodeoxychorismate lyase	ABZ2	-14.3174	-14.2673	4	4	4	11
P21306	ATP synthase subunit epsilon, mitochondrial	ATP15	-11.7305	-10.6772	3	3	3	56.5
Q2V2P3	Uncharacterized protein YKL023C-A	YKL023C-A	-11.1424	-14.8777	3	3	3	34.7
Q3E7B7	SERF-like protein YDL085C-A	YDL085C-A	-7.98308	-9.08713	3	3	3	26.5
P33399	La protein homolog	LHP1	-13.2097	-13.9587	3	3	3	14.9
Q03362	Uncharacterized protein YDR476C	YDR476C	-13.5766	-13.3973	3	3	3	17.9
P38256	Uncharacterized protein YBR096W		-15.4038	-13.9708	3	3	3	13.9
Q06449	[PSI+] inducibility protein 3	PIN3	-14.2485	-12.7973	3	3	3	14
Q12374	Nuclear control of ATPase protein 2	NCA2	-13.2611	-14.46	3	3	3	4.4
P24583	Protein kinase C-like 1	PKC1	-14.2118	-14.2769	3	3	3	3
P39966	Protein phosphatase 2C homolog 2	PTC2	-15.1483	-14.2457	3	3	2	6.2
Q08235	Ribosome biogenesis protein BRX1	BRX1	-14.0465	-14.3927	3	3	3	11.7
P52488	Ubiquitin-activating enzyme E1-like	UBA2	-14.2352	-14.8874	3	3	3	6
P53011	Nucleoporin SEH1	SEH1	-14.2172	-13.245	2	2	2	5.7
P36533	54S ribosomal protein L39, mitochondrial	MRPL39	-15.0545	-11.6408	2	2	2	28.6
Q12514	General negative regulator of transcription subunit 5	NOT5	-14.3923	-14.3443	2	2	2	4.3
P53192	Golgi to ER traffic protein 1	GET1	-14.1109	-14.3104	2	2	2	11.5

## Sheet: wt_24h_48h_interactome_sig Dana
Supplementary table 1 - proteins with significantly different abundence between 24h and 48h growth
Protein IDs	Protein names	Gene names	-log(P-value)	Difference (24h-48h)	Fold change	significant change in proteome	Gene Ontology (biological process)	Gene Ontology (cellular component)	Gene Ontology (molecular function)
Increased in 48h
P38221	Phosphatidate cytidylyltransferase	CDS1	5.1535	10.6654	1624.13	no	CDP-diacylglycerol biosynthetic process [GO:0016024]; phosphatidylinositol metabolic process [GO:0046488]; phosphatidylserine metabolic process [GO:0006658]	endoplasmic reticulum [GO:0005783]; endoplasmic reticulum membrane [GO:0005789]; Golgi to plasma membrane transport vesicle [GO:0070319]	phosphatidate cytidylyltransferase activity [GO:0004605]
P0CX54;P0CX53	60S ribosomal protein L12-B;60S ribosomal protein L12-A	RPL12B;RPL12A	4.51457	5.1084	34.497	no	cytoplasmic translation [GO:0002181]; ribosomal large subunit assembly [GO:0000027]; translation [GO:0006412]	cytosol [GO:0005829]; cytosolic large ribosomal subunit [GO:0022625]	large ribosomal subunit rRNA binding [GO:0070180]; structural constituent of ribosome [GO:0003735]
P46654;P32905	40S ribosomal protein S0-B;40S ribosomal protein S0-A	RPS0B;RPS0A	4.33947	4.53609	23.2006	no	cytoplasmic translation [GO:0002181]; endonucleolytic cleavage in ITS1 to separate SSU-rRNA from 5.8S rRNA and LSU-rRNA from tricistronic rRNA transcript (SSU-rRNA, 5.8S rRNA, LSU-rRNA) [GO:0000447]; endonucleolytic cleavage to generate mature 3'-end of SSU-rRNA from (SSU-rRNA, 5.8S rRNA, LSU-rRNA) [GO:0000461]; ribosomal small subunit assembly [GO:0000028]; rRNA export from nucleus [GO:0006407]	cytosol [GO:0005829]; cytosolic small ribosomal subunit [GO:0022627]	structural constituent of ribosome [GO:0003735]
Q06177	Translation machinery-associated protein 10	TMA10	4.03162	4.34086	20.2642	no		mitochondrion [GO:0005739]
P06774	Transcriptional activator HAP2	HAP2	4.51764	4.17434	18.0551	no	carbon catabolite activation of transcription from RNA polymerase II promoter [GO:0000436]; regulation of carbohydrate metabolic process [GO:0006109]; regulation of cellular respiration [GO:0043457]; regulation of DNA-templated transcription [GO:0006355]; regulation of transcription by RNA polymerase II [GO:0006357]	CCAAT-binding factor complex [GO:0016602]; nucleus [GO:0005634]	DNA binding [GO:0003677]; DNA-binding transcription factor activity, RNA polymerase II-specific [GO:0000981]
P47083	U3 small nucleolar RNA-associated protein MPP10	MPP10	4.01669	3.98001	15.7798	no	endonucleolytic cleavage in 5'-ETS of tricistronic rRNA transcript (SSU-rRNA, 5.8S rRNA, LSU-rRNA) [GO:0000480]; endonucleolytic cleavage in ITS1 to separate SSU-rRNA from 5.8S rRNA and LSU-rRNA from tricistronic rRNA transcript (SSU-rRNA, 5.8S rRNA, LSU-rRNA) [GO:0000447]; endonucleolytic cleavage to generate mature 5'-end of SSU-rRNA from (SSU-rRNA, 5.8S rRNA, LSU-rRNA) [GO:0000472]; maturation…	90S preribosome [GO:0030686]; Mpp10 complex [GO:0034457]; nucleolus [GO:0005730]; nucleoplasm [GO:0005654]; nucleus [GO:0005634]; small-subunit processome [GO:0032040]; sno(s)RNA-containing ribonucleoprotein complex [GO:0005732]	identical protein binding [GO:0042802]
Q06630	Mitochondrial homologous recombination protein 1	MHR1	3.21589	3.9432	15.3823	no	cellular response to oxidative stress [GO:0034599]; DNA recombination [GO:0006310]; mitochondrial genome maintenance [GO:0000002]; mitochondrial translation [GO:0032543]; positive regulation of mitochondrial DNA replication [GO:0090297]; regulation of DNA-templated transcription [GO:0006355]	mitochondrial inner membrane [GO:0005743]; mitochondrial large ribosomal subunit [GO:0005762]; mitochondrion [GO:0005739]; nucleus [GO:0005634]	DNA binding [GO:0003677]; DNA strand exchange activity [GO:0000150]; single-stranded DNA binding [GO:0003697]; structural constituent of ribosome [GO:0003735]
P40553	Peroxiredoxin DOT5	DOT5	2.95131	3.86677	14.5886	no	cell redox homeostasis [GO:0045454]; cellular response to oxidative stress [GO:0034599]	chromosome, telomeric region [GO:0000781]; cytoplasm [GO:0005737]; nucleus [GO:0005634]	thioredoxin peroxidase activity [GO:0008379]
P11633	Non-histone chromosomal protein 6B	NHP6B	1.33766	3.81693	14.0932	no	chromatin remodeling [GO:0006338]; DNA repair [GO:0006281]; maintenance of transcriptional fidelity during transcription elongation by RNA polymerase III [GO:0001195]; RNA polymerase III preinitiation complex assembly [GO:0070898]; transcription by RNA polymerase II [GO:0006366]	chromosome [GO:0005694]; nucleus [GO:0005634]	DNA binding, bending [GO:0008301]; sequence-specific DNA binding [GO:0043565]
Q03390	Vacuolar protein-sorting-associated protein 60	VPS60	3.46559	3.74753	13.4313	no	late endosome to vacuole transport via multivesicular body sorting pathway [GO:0032511]; protein transport [GO:0015031]; vesicle budding from membrane [GO:0006900]	cytoplasm [GO:0005737]; endosome membrane [GO:0010008]; fungal-type vacuole membrane [GO:0000329]; multivesicular body [GO:0005771]
P18899	Stress protein DDR48	DDR48	2.35876	3.64502	12.5101	no	DNA repair [GO:0006281]	cytoplasm [GO:0005737]; cytosol [GO:0005829]	ATP hydrolysis activity [GO:0016887]; GTPase activity [GO:0003924]
P53277	Pre-mRNA-splicing factor SYF2	SYF2	1.85835	3.63446	12.4188	no	mRNA splicing, via spliceosome [GO:0000398]	cytosol [GO:0005829]; nucleus [GO:0005634]; Prp19 complex [GO:0000974]; U2-type catalytic step 1 spliceosome [GO:0071006]; U2-type catalytic step 2 spliceosome [GO:0071007]; U2-type post-mRNA release spliceosomal complex [GO:0071008]; U2-type prespliceosome [GO:0071004]
Q12420	66 kDa U4/U6.U5 small nuclear ribonucleoprotein component	SNU66	3.98163	3.60215	12.1438	no	maturation of 5S rRNA [GO:0000481]; mRNA cis splicing, via spliceosome [GO:0045292]; mRNA splicing, via spliceosome [GO:0000398]	nucleus [GO:0005634]; spliceosomal complex [GO:0005681]; U4/U6 x U5 tri-snRNP complex [GO:0046540]
Q12396	Protein EMP46	EMP46	2.70462	3.59736	12.1036	no	endoplasmic reticulum to Golgi vesicle-mediated transport [GO:0006888]; protein transport [GO:0015031]	COPII-coated ER to Golgi transport vesicle [GO:0030134]; endoplasmic reticulum [GO:0005783]; endoplasmic reticulum membrane [GO:0005789]; endoplasmic reticulum-Golgi intermediate compartment [GO:0005793]; Golgi membrane [GO:0000139]	carbohydrate binding [GO:0030246]; mannose binding [GO:0005537]; metal ion binding [GO:0046872]
P04807	Hexokinase-2	HXK2	2.88655	3.56647	11.8471	no	carbohydrate phosphorylation [GO:0046835]; fructose import across plasma membrane [GO:1990539]; fructose metabolic process [GO:0006000]; glucose 6-phosphate metabolic process [GO:0051156]; glucose import [GO:0046323]; glucose metabolic process [GO:0006006]; glycolytic process [GO:0006096]; intracellular glucose homeostasis [GO:0001678]; mannose metabolic process [GO:0006013]; negative regulation …	cytosol [GO:0005829]; mitochondrial membrane [GO:0031966]; mitochondrion [GO:0005739]; nucleus [GO:0005634]	ATP binding [GO:0005524]; fructokinase activity [GO:0008865]; glucokinase activity [GO:0004340]; glucose binding [GO:0005536]; hexokinase activity [GO:0004396]; mannokinase activity [GO:0019158]
P37304	Protein PAM1	PAM1	1.50631	3.53657	11.6042	no	pseudohyphal growth [GO:0007124]	cellular bud [GO:0005933]; cellular bud neck [GO:0005935]; cytoplasm [GO:0005737]	oxidoreductase activity [GO:0016491]
P40494	Actin-regulating kinase PRK1	PRK1	2.61863	3.44963	10.9255	no	actin cortical patch assembly [GO:0000147]; actin filament organization [GO:0007015]; negative regulation of actin cortical patch assembly [GO:0120133]; negative regulation of clathrin-dependent endocytosis [GO:1900186]; negative regulation of protein-containing complex assembly [GO:0031333]; protein phosphorylation [GO:0006468]	actin cortical patch [GO:0030479]; cytoplasm [GO:0005737]; mating projection tip [GO:0043332]	ATP binding [GO:0005524]; protein kinase activity [GO:0004672]; protein serine kinase activity [GO:0106310]; protein serine/threonine kinase activity [GO:0004674]
P32657	Chromo domain-containing protein 1	CHD1	5.47358	3.39307	10.5055	no	chromatin remodeling [GO:0006338]; histone acetylation [GO:0016573]; histone deubiquitination [GO:0016578]; negative regulation of DNA-templated DNA replication [GO:2000104]; nucleosome organization [GO:0034728]; regulation of chromatin organization [GO:1902275]; regulation of transcription by RNA polymerase II [GO:0006357]; regulation of transcriptional start site selection at RNA polymerase II …	chromatin [GO:0000785]; mitochondrion [GO:0005739]; nucleolar chromatin [GO:0030874]; nucleus [GO:0005634]; SAGA complex [GO:0000124]; SLIK (SAGA-like) complex [GO:0046695]	ATP binding [GO:0005524]; ATP hydrolysis activity [GO:0016887]; ATP-dependent activity, acting on DNA [GO:0008094]; ATP-dependent chromatin remodeler activity [GO:0140658]; chromatin binding [GO:0003682]; chromatin DNA binding [GO:0031490]; DNA binding [GO:0003677]; helicase activity [GO:0004386]; histone binding [GO:0042393]; methylated histone binding [GO:0035064]; rDNA binding [GO:0000182]; tr…
P53168	DASH complex subunit DUO1	DUO1	1.79768	3.3197	9.98458	no	attachment of spindle microtubules to kinetochore [GO:0008608]; cell division [GO:0051301]; mitotic sister chromatid biorientation [GO:1990758]; positive regulation of attachment of spindle microtubules to kinetochore [GO:0051987]; positive regulation of microtubule polymerization [GO:0031116]	cytoplasm [GO:0005737]; DASH complex [GO:0042729]; microtubule [GO:0005874]; mitotic spindle [GO:0072686]; spindle pole [GO:0000922]
P26786	40S ribosomal protein S7-A	RPS7A	3.67105	3.19743	9.17321	no	cytoplasmic translation [GO:0002181]; ribosomal small subunit biogenesis [GO:0042274]; ribosome biogenesis [GO:0042254]; rRNA processing [GO:0006364]	90S preribosome [GO:0030686]; cytosol [GO:0005829]; cytosolic small ribosomal subunit [GO:0022627]; nucleolus [GO:0005730]; nucleoplasm [GO:0005654]; small-subunit processome [GO:0032040]	structural constituent of ribosome [GO:0003735]
P41057	40S ribosomal protein S29-A	RPS29A	3.16347	3.19667	9.16839	no	cytoplasmic translation [GO:0002181]	cytosol [GO:0005829]; cytosolic small ribosomal subunit [GO:0022627]	structural constituent of ribosome [GO:0003735]; zinc ion binding [GO:0008270]
Q03088	Styryl dye vacuolar localization protein 3	SVL3	3.25729	3.10653	8.6131	no	endocytosis [GO:0006897]	cell cortex [GO:0005938]; cell periphery [GO:0071944]; cellular bud [GO:0005933]; cellular bud neck [GO:0005935]; cellular bud tip [GO:0005934]; cytoplasm [GO:0005737]	oxidoreductase activity [GO:0016491]
Q12306	Ubiquitin-like protein SMT3	SMT3	2.45642	3.09524	8.54596	no	protein sumoylation [GO:0016925]	condensed nuclear chromosome [GO:0000794]; nucleus [GO:0005634]; septin ring [GO:0005940]	identical protein binding [GO:0042802]; protein tag [GO:0031386]; ubiquitin-like protein ligase binding [GO:0044389]
Q07623	Nucleolar protein 6	NOP6	4.04473	3.04558	8.25676	no	maturation of SSU-rRNA [GO:0030490]; ribosomal small subunit biogenesis [GO:0042274]	90S preribosome [GO:0030686]; nucleolus [GO:0005730]; small-subunit processome [GO:0032040]	rRNA binding [GO:0019843]; snoRNA binding [GO:0030515]
Q3E7A3	Uncharacterized protein YJL133C-A	YJL133C-A	2.30259	3.01499	8.08354	no		mitochondrial outer membrane [GO:0005741]; mitochondrion [GO:0005739]
P41058	40S ribosomal protein S29-B	RPS29B	3.48821	2.93545	7.64995	no	cytoplasmic translation [GO:0002181]	cytosol [GO:0005829]; cytosolic small ribosomal subunit [GO:0022627]	structural constituent of ribosome [GO:0003735]; zinc ion binding [GO:0008270]
P40055;REV__P69850	U3 small nucleolar RNA-associated protein 7	UTP7	3.65838	2.91484	7.54143	no	endonucleolytic cleavage in 5'-ETS of tricistronic rRNA transcript (SSU-rRNA, 5.8S rRNA, LSU-rRNA) [GO:0000480]; endonucleolytic cleavage in ITS1 to separate SSU-rRNA from 5.8S rRNA and LSU-rRNA from tricistronic rRNA transcript (SSU-rRNA, 5.8S rRNA, LSU-rRNA) [GO:0000447]; endonucleolytic cleavage to generate mature 5'-end of SSU-rRNA from (SSU-rRNA, 5.8S rRNA, LSU-rRNA) [GO:0000472]; maturation…	90S preribosome [GO:0030686]; nucleolus [GO:0005730]; nucleoplasm [GO:0005654]; preribosome, small subunit precursor [GO:0030688]; small-subunit processome [GO:0032040]
P40187	GSY2-interacting protein PIG2	PIG2	5.43671	2.88487	7.38637	no	regulation of glycogen biosynthetic process [GO:0005979]	cytoplasm [GO:0005737]; protein phosphatase type 1 complex [GO:0000164]	glycogen binding [GO:2001069]; protein phosphatase 1 binding [GO:0008157]; protein phosphatase regulator activity [GO:0019888]
P40328	Probable 26S protease subunit YTA6	YTA6	1.37358	2.83039	7.11266	no		cell cortex [GO:0005938]; cytoplasm [GO:0005737]	ATP binding [GO:0005524]; ATP hydrolysis activity [GO:0016887]
Q3E7X9;P0C0X0	40S ribosomal protein S28-A;40S ribosomal protein S28-B	RPS28A;RPS28B	3.01106	2.78731	6.90344	no	maturation of SSU-rRNA [GO:0030490]; positive regulation of nuclear-transcribed mRNA catabolic process, deadenylation-dependent decay [GO:1900153]; ribosomal small subunit assembly [GO:0000028]; rRNA export from nucleus [GO:0006407]; translation [GO:0006412]	cytosol [GO:0005829]; cytosolic small ribosomal subunit [GO:0022627]	structural constituent of ribosome [GO:0003735]
P05739	60S ribosomal protein L6-B	RPL6B	1.61249	2.77232	6.83206	no	cytoplasmic translation [GO:0002181]; ribosomal large subunit assembly [GO:0000027]	cytosol [GO:0005829]; cytosolic large ribosomal subunit [GO:0022625]	RNA binding [GO:0003723]; structural constituent of ribosome [GO:0003735]
P07281;P07280	40S ribosomal protein S19-B;40S ribosomal protein S19-A	RPS19B;RPS19A	3.33803	2.64563	6.25768	no	ribosomal small subunit assembly [GO:0000028]; ribosomal small subunit biogenesis [GO:0042274]; rRNA export from nucleus [GO:0006407]; translation [GO:0006412]	cytosol [GO:0005829]; cytosolic small ribosomal subunit [GO:0022627]	RNA binding [GO:0003723]; structural constituent of ribosome [GO:0003735]
P32488	Increasing suppression factor 1	ISF1	3.33226	2.64211	6.24244	no	aerobic respiration [GO:0009060]
P20447	ATP-dependent RNA helicase DBP3	DBP3	1.62159	2.62455	6.16691	no	endonucleolytic cleavage in ITS1 upstream of 5.8S rRNA from tricistronic rRNA transcript (SSU-rRNA, 5.8S rRNA, LSU-rRNA) [GO:0000464]; rRNA processing [GO:0006364]	nucleolus [GO:0005730]; preribosome, large subunit precursor [GO:0030687]	ATP binding [GO:0005524]; ATP hydrolysis activity [GO:0016887]; ATP-dependent activity, acting on RNA [GO:0008186]; RNA binding [GO:0003723]; RNA helicase activity [GO:0003724]
P26570	Serine/threonine-protein phosphatase PP-Z1	PPZ1	3.01625	2.57332	5.95175	no	intracellular sodium ion homeostasis [GO:0006883]; protein localization [GO:0008104]	cytoplasm [GO:0005737]; nucleus [GO:0005634]	metal ion binding [GO:0046872]; myosin phosphatase activity [GO:0017018]; protein serine/threonine phosphatase activity [GO:0004722]
P0CX56;P0CX55	40S ribosomal protein S18-B;40S ribosomal protein S18-A	RPS18B;RPS18A	3.81281	2.57304	5.95061	no	cytoplasmic translation [GO:0002181]; endonucleolytic cleavage in ITS1 to separate SSU-rRNA from 5.8S rRNA and LSU-rRNA from tricistronic rRNA transcript (SSU-rRNA, 5.8S rRNA, LSU-rRNA) [GO:0000447]; rRNA export from nucleus [GO:0006407]	cytosol [GO:0005829]; cytosolic small ribosomal subunit [GO:0022627]; mitochondrion [GO:0005739]; small ribosomal subunit [GO:0015935]	rRNA binding [GO:0019843]; structural constituent of ribosome [GO:0003735]
P22353	54S ribosomal protein L8, mitochondrial	MRPL8	1.36996	2.57278	5.94954	no	mitochondrial translation [GO:0032543]	mitochondrial inner membrane [GO:0005743]; mitochondrial large ribosomal subunit [GO:0005762]; mitochondrion [GO:0005739]	structural constituent of ribosome [GO:0003735]
Q99303;Q12439;Q12392;Q12293;P25383;P0CX62;P0CX61;P0C2J6;P0C2J4;Q12260	Transposon Ty2-DR3 Gag polyprotein;Capsid protein;Gag-p4;Transposon Ty2-OR1 Gag polyprotein;Capsid protein;Gag-p4;Transposon Ty2-DR1 Gag polyprotein;Capsid protein;Gag-p4;Transposon Ty2-OR2 Gag polyprotein;Capsid protein;Gag-p4;Transposon Ty2-C Gag polyprotein;Capsid protein;Gag-p4;Transposon Ty2-GR2 Gag polyprotein;Capsid protein;Gag-p4;Transposon Ty2-F Gag polyprotein;Capsid protein;Gag-p4;Tran…	TY2A-DR3;TY2A-OR1;TY2A-DR1;TY2A-OR2;TY2A-C;TY2A-GR2;TY2A-F;TY2A-LR2;TY2A-LR1;TY2A-B	1.6725	2.55253	5.86664	no	retrotransposition [GO:0032197]	cytoplasm [GO:0005737]; retrotransposon nucleocapsid [GO:0000943]	RNA binding [GO:0003723]
P36095	Vacuolar protein-sorting-associated protein 24	VPS24	1.56031	2.47381	5.55507	no	ATP export [GO:1904669]; endosome transport via multivesicular body sorting pathway [GO:0032509]; intralumenal vesicle formation [GO:0070676]; late endosome to vacuole transport [GO:0045324]; protein transport [GO:0015031]; ubiquitin-dependent protein catabolic process via the multivesicular body sorting pathway [GO:0043162]	cytoplasm [GO:0005737]; cytosol [GO:0005829]; ESCRT III complex [GO:0000815]; multivesicular body [GO:0005771]	identical protein binding [GO:0042802]
P0CX52;P0CX51	40S ribosomal protein S16-B;40S ribosomal protein S16-A	RPS16B;RPS16A	3.21102	2.46508	5.52156	no	maturation of SSU-rRNA from tricistronic rRNA transcript (SSU-rRNA, 5.8S rRNA, LSU-rRNA) [GO:0000462]; translation [GO:0006412]	cytosol [GO:0005829]; cytosolic small ribosomal subunit [GO:0022627]	RNA binding [GO:0003723]; structural constituent of ribosome [GO:0003735]
P04786	DNA topoisomerase 1	TOP1	2.75636	2.42463	5.3689	no	chromatin organization [GO:0006325]; chromosome segregation [GO:0007059]; DNA replication [GO:0006260]; DNA strand elongation involved in DNA replication [GO:0006271]; DNA topological change [GO:0006265]; mitotic chromosome condensation [GO:0007076]; nuclear migration [GO:0007097]; rDNA heterochromatin formation [GO:0000183]; regulation of mitotic recombination [GO:0000019]; regulation of transcr…	nucleolus [GO:0005730]; nucleoplasm [GO:0005654]; nucleus [GO:0005634]; replication fork protection complex [GO:0031298]	DNA binding [GO:0003677]; DNA topoisomerase type I (single strand cut, ATP-independent) activity [GO:0003917]
Q01855	40S ribosomal protein S15	RPS15	4.23391	2.37777	5.19734	no	cytoplasmic translation [GO:0002181]; ribosomal small subunit assembly [GO:0000028]; rRNA export from nucleus [GO:0006407]	cytoplasm [GO:0005737]; cytosol [GO:0005829]; cytosolic small ribosomal subunit [GO:0022627]	RNA binding [GO:0003723]; structural constituent of ribosome [GO:0003735]
P38701	40S ribosomal protein S20	RPS20	2.92869	2.36053	5.1356	no	cytoplasmic translation [GO:0002181]; maturation of SSU-rRNA from tricistronic rRNA transcript (SSU-rRNA, 5.8S rRNA, LSU-rRNA) [GO:0000462]	cytoplasm [GO:0005737]; cytosol [GO:0005829]; cytosolic small ribosomal subunit [GO:0022627]	mRNA binding [GO:0003729]; structural constituent of ribosome [GO:0003735]
P36165	Lipase 4	TGL4	1.9706	2.32831	5.02216	no	cell budding [GO:0007114]; phospholipid metabolic process [GO:0006644]; sporulation resulting in formation of a cellular spore [GO:0030435]; triglyceride catabolic process [GO:0019433]; triglyceride mobilization [GO:0006642]	lipid droplet [GO:0005811]	calcium-independent phospholipase A2 activity [GO:0047499]; lysophosphatidic acid acyltransferase activity [GO:0042171]; sterol esterase activity [GO:0004771]; triglyceride lipase activity [GO:0004806]
P21560	Protein CBP3, mitochondrial	CBP3	1.39899	2.31068	4.96116	no	mitochondrial respiratory chain complex III assembly [GO:0034551]; positive regulation of mitochondrial translation [GO:0070131]; protein stabilization [GO:0050821]	Cbp3p-Cbp6 complex [GO:0061671]; mitochondrial membrane [GO:0031966]; mitochondrial ribosome [GO:0005761]; mitochondrion [GO:0005739]	mRNA binding [GO:0003729]; ribosome binding [GO:0043022]
P53250	Twinfilin-1	TWF1	2.70752	2.30731	4.94959	no	actin cortical patch organization [GO:0044396]; actin filament depolymerization [GO:0030042]; actin filament organization [GO:0007015]; actin filament severing [GO:0051014]; barbed-end actin filament capping [GO:0051016]; positive regulation of actin filament depolymerization [GO:0030836]; sequestering of actin monomers [GO:0042989]	actin filament [GO:0005884]; cytoplasm [GO:0005737]; mating projection tip [GO:0043332]	actin filament binding [GO:0051015]; actin monomer binding [GO:0003785]
Q05775	Eukaryotic translation initiation factor 3 subunit J	HCR1	1.58163	2.30522	4.94244	no	cytoplasmic translation [GO:0002181]; formation of cytoplasmic translation initiation complex [GO:0001732]; maturation of SSU-rRNA from tricistronic rRNA transcript (SSU-rRNA, 5.8S rRNA, LSU-rRNA) [GO:0000462]	cytoplasmic stress granule [GO:0010494]; eukaryotic 43S preinitiation complex [GO:0016282]; eukaryotic 48S preinitiation complex [GO:0033290]; eukaryotic translation initiation factor 3 complex [GO:0005852]	translation initiation factor activity [GO:0003743]
P48164	40S ribosomal protein S7-B	RPS7B	3.94777	2.28497	4.87354	no	cytoplasmic translation [GO:0002181]; ribosomal small subunit biogenesis [GO:0042274]; ribosome biogenesis [GO:0042254]; rRNA processing [GO:0006364]	cytosol [GO:0005829]; cytosolic small ribosomal subunit [GO:0022627]; nucleolus [GO:0005730]; small-subunit processome [GO:0032040]	structural constituent of ribosome [GO:0003735]
Q03735	RNA-binding protein NAB6	NAB6	1.43351	2.28383	4.86969	no		cytoplasm [GO:0005737]; cytoplasmic stress granule [GO:0010494]	mRNA binding [GO:0003729]
P38061	60S ribosomal protein L32	RPL32	2.57225	2.21668	4.64822	no	cytoplasmic translation [GO:0002181]	cytoplasm [GO:0005737]; cytosol [GO:0005829]; cytosolic large ribosomal subunit [GO:0022625]	structural constituent of ribosome [GO:0003735]
P53894	Serine/threonine-protein kinase CBK1	CBK1	2.07074	2.20815	4.62082	no	budding cell apical bud growth [GO:0007118]; establishment or maintenance of actin cytoskeleton polarity [GO:0030950]; establishment or maintenance of cell polarity [GO:0007163]; intracellular signal transduction [GO:0035556]; peptidyl-serine phosphorylation [GO:0018105]; protein phosphorylation [GO:0006468]; regulation of fungal-type cell wall organization [GO:0060237]; regulation of protein sec…	cell cortex [GO:0005938]; cellular bud [GO:0005933]; cellular bud neck [GO:0005935]; cellular bud tip [GO:0005934]; cytoplasm [GO:0005737]; cytoplasmic stress granule [GO:0010494]; incipient cellular bud site [GO:0000131]; mating projection tip [GO:0043332]; nucleus [GO:0005634]; prospore membrane [GO:0005628]; serine/threonine protein kinase complex [GO:1902554]	ATP binding [GO:0005524]; identical protein binding [GO:0042802]; protein serine kinase activity [GO:0106310]; protein serine/threonine kinase activity [GO:0004674]
P19211	Eukaryotic translation initiation factor 5A-2	ANB1	2.45749	2.18355	4.54268	no	positive regulation of translational elongation [GO:0045901]; positive regulation of translational termination [GO:0045905]; translational elongation [GO:0006414]; translational frameshifting [GO:0006452]	cytosolic ribosome [GO:0022626]	ribosome binding [GO:0043022]; RNA binding [GO:0003723]; translation elongation factor activity [GO:0003746]
P43555	Protein EMP47	EMP47	3.17092	2.18064	4.53354	no	endoplasmic reticulum to Golgi vesicle-mediated transport [GO:0006888]	COPII-coated ER to Golgi transport vesicle [GO:0030134]; endoplasmic reticulum membrane [GO:0005789]; endoplasmic reticulum-Golgi intermediate compartment [GO:0005793]; fungal-type vacuole membrane [GO:0000329]; Golgi membrane [GO:0000139]	carbohydrate derivative binding [GO:0097367]; mannose binding [GO:0005537]
Q3E7Y3;P0C0W1	40S ribosomal protein S22-B;40S ribosomal protein S22-A	RPS22B;RPS22A	3.62615	2.17726	4.52293	no	cytoplasmic translation [GO:0002181]	cytosol [GO:0005829]; cytosolic small ribosomal subunit [GO:0022627]	structural constituent of ribosome [GO:0003735]
Q3E772	Uncharacterized protein YGR169C-A	YGR169C-A	1.82761	2.17034	4.50129	no	cytoplasmic translational elongation [GO:0002182]; intracellular iron ion homeostasis [GO:0006879]; ribosome hibernation [GO:0141014]	cytoplasm [GO:0005737]; nucleus [GO:0005634]	ribosome binding [GO:0043022]; translation repressor activity [GO:0030371]
Q07953	Ribosome maturation protein SDO1	SDO1	2.44424	2.16467	4.48364	no	cytosolic ribosome assembly [GO:0042256]	cytoplasm [GO:0005737]; nucleus [GO:0005634]	guanyl-nucleotide exchange factor activity [GO:0005085]
P53221	60S ribosomal protein L26-B	RPL26B	2.89338	2.11595	4.33475	no	cytoplasmic translation [GO:0002181]; ribosomal large subunit biogenesis [GO:0042273]	cytosol [GO:0005829]; cytosolic large ribosomal subunit [GO:0022625]	RNA binding [GO:0003723]; structural constituent of ribosome [GO:0003735]
P41910	Repressor of RNA polymerase III transcription MAF1	MAF1	1.67481	2.1005	4.28859	no	negative regulation of transcription by RNA polymerase III [GO:0016480]	cytoplasm [GO:0005737]; nucleolus [GO:0005730]; nucleus [GO:0005634]	RNA polymerase III core binding [GO:0000994]
P53317	Nucleolar protein 19	NOP19	1.49653	2.0904	4.25866	no	endonucleolytic cleavage in 5'-ETS of tricistronic rRNA transcript (SSU-rRNA, 5.8S rRNA, LSU-rRNA) [GO:0000480]; endonucleolytic cleavage in ITS1 to separate SSU-rRNA from 5.8S rRNA and LSU-rRNA from tricistronic rRNA transcript (SSU-rRNA, 5.8S rRNA, LSU-rRNA) [GO:0000447]; endonucleolytic cleavage to generate mature 5'-end of SSU-rRNA from (SSU-rRNA, 5.8S rRNA, LSU-rRNA) [GO:0000472]; maturation…	90S preribosome [GO:0030686]; nucleolus [GO:0005730]; nucleoplasm [GO:0005654]; nucleus [GO:0005634]; small-subunit processome [GO:0032040]
P15646	rRNA 2-O-methyltransferase fibrillarin	NOP1	3.58154	2.08787	4.2512	no	box C/D RNA 3'-end processing [GO:0000494]; histone glutamine methylation [GO:1990258]; maturation of SSU-rRNA [GO:0030490]; regulation of transcription by RNA polymerase I [GO:0006356]; rRNA 2'-O-methylation [GO:0000451]; rRNA methylation [GO:0031167]; rRNA processing [GO:0006364]; snoRNA guided rRNA 2'-O-methylation [GO:0000452]	90S preribosome [GO:0030686]; box C/D RNP complex [GO:0031428]; nucleolus [GO:0005730]; nucleoplasm [GO:0005654]; small-subunit processome [GO:0032040]	histone H2AQ104 methyltransferase activity [GO:1990259]; O-methyltransferase activity [GO:0008171]; RNA binding [GO:0003723]; rRNA methyltransferase activity [GO:0008649]
P26321	60S ribosomal protein L5	RPL5	4.18839	2.08677	4.24796	no	cytoplasmic translation [GO:0002181]; ribosomal large subunit assembly [GO:0000027]	cytoplasm [GO:0005737]; cytosol [GO:0005829]; cytosolic large ribosomal subunit [GO:0022625]; nucleus [GO:0005634]	5S rRNA binding [GO:0008097]; structural constituent of ribosome [GO:0003735]
P16965	ATPase-stabilizing factor 15 kDa protein	STF2	3.9906	2.08319	4.23743	no	cellular response to desiccation [GO:0071465]	cytoplasm [GO:0005737]; mitochondrion [GO:0005739]
P40036	GLC7-interacting protein 2	GIP2	1.85421	2.06323	4.17922	no	glycogen metabolic process [GO:0005977]; regulation of glycogen biosynthetic process [GO:0005979]	protein phosphatase type 1 complex [GO:0000164]	glycogen binding [GO:2001069]; protein phosphatase 1 binding [GO:0008157]; protein phosphatase regulator activity [GO:0019888]
P07273	Transcription elongation factor S-II	DST1	3.2838	2.04672	4.13165	no	DNA-templated transcription [GO:0006351]; maintenance of transcriptional fidelity during transcription elongation by RNA polymerase II [GO:0001193]; positive regulation of RNA polymerase II transcription preinitiation complex assembly [GO:0045899]; positive regulation of transcription elongation by RNA polymerase II [GO:0032968]; regulation of mRNA 3'-end processing [GO:0031440]; transcription an…	nucleus [GO:0005634]	RNA polymerase II complex binding [GO:0000993]; RNA polymerase II complex recruiting activity [GO:0001139]; RNA polymerase II transcription regulatory region sequence-specific DNA binding [GO:0000977]; zinc ion binding [GO:0008270]
P02406	60S ribosomal protein L28	RPL28	3.50074	2.01639	4.04569	no	cytoplasmic translation [GO:0002181]	cytoplasm [GO:0005737]; cytosol [GO:0005829]; cytosolic large ribosomal subunit [GO:0022625]; nucleus [GO:0005634]	RNA binding [GO:0003723]; structural constituent of ribosome [GO:0003735]
P38711;P35997	40S ribosomal protein S27-B;40S ribosomal protein S27-A	RPS27B;RPS27A	2.52124	1.98028	3.94569	no	endonucleolytic cleavage of tricistronic rRNA transcript (SSU-rRNA, 5.8S rRNA, LSU-rRNA) [GO:0000479]; maturation of SSU-rRNA from tricistronic rRNA transcript (SSU-rRNA, 5.8S rRNA, LSU-rRNA) [GO:0000462]; ribosomal small subunit assembly [GO:0000028]; translation [GO:0006412]	cytosol [GO:0005829]; cytosolic small ribosomal subunit [GO:0022627]	metal ion binding [GO:0046872]; RNA binding [GO:0003723]; structural constituent of ribosome [GO:0003735]
P0CX85;P0CX84	60S ribosomal protein L35-B;60S ribosomal protein L35-A	RPL35B;RPL35A	2.46354	1.96313	3.89906	no	cytoplasmic translation [GO:0002181]; maturation of LSU-rRNA from tricistronic rRNA transcript (SSU-rRNA, 5.8S rRNA, LSU-rRNA) [GO:0000463]	cytosol [GO:0005829]; cytosolic large ribosomal subunit [GO:0022625]; preribosome, large subunit precursor [GO:0030687]	mRNA binding [GO:0003729]; structural constituent of ribosome [GO:0003735]
P05750	40S ribosomal protein S3	RPS3	3.99698	1.96161	3.89496	no	cytoplasmic translation [GO:0002181]; ribosomal small subunit export from nucleus [GO:0000056]; rRNA export from nucleus [GO:0006407]	90S preribosome [GO:0030686]; cytoplasm [GO:0005737]; cytosol [GO:0005829]; cytosolic small ribosomal subunit [GO:0022627]; nucleus [GO:0005634]; preribosome, small subunit precursor [GO:0030688]	DNA-(apurinic or apyrimidinic site) endonuclease activity [GO:0003906]; RNA binding [GO:0003723]; structural constituent of ribosome [GO:0003735]
Q12000	Translation machinery-associated protein 46	TMA46	2.14346	1.95859	3.88683	no	cytoplasmic translation [GO:0002181]	cytoplasm [GO:0005737]; cytosol [GO:0005829]	metal ion binding [GO:0046872]; mRNA binding [GO:0003729]
P12945	N-terminal acetyltransferase A complex subunit NAT1	NAT1	3.055	1.93959	3.83596	no	N-terminal peptidyl-methionine acetylation [GO:0017196]; N-terminal protein amino acid acetylation [GO:0006474]	cytoplasm [GO:0005737]; mitochondrion [GO:0005739]; NatA complex [GO:0031415]	ribosome binding [GO:0043022]
P36119	Uncharacterized protein YKR023W	YKR023W	1.59394	1.92287	3.79176	no	positive regulation of DNA-templated transcription [GO:0045893]; rescue of stalled ribosome [GO:0072344]; ribosome disassembly [GO:0032790]; ribosome-associated ubiquitin-dependent protein catabolic process [GO:1990116]	cytoplasm [GO:0005737]; cytosol [GO:0005829]; mitochondrion [GO:0005739]; nucleus [GO:0005634]	K63-linked polyubiquitin modification-dependent protein binding [GO:0070530]; transcription coactivator activity [GO:0003713]; zinc ion binding [GO:0008270]
P0CX32;P0CX31	40S ribosomal protein S24-B;40S ribosomal protein S24-A	RPS24B;RPS24A	2.81002	1.91651	3.77508	no	cytoplasmic translation [GO:0002181]; maturation of SSU-rRNA from tricistronic rRNA transcript (SSU-rRNA, 5.8S rRNA, LSU-rRNA) [GO:0000462]	cytosol [GO:0005829]; cytosolic small ribosomal subunit [GO:0022627]	structural constituent of ribosome [GO:0003735]
P25443	40S ribosomal protein S2	RPS2	2.83631	1.90318	3.74038	no	cytoplasmic translation [GO:0002181]; positive regulation of translational fidelity [GO:0045903]; rRNA export from nucleus [GO:0006407]; rRNA processing [GO:0006364]; translation [GO:0006412]	cytoplasm [GO:0005737]; cytosol [GO:0005829]; cytosolic small ribosomal subunit [GO:0022627]; nucleolus [GO:0005730]; nucleoplasm [GO:0005654]; small-subunit processome [GO:0032040]	small ribosomal subunit rRNA binding [GO:0070181]; structural constituent of ribosome [GO:0003735]
P39516;P06367	40S ribosomal protein S14-B;40S ribosomal protein S14-A	RPS14B;RPS14A	2.71928	1.89917	3.72999	no	cytoplasmic translation [GO:0002181]; maturation of SSU-rRNA [GO:0030490]; maturation of SSU-rRNA from tricistronic rRNA transcript (SSU-rRNA, 5.8S rRNA, LSU-rRNA) [GO:0000462]; ribosomal small subunit assembly [GO:0000028]; translation [GO:0006412]	cytosol [GO:0005829]; cytosolic small ribosomal subunit [GO:0022627]; nucleolus [GO:0005730]; small-subunit processome [GO:0032040]	RNA binding [GO:0003723]; small ribosomal subunit rRNA binding [GO:0070181]; structural constituent of ribosome [GO:0003735]
P14127;P02407	40S ribosomal protein S17-B;40S ribosomal protein S17-A	RPS17B;RPS17A	3.0183	1.89153	3.7103	no	cytoplasmic translation [GO:0002181]; ribosomal small subunit assembly [GO:0000028]	cytosol [GO:0005829]; cytosolic small ribosomal subunit [GO:0022627]	structural constituent of ribosome [GO:0003735]
P40024	ABC transporter ATP-binding protein ARB1	ARB1	3.84406	1.88709	3.69889	no	protein quality control for misfolded or incompletely synthesized proteins [GO:0006515]; ribosomal small subunit export from nucleus [GO:0000056]; ribosome biogenesis [GO:0042254]	cytoplasm [GO:0005737]; nucleus [GO:0005634]	ATP binding [GO:0005524]; ATP hydrolysis activity [GO:0016887]
P40012	Protoporphyrinogen oxidase	HEM14	2.86166	1.87816	3.67606	no	heme biosynthetic process [GO:0006783]; protoporphyrinogen IX biosynthetic process [GO:0006782]	mitochondrial inner membrane [GO:0005743]; mitochondrion [GO:0005739]	oxygen-dependent protoporphyrinogen oxidase activity [GO:0004729]
P25626	54S ribosomal protein IMG1, mitochondrial	IMG1	1.33232	1.8136	3.51517	no	mitochondrial translation [GO:0032543]	mitochondrial inner membrane [GO:0005743]; mitochondrial large ribosomal subunit [GO:0005762]; mitochondrion [GO:0005739]	structural constituent of ribosome [GO:0003735]
P38911	FK506-binding nuclear protein	FPR3	3.00176	1.77591	3.42454	no	meiotic recombination checkpoint signaling [GO:0051598]; nucleosome assembly [GO:0006334]	chromatin [GO:0000785]; nucleolus [GO:0005730]	macrolide binding [GO:0005527]; peptidyl-prolyl cis-trans isomerase activity [GO:0003755]
P42846	Protein KRI1	KRI1	1.37732	1.77435	3.42083	no	endonucleolytic cleavage in ITS1 to separate SSU-rRNA from 5.8S rRNA and LSU-rRNA from tricistronic rRNA transcript (SSU-rRNA, 5.8S rRNA, LSU-rRNA) [GO:0000447]	90S preribosome [GO:0030686]; nucleolus [GO:0005730]
Q12460	Nucleolar protein 56	NOP56	2.03943	1.75891	3.38443	no	box C/D RNA 3'-end processing [GO:0000494]; maturation of SSU-rRNA [GO:0030490]; rRNA modification [GO:0000154]; rRNA processing [GO:0006364]; snoRNA guided rRNA 2'-O-methylation [GO:0000452]	90S preribosome [GO:0030686]; box C/D RNP complex [GO:0031428]; nucleolus [GO:0005730]; nucleoplasm [GO:0005654]; nucleus [GO:0005634]; small-subunit processome [GO:0032040]	mRNA binding [GO:0003729]; snoRNA binding [GO:0030515]
P0CX83;P0CX82	60S ribosomal protein L19-B;60S ribosomal protein L19-A	RPL19B;RPL19A	3.39991	1.75288	3.3703	no	cytoplasmic translation [GO:0002181]	cytosol [GO:0005829]; cytosolic large ribosomal subunit [GO:0022625]	RNA binding [GO:0003723]; structural constituent of ribosome [GO:0003735]
P0CX40;P0CX39	40S ribosomal protein S8-B;40S ribosomal protein S8-A	RPS8B;RPS8A	2.37748	1.74236	3.34582	no	maturation of SSU-rRNA from tricistronic rRNA transcript (SSU-rRNA, 5.8S rRNA, LSU-rRNA) [GO:0000462]; translation [GO:0006412]	90S preribosome [GO:0030686]; cytosol [GO:0005829]; cytosolic small ribosomal subunit [GO:0022627]	structural constituent of ribosome [GO:0003735]
P26783	40S ribosomal protein S5	RPS5	2.11342	1.74051	3.34154	no	cytoplasmic translation [GO:0002181]; regulation of translational fidelity [GO:0006450]; ribosomal small subunit assembly [GO:0000028]; rRNA export from nucleus [GO:0006407]; translation [GO:0006412]	90S preribosome [GO:0030686]; cytoplasm [GO:0005737]; cytosol [GO:0005829]; cytosolic small ribosomal subunit [GO:0022627]; ribosome [GO:0005840]	mRNA binding [GO:0003729]; rRNA binding [GO:0019843]; structural constituent of ribosome [GO:0003735]
P39969	Protein BOI2	BOI2	2.27846	1.71984	3.29401	no	actin filament organization [GO:0007015]; budding cell apical bud growth [GO:0007118]; endosome organization [GO:0007032]; receptor recycling [GO:0001881]; retrograde transport, endosome to Golgi [GO:0042147]; septum digestion after cytokinesis [GO:0000920]	cellular bud [GO:0005933]; cellular bud neck [GO:0005935]; cytoskeleton [GO:0005856]; cytosol [GO:0005829]; early endosome [GO:0005769]; recycling endosome [GO:0055037]; site of polarized growth [GO:0030427]; trans-Golgi network [GO:0005802]	phospholipid binding [GO:0005543]
P53297	PAB1-binding protein 1	PBP1	2.55064	1.71324	3.27897	no	maintenance of rDNA [GO:0043007]; negative regulation of TORC1 signaling [GO:1904262]; positive regulation of translation [GO:0045727]; regulation of mating type switching [GO:0031494]; regulation of mitophagy [GO:1901524]; regulation of translation [GO:0006417]; stress granule assembly [GO:0034063]	cytoplasm [GO:0005737]; cytoplasmic stress granule [GO:0010494]; cytosol [GO:0005829]; mitochondrion [GO:0005739]; nucleus [GO:0005634]; polysome [GO:0005844]	mRNA binding [GO:0003729]
P53145	Large subunit GTPase 1	LSG1	3.15247	1.71025	3.27216	no	protein transport [GO:0015031]; ribosomal large subunit assembly [GO:0000027]; ribosomal subunit export from nucleus [GO:0000054]	cytoplasm [GO:0005737]; cytosol [GO:0005829]; cytosolic large ribosomal subunit [GO:0022625]; mating projection tip [GO:0043332]	GTP binding [GO:0005525]; GTPase activity [GO:0003924]; mRNA binding [GO:0003729]
P25582	27S pre-rRNA (guanosine(2922)-2-O)-methyltransferase	SPB1	2.18188	1.7035	3.2569	no	maturation of 5.8S rRNA from tricistronic rRNA transcript (SSU-rRNA, 5.8S rRNA, LSU-rRNA) [GO:0000466]; maturation of LSU-rRNA from tricistronic rRNA transcript (SSU-rRNA, 5.8S rRNA, LSU-rRNA) [GO:0000463]; rRNA methylation [GO:0031167]	nucleolus [GO:0005730]; nucleus [GO:0005634]; preribosome, large subunit precursor [GO:0030687]	rRNA (guanine) methyltransferase activity [GO:0016435]; rRNA (guanosine-2'-O-)-methyltransferase activity [GO:0070039]; rRNA (uridine-2'-O-)-methyltransferase activity [GO:0008650]
P40212	60S ribosomal protein L13-B	RPL13B	1.48257	1.69362	3.23467	no	cytoplasmic translation [GO:0002181]; macroautophagy [GO:0016236]	cytosol [GO:0005829]; cytosolic large ribosomal subunit [GO:0022625]	RNA binding [GO:0003723]; structural constituent of ribosome [GO:0003735]
P32911	Eukaryotic translation initiation factor eIF-1	SUI1	3.83046	1.66599	3.17331	no	formation of translation preinitiation complex [GO:0001731]; maintenance of translational fidelity [GO:1990145]; regulation of translational fidelity [GO:0006450]	eukaryotic 43S preinitiation complex [GO:0016282]; multi-eIF complex [GO:0043614]	ribosomal small subunit binding [GO:0043024]; RNA binding [GO:0003723]; translation initiation factor activity [GO:0003743]; translation initiation factor binding [GO:0031369]
P29478	Signal recognition particle subunit SEC65	SEC65	3.31878	1.65641	3.1523	no	SRP-dependent cotranslational protein targeting to membrane [GO:0006614]; SRP-dependent cotranslational protein targeting to membrane, signal sequence recognition [GO:0006617]	signal recognition particle, endoplasmic reticulum targeting [GO:0005786]	7S RNA binding [GO:0008312]
P07347	N-terminal acetyltransferase A complex catalytic subunit ARD1	ARD1	2.15703	1.62913	3.09327	no	N-terminal protein amino acid acetylation [GO:0006474]; N-terminal protein amino acid propionylation [GO:0061606]	NatA complex [GO:0031415]	identical protein binding [GO:0042802]; peptide-glutamate-alpha-N-acetyltransferase activity [GO:1990190]; peptide-serine-alpha-N-acetyltransferase activity [GO:1990189]
P46990	60S ribosomal protein L17-B	RPL17B	2.51947	1.62764	3.09007	no	cleavage in ITS2 between 5.8S rRNA and LSU-rRNA of tricistronic rRNA transcript (SSU-rRNA, 5.8S rRNA, LSU-rRNA) [GO:0000448]; cytoplasmic translation [GO:0002181]	cytosol [GO:0005829]; cytosolic large ribosomal subunit [GO:0022625]; preribosome, large subunit precursor [GO:0030687]	structural constituent of ribosome [GO:0003735]
Q03063	Down-regulator of invasive growth 1	DIG1	2.10677	1.62208	3.07818	no	negative regulation of invasive growth in response to glucose limitation [GO:2000218]; negative regulation of mating-type specific transcription, DNA-templated [GO:0045894]; negative regulation of pseudohyphal growth [GO:2000221]; negative regulation of transcription by RNA polymerase II [GO:0000122]; regulation of filamentous growth [GO:0010570]	nucleus [GO:0005634]; Ste12p-Dig1p-Dig2p complex [GO:1990526]; Tec1p-Ste12p-Dig1p complex [GO:1990527]	transcription corepressor activity [GO:0003714]
Q12499	Nucleolar protein 58	NOP58	3.58928	1.59494	3.02081	no	box C/D RNA 3'-end processing [GO:0000494]; endonucleolytic cleavage in 5'-ETS of tricistronic rRNA transcript (SSU-rRNA, 5.8S rRNA, LSU-rRNA) [GO:0000480]; endonucleolytic cleavage in ITS1 to separate SSU-rRNA from 5.8S rRNA and LSU-rRNA from tricistronic rRNA transcript (SSU-rRNA, 5.8S rRNA, LSU-rRNA) [GO:0000447]; endonucleolytic cleavage to generate mature 5'-end of SSU-rRNA from (SSU-rRNA, 5…	90S preribosome [GO:0030686]; box C/D RNP complex [GO:0031428]; nucleolus [GO:0005730]; nucleoplasm [GO:0005654]; small-subunit processome [GO:0032040]	mRNA binding [GO:0003729]; snoRNA binding [GO:0030515]; snRNA binding [GO:0017069]
Q01852	Mitochondrial import inner membrane translocase subunit TIM44	TIM44	4.9808	1.58039	2.9905	no	intracellular protein transport [GO:0006886]; protein import into mitochondrial matrix [GO:0030150]	extrinsic component of mitochondrial inner membrane [GO:0031314]; mitochondrial inner membrane [GO:0005743]; mitochondrion [GO:0005739]; PAM complex, Tim23 associated import motor [GO:0001405]; TIM23 mitochondrial import inner membrane translocase complex [GO:0005744]	ATP binding [GO:0005524]; protein-folding chaperone binding [GO:0051087]; protein-macromolecule adaptor activity [GO:0030674]
P38631	1,3-beta-glucan synthase component FKS1	FKS1	4.02099	1.57775	2.98504	no	(1->3)-beta-D-glucan biosynthetic process [GO:0006075]; ascospore wall assembly [GO:0030476]; fungal-type cell wall biogenesis [GO:0009272]; fungal-type cell wall polysaccharide biosynthetic process [GO:0051278]; positive regulation of endocytosis [GO:0045807]; regulation of cell size [GO:0008361]	1,3-beta-D-glucan synthase complex [GO:0000148]; actin cortical patch [GO:0030479]; cell periphery [GO:0071944]; cellular bud [GO:0005933]; cellular bud neck [GO:0005935]; cellular bud tip [GO:0005934]; mitochondrion [GO:0005739]; plasma membrane [GO:0005886]	1,3-beta-D-glucan synthase activity [GO:0003843]
P40159	Uncharacterized protein YNL208W	YNL208W	2.45964	1.54474	2.91751	no		mitochondrion [GO:0005739]; outer membrane [GO:0019867]
P40471	NADPH-dependent 1-acyldihydroxyacetone phosphate reductase	AYR1	1.31221	1.54415	2.91633	no	phosphatidic acid biosynthetic process [GO:0006654]; triglyceride catabolic process [GO:0019433]	cytoplasm [GO:0005737]; endoplasmic reticulum [GO:0005783]; lipid droplet [GO:0005811]; mitochondrial outer membrane [GO:0005741]; mitochondrion [GO:0005739]	1-acyl dihydroxyacetone phosphate reductase activity [GO:0102566]; acylglycerone-phosphate reductase activity [GO:0000140]; triglyceride lipase activity [GO:0004806]
P47160	Epsin-3	ENT3	1.80873	1.54103	2.91001	no	actin cytoskeleton organization [GO:0030036]; early endosome to Golgi transport [GO:0034498]; endocytosis [GO:0006897]; Golgi to endosome transport [GO:0006895]; late endosome to vacuole transport via multivesicular body sorting pathway [GO:0032511]; multivesicular body sorting pathway [GO:0071985]; protein transport [GO:0015031]	clathrin vesicle coat [GO:0030125]; cytosol [GO:0005829]; endosome [GO:0005768]; Golgi apparatus [GO:0005794]; plasma membrane [GO:0005886]	clathrin binding [GO:0030276]; phosphatidylinositol-3,5-bisphosphate binding [GO:0080025]; phosphatidylinositol-3-phosphate binding [GO:0032266]; phospholipid binding [GO:0005543]
Q00362	Protein phosphatase PP2A regulatory subunit B	CDC55	3.11745	1.53569	2.89927	no	homologous chromosome segregation [GO:0045143]; lysosomal microautophagy [GO:0016237]; mitotic G2/M transition checkpoint [GO:0044818]; negative regulation of exit from mitosis [GO:0001100]; positive regulation of autophagosome assembly [GO:2000786]; positive regulation of G2/M transition of mitotic cell cycle [GO:0010971]; positive regulation of protein localization to membrane [GO:1905477]; pos…	cellular bud neck [GO:0005935]; cellular bud tip [GO:0005934]; cytoplasm [GO:0005737]; cytosol [GO:0005829]; fungal-type vacuole membrane [GO:0000329]; mating projection tip [GO:0043332]; nucleus [GO:0005634]; protein phosphatase type 2A complex [GO:0000159]	protein phosphatase regulator activity [GO:0019888]
Q06709	Cytoplasmic 60S subunit biogenesis factor REH1	REH1	2.15682	1.52182	2.87152	no	ribosomal large subunit biogenesis [GO:0042273]	cytoplasm [GO:0005737]; preribosome, large subunit precursor [GO:0030687]	metal ion binding [GO:0046872]
P32351	Sugar utilization regulatory protein IMP2	IMP2	1.77676	1.49048	2.80983	no	carbon catabolite regulation of transcription from RNA polymerase II promoter [GO:0000429]	cytoplasm [GO:0005737]	transcription coactivator activity [GO:0003713]
P39938;P39939	40S ribosomal protein S26-A;40S ribosomal protein S26-B	RPS26A;RPS26B	2.14398	1.48216	2.79367	no	cytoplasmic translation [GO:0002181]; ribosome assembly [GO:0042255]; rRNA export from nucleus [GO:0006407]	cytosol [GO:0005829]; cytosolic small ribosomal subunit [GO:0022627]	mRNA binding [GO:0003729]; structural constituent of ribosome [GO:0003735]
P0C2H7;P0C2H6	60S ribosomal protein L27-B;60S ribosomal protein L27-A	RPL27B;RPL27A	2.73041	1.48139	2.79217	no	cytoplasmic translation [GO:0002181]	cytosol [GO:0005829]; cytosolic large ribosomal subunit [GO:0022625]; preribosome, large subunit precursor [GO:0030687]	structural constituent of ribosome [GO:0003735]
Q3E757;P0C0W9	60S ribosomal protein L11-B;60S ribosomal protein L11-A	RPL11B;RPL11A	1.77389	1.47121	2.77255	no	cytoplasmic translation [GO:0002181]; ribosomal large subunit assembly [GO:0000027]	cytosol [GO:0005829]; cytosolic large ribosomal subunit [GO:0022625]; nucleus [GO:0005634]	RNA binding [GO:0003723]; rRNA binding [GO:0019843]; structural constituent of ribosome [GO:0003735]
P12385	Eukaryotic peptide chain release factor subunit 1	SUP45	3.07689	1.44782	2.72795	no	cytoplasmic translational termination [GO:0002184]; DNA-templated transcription termination [GO:0006353]; translational termination [GO:0006415]	cytoplasm [GO:0005737]; cytoplasmic stress granule [GO:0010494]; cytosol [GO:0005829]; translation release factor complex [GO:0018444]	aminoacyl-tRNA hydrolase activity [GO:0004045]; sequence-specific mRNA binding [GO:1990825]; translation release factor activity [GO:0003747]; translation release factor activity, codon specific [GO:0016149]
P05744	60S ribosomal protein L33-A	RPL33A	3.59617	1.43856	2.71051	no	cytoplasmic translation [GO:0002181]; ribosomal large subunit biogenesis [GO:0042273]	cytosol [GO:0005829]; cytosolic large ribosomal subunit [GO:0022625]	structural constituent of ribosome [GO:0003735]
Q08972	[NU+] prion formation protein 1	NEW1	2.5631	1.43049	2.69538	no	poly(A)+ mRNA export from nucleus [GO:0016973]; regulation of translational termination [GO:0006449]; ribosomal small subunit biogenesis [GO:0042274]	cytoplasm [GO:0005737]; mitochondrion [GO:0005739]; nucleus [GO:0005634]; polysome [GO:0005844]	ATP binding [GO:0005524]; ATP hydrolysis activity [GO:0016887]; mRNA binding [GO:0003729]; ribosome binding [GO:0043022]; translation termination factor activity [GO:0008079]
P49166	60S ribosomal protein L37-A	RPL37A	2.06526	1.42274	2.68094	no	cleavage in ITS2 between 5.8S rRNA and LSU-rRNA of tricistronic rRNA transcript (SSU-rRNA, 5.8S rRNA, LSU-rRNA) [GO:0000448]; cytoplasmic translation [GO:0002181]	cytosol [GO:0005829]; cytosolic large ribosomal subunit [GO:0022625]; preribosome, large subunit precursor [GO:0030687]	metal ion binding [GO:0046872]; RNA binding [GO:0003723]; rRNA binding [GO:0019843]; structural constituent of ribosome [GO:0003735]
Q3E764	Translation machinery-associated protein 7	TMA7	3.23504	1.41187	2.66082	no	translation [GO:0006412]	cytoplasm [GO:0005737]; nucleus [GO:0005634]
P0C2H8	60S ribosomal protein L31-A	RPL31A	2.64452	1.40339	2.64523	no	cytoplasmic translation [GO:0002181]; regulation of translational fidelity [GO:0006450]	cytosol [GO:0005829]; cytosolic large ribosomal subunit [GO:0022625]	structural constituent of ribosome [GO:0003735]
P53155	Uncharacterized protein YGL082W	YGL082W	3.56885	1.39571	2.63118	no	protein K48-linked deubiquitination [GO:0071108]	cell periphery [GO:0071944]; cytoplasm [GO:0005737]; nucleus [GO:0005634]; plasma membrane [GO:0005886]	cysteine-type carboxypeptidase activity [GO:0016807]; cysteine-type deubiquitinase activity [GO:0004843]; K48-linked deubiquitinase activity [GO:1990380]
P89886	Translation machinery-associated protein 20	TMA20	2.43067	1.38965	2.62015	no	formation of translation preinitiation complex [GO:0001731]; ribosome biogenesis [GO:0042254]	cytoplasm [GO:0005737]; cytosol [GO:0005829]	RNA binding [GO:0003723]
P38788	Ribosome-associated complex subunit SSZ1	SSZ1	1.72689	1.35228	2.55315	no	'de novo' cotranslational protein folding [GO:0051083]; chaperone cofactor-dependent protein refolding [GO:0051085]; cytoplasmic translation [GO:0002181]; protein folding [GO:0006457]; protein refolding [GO:0042026]; regulation of translational fidelity [GO:0006450]; rRNA processing [GO:0006364]; translational frameshifting [GO:0006452]	cytoplasm [GO:0005737]; polysome [GO:0005844]	ATP binding [GO:0005524]; ATP hydrolysis activity [GO:0016887]; ATP-dependent protein folding chaperone [GO:0140662]; heat shock protein binding [GO:0031072]; protein folding chaperone [GO:0044183]; unfolded protein binding [GO:0051082]
P33322	H/ACA ribonucleoprotein complex subunit 4	CBF5	2.03741	1.3425	2.53591	no	box H/ACA RNA 3'-end processing [GO:0000495]; cell cycle [GO:0007049]; cell division [GO:0051301]; mRNA pseudouridine synthesis [GO:1990481]; rRNA modification [GO:0000154]; rRNA processing [GO:0006364]; rRNA pseudouridine synthesis [GO:0031118]; snoRNA guided rRNA pseudouridine synthesis [GO:0000454]; snRNA pseudouridine synthesis [GO:0031120]	90S preribosome [GO:0030686]; box H/ACA snoRNP complex [GO:0031429]; chromosome, centromeric region [GO:0000775]; cytoplasm [GO:0005737]; microtubule [GO:0005874]	DNA binding [GO:0003677]; mRNA binding [GO:0003729]; pseudouridine synthase activity [GO:0009982]
P05737	60S ribosomal protein L7-A	RPL7A	2.85386	1.31676	2.49106	no	cytoplasmic translation [GO:0002181]; maturation of LSU-rRNA [GO:0000470]; maturation of LSU-rRNA from tricistronic rRNA transcript (SSU-rRNA, 5.8S rRNA, LSU-rRNA) [GO:0000463]; ribosomal large subunit biogenesis [GO:0042273]	cytoplasm [GO:0005737]; cytosol [GO:0005829]; cytosolic large ribosomal subunit [GO:0022625]	RNA binding [GO:0003723]; structural constituent of ribosome [GO:0003735]
P38351	RNA polymerase II-associated protein 1	PAF1	3.60691	1.3093	2.47822	no	DNA-templated transcription termination [GO:0006353]; global genome nucleotide-excision repair [GO:0070911]; histone methylation [GO:0016571]; mRNA 3'-end processing [GO:0031124]; negative regulation of DNA recombination [GO:0045910]; negative regulation of mitophagy [GO:1901525]; negative regulation of transcription by RNA polymerase II [GO:0000122]; positive regulation of transcription elongati…	Cdc73/Paf1 complex [GO:0016593]; euchromatin [GO:0000791]; nucleus [GO:0005634]	chromatin binding [GO:0003682]; RNA polymerase II C-terminal domain phosphoserine binding [GO:1990269]; RNA polymerase II complex binding [GO:0000993]
P40517	Ran-specific GTPase-activating protein 2	YRB2	2.91663	1.3057	2.47204	no	NLS-bearing protein import into nucleus [GO:0006607]; protein export from nucleus [GO:0006611]; ribosomal small subunit export from nucleus [GO:0000056]	cytoplasm [GO:0005737]; cytosol [GO:0005829]; nuclear pore [GO:0005643]; nucleus [GO:0005634]	GTPase activator activity [GO:0005096]; molecular adaptor activity [GO:0060090]
P22336	Replication factor A protein 1	RFA1	1.37095	1.2939	2.45191	no	DNA repair [GO:0006281]; DNA replication [GO:0006260]; DNA topological change [GO:0006265]; DNA unwinding involved in DNA replication [GO:0006268]; double-strand break repair via homologous recombination [GO:0000724]; establishment of protein localization [GO:0045184]; heteroduplex formation [GO:0030491]; mitotic recombination [GO:0006312]; nucleotide-excision repair [GO:0006289]; protein ubiquit…	chromosome, telomeric region [GO:0000781]; condensed nuclear chromosome [GO:0000794]; cytoplasm [GO:0005737]; cytosol [GO:0005829]; DNA replication factor A complex [GO:0005662]; nucleus [GO:0005634]	double-stranded DNA binding [GO:0003690]; metal ion binding [GO:0046872]; mRNA binding [GO:0003729]; sequence-specific DNA binding [GO:0043565]; single-stranded DNA binding [GO:0003697]
P38687	Signal recognition particle subunit SRP68	SRP68	1.63921	1.28207	2.43188	no	SRP-dependent cotranslational protein targeting to membrane [GO:0006614]; SRP-dependent cotranslational protein targeting to membrane, signal sequence recognition [GO:0006617]	cytoplasm [GO:0005737]; nuclear periphery [GO:0034399]; nucleolus [GO:0005730]; signal recognition particle, endoplasmic reticulum targeting [GO:0005786]	7S RNA binding [GO:0008312]; endoplasmic reticulum signal peptide binding [GO:0030942]; signal recognition particle binding [GO:0005047]
P32356;P35172	Neutral trehalase	NTH1	2.97622	1.27127	2.41374	no	cellular response to desiccation [GO:0071465]; trehalose catabolic process [GO:0005993]	cytoplasm [GO:0005737]	alpha,alpha-trehalase activity [GO:0004555]; calcium ion binding [GO:0005509]; trehalase activity [GO:0015927]
P38748	RING finger protein ETP1	ETP1	2.34694	1.27082	2.41299	no	protein ubiquitination [GO:0016567]; Ras protein signal transduction [GO:0007265]; response to ethanol [GO:0045471]	cytoplasm [GO:0005737]	nuclear localization sequence binding [GO:0008139]; ubiquitin binding [GO:0043130]; ubiquitin protein ligase activity [GO:0061630]; zinc ion binding [GO:0008270]
Q12363	Transcriptional modulator WTM1	WTM1	1.63056	1.26792	2.40813	no	chromatin remodeling [GO:0006338]; histone deacetylation [GO:0016575]; maintenance of protein location in nucleus [GO:0051457]; negative regulation of silent mating-type cassette heterochromatin formation [GO:0061186]; negative regulation of transcription from RNA polymerase II promoter involved in meiotic cell cycle [GO:0010674]; positive regulation of transcription by RNA polymerase II [GO:0045…	cytoplasm [GO:0005737]; nucleus [GO:0005634]; Rpd3L complex [GO:0033698]; Rpd3L-Expanded complex [GO:0070210]	histone binding [GO:0042393]; transcription corepressor activity [GO:0003714]
P23301	Eukaryotic translation initiation factor 5A-1	HYP2	2.08831	1.24157	2.36456	no	CAT tailing [GO:0140708]; positive regulation of cytoplasmic translational elongation through polyproline stretches [GO:1903272]; positive regulation of translational elongation [GO:0045901]; positive regulation of translational initiation [GO:0045948]; positive regulation of translational termination [GO:0045905]; rescue of stalled ribosome [GO:0072344]; translational elongation [GO:0006414]; tr…	cytoplasm [GO:0005737]; mitochondrion [GO:0005739]; perinuclear region of cytoplasm [GO:0048471]	ribosome binding [GO:0043022]; RNA binding [GO:0003723]; translation elongation factor activity [GO:0003746]; translation initiation factor activity [GO:0003743]
P53854	Pre-mRNA-splicing factor CWC25	CWC25	2.72589	1.24042	2.36268	no	mRNA splicing, via spliceosome [GO:0000398]	U2-type spliceosomal complex [GO:0005684]
Q04500	U3 small nucleolar RNA-associated protein 14	UTP14	2.91834	1.23694	2.35697	no	endonucleolytic cleavage in 5'-ETS of tricistronic rRNA transcript (SSU-rRNA, 5.8S rRNA, LSU-rRNA) [GO:0000480]; endonucleolytic cleavage in ITS1 to separate SSU-rRNA from 5.8S rRNA and LSU-rRNA from tricistronic rRNA transcript (SSU-rRNA, 5.8S rRNA, LSU-rRNA) [GO:0000447]; endonucleolytic cleavage to generate mature 5'-end of SSU-rRNA from (SSU-rRNA, 5.8S rRNA, LSU-rRNA) [GO:0000472]; maturation…	nucleolus [GO:0005730]; nucleoplasm [GO:0005654]; small-subunit processome [GO:0032040]	ATP binding [GO:0005524]
Q05580	E3 ubiquitin-protein ligase HEL2	HEL2	1.94313	1.2321	2.34909	no	histone catabolic process [GO:0036205]; mRNA destabilization [GO:0061157]; negative regulation of gene expression [GO:0010629]; nonfunctional rRNA decay [GO:0070651]; protein K63-linked ubiquitination [GO:0070534]; protein ubiquitination [GO:0016567]; rescue of stalled ribosome [GO:0072344]; ribosome-associated ubiquitin-dependent protein catabolic process [GO:1990116]	cytoplasm [GO:0005737]	metal ion binding [GO:0046872]; ribosome binding [GO:0043022]; small ribosomal subunit rRNA binding [GO:0070181]; ubiquitin protein ligase activity [GO:0061630]
P36105	60S ribosomal protein L14-A	RPL14A	1.73148	1.21351	2.319	no	cytoplasmic translation [GO:0002181]; macroautophagy [GO:0016236]; ribosomal large subunit biogenesis [GO:0042273]	cytosol [GO:0005829]; cytosolic large ribosomal subunit [GO:0022625]	RNA binding [GO:0003723]; structural constituent of ribosome [GO:0003735]
Q02875	SMY2 homolog 2	SYH1	2.40471	1.20036	2.29796	no	nuclear pore localization [GO:0051664]	cytoplasm [GO:0005737]; cytosol [GO:0005829]; mitochondrion [GO:0005739]
P38439	RNA polymerase-associated protein LEO1	LEO1	3.23659	1.17751	2.26187	no	chromatin organization [GO:0006325]; DNA-templated transcription termination [GO:0006353]; histone methylation [GO:0016571]; positive regulation of transcription elongation by RNA polymerase I [GO:2001209]; positive regulation of transcription elongation by RNA polymerase II [GO:0032968]; regulation of transcription-coupled nucleotide-excision repair [GO:0090262]; transcription elongation by RNA …	Cdc73/Paf1 complex [GO:0016593]; nucleus [GO:0005634]	RNA binding [GO:0003723]; RNA polymerase II C-terminal domain phosphoserine binding [GO:1990269]; RNA polymerase II-specific DNA-binding transcription factor binding [GO:0061629]; transcription coregulator activity [GO:0003712]
P36013	NAD-dependent malic enzyme, mitochondrial	MAE1	1.96977	1.1765	2.26027	no	amino acid metabolic process [GO:0006520]; malate metabolic process [GO:0006108]; pyruvate metabolic process [GO:0006090]	mitochondrial matrix [GO:0005759]; mitochondrion [GO:0005739]	malate dehydrogenase (decarboxylating) (NAD+) activity [GO:0004471]; malic enzyme activity [GO:0004470]; metal ion binding [GO:0046872]; NAD binding [GO:0051287]; oxaloacetate decarboxylase activity [GO:0008948]
Q04432	Glutathione-independent glyoxalase HSP31	HSP31	1.44362	1.17051	2.25091	no	cellular response to nutrient levels [GO:0031669]; cellular response to oxidative stress [GO:0034599]; chaperone-mediated protein folding [GO:0061077]; methylglyoxal catabolic process to D-lactate via S-lactoyl-glutathione [GO:0019243]	cytoplasm [GO:0005737]; cytoplasmic stress granule [GO:0010494]; P-body [GO:0000932]	glyoxalase III activity [GO:0019172]; protein folding chaperone [GO:0044183]
P10664	60S ribosomal protein L4-A	RPL4A	3.70606	1.16306	2.23933	no	cytoplasmic translation [GO:0002181]	cytosol [GO:0005829]; cytosolic large ribosomal subunit [GO:0022625]; nucleus [GO:0005634]	RNA binding [GO:0003723]; structural constituent of ribosome [GO:0003735]
P51601	GTP cyclohydrolase 1	FOL2	1.49616	1.15409	2.22544	no	7,8-dihydroneopterin 3'-triphosphate biosynthetic process [GO:0035998]; folic acid biosynthetic process [GO:0046656]; folic acid-containing compound biosynthetic process [GO:0009396]; tetrahydrobiopterin biosynthetic process [GO:0006729]; tetrahydrofolate biosynthetic process [GO:0046654]	cytoplasm [GO:0005737]; nucleus [GO:0005634]	GTP binding [GO:0005525]; GTP cyclohydrolase I activity [GO:0003934]; zinc ion binding [GO:0008270]
Q03772	Pre-mRNA-splicing factor CWC15	CWC15	2.06194	1.14636	2.21355	no	mRNA cis splicing, via spliceosome [GO:0045292]; mRNA splicing, via spliceosome [GO:0000398]	catalytic step 2 spliceosome [GO:0071013]; nucleus [GO:0005634]; U2-type spliceosomal complex [GO:0005684]	RNA binding [GO:0003723]
P05453	Eukaryotic peptide chain release factor GTP-binding subunit	SUP35	3.95255	1.13339	2.19374	no	nuclear-transcribed mRNA catabolic process, deadenylation-dependent decay [GO:0000288]; translation [GO:0006412]; translational termination [GO:0006415]	cytoplasm [GO:0005737]; cytoplasmic stress granule [GO:0010494]; cytosol [GO:0005829]; translation release factor complex [GO:0018444]	GTP binding [GO:0005525]; GTPase activity [GO:0003924]; identical protein binding [GO:0042802]; mRNA binding [GO:0003729]; translation release factor activity [GO:0003747]
P38682	ADP-ribosylation factor GTPase-activating protein GLO3	GLO3	2.58168	1.13057	2.18945	no	COPI coating of Golgi vesicle [GO:0048205]; endoplasmic reticulum to Golgi vesicle-mediated transport [GO:0006888]; protein transport [GO:0015031]; retrograde vesicle-mediated transport, Golgi to endoplasmic reticulum [GO:0006890]	COPI vesicle coat [GO:0030126]; COPI-coated vesicle [GO:0030137]; Golgi membrane [GO:0000139]	GTPase activator activity [GO:0005096]; metal ion binding [GO:0046872]
Q05518	Protein PAL1	PAL1	4.26395	1.12333	2.17849	no	endocytosis [GO:0006897]	cell cortex [GO:0005938]; cellular bud neck [GO:0005935]; cellular bud tip [GO:0005934]; cytoplasm [GO:0005737]; mating projection tip [GO:0043332]; plasma membrane [GO:0005886]
P25567	RNA-binding protein SRO9	SRO9	1.65483	1.12253	2.17728	no	negative regulation of DNA-templated transcription [GO:0045892]; positive regulation of translation [GO:0045727]; regulation of translation [GO:0006417]; response to oxygen levels [GO:0070482]	cytoplasmic stress granule [GO:0010494]; cytosol [GO:0005829]; nucleus [GO:0005634]; polysome [GO:0005844]; transcription repressor complex [GO:0017053]	mRNA binding [GO:0003729]; RNA binding [GO:0003723]
P23292	Casein kinase I homolog 2	YCK2	2.13211	1.11233	2.16195	no	cell morphogenesis [GO:0000902]; endocytosis [GO:0006897]; glucose mediated signaling pathway [GO:0010255]; peptidyl-serine phosphorylation [GO:0018105]; response to glucose [GO:0009749]; signal transduction [GO:0007165]	cell periphery [GO:0071944]; cellular bud neck [GO:0005935]; mating projection [GO:0005937]; nucleus [GO:0005634]; plasma membrane [GO:0005886]	ATP binding [GO:0005524]; protein kinase activity [GO:0004672]; protein serine kinase activity [GO:0106310]; protein serine/threonine kinase activity [GO:0004674]
P14126	60S ribosomal protein L3	RPL3	3.60151	1.10992	2.15833	no	cytoplasmic translation [GO:0002181]; maintenance of translational fidelity [GO:1990145]; ribosomal large subunit assembly [GO:0000027]; rRNA processing [GO:0006364]; translation [GO:0006412]	cytoplasm [GO:0005737]; cytosol [GO:0005829]; cytosolic large ribosomal subunit [GO:0022625]	RNA binding [GO:0003723]; structural constituent of ribosome [GO:0003735]
Q12672;Q02753	60S ribosomal protein L21-B;60S ribosomal protein L21-A	RPL21B;RPL21A	1.46755	1.10537	2.15154	no	cytoplasmic translation [GO:0002181]	cytosol [GO:0005829]; cytosolic large ribosomal subunit [GO:0022625]	structural constituent of ribosome [GO:0003735]
Q05050	Eisosome protein 1	EIS1	3.48522	1.10427	2.14991	no	eisosome assembly [GO:0070941]	cell periphery [GO:0071944]; cytoplasm [GO:0005737]; eisosome [GO:0032126]; mitochondrion [GO:0005739]; plasma membrane [GO:0005886]
Q06344	Pre-rRNA-processing protein ESF1	ESF1	2.55826	1.0961	2.13775	no	maturation of SSU-rRNA [GO:0030490]; rRNA processing [GO:0006364]	nucleolus [GO:0005730]; nucleus [GO:0005634]; small-subunit processome [GO:0032040]	RNA binding [GO:0003723]
P23248	40S ribosomal protein S1-B	RPS1B	3.58811	1.07062	2.10033	no	cytoplasmic translation [GO:0002181]; maturation of SSU-rRNA from tricistronic rRNA transcript (SSU-rRNA, 5.8S rRNA, LSU-rRNA) [GO:0000462]	90S preribosome [GO:0030686]; cytosol [GO:0005829]; cytosolic small ribosomal subunit [GO:0022627]	structural constituent of ribosome [GO:0003735]
P02994	Elongation factor 1-alpha	TEF1	3.90433	1.0701	2.09957	no	actin filament bundle assembly [GO:0051017]; cellular response to amino acid starvation [GO:0034198]; negative regulation of protein kinase activity [GO:0006469]; negative regulation of protein phosphorylation [GO:0001933]; translation [GO:0006412]; translational elongation [GO:0006414]; tRNA export from nucleus [GO:0006409]	cytoplasm [GO:0005737]; cytoskeleton [GO:0005856]; cytosol [GO:0005829]; eukaryotic translation elongation factor 1 complex [GO:0005853]; fungal-type vacuole membrane [GO:0000329]; mitochondrion [GO:0005739]; ribosome [GO:0005840]	actin filament binding [GO:0051015]; GDP binding [GO:0019003]; GTP binding [GO:0005525]; GTPase activity [GO:0003924]; melatonin binding [GO:1904408]; protein kinase binding [GO:0019901]; ribosome binding [GO:0043022]; translation elongation factor activity [GO:0003746]
P53927	Ribosome biogenesis protein 15	NOP15	1.43522	1.0559	2.07901	no	maturation of LSU-rRNA from tricistronic rRNA transcript (SSU-rRNA, 5.8S rRNA, LSU-rRNA) [GO:0000463]; ribosomal large subunit biogenesis [GO:0042273]	cytoplasm [GO:0005737]; nucleolus [GO:0005730]; nucleus [GO:0005634]; preribosome, large subunit precursor [GO:0030687]	RNA binding [GO:0003723]; rRNA binding [GO:0019843]
P54000	RNA polymerase II transcriptional coactivator SUB1	SUB1	2.49327	1.04877	2.06877	no	double-strand break repair via nonhomologous end joining [GO:0006303]; hyperosmotic response [GO:0006972]; negative regulation of ascospore formation [GO:0075297]; negative regulation of DNA metabolic process [GO:0051053]; positive regulation of transcription by RNA polymerase II [GO:0045944]; positive regulation of transcription by RNA polymerase III [GO:0045945]; positive regulation of transcri…	nucleolus [GO:0005730]; nucleoplasm [GO:0005654]; nucleus [GO:0005634]; transcription regulator complex [GO:0005667]	chromatin binding [GO:0003682]; DNA binding [GO:0003677]; transcription coactivator activity [GO:0003713]
P41805	60S ribosomal protein L10	RPL10	2.65197	1.0484	2.06824	no	cytoplasmic translation [GO:0002181]; ribosomal large subunit assembly [GO:0000027]; translational termination [GO:0006415]	cytoplasm [GO:0005737]; cytosol [GO:0005829]; cytosolic large ribosomal subunit [GO:0022625]	structural constituent of ribosome [GO:0003735]
P24783	ATP-dependent RNA helicase DBP2	DBP2	2.57552	1.03864	2.05429	no	messenger ribonucleoprotein complex assembly [GO:1990120]; nuclear polyadenylation-dependent mRNA catabolic process [GO:0071042]; nuclear-transcribed mRNA catabolic process, nonsense-mediated decay [GO:0000184]; rRNA processing [GO:0006364]; termination of RNA polymerase II transcription [GO:0006369]	cytoplasm [GO:0005737]; mitochondrion [GO:0005739]; nucleus [GO:0005634]; ribonucleoprotein complex [GO:1990904]	ATP binding [GO:0005524]; ATP hydrolysis activity [GO:0016887]; ATP-dependent activity, acting on RNA [GO:0008186]; mRNA binding [GO:0003729]; RNA binding [GO:0003723]; RNA helicase activity [GO:0003724]; snoRNA binding [GO:0030515]
P30619	Protein transport protein SEC1	SEC1	1.54773	1.03183	2.04461	no	exocytosis [GO:0006887]; intracellular protein transport [GO:0006886]; positive regulation of vesicle fusion [GO:0031340]; vesicle docking involved in exocytosis [GO:0006904]; vesicle-mediated transport [GO:0016192]	cell periphery [GO:0071944]; cellular bud neck [GO:0005935]; cellular bud tip [GO:0005934]; plasma membrane [GO:0005886]	SNARE binding [GO:0000149]; syntaxin binding [GO:0019905]
P48415	COPII coat assembly protein SEC16	SEC16	1.77621	1.01996	2.02786	no	COPII vesicle coating [GO:0048208]; Golgi organization [GO:0007030]; macroautophagy [GO:0016236]; protein localization to endoplasmic reticulum exit site [GO:0070973]; protein transport [GO:0015031]	endoplasmic reticulum exit site [GO:0070971]; endoplasmic reticulum membrane [GO:0005789]; ER to Golgi transport vesicle membrane [GO:0012507]	protein-membrane adaptor activity [GO:0043495]
P32451	Biotin synthase, mitochondrial	BIO2	1.30599	1.01478	2.0206	no	biotin biosynthetic process [GO:0009102]	mitochondrion [GO:0005739]	2 iron, 2 sulfur cluster binding [GO:0051537]; 4 iron, 4 sulfur cluster binding [GO:0051539]; biotin synthase activity [GO:0004076]; metal ion binding [GO:0046872]
P06782	Carbon catabolite-derepressing protein kinase	SNF1	1.84555	1.01365	2.01902	no	carbohydrate metabolic process [GO:0005975]; establishment of mitotic spindle orientation [GO:0000132]; filamentous growth [GO:0030447]; fungal-type cell wall assembly [GO:0071940]; intracellular signal transduction [GO:0035556]; invasive growth in response to glucose limitation [GO:0001403]; negative regulation of translation [GO:0017148]; positive regulation of filamentous growth of a populatio…	cellular bud neck septin ring [GO:0000144]; cytoplasm [GO:0005737]; mitochondrion [GO:0005739]; nuclear envelope lumen [GO:0005641]; nuclear membrane [GO:0031965]; nucleotide-activated protein kinase complex [GO:0031588]; nucleus [GO:0005634]; vacuolar membrane [GO:0005774]	AMP-activated protein kinase activity [GO:0004679]; ATP binding [GO:0005524]; guanyl-nucleotide exchange factor activity [GO:0005085]; identical protein binding [GO:0042802]; molecular function activator activity [GO:0140677]; protein kinase activity [GO:0004672]; protein serine kinase activity [GO:0106310]; protein serine/threonine kinase activity [GO:0004674]
P07264	3-isopropylmalate dehydratase	LEU1	2.34211	1.01249	2.01739	no	leucine biosynthetic process [GO:0009098]	3-isopropylmalate dehydratase complex [GO:0009316]; cytoplasmic stress granule [GO:0010494]; cytosol [GO:0005829]	3-isopropylmalate dehydratase activity [GO:0003861]; 4 iron, 4 sulfur cluster binding [GO:0051539]; metal ion binding [GO:0046872]
P26784	60S ribosomal protein L16-A	RPL16A	2.74675	1.00166	2.00231	no	cytoplasmic translation [GO:0002181]; negative regulation of translation [GO:0017148]	cytosol [GO:0005829]; cytosolic large ribosomal subunit [GO:0022625]; ribosome [GO:0005840]	mRNA binding [GO:0003729]; RNA binding [GO:0003723]; structural constituent of ribosome [GO:0003735]
Q02208	Topoisomerase 1-associated factor 2	TOF2	3.11497	0.996178	1.99471	no	negative regulation of septation initiation signaling [GO:0031030]; nucleolus organization [GO:0007000]; protein localization to nucleolar rDNA repeats [GO:0034503]; rDNA chromatin condensation [GO:0070550]; rDNA heterochromatin formation [GO:0000183]	mitochondrion [GO:0005739]; nucleolus [GO:0005730]	phosphatase activator activity [GO:0019211]; rDNA binding [GO:0000182]
Q04228	UBX domain-containing protein 2	UBX2	7.7232	8.3	315.173	no
Q06505	Transcription factor SPN1	SPN1	2.27262	0.993851	1.99149	no	poly(A)+ mRNA export from nucleus [GO:0016973]; regulation of transcription by RNA polymerase II [GO:0006357]; regulation of transcription elongation by RNA polymerase II [GO:0034243]	nucleus [GO:0005634]	RNA polymerase II complex binding [GO:0000993]; RNA polymerase II-specific DNA-binding transcription factor binding [GO:0061629]
P19358	S-adenosylmethionine synthase 2	SAM2	2.19563	0.992629	1.98981	no	methionine metabolic process [GO:0006555]; one-carbon metabolic process [GO:0006730]; S-adenosylmethionine biosynthetic process [GO:0006556]	cytoplasmic stress granule [GO:0010494]; cytosol [GO:0005829]	ATP binding [GO:0005524]; metal ion binding [GO:0046872]; methionine adenosyltransferase activity [GO:0004478]
P27692	Transcription elongation factor SPT5	SPT5	2.87121	0.988031	1.98348	no	intracellular mRNA localization [GO:0008298]; negative regulation of transcription elongation by RNA polymerase I [GO:2001208]; positive regulation of autophagy [GO:0010508]; positive regulation of transcription elongation by RNA polymerase I [GO:2001209]; positive regulation of transcription elongation by RNA polymerase II [GO:0032968]; regulation of DNA-templated transcription [GO:0006355]; reg…	chromosome [GO:0005694]; DSIF complex [GO:0032044]; mitochondrion [GO:0005739]; nucleus [GO:0005634]	DNA binding [GO:0003677]; mRNA binding [GO:0003729]; protein-containing complex binding [GO:0044877]; RNA polymerase I core binding [GO:0001042]; RNA polymerase I general transcription initiation factor binding [GO:0001179]; RNA polymerase II complex binding [GO:0000993]; rRNA binding [GO:0019843]; snRNP binding [GO:0070990]; U1 snRNA binding [GO:0030619]; U2 snRNA binding [GO:0030620]; U4 snRNA …
Decreased in 48h
P07256	Cytochrome b-c1 complex subunit 1, mitochondrial	COR1	5.48286	-8.0197	259.52	no	aerobic respiration [GO:0009060]; cellular respiration [GO:0045333]; mitochondrial electron transport, ubiquinol to cytochrome c [GO:0006122]; protein processing involved in protein targeting to mitochondrion [GO:0006627]; proton transmembrane transport [GO:1902600]	mitochondrial respiratory chain complex III [GO:0005750]; mitochondrion [GO:0005739]	metal ion binding [GO:0046872]; metalloendopeptidase activity [GO:0004222]
P01097	ATPase inhibitor, mitochondrial	INH1	5.89381	-6.28475	77.9647	no	negative regulation of ATP-dependent activity [GO:0032780]	mitochondrion [GO:0005739]	ATPase inhibitor activity [GO:0042030]; enzyme inhibitor activity [GO:0004857]; molecular function inhibitor activity [GO:0140678]
P38986	L-asparaginase 1	ASP1	4.66321	-6.19225	73.1228	no	asparagine catabolic process [GO:0006530]	cytoplasm [GO:0005737]; periplasmic space [GO:0042597]	asparaginase activity [GO:0004067]
P39994	Putative 2-hydroxyacyl-CoA lyase	YEL020C	4.51971	-4.81676	28.1831	no	fatty acid alpha-oxidation [GO:0001561]	cytoplasm [GO:0005737]; peroxisomal matrix [GO:0005782]; peroxisome [GO:0005777]	carbon-carbon lyase activity [GO:0016830]; carboxy-lyase activity [GO:0016831]; magnesium ion binding [GO:0000287]; thiamine pyrophosphate binding [GO:0030976]
P25372	Thioredoxin-3, mitochondrial	TRX3	3.9048	-4.11457	17.3224	no	cellular response to oxidative stress [GO:0034599]	mitochondrion [GO:0005739]	disulfide oxidoreductase activity [GO:0015036]
Q12217;Q04706;P47099;P0CX69;P0CX68;P0CX67;P0CX66;P0CX65;P0CX60;P0CX59;P0CX58;P0CX57;O74302;P0C2I4;Q12470	Transposon Ty1-BR Gag polyprotein;Capsid protein;Gag-p4;Transposon Ty1-ML1 Gag polyprotein;Capsid protein;Gag-p4;Transposon Ty1-JR2 Gag polyprotein;Capsid protein;Gag-p4;Transposon Ty1-MR2 Gag polyprotein;Capsid protein;Gag-p4;Transposon Ty1-LR1 Gag polyprotein;Capsid protein;Gag-p4;Transposon Ty1-GR3 Gag polyprotein;Capsid protein;Gag-p4;Transposon Ty1-ER2 Gag polyprotein;Capsid protein;Gag-p4;T…	TY1A-BR;TY1A-ML1;TY1A-JR2;TY1A-MR2;TY1A-LR1;TY1A-GR3;TY1A-ER2;TY1A-DR5;TY1A-PR2;TY1A-OR;TY1A-PR1;TY1A-A;TY1A-DR4;TY1A-H;TY1A-NL2	2.9721	-4.10176	17.1693	no	retrotransposition [GO:0032197]	cytoplasm [GO:0005737]; retrotransposon nucleocapsid [GO:0000943]	RNA binding [GO:0003723]
P00890	Citrate synthase, mitochondrial	CIT1	6.68865	-3.92972	15.2393	yes	acetyl-CoA catabolic process [GO:0046356]; carbohydrate metabolic process [GO:0005975]; citrate metabolic process [GO:0006101]; tricarboxylic acid cycle [GO:0006099]	cytosol [GO:0005829]; mitochondrial intermembrane space [GO:0005758]; mitochondrial matrix [GO:0005759]; mitochondrion [GO:0005739]	citrate (Si)-synthase activity [GO:0004108]; citrate synthase activity [GO:0036440]
P00927	Threonine dehydratase, mitochondrial	ILV1	3.78433	-3.86155	14.5359	no	isoleucine biosynthetic process [GO:0009097]; L-serine catabolic process [GO:0006565]; threonine catabolic process [GO:0006567]	mitochondrion [GO:0005739]	L-serine ammonia-lyase activity [GO:0003941]; L-threonine ammonia-lyase activity [GO:0004794]; pyridoxal phosphate binding [GO:0030170]
P05375	Phosphatidyl-N-methylethanolamine N-methyltransferase	OPI3	5.0299	-3.79624	13.8926	no	methylation [GO:0032259]; phosphatidylcholine biosynthetic process [GO:0006656]	cell periphery [GO:0071944]; endoplasmic reticulum [GO:0005783]; endoplasmic reticulum membrane [GO:0005789]; mitochondrial membrane [GO:0031966]; mitochondrion [GO:0005739]	phosphatidyl-N-dimethylethanolamine N-methyltransferase activity [GO:0080101]; phosphatidyl-N-methylethanolamine N-methyltransferase activity [GO:0000773]; phosphatidylethanolamine N-methyltransferase activity [GO:0004608]
P05626	ATP synthase subunit 4, mitochondrial	ATP4	2.35787	-3.77112	13.6528	no	protein-containing complex assembly [GO:0065003]; proton motive force-driven ATP synthesis [GO:0015986]	mitochondrial inner membrane [GO:0005743]; mitochondrial proton-transporting ATP synthase complex [GO:0005753]; mitochondrial proton-transporting ATP synthase complex, coupling factor F(o) [GO:0000276]; mitochondrial proton-transporting ATP synthase, stator stalk [GO:0000274]; mitochondrion [GO:0005739]	proton transmembrane transporter activity [GO:0015078]
Q05533	Inositol monophosphatase 2	INM2	4.2397	-3.69916	12.9885	no	inositol biosynthetic process [GO:0006021]; inositol metabolic process [GO:0006020]; inositol phosphate catabolic process [GO:0071545]; phosphatidylinositol phosphate biosynthetic process [GO:0046854]; signal transduction [GO:0007165]		inositol monophosphate 1-phosphatase activity [GO:0008934]; inositol monophosphate 3-phosphatase activity [GO:0052832]; inositol monophosphate 4-phosphatase activity [GO:0052833]; metal ion binding [GO:0046872]
P00815	Histidine biosynthesis trifunctional protein;Phosphoribosyl-AMP cyclohydrolase;Phosphoribosyl-ATP pyrophosphohydrolase;Histidinol dehydrogenase	HIS4	2.36695	-3.61615	12.2622	no	histidine biosynthetic process [GO:0000105]	cytoplasm [GO:0005737]	ATP binding [GO:0005524]; histidinol dehydrogenase activity [GO:0004399]; metal ion binding [GO:0046872]; NAD binding [GO:0051287]; phosphoribosyl-AMP cyclohydrolase activity [GO:0004635]; phosphoribosyl-ATP diphosphatase activity [GO:0004636]
P10963	Phosphoenolpyruvate carboxykinase [ATP]	PCK1	3.74643	-3.52811	11.5363	yes	gluconeogenesis [GO:0006094]	cytosol [GO:0005829]	ATP binding [GO:0005524]; phosphoenolpyruvate carboxykinase (ATP) activity [GO:0004612]
P25373	Glutaredoxin-1	GRX1	2.56339	-3.51506	11.4324	no	cellular response to oxidative stress [GO:0034599]; protein glutathionylation [GO:0010731]	cytoplasm [GO:0005737]; nucleus [GO:0005634]	glutathione disulfide oxidoreductase activity [GO:0015038]; glutathione peroxidase activity [GO:0004602]; glutathione transferase activity [GO:0004364]
P17695	Glutaredoxin-2, mitochondrial	GRX2	1.42286	-3.40381	10.584	no	cellular response to oxidative stress [GO:0034599]; glutathione metabolic process [GO:0006749]	cytoplasm [GO:0005737]; cytosol [GO:0005829]; mitochondrion [GO:0005739]; nucleus [GO:0005634]	disulfide oxidoreductase activity [GO:0015036]; glutathione disulfide oxidoreductase activity [GO:0015038]; glutathione peroxidase activity [GO:0004602]; glutathione transferase activity [GO:0004364]
Q12349	ATP synthase subunit H, mitochondrial	ATP14	3.63983	-3.39885	10.5477	no	cristae formation [GO:0042407]; mitochondrial proton-transporting ATP synthase complex assembly [GO:0033615]; proton motive force-driven ATP synthesis [GO:0015986]; proton transmembrane transport [GO:1902600]	mitochondrial inner membrane [GO:0005743]; mitochondrial proton-transporting ATP synthase complex [GO:0005753]; mitochondrial proton-transporting ATP synthase complex, coupling factor F(o) [GO:0000276]; mitochondrion [GO:0005739]
P07257	Cytochrome b-c1 complex subunit 2, mitochondrial	QCR2	2.30248	-3.24067	9.45233	no	aerobic respiration [GO:0009060]; cellular respiration [GO:0045333]; mitochondrial electron transport, ubiquinol to cytochrome c [GO:0006122]; proteolysis [GO:0006508]; proton transmembrane transport [GO:1902600]	mitochondrial crista [GO:0030061]; mitochondrial respiratory chain complex III [GO:0005750]; mitochondrion [GO:0005739]	metal ion binding [GO:0046872]; metalloendopeptidase activity [GO:0004222]
Q99288	Broad-range acid phosphatase DET1	DET1	4.4924	-3.08474	8.48397	no	intracellular sterol transport [GO:0032366]	cytoplasm [GO:0005737]; nucleus [GO:0005634]	acid phosphatase activity [GO:0003993]; phosphatase activity [GO:0016791]
P02557	Tubulin beta chain	TUB2	3.83992	-3.01636	8.09124	no	cytoplasmic microtubule organization [GO:0031122]; cytoskeleton organization [GO:0007010]; microtubule cytoskeleton organization [GO:0000226]; microtubule-based process [GO:0007017]; mitotic cell cycle [GO:0000278]; mitotic spindle assembly [GO:0090307]; mitotic spindle elongation [GO:0000022]; positive regulation of intracellular protein transport [GO:0090316]; response to antibiotic [GO:0046677]	cytoplasm [GO:0005737]; microtubule [GO:0005874]; tubulin complex [GO:0045298]	GTP binding [GO:0005525]; GTPase activity [GO:0003924]; metal ion binding [GO:0046872]; structural constituent of cytoskeleton [GO:0005200]
P36112	MICOS complex subunit MIC60	MIC60	4.98997	-2.99438	7.9689	no	cristae formation [GO:0042407]; protein import into mitochondrial intermembrane space [GO:0045041]	MICOS complex [GO:0061617]; mitochondrial crista [GO:0030061]; mitochondrial crista junction [GO:0044284]; mitochondrial inner membrane [GO:0005743]; mitochondrion [GO:0005739]
O13563	26S proteasome regulatory subunit RPN13	RPN13	3.44887	-2.9435	7.69275	no	proteasome-mediated ubiquitin-dependent protein catabolic process [GO:0043161]; ubiquitin-dependent protein catabolic process [GO:0006511]	nucleus [GO:0005634]; proteasome complex [GO:0000502]; proteasome regulatory particle, lid subcomplex [GO:0008541]; proteasome storage granule [GO:0034515]	ubiquitin binding [GO:0043130]
Q02733	Increased recombination centers protein 15	IRC15	3.70054	-2.93007	7.62147	no	attachment of mitotic spindle microtubules to kinetochore [GO:0051315]; meiotic sister chromatid segregation [GO:0045144]; microtubule anchoring [GO:0034453]; microtubule nucleation [GO:0007020]; mitotic recombination [GO:0006312]; positive regulation of mitotic cell cycle [GO:0045931]	cytoplasm [GO:0005737]; microtubule [GO:0005874]; mitochondrion [GO:0005739]; oxoglutarate dehydrogenase complex [GO:0045252]	dihydrolipoyl dehydrogenase activity [GO:0004148]; flavin adenine dinucleotide binding [GO:0050660]; microtubule binding [GO:0008017]; oxidoreductase activity, acting on NAD(P)H [GO:0016651]
P32318	Thiamine thiazole synthase	THI4	2.93301	-2.9118	7.52557	no	mitochondrial genome maintenance [GO:0000002]; thiamine biosynthetic process [GO:0009228]; thiazole biosynthetic process [GO:0052837]	cytosol [GO:0005829]; nucleus [GO:0005634]	ferrous iron binding [GO:0008198]; pentosyltransferase activity [GO:0016763]
P18562	Uracil phosphoribosyltransferase	FUR1	3.04173	-2.86851	7.30311	no	pyrimidine-containing compound salvage [GO:0008655]; UMP salvage [GO:0044206]	cytoplasm [GO:0005737]	GTP binding [GO:0005525]; uracil phosphoribosyltransferase activity [GO:0004845]
P00128	Cytochrome b-c1 complex subunit 7	QCR7	5.70199	-2.82167	7.0698	yes	aerobic respiration [GO:0009060]; cellular respiration [GO:0045333]; mitochondrial electron transport, ubiquinol to cytochrome c [GO:0006122]; mitochondrial respiratory chain complex III assembly [GO:0034551]; proton transmembrane transport [GO:1902600]	matrix side of mitochondrial inner membrane [GO:0099617]; mitochondrial respiratory chain complex III [GO:0005750]; mitochondrion [GO:0005739]
P05319	60S acidic ribosomal protein P2-alpha	RPP2A	4.56891	-2.81524	7.03836	no	cytoplasmic translation [GO:0002181]; cytoplasmic translational elongation [GO:0002182]	cytosolic large ribosomal subunit [GO:0022625]	protein kinase activator activity [GO:0030295]; structural constituent of ribosome [GO:0003735]
P23724	Proteasome subunit beta type-6	PRE7	3.09682	-2.80637	6.99522	no	proteasomal protein catabolic process [GO:0010498]; proteasomal ubiquitin-independent protein catabolic process [GO:0010499]; proteasome-mediated ubiquitin-dependent protein catabolic process [GO:0043161]	cytosol [GO:0005829]; nucleus [GO:0005634]; proteasome complex [GO:0000502]; proteasome core complex, beta-subunit complex [GO:0019774]
Q02821	Importin subunit alpha	SRP1	2.95231	-2.72595	6.61596	no	import into nucleus [GO:0051170]; NLS-bearing protein import into nucleus [GO:0006607]; proteasome localization [GO:0031144]; protein import into nucleus [GO:0006606]; protein targeting to membrane [GO:0006612]	cytoplasm [GO:0005737]; cytosol [GO:0005829]; NLS-dependent protein nuclear import complex [GO:0042564]; nuclear envelope [GO:0005635]; nucleoplasm [GO:0005654]; nucleus [GO:0005634]; perinuclear region of cytoplasm [GO:0048471]; protein-containing complex [GO:0032991]	disordered domain specific binding [GO:0097718]; nuclear import signal receptor activity [GO:0061608]; nuclear localization sequence binding [GO:0008139]; protein-containing complex binding [GO:0044877]
P81449	ATP synthase subunit e, mitochondrial	TIM11	3.78132	-2.7117	6.55093	no	cristae formation [GO:0042407]; protein-containing complex assembly [GO:0065003]; proton motive force-driven ATP synthesis [GO:0015986]	mitochondrial inner membrane [GO:0005743]; mitochondrial proton-transporting ATP synthase complex [GO:0005753]; mitochondrial proton-transporting ATP synthase complex, coupling factor F(o) [GO:0000276]; mitochondrion [GO:0005739]	proton transmembrane transporter activity [GO:0015078]; structural molecule activity [GO:0005198]
P32191	Glycerol-3-phosphate dehydrogenase, mitochondrial	GUT2	3.13906	-2.70516	6.5213	no	glycerol catabolic process [GO:0019563]; glycerol metabolic process [GO:0006071]; glycerol-3-phosphate metabolic process [GO:0006072]; NADH oxidation [GO:0006116]	glycerol-3-phosphate dehydrogenase complex [GO:0009331]; mitochondrial inner membrane [GO:0005743]; mitochondrial intermembrane space [GO:0005758]; mitochondrial outer membrane [GO:0005741]; mitochondrion [GO:0005739]	glycerol-3-phosphate dehydrogenase (quinone) activity [GO:0004368]; sn-glycerol-3-phosphate:ubiquinone-8 oxidoreductase activity [GO:0052591]
P09734	Tubulin alpha-3 chain	TUB3	1.96324	-2.70003	6.49815	no	homologous chromosome segregation [GO:0045143]; microtubule cytoskeleton organization [GO:0000226]; mitotic cell cycle [GO:0000278]; mitotic sister chromatid segregation [GO:0000070]; nuclear division [GO:0000280]; nuclear migration along microtubule [GO:0030473]; nuclear migration by microtubule mediated pushing forces [GO:0098863]	cytoplasm [GO:0005737]; microtubule [GO:0005874]; nucleus [GO:0005634]; spindle [GO:0005819]; tubulin complex [GO:0045298]	GTP binding [GO:0005525]; hydrolase activity [GO:0016787]; metal ion binding [GO:0046872]; structural constituent of cytoskeleton [GO:0005200]
Q08951	AP-3 complex subunit delta	APL5	3.48938	-2.6927	6.46522	no	Golgi to vacuole transport [GO:0006896]; intracellular protein transport [GO:0006886]; protein targeting to vacuole [GO:0006623]	AP-3 adaptor complex [GO:0030123]; clathrin-coated vesicle membrane [GO:0030665]; endosome membrane [GO:0010008]; Golgi apparatus [GO:0005794]
P08566	Pentafunctional AROM polypeptide;3-dehydroquinate synthase;3-phosphoshikimate 1-carboxyvinyltransferase;Shikimate kinase;3-dehydroquinate dehydratase;Shikimate dehydrogenase	ARO1	2.7131	-2.63364	6.2059	no	amino acid biosynthetic process [GO:0008652]; aromatic amino acid family biosynthetic process [GO:0009073]; chorismate biosynthetic process [GO:0009423]; phosphorylation [GO:0016310]	cytoplasm [GO:0005737]	3-dehydroquinate dehydratase activity [GO:0003855]; 3-dehydroquinate synthase activity [GO:0003856]; 3-phosphoshikimate 1-carboxyvinyltransferase activity [GO:0003866]; ATP binding [GO:0005524]; metal ion binding [GO:0046872]; shikimate 3-dehydrogenase (NADP+) activity [GO:0004764]; shikimate kinase activity [GO:0004765]
P00830	ATP synthase subunit beta, mitochondrial	ATP2	4.28838	-2.62535	6.17034	no	proton motive force-driven ATP synthesis [GO:0015986]; proton motive force-driven mitochondrial ATP synthesis [GO:0042776]	cytosol [GO:0005829]; mitochondrial inner membrane [GO:0005743]; mitochondrial intermembrane space [GO:0005758]; mitochondrial proton-transporting ATP synthase complex [GO:0005753]; mitochondrial proton-transporting ATP synthase, catalytic core [GO:0005754]; mitochondrion [GO:0005739]; proton-transporting ATP synthase complex, catalytic core F(1) [GO:0045261]	ATP binding [GO:0005524]; proton-transporting ATP synthase activity, rotational mechanism [GO:0046933]; proton-transporting ATPase activity, rotational mechanism [GO:0046961]
P19454	Casein kinase II subunit alpha	CKA2	3.77008	-2.57027	5.93921	no	DNA damage response [GO:0006974]; donor selection [GO:0007535]; maturation of SSU-rRNA [GO:0030490]; nucleolar large rRNA transcription by RNA polymerase I [GO:0042790]; peptidyl-serine phosphorylation [GO:0018105]; peptidyl-threonine phosphorylation [GO:0018107]; protein phosphorylation [GO:0006468]; regulation of cell cycle [GO:0051726]; regulation of ribosomal protein gene transcription by RNA…	CURI complex [GO:0032545]; cytosol [GO:0005829]; nucleolus [GO:0005730]; nucleoplasm [GO:0005654]; nucleus [GO:0005634]; protein kinase CK2 complex [GO:0005956]; small-subunit processome [GO:0032040]; UTP-C complex [GO:0034456]	ATP binding [GO:0005524]; protein serine kinase activity [GO:0106310]; protein serine/threonine kinase activity [GO:0004674]
P39721	Protein AIM2	AIM2	1.89286	-2.56598	5.92157	no		cytoplasm [GO:0005737]	hydrolase activity [GO:0016787]
P21801	Succinate dehydrogenase [ubiquinone] iron-sulfur subunit, mitochondrial	SDH2	1.88225	-2.51405	5.71221	yes	aerobic respiration [GO:0009060]; cellular respiration [GO:0045333]; mitochondrial electron transport, succinate to ubiquinone [GO:0006121]; proton motive force-driven mitochondrial ATP synthesis [GO:0042776]; respiratory electron transport chain [GO:0022904]; tricarboxylic acid cycle [GO:0006099]	mitochondrial membrane [GO:0031966]; mitochondrial respiratory chain complex II, succinate dehydrogenase complex (ubiquinone) [GO:0005749]; mitochondrion [GO:0005739]	2 iron, 2 sulfur cluster binding [GO:0051537]; 3 iron, 4 sulfur cluster binding [GO:0051538]; 4 iron, 4 sulfur cluster binding [GO:0051539]; electron transfer activity [GO:0009055]; fumarate reductase (menaquinone) [GO:0102040]; metal ion binding [GO:0046872]; succinate dehydrogenase (ubiquinone) activity [GO:0008177]
P04037	Cytochrome c oxidase subunit 4, mitochondrial	COX4	3.28417	-2.48853	5.61206	no	cellular respiration [GO:0045333]; mitochondrial cytochrome c oxidase assembly [GO:0033617]; mitochondrial electron transport, cytochrome c to oxygen [GO:0006123]; proton transmembrane transport [GO:1902600]	mitochondrial inner membrane [GO:0005743]; mitochondrial intermembrane space [GO:0005758]; mitochondrial respiratory chain complex IV [GO:0005751]; mitochondrion [GO:0005739]	oxidoreductase activity [GO:0016491]; zinc ion binding [GO:0008270]
P28834	Isocitrate dehydrogenase [NAD] subunit 1, mitochondrial	IDH1	2.20736	-2.44376	5.44058	yes	glutamate biosynthetic process [GO:0006537]; isocitrate metabolic process [GO:0006102]; tricarboxylic acid cycle [GO:0006099]	cytosol [GO:0005829]; mitochondrial intermembrane space [GO:0005758]; mitochondrial isocitrate dehydrogenase complex (NAD+) [GO:0005962]; mitochondrial matrix [GO:0005759]; mitochondrial nucleoid [GO:0042645]; mitochondrion [GO:0005739]	isocitrate dehydrogenase (NAD+) activity [GO:0004449]; magnesium ion binding [GO:0000287]; NAD binding [GO:0051287]; RNA binding [GO:0003723]
Q08224;Q08975;Q06490	Hydroxymethylpyrimidine/phosphomethylpyrimidine kinase THI20	THI20	3.61205	-2.43456	5.40599	no	phosphorylation [GO:0016310]; thiamine biosynthetic process [GO:0009228]; thiamine catabolic process [GO:0009230]; thiamine diphosphate biosynthetic process [GO:0009229]	cytosol [GO:0005829]	ATP binding [GO:0005524]; hydroxymethylpyrimidine kinase activity [GO:0008902]; phosphomethylpyrimidine kinase activity [GO:0008972]; thiaminase activity [GO:0050334]
P23644	Mitochondrial import receptor subunit TOM40	TOM40	3.24425	-2.43107	5.39293	no	monoatomic ion transport [GO:0006811]; protein import into mitochondrial matrix [GO:0030150]; protein insertion into mitochondrial outer membrane [GO:0045040]	cytosol [GO:0005829]; mitochondrial intermembrane space [GO:0005758]; mitochondrial outer membrane [GO:0005741]; mitochondrial outer membrane translocase complex [GO:0005742]; mitochondrion [GO:0005739]; pore complex [GO:0046930]	porin activity [GO:0015288]; protein transmembrane transporter activity [GO:0008320]
Q04336	Uncharacterized protein YMR196W	YMR196W	1.926	-2.39144	5.24681	no	oligosaccharide metabolic process [GO:0009311]; protein N-linked glycosylation [GO:0006487]	cytoplasm [GO:0005737]	Glc3Man9GlcNAc2 oligosaccharide glucosidase activity [GO:0004573]
P40364	Mitochondrial peculiar membrane protein 1	MPM1	2.23179	-2.38391	5.21949	no		mitochondrial intermembrane space [GO:0005758]; mitochondrial membrane [GO:0031966]; mitochondrion [GO:0005739]
Q12109	Tryptophan--tRNA ligase, cytoplasmic	WRS1	1.68471	-2.3633	5.14546	no	tryptophanyl-tRNA aminoacylation [GO:0006436]	cytoplasm [GO:0005737]	ATP binding [GO:0005524]; tryptophan-tRNA ligase activity [GO:0004830]
P40029	Peptide methionine sulfoxide reductase	MXR1	4.00492	-2.35894	5.12993	no	cellular response to oxidative stress [GO:0034599]	cytoplasm [GO:0005737]; nucleus [GO:0005634]	L-methionine-(S)-S-oxide reductase activity [GO:0036456]; peptide-methionine (S)-S-oxide reductase activity [GO:0008113]
P46367	Potassium-activated aldehyde dehydrogenase, mitochondrial	ALD4	1.78488	-2.34149	5.06826	no	acetate biosynthetic process [GO:0019413]; ethanol metabolic process [GO:0006067]; NADPH regeneration [GO:0006740]; pyruvate metabolic process [GO:0006090]	mitochondrial nucleoid [GO:0042645]; mitochondrion [GO:0005739]	aldehyde dehydrogenase (NAD+) activity [GO:0004029]; aldehyde dehydrogenase [NAD(P)+] activity [GO:0004030]
P33327	NAD-specific glutamate dehydrogenase	GDH2	2.38231	-2.34053	5.06489	no	glutamate catabolic process [GO:0006538]; glutamate catabolic process to 2-oxoglutarate [GO:0019551]; nitrogen compound metabolic process [GO:0006807]	mitochondrion [GO:0005739]	glutamate dehydrogenase (NAD+) activity [GO:0004352]
P07251	ATP synthase subunit alpha, mitochondrial	ATP1	5.58624	-2.28699	4.88037	no	proton motive force-driven ATP synthesis [GO:0015986]	cytosol [GO:0005829]; mitochondrial inner membrane [GO:0005743]; mitochondrial intermembrane space [GO:0005758]; mitochondrial nucleoid [GO:0042645]; mitochondrial proton-transporting ATP synthase complex [GO:0005753]; mitochondrial proton-transporting ATP synthase, catalytic core [GO:0005754]; mitochondrion [GO:0005739]; proton-transporting ATP synthase complex, catalytic core F(1) [GO:0045261]	ADP binding [GO:0043531]; ATP binding [GO:0005524]; proton-transporting ATP synthase activity, rotational mechanism [GO:0046933]
P28240	Isocitrate lyase	ICL1	2.63385	-2.28359	4.86888	yes	glyoxylate cycle [GO:0006097]; tricarboxylic acid cycle [GO:0006099]	cytoplasm [GO:0005737]; extracellular region [GO:0005576]; vacuole [GO:0005773]	isocitrate lyase activity [GO:0004451]; metal ion binding [GO:0046872]; methylisocitrate lyase activity [GO:0046421]
P41939	Isocitrate dehydrogenase [NADP] cytoplasmic	IDP2	2.63059	-2.27919	4.85405	yes	glyoxylate cycle [GO:0006097]; isocitrate metabolic process [GO:0006102]; NADP metabolic process [GO:0006739]; tricarboxylic acid cycle [GO:0006099]	cytosol [GO:0005829]; mitochondrion [GO:0005739]	isocitrate dehydrogenase (NADP+) activity [GO:0004450]; magnesium ion binding [GO:0000287]; NAD binding [GO:0051287]
Q00711;P47052	Succinate dehydrogenase [ubiquinone] flavoprotein subunit, mitochondrial	SDH1	2.9209	-2.252	4.76343	no	cellular respiration [GO:0045333]; mitochondrial electron transport, succinate to ubiquinone [GO:0006121]; proton motive force-driven mitochondrial ATP synthesis [GO:0042776]; tricarboxylic acid cycle [GO:0006099]	mitochondrial membrane [GO:0031966]; mitochondrial respiratory chain complex II, succinate dehydrogenase complex (ubiquinone) [GO:0005749]; mitochondrion [GO:0005739]	electron transfer activity [GO:0009055]; flavin adenine dinucleotide binding [GO:0050660]; fumarate reductase (menaquinone) [GO:0102040]; succinate dehydrogenase (ubiquinone) activity [GO:0008177]
Q08818	Meiotic sister-chromatid recombination protein 6, mitochondrial	MSC6	1.42563	-2.10524	4.30269	no	reciprocal meiotic recombination [GO:0007131]	mitochondrial matrix [GO:0005759]; mitochondrion [GO:0005739]	mRNA binding [GO:0003729]
P36059	ATP-dependent (S)-NAD(P)H-hydrate dehydratase	NNR2	1.41589	-2.07304	4.20772	no	metabolite repair [GO:0110051]; nicotinamide nucleotide metabolic process [GO:0046496]	cytoplasm [GO:0005737]	ATP binding [GO:0005524]; ATP-dependent NAD(P)H-hydrate dehydratase activity [GO:0047453]
Q03713	Respiratory supercomplex factor 1, mitochondrial	RCF1	2.62703	-2.05512	4.15578	no	mitochondrial cytochrome c oxidase assembly [GO:0033617]; mitochondrial respirasome assembly [GO:0097250]; regulation of proton transport [GO:0010155]	mitochondrial inner membrane [GO:0005743]; mitochondrial respirasome [GO:0005746]; mitochondrion [GO:0005739]
P25605	Acetolactate synthase small subunit, mitochondrial	ILV6	1.87134	-2.02837	4.07944	no	branched-chain amino acid biosynthetic process [GO:0009082]; isoleucine biosynthetic process [GO:0009097]; valine biosynthetic process [GO:0009099]	acetolactate synthase complex [GO:0005948]; mitochondrial nucleoid [GO:0042645]; mitochondrion [GO:0005739]	acetolactate synthase regulator activity [GO:1990610]; enzyme regulator activity [GO:0030234]
P53110	Uncharacterized protein YGL159W	YGL159W	1.56348	-2.025	4.06992	no		cytoplasm [GO:0005737]
P22217	Thioredoxin-1	TRX1	4.14241	-2.02292	4.06406	no	cell redox homeostasis [GO:0045454]; deoxyribonucleotide biosynthetic process [GO:0009263]; endoplasmic reticulum to Golgi vesicle-mediated transport [GO:0006888]; protein deglutathionylation [GO:0080058]; protein transport [GO:0015031]; retrograde vesicle-mediated transport, Golgi to endoplasmic reticulum [GO:0006890]; vacuole fusion, non-autophagic [GO:0042144]; vacuole inheritance [GO:0000011]	cytoplasm [GO:0005737]; cytosol [GO:0005829]; fungal-type vacuole [GO:0000324]; Golgi membrane [GO:0000139]; membrane fusion priming complex [GO:0120124]; mitochondrial intermembrane space [GO:0005758]; mitochondrion [GO:0005739]; nucleus [GO:0005634]	disulfide oxidoreductase activity [GO:0015036]; protein-disulfide reductase activity [GO:0015035]
P34760	Peroxiredoxin TSA1	TSA1	5.12258	-2.00567	4.01575	no	cell redox homeostasis [GO:0045454]; cellular response to heat [GO:0034605]; cellular response to hydroperoxide [GO:0071447]; cellular response to oxidative stress [GO:0034599]; chaperone-mediated protein folding [GO:0061077]; DNA damage checkpoint signaling [GO:0000077]; DNA protection [GO:0042262]; hydrogen peroxide catabolic process [GO:0042744]; protein folding [GO:0006457]; protein polymeriz…	cytoplasm [GO:0005737]; cytosol [GO:0005829]; polysome [GO:0005844]	identical protein binding [GO:0042802]; kinase regulator activity [GO:0019207]; peroxiredoxin activity [GO:0051920]; ribosome binding [GO:0043022]; thioredoxin peroxidase activity [GO:0008379]; unfolded protein binding [GO:0051082]
P38230	Probable quinone oxidoreductase	ZTA1	2.11555	-2.00051	4.00141	no	cellular response to oxidative stress [GO:0034599]	cytoplasm [GO:0005737]; cytosol [GO:0005829]; nucleus [GO:0005634]	2-alkenal reductase [NAD(P)+] activity [GO:0032440]; mRNA 3'-UTR AU-rich region binding [GO:0035925]; NADPH binding [GO:0070402]; NADPH:quinone reductase activity [GO:0003960]; zinc ion binding [GO:0008270]
P26263	Pyruvate decarboxylase isozyme 3	PDC6	2.35584	-1.98388	3.95555	no	aromatic amino acid family catabolic process to alcohol via Ehrlich pathway [GO:0000949]; branched-chain amino acid catabolic process [GO:0009083]; ethanol metabolic process [GO:0006067]; L-phenylalanine catabolic process [GO:0006559]; tryptophan catabolic process [GO:0006569]	cytoplasm [GO:0005737]; cytosol [GO:0005829]; nucleus [GO:0005634]	branched-chain-2-oxoacid decarboxylase activity [GO:0047433]; indolepyruvate decarboxylase activity [GO:0047434]; magnesium ion binding [GO:0000287]; phenylpyruvate decarboxylase activity [GO:0050177]; pyruvate decarboxylase activity [GO:0004737]; thiamine pyrophosphate binding [GO:0030976]
P40582	Glutathione S-transferase 1	GTT1	1.72173	-1.97652	3.93543	no	glutathione metabolic process [GO:0006749]; protein glutathionylation [GO:0010731]	cell periphery [GO:0071944]; endoplasmic reticulum [GO:0005783]; endoplasmic reticulum membrane [GO:0005789]; mitochondrial outer membrane [GO:0005741]; mitochondrion [GO:0005739]; plasma membrane [GO:0005886]	glutathione peroxidase activity [GO:0004602]; glutathione transferase activity [GO:0004364]
P38820	Adenylyltransferase and sulfurtransferase UBA4;Adenylyltransferase UBA4;Sulfurtransferase UBA4	UBA4	2.71539	-1.9726	3.92475	no	cell budding [GO:0007114]; cellular response to oxidative stress [GO:0034599]; invasive growth in response to glucose limitation [GO:0001403]; protein urmylation [GO:0032447]; regulation of pseudohyphal growth [GO:2000220]; tRNA thio-modification [GO:0034227]; tRNA wobble position uridine thiolation [GO:0002143]; tRNA wobble uridine modification [GO:0002098]	cytoplasm [GO:0005737]; cytosol [GO:0005829]	ATP binding [GO:0005524]; identical protein binding [GO:0042802]; metal ion binding [GO:0046872]; nucleotidyltransferase activity [GO:0016779]; protein adenylyltransferase activity [GO:0070733]; sulfurtransferase activity [GO:0016783]; thiosulfate sulfurtransferase activity [GO:0004792]; URM1 activating enzyme activity [GO:0042292]
P22202	Heat shock protein SSA4	SSA4	1.72356	-1.95829	3.88601	no	chaperone cofactor-dependent protein refolding [GO:0051085]; protein folding [GO:0006457]; protein refolding [GO:0042026]; SRP-dependent cotranslational protein targeting to membrane, translocation [GO:0006616]	cytoplasm [GO:0005737]; cytosol [GO:0005829]; nucleus [GO:0005634]; plasma membrane [GO:0005886]	ATP binding [GO:0005524]; ATP hydrolysis activity [GO:0016887]; ATP-dependent protein folding chaperone [GO:0140662]; heat shock protein binding [GO:0031072]; protein folding chaperone [GO:0044183]; unfolded protein binding [GO:0051082]
P11154	Pyruvate carboxylase 1	PYC1	2.3328	-1.90741	3.75135	yes	gluconeogenesis [GO:0006094]; pyruvate metabolic process [GO:0006090]	cytoplasm [GO:0005737]; cytosol [GO:0005829]	ATP binding [GO:0005524]; metal ion binding [GO:0046872]; pyruvate carboxylase activity [GO:0004736]
P40215	External NADH-ubiquinone oxidoreductase 1, mitochondrial	NDE1	4.10169	-1.9023	3.73809	yes	glycolytic fermentation to ethanol [GO:0019655]; NADH oxidation [GO:0006116]; regulation of apoptotic process [GO:0042981]	mitochondrial intermembrane space [GO:0005758]; mitochondrial membrane [GO:0031966]; mitochondrion [GO:0005739]	NADH dehydrogenase (quinone) activity [GO:0050136]; NADH dehydrogenase activity [GO:0003954]
P80235	Putative mitochondrial carnitine O-acetyltransferase	YAT1	1.8322	-1.8259	3.54528	yes	carnitine metabolic process [GO:0009437]; fatty acid metabolic process [GO:0006631]	mitochondrial inner membrane [GO:0005743]; mitochondrion [GO:0005739]	carnitine O-acetyltransferase activity [GO:0004092]; carnitine O-palmitoyltransferase activity [GO:0004095]
Q04430	Pantothenate kinase CAB1	CAB1	3.43906	-1.80735	3.49999	no	coenzyme A biosynthetic process [GO:0015937]; ergosterol metabolic process [GO:0008204]; phosphorylation [GO:0016310]	cytoplasm [GO:0005737]; cytosol [GO:0005829]; nucleus [GO:0005634]	ATP binding [GO:0005524]; pantothenate kinase activity [GO:0004594]
P35719	Uncharacterized protein MRP8	MRP8	1.5523	-1.78068	3.43588	no		cytoplasm [GO:0005737]
P39968	Vacuolar protein 8	VAC8	1.69271	-1.77065	3.41208	no	autophagosome assembly [GO:0000045]; Cvt vesicle assembly [GO:0071255]; lipid metabolic process [GO:0006629]; macroautophagy [GO:0016236]; nucleus-vacuole junction assembly [GO:0071562]; pexophagy [GO:0000425]; piecemeal microautophagy of the nucleus [GO:0034727]; protein localization to membrane raft [GO:1903044]; ribophagy [GO:0034517]; vacuole fusion, non-autophagic [GO:0042144]; vacuole inher…	cytosol [GO:0005829]; fungal-type vacuole membrane [GO:0000329]; membrane [GO:0016020]; membrane raft [GO:0045121]; Myo2p-Vac17p-Vac8p transport complex [GO:0071563]; nucleus-vacuole junction [GO:0071561]; phagophore assembly site [GO:0000407]	identical protein binding [GO:0042802]; protein-membrane adaptor activity [GO:0043495]
P07244	Bifunctional purine biosynthetic protein ADE5,7;Phosphoribosylamine--glycine ligase;Phosphoribosylformylglycinamidine cyclo-ligase	ADE5,7	1.47344	-1.75955	3.38592	no	'de novo' IMP biosynthetic process [GO:0006189]; adenine biosynthetic process [GO:0046084]; purine nucleobase metabolic process [GO:0006144]; purine nucleotide biosynthetic process [GO:0006164]	cytoplasm [GO:0005737]; cytosol [GO:0005829]	ATP binding [GO:0005524]; metal ion binding [GO:0046872]; phosphoribosylamine-glycine ligase activity [GO:0004637]; phosphoribosylformylglycinamidine cyclo-ligase activity [GO:0004641]
Q04781	E3 ubiquitin-protein ligase listerin	RKR1	1.47655	-1.7561	3.37784	no	chromatin organization [GO:0006325]; proteasomal protein catabolic process [GO:0010498]; protein catabolic process [GO:0030163]; protein ubiquitination [GO:0016567]; rescue of stalled ribosome [GO:0072344]; ribosome-associated ubiquitin-dependent protein catabolic process [GO:1990116]; subtelomeric heterochromatin formation [GO:0031509]; ubiquitin-dependent protein catabolic process [GO:0006511]	chromosome, telomeric region [GO:0000781]; cytosol [GO:0005829]; nucleus [GO:0005634]; RQC complex [GO:1990112]	ribosomal large subunit binding [GO:0043023]; ubiquitin protein ligase activity [GO:0061630]; ubiquitin-protein transferase activity [GO:0004842]; zinc ion binding [GO:0008270]
Q12265	Ribose-phosphate pyrophosphokinase 5	PRS5	1.56207	-1.72978	3.31677	no	5-phosphoribose 1-diphosphate biosynthetic process [GO:0006015]; fungal-type cell wall organization [GO:0031505]; phosphorylation [GO:0016310]; purine nucleotide biosynthetic process [GO:0006164]; ribonucleoside monophosphate biosynthetic process [GO:0009156]	cytoplasm [GO:0005737]; ribose phosphate diphosphokinase complex [GO:0002189]	ATP binding [GO:0005524]; kinase activity [GO:0016301]; magnesium ion binding [GO:0000287]; ribose phosphate diphosphokinase activity [GO:0004749]
Q04697	Glucose-signaling factor 2	GSF2	2.08175	-1.7007	3.25059	no	protein folding [GO:0006457]; protein localization to cell surface [GO:0034394]	cytoplasm [GO:0005737]; endoplasmic reticulum [GO:0005783]; endoplasmic reticulum membrane [GO:0005789]; mitochondrial outer membrane [GO:0005741]	unfolded protein binding [GO:0051082]
P23493	Mitochondrial biogenesis regulation protein 1	MBR1	2.99212	-1.69264	3.23248	no	aerobic respiration [GO:0009060]	mitochondrion [GO:0005739]
P22855	Alpha-mannosidase	AMS1	2.54932	-1.66376	3.16841	no	mannose catabolic process [GO:0019309]; oligosaccharide catabolic process [GO:0009313]	Cvt complex [GO:0034270]; fungal-type vacuole membrane [GO:0000329]	alpha-mannosidase activity [GO:0004559]; carbohydrate binding [GO:0030246]; metal ion binding [GO:0046872]
P32891	D-lactate dehydrogenase [cytochrome] 1, mitochondrial	DLD1	1.64359	-1.65477	3.14873	no	lactate catabolic process [GO:1903457]	mitochondrial inner membrane [GO:0005743]; mitochondrial intermembrane space [GO:0005758]; mitochondrion [GO:0005739]	D-lactate dehydrogenase (cytochrome) activity [GO:0004458]; D-lactate dehydrogenase activity [GO:0008720]; FAD binding [GO:0071949]; flavin adenine dinucleotide binding [GO:0050660]
P32454	Aminopeptidase 2, mitochondrial	APE2	2.20851	-1.65324	3.14539	no	peptide catabolic process [GO:0043171]; proteolysis [GO:0006508]	cell wall-bounded periplasmic space [GO:0030287]; cytoplasm [GO:0005737]; extracellular region [GO:0005576]; mitochondrion [GO:0005739]; nucleus [GO:0005634]	metalloaminopeptidase activity [GO:0070006]; peptide binding [GO:0042277]; zinc ion binding [GO:0008270]
P00427	Cytochrome c oxidase subunit 6, mitochondrial	COX6	1.56018	-1.64714	3.13212	yes	cellular respiration [GO:0045333]; mitochondrial electron transport, cytochrome c to oxygen [GO:0006123]; proton transmembrane transport [GO:1902600]	mitochondrial respiratory chain complex IV [GO:0005751]; mitochondrion [GO:0005739]	metal ion binding [GO:0046872]; oxidoreductase activity [GO:0016491]
P54115	Magnesium-activated aldehyde dehydrogenase, cytosolic	ALD6	2.95219	-1.6325	3.1005	no	acetate biosynthetic process [GO:0019413]; ethanol catabolic process [GO:0006068]; NADPH regeneration [GO:0006740]; response to salt stress [GO:0009651]	cytosol [GO:0005829]; mitochondrion [GO:0005739]	aldehyde dehydrogenase (NAD+) activity [GO:0004029]; aldehyde dehydrogenase (NADP+) activity [GO:0033721]; aldehyde dehydrogenase [NAD(P)+] activity [GO:0004030]
P40303	Proteasome subunit alpha type-4	PRE6	2.52982	-1.63215	3.09975	no	proteasomal protein catabolic process [GO:0010498]; proteasomal ubiquitin-independent protein catabolic process [GO:0010499]; proteasome-mediated ubiquitin-dependent protein catabolic process [GO:0043161]	mitochondrion [GO:0005739]; nuclear outer membrane-endoplasmic reticulum membrane network [GO:0042175]; nucleus [GO:0005634]; proteasome complex [GO:0000502]; proteasome core complex, alpha-subunit complex [GO:0019773]; proteasome storage granule [GO:0034515]
P03965	Carbamoyl-phosphate synthase arginine-specific large chain	CPA2	1.61967	-1.61727	3.06794	no	'de novo' pyrimidine nucleobase biosynthetic process [GO:0006207]; arginine biosynthetic process [GO:0006526]; citrulline biosynthetic process [GO:0019240]; pyrimidine nucleotide biosynthetic process [GO:0006221]; UTP biosynthetic process [GO:0006228]	carbamoyl-phosphate synthase complex [GO:0005951]; cytoplasm [GO:0005737]; cytosol [GO:0005829]	aspartate carbamoyltransferase activity [GO:0004070]; ATP binding [GO:0005524]; carbamoyl-phosphate synthase (glutamine-hydrolyzing) activity [GO:0004088]; dihydroorotase activity [GO:0004151]; metal ion binding [GO:0046872]
P39007	Dolichyl-diphosphooligosaccharide--protein glycosyltransferase subunit STT3	STT3	2.0662	-1.61603	3.0653	no	post-translational protein modification [GO:0043687]; protein N-linked glycosylation [GO:0006487]; protein N-linked glycosylation via asparagine [GO:0018279]	endoplasmic reticulum [GO:0005783]; oligosaccharyltransferase complex [GO:0008250]	dolichyl-diphosphooligosaccharide-protein glycotransferase activity [GO:0004579]; metal ion binding [GO:0046872]
P04840	Mitochondrial outer membrane protein porin 1	POR1	2.53402	-1.59229	3.01528	no	apoptotic process [GO:0006915]; cell redox homeostasis [GO:0045454]; DNA transport [GO:0051027]; mitochondrion organization [GO:0007005]; monoatomic ion transport [GO:0006811]; positive regulation of protein import into nucleus [GO:0042307]	cytoplasm [GO:0005737]; mitochondrial intermembrane space [GO:0005758]; mitochondrial outer membrane [GO:0005741]; mitochondrion [GO:0005739]; pore complex [GO:0046930]	porin activity [GO:0015288]; ubiquinone binding [GO:0048039]; voltage-gated monoatomic anion channel activity [GO:0008308]
P53101	Cystathionine beta-lyase	STR3	1.46067	-1.58634	3.00287	no	'de novo' L-methionine biosynthetic process [GO:0071266]; methionine biosynthetic process [GO:0009086]; transsulfuration [GO:0019346]	cytoplasm [GO:0005737]; nucleus [GO:0005634]; peroxisome [GO:0005777]	carbon-sulfur lyase activity [GO:0016846]; cystathionine beta-lyase activity [GO:0004121]; cysteine-S-conjugate beta-lyase activity [GO:0047804]; pyridoxal phosphate binding [GO:0030170]
P17505	Malate dehydrogenase, mitochondrial	MDH1	2.1494	-1.56448	2.95771	yes	aerobic respiration [GO:0009060]; malate metabolic process [GO:0006108]; tricarboxylic acid cycle [GO:0006099]	cytoplasm [GO:0005737]; mitochondrial matrix [GO:0005759]; mitochondrion [GO:0005739]	L-malate dehydrogenase activity [GO:0030060]; mRNA binding [GO:0003729]
Q06523	Uncharacterized protein YPR148C	YPR148C	1.67102	-1.56126	2.95111	no		cytoplasm [GO:0005737]
P21242	Probable proteasome subunit alpha type-7	PRE10	2.81751	-1.55734	2.94311	no	proteasomal protein catabolic process [GO:0010498]; proteasomal ubiquitin-independent protein catabolic process [GO:0010499]; proteasome-mediated ubiquitin-dependent protein catabolic process [GO:0043161]	nucleus [GO:0005634]; proteasome complex [GO:0000502]; proteasome core complex, alpha-subunit complex [GO:0019773]; proteasome storage granule [GO:0034515]	mRNA binding [GO:0003729]
Q12012	Uncharacterized protein YOR289W	YOR289W	3.34811	-1.53766	2.90323	no		cytoplasm [GO:0005737]; nucleus [GO:0005634]
P38235	Uncharacterized protein YBR053C	YBR053C	2.40334	-1.52013	2.86817	no	L-ascorbic acid biosynthetic process [GO:0019853]		calcium ion binding [GO:0005509]; gluconolactonase activity [GO:0004341]
P50087	MICOS subunit MIC26	MIC26	1.46977	-1.49043	2.80973	no	cristae formation [GO:0042407]	MICOS complex [GO:0061617]; mitochondrial crista junction [GO:0044284]; mitochondrial inner membrane [GO:0005743]; mitochondrion [GO:0005739]
P38426	Trehalose synthase complex regulatory subunit TPS3	TPS3	2.47534	-1.42566	2.68637	no	trehalose biosynthetic process [GO:0005992]; trehalose metabolism in response to stress [GO:0070413]	alpha,alpha-trehalose-phosphate synthase complex (UDP-forming) [GO:0005946]; cytoplasm [GO:0005737]	catalytic activity [GO:0003824]; enzyme regulator activity [GO:0030234]; identical protein binding [GO:0042802]
P39006	Phosphatidylserine decarboxylase proenzyme 1, mitochondrial;Phosphatidylserine decarboxylase 1 beta chain;Phosphatidylserine decarboxylase 1 alpha chain	PSD1	1.84427	-1.41242	2.66183	no	mitochondrial electron transport, ubiquinol to cytochrome c [GO:0006122]; phosphatidylcholine biosynthetic process [GO:0006656]; phosphatidylethanolamine biosynthetic process [GO:0006646]; positive regulation of mitochondrial fusion [GO:0010636]; positive regulation of protein processing [GO:0010954]; protein autoprocessing [GO:0016540]	endoplasmic reticulum membrane [GO:0005789]; lipid droplet [GO:0005811]; mitochondrial inner membrane [GO:0005743]; mitochondrion [GO:0005739]	phosphatidylserine decarboxylase activity [GO:0004609]
Q12118	Small glutamine-rich tetratricopeptide repeat-containing protein 2	SGT2	1.47939	-1.39947	2.63805	no	post-translational protein targeting to endoplasmic reticulum membrane [GO:0006620]; response to heat [GO:0009408]	cytoplasm [GO:0005737]; cytosol [GO:0005829]; membrane [GO:0016020]; TRC complex [GO:0072380]	identical protein binding [GO:0042802]; molecular adaptor activity [GO:0060090]
Q10740	Leukotriene A-4 hydrolase homolog	LAP2	3.70974	-1.38374	2.60944	no	cellular lipid metabolic process [GO:0044255]; peptide catabolic process [GO:0043171]; protein catabolic process [GO:0030163]; proteolysis [GO:0006508]	cytoplasm [GO:0005737]; cytosol [GO:0005829]; nucleus [GO:0005634]	aminopeptidase activity [GO:0004177]; epoxide hydrolase activity [GO:0004301]; metallopeptidase activity [GO:0008237]; zinc ion binding [GO:0008270]
P02400	60S acidic ribosomal protein P2-beta	RPP2B	3.20534	-1.35645	2.56054	no	cytoplasmic translation [GO:0002181]; cytoplasmic translational elongation [GO:0002182]	cytosol [GO:0005829]; cytosolic large ribosomal subunit [GO:0022625]; fungal-type vacuole [GO:0000324]	molecular function inhibitor activity [GO:0140678]; protein kinase activator activity [GO:0030295]; structural constituent of ribosome [GO:0003735]
P40302	Proteasome subunit alpha type-6	PRE5	1.54796	-1.35087	2.55066	no	proteasomal protein catabolic process [GO:0010498]; proteasomal ubiquitin-independent protein catabolic process [GO:0010499]; proteasome-mediated ubiquitin-dependent protein catabolic process [GO:0043161]	nucleus [GO:0005634]; proteasome complex [GO:0000502]; proteasome core complex, alpha-subunit complex [GO:0019773]; proteasome storage granule [GO:0034515]
P38068	Monothiol glutaredoxin-7	GRX7	2.11252	-1.31688	2.49127	no	cellular response to oxidative stress [GO:0034599]; iron-sulfur cluster assembly [GO:0016226]	cis-Golgi network [GO:0005801]; cytoplasm [GO:0005737]; fungal-type vacuole [GO:0000324]; Golgi apparatus [GO:0005794]; Golgi lumen [GO:0005796]; iron-sulfur cluster assembly complex [GO:1990229]; membrane [GO:0016020]; nucleus [GO:0005634]	2 iron, 2 sulfur cluster binding [GO:0051537]; glutathione disulfide oxidoreductase activity [GO:0015038]; glutathione-disulfide reductase (NADPH) activity [GO:0004362]; metal ion binding [GO:0046872]
P34223	UBX domain-containing protein 1	SHP1	2.68697	-1.24142	2.36431	no	ascospore formation [GO:0030437]; autophagosome assembly [GO:0000045]; glycogen metabolic process [GO:0005977]; Golgi organization [GO:0007030]; membrane fusion [GO:0061025]; nuclear membrane reassembly [GO:0031468]; piecemeal microautophagy of the nucleus [GO:0034727]; proteasome-mediated ubiquitin-dependent protein catabolic process [GO:0043161]; sister chromatid biorientation [GO:0031134]; ubi…	cytoplasm [GO:0005737]; cytosol [GO:0005829]; nucleus [GO:0005634]	protein phosphatase regulator activity [GO:0019888]; ubiquitin binding [GO:0043130]
P14904	Vacuolar aminopeptidase 1	APE1	3.08138	-1.23853	2.35958	no	cytoplasm to vacuole transport by the Cvt pathway [GO:0032258]; proteolysis [GO:0006508]	Cvt complex [GO:0034270]; cytoplasm [GO:0005737]; fungal-type vacuole [GO:0000324]	identical protein binding [GO:0042802]; metalloaminopeptidase activity [GO:0070006]; zinc ion binding [GO:0008270]
P17558	37S ribosomal protein PET123, mitochondrial	PET123	3.28577	-1.23599	2.35543	no	mitochondrial translation [GO:0032543]	mitochondrial inner membrane [GO:0005743]; mitochondrial small ribosomal subunit [GO:0005763]; mitochondrion [GO:0005739]	structural constituent of ribosome [GO:0003735]
P39003;P32465;P53631;P54854;P47185;P23585	High-affinity hexose transporter HXT6	HXT6	1.71609	-1.21381	2.31949	no	carbohydrate transport [GO:0008643]; hexose transmembrane transport [GO:0008645]; transmembrane transport [GO:0055085]	cell periphery [GO:0071944]; mitochondrial membrane [GO:0031966]; mitochondrion [GO:0005739]; plasma membrane [GO:0005886]	carbohydrate:proton symporter activity [GO:0005351]; fructose transmembrane transporter activity [GO:0005353]; glucose transmembrane transporter activity [GO:0005355]; mannose transmembrane transporter activity [GO:0015578]
P38081	Uncharacterized glycosyl hydrolase YBR056W	YBR056W	2.07932	-1.20143	2.29968	no	glucan catabolic process [GO:0009251]	cell surface [GO:0009986]; cytoplasm [GO:0005737]; cytosol [GO:0005829]; extracellular region [GO:0005576]; mitochondrial intermembrane space [GO:0005758]	glucan endo-1,6-beta-glucosidase activity [GO:0046557]
P30822	Exportin-1	CRM1	1.85891	-1.18533	2.27415	no	mRNA export from nucleus [GO:0006406]; nuclear export [GO:0051168]; protein export from nucleus [GO:0006611]; protein localization to kinetochore [GO:0034501]; ribosomal large subunit export from nucleus [GO:0000055]; ribosomal small subunit export from nucleus [GO:0000056]	cytoplasm [GO:0005737]; kinetochore [GO:0000776]; nucleus [GO:0005634]; perinuclear region of cytoplasm [GO:0048471]; spindle pole body [GO:0005816]	nuclear export signal receptor activity [GO:0005049]; nuclear import signal receptor activity [GO:0061608]; small GTPase binding [GO:0031267]; U1 snRNA binding [GO:0030619]; U2 snRNA binding [GO:0030620]; U4 snRNA binding [GO:0030621]; U5 snRNA binding [GO:0030623]; U6 snRNA binding [GO:0017070]
P17967	Protein disulfide-isomerase	PDI1	2.807	-1.18485	2.2734	no	endoplasmic reticulum mannose trimming [GO:1904380]; mannose trimming involved in glycoprotein ERAD pathway [GO:1904382]; positive regulation of endoplasmic reticulum unfolded protein response [GO:1900103]; protein alpha-1,2-demannosylation [GO:0036508]; protein folding [GO:0006457]; response to endoplasmic reticulum stress [GO:0034976]	endoplasmic reticulum [GO:0005783]; endoplasmic reticulum lumen [GO:0005788]; endoplasmic reticulum quality control compartment [GO:0044322]; mannosyl-oligosaccharide 1,2-alpha-mannosidase complex [GO:0106055]	protein disulfide isomerase activity [GO:0003756]; protein-disulfide reductase activity [GO:0015035]; unfolded protein binding [GO:0051082]
P22803	Thioredoxin-2	TRX2	1.69556	-1.1529	2.2236	no	cell redox homeostasis [GO:0045454]; deoxyribonucleotide biosynthetic process [GO:0009263]; endoplasmic reticulum to Golgi vesicle-mediated transport [GO:0006888]; glutathione metabolic process [GO:0006749]; protein deglutathionylation [GO:0080058]; protein transport [GO:0015031]; retrograde vesicle-mediated transport, Golgi to endoplasmic reticulum [GO:0006890]; sulfate assimilation [GO:0000103]…	cytoplasm [GO:0005737]; cytosol [GO:0005829]; fungal-type vacuole [GO:0000324]; Golgi membrane [GO:0000139]; membrane fusion priming complex [GO:0120124]; nucleus [GO:0005634]	disulfide oxidoreductase activity [GO:0015036]; protein-disulfide reductase activity [GO:0015035]
P19414	Aconitate hydratase, mitochondrial	ACO1	2.91297	-1.14271	2.20795	no	mitochondrial genome maintenance [GO:0000002]; tricarboxylic acid cycle [GO:0006099]	cytosol [GO:0005829]; mitochondrial intermembrane space [GO:0005758]; mitochondrial matrix [GO:0005759]; mitochondrial nucleoid [GO:0042645]; mitochondrion [GO:0005739]	4 iron, 4 sulfur cluster binding [GO:0051539]; aconitate hydratase activity [GO:0003994]; citrate dehydratase activity [GO:0047780]; double-stranded DNA binding [GO:0003690]; iron-sulfur cluster binding [GO:0051536]; metal ion binding [GO:0046872]; single-stranded DNA binding [GO:0003697]
Q08977	UPF0662 protein YPL260W	YPL260W	3.83311	-1.12945	2.18775	no		cytoplasm [GO:0005737]; nucleus [GO:0005634]
P39722	Mitochondrial Rho GTPase 1	GEM1	2.45125	-1.10371	2.14907	no	actin filament organization [GO:0007015]; heme transport [GO:0015886]; mitochondrion inheritance [GO:0000001]; mitochondrion organization [GO:0007005]; mitochondrion-endoplasmic reticulum membrane tethering [GO:1990456]; phospholipid homeostasis [GO:0055091]; regulation of mitochondrion organization [GO:0010821]; signal transduction [GO:0007165]; small GTPase mediated signal transduction [GO:0007…	ERMES complex [GO:0032865]; mitochondrial outer membrane [GO:0005741]; mitochondrion [GO:0005739]; outer mitochondrial membrane protein complex [GO:0098799]	calcium ion binding [GO:0005509]; GTP binding [GO:0005525]; GTPase activity [GO:0003924]
P00044	Cytochrome c iso-1	CYC1	2.03064	-1.09457	2.13549	yes	mitochondrial electron transport, cytochrome c to oxygen [GO:0006123]; mitochondrial electron transport, ubiquinol to cytochrome c [GO:0006122]	mitochondrial intermembrane space [GO:0005758]; mitochondrion [GO:0005739]; respirasome [GO:0070469]	electron transfer activity [GO:0009055]; heme binding [GO:0020037]; metal ion binding [GO:0046872]
P14742	Glutamine--fructose-6-phosphate aminotransferase [isomerizing]	GFA1	2.57585	-1.08737	2.12486	no	fructose 6-phosphate metabolic process [GO:0006002]; fungal-type cell wall chitin biosynthetic process [GO:0034221]; glutamine metabolic process [GO:0006541]; protein N-linked glycosylation [GO:0006487]; UDP-N-acetylglucosamine biosynthetic process [GO:0006048]; UDP-N-acetylglucosamine metabolic process [GO:0006047]		carbohydrate derivative binding [GO:0097367]; glutamine-fructose-6-phosphate transaminase (isomerizing) activity [GO:0004360]
P11075	Protein transport protein SEC7	SEC7	2.71977	-1.06902	2.09801	no	autophagosome assembly [GO:0000045]; endoplasmic reticulum to Golgi vesicle-mediated transport [GO:0006888]; intra-Golgi vesicle-mediated transport [GO:0006891]; protein transport [GO:0015031]; regulation of ARF protein signal transduction [GO:0032012]	cytosol [GO:0005829]; Golgi-associated vesicle [GO:0005798]; late endosome [GO:0005770]; trans-Golgi network [GO:0005802]	guanyl-nucleotide exchange factor activity [GO:0005085]
P11745	Ran GTPase-activating protein 1	RNA1	1.65319	-1.06382	2.09046	no	activation of GTPase activity [GO:0090630]; nucleocytoplasmic transport [GO:0006913]; protein import into nucleus [GO:0006606]; ribosomal subunit export from nucleus [GO:0000054]; RNA import into nucleus [GO:0006404]; rRNA export from nucleus [GO:0006407]; subtelomeric heterochromatin formation [GO:0031509]; tRNA export from nucleus [GO:0006409]	chromosome, telomeric region [GO:0000781]; cytosol [GO:0005829]; nucleus [GO:0005634]; perinuclear region of cytoplasm [GO:0048471]	GTPase activator activity [GO:0005096]; small GTPase binding [GO:0031267]
P41810	Coatomer subunit beta	SEC26	2.56818	-1.0434	2.06108	no	endoplasmic reticulum to Golgi vesicle-mediated transport [GO:0006888]; intra-Golgi vesicle-mediated transport [GO:0006891]; intracellular mRNA localization [GO:0008298]; intracellular protein transport [GO:0006886]; retrograde vesicle-mediated transport, Golgi to endoplasmic reticulum [GO:0006890]	COPI vesicle coat [GO:0030126]; Golgi membrane [GO:0000139]	structural molecule activity [GO:0005198]
Q07793;Q92393;Q12414;Q12316;Q12269;Q12141;Q12088;Q04711;Q04670;Q03855;Q03619;Q03612;Q03434;P47100;P47098;P0C2J1;P0C2I9;P0C2I7;P0C2I6;P0C2I5;P0C2I3;P0C2I2;Q12193;P0C2J0;Q99337;O13535;Q12273;O13527	Transposon Ty1-DR4 Gag-Pol polyprotein;Capsid protein;Ty1 protease;Integrase;Reverse transcriptase/ribonuclease H;Transposon Ty1-OR Gag-Pol polyprotein;Capsid protein;Ty1 protease;Integrase;Reverse transcriptase/ribonuclease H;Transposon Ty1-PL Gag-Pol polyprotein;Capsid protein;Ty1 protease;Integrase;Reverse transcriptase/ribonuclease H;Transposon Ty1-GR3 Gag-Pol polyprotein;Capsid protein;Ty1 p…	TY1B-DR4;TY1B-OR;TY1B-PL;TY1B-GR3;TY1B-GR2;TY1B-GR1;TY1B-LR1;TY1B-ML1;TY1B-MR2;TY1B-DR1;TY1B-ER2;TY1B-ER1;TY1B-ML2;TY1B-JR2;TY1B-JR1;TY1B-PR3;TY1B-PR1;TY1B-LR4;TY1B-LR3;TY1B-LR2;TY1B-DR6;TY1B-DR5;TY1B-BR;TY1B-PR2;TY1B-NL2;TY1B-H;TY1B-OL	2.53326	-1.01676	2.02337	no	DNA integration [GO:0015074]; DNA recombination [GO:0006310]; proteolysis [GO:0006508]; retrotransposition [GO:0032197]	cytoplasm [GO:0005737]; nucleus [GO:0005634]; retrotransposon nucleocapsid [GO:0000943]	aspartic-type endopeptidase activity [GO:0004190]; ATP binding [GO:0005524]; DNA binding [GO:0003677]; DNA-directed DNA polymerase activity [GO:0003887]; metal ion binding [GO:0046872]; peptidase activity [GO:0008233]; RNA binding [GO:0003723]; RNA nuclease activity [GO:0004540]; RNA-directed DNA polymerase activity [GO:0003964]; RNA-DNA hybrid ribonuclease activity [GO:0004523]
P39522	Dihydroxy-acid dehydratase, mitochondrial	ILV3	3.82289	-1.01575	2.02195	no	branched-chain amino acid biosynthetic process [GO:0009082]; isoleucine biosynthetic process [GO:0009097]; valine biosynthetic process [GO:0009099]	mitochondrion [GO:0005739]	2 iron, 2 sulfur cluster binding [GO:0051537]; dihydroxy-acid dehydratase activity [GO:0004160]; metal ion binding [GO:0046872]
