# Supplementary material for: Cdc48 plays a crucial role in redox homeostasis through dynamic reshaping of its interactome during early stationary phase
Source: Redox Biol. 2025 May 1;84:103651. doi: 10.1016/j.redox.2025.103651 (PMC12137173; doi:10.1016/j.redox.2025.103651)
Supplement: Multimedia component 3 [file mmc3.xlsx]

## Sheet: wt 24-48h proteome
Supplementary table 2 - all identified proteins
Protein IDs	Protein names	Gene names	median 24h	median 48h	Peptides	Razor + unique peptides	Unique peptides	Sequence coverage [%]	Mol. weight [kDa]
P06738	Glycogen phosphorylase	GPH1	30.9152	30.2814	44	44	44	51.3	51.3
P47124	Putative glycosyltransferase HOC1	HOC1	25.8834	21.7734	5	5	5	12.1	12.1
P52286	Suppressor of kinetochore protein 1	SKP1	24.8703	22.2052	5	5	5	44.3	44.3
P61830	Histone H3	HHT1	28.272	22.3285	8	8	8	59.6	59.6
Q03705	EKC/KEOPS complex subunit CGI121	CGI121	25.7036	22.7859	7	7	7	37	37
Q12176	Ribosome biogenesis protein MAK21	MAK21	24.6364	22.5785	9	9	9	8.9	8.9
P00044	Cytochrome c iso-1	CYC1	24.3474	27.4368	8	8	5	55	55
P00128	Cytochrome b-c1 complex subunit 7	QCR7	28.5085	30.3098	12	12	12	88.2	88.2
P00427	Cytochrome c oxidase subunit 6, mitochondrial	COX6	25.5449	26.6032	7	7	7	42.6	42.6
P00729	Carboxypeptidase Y	PRC1	23.1972	27.1471	6	6	6	12.8	12.8
P00890	Citrate synthase, mitochondrial	CIT1	30.1782	31.9147	38	38	34	66.6	66.6
P07255	Cytochrome c oxidase subunit 7A	COX9	22.2443	27.0456	6	6	6	35.6	35.6
P08417	Fumarate hydratase, mitochondrial	FUM1	28.5705	29.5727	27	27	27	60.9	60.9
P08679	Citrate synthase, peroxisomal	CIT2	26.635	28.2499	26	22	20	49.6	43
P10963	Phosphoenolpyruvate carboxykinase [ATP]	PCK1	21.5695	29.9129	35	35	35	66.3	66.3
P11154	Pyruvate carboxylase 1	PYC1	27.7115	28.7594	44	44	17	39.6	39.6
P16547	Mitochondrial outer membrane protein OM45	OM45	27.069	28.2245	39	39	39	73.3	73.3
P17505	Malate dehydrogenase, mitochondrial	MDH1	31.1553	32.4404	29	29	29	74.9	74.9
P18900	Hexaprenyl pyrophosphate synthase, mitochondrial	COQ1	24.0247	25.5277	7	7	7	18	18
P19955	37S ribosomal protein YMR-31, mitochondrial	YMR31	25.2593	27.2461	9	9	9	75.6	75.6
P20967	2-oxoglutarate dehydrogenase, mitochondrial	KGD1	28.1117	29.1175	42	42	42	43.3	43.3
P21801	Succinate dehydrogenase [ubiquinone] iron-sulfur subunit, mitochondrial	SDH2	26.9989	28.9425	15	15	15	49.2	49.2
P22133	Malate dehydrogenase, cytoplasmic	MDH2	25.7293	29.0415	18	18	18	51.7	51.7
P22354	54S ribosomal protein L20, mitochondrial	MRPL20	23.0997	24.8414	7	7	7	33.3	33.3
P23641	Mitochondrial phosphate carrier protein;Mitochondrial phosphate carrier protein, N-terminally processed	MIR1	29.5253	30.7138	23	23	23	77.8	77.8
P27796	3-ketoacyl-CoA thiolase, peroxisomal	POT1	24.2633	26.9269	18	18	18	44.8	44.8
P28240	Isocitrate lyase	ICL1	21.9648	29.6352	37	37	37	64.5	64.5
P28241	Isocitrate dehydrogenase [NAD] subunit 2, mitochondrial	IDH2	28.7903	29.8108	18	18	18	68	68
P28834	Isocitrate dehydrogenase [NAD] subunit 1, mitochondrial	IDH1	25.9655	27.6248	16	16	16	54.7	54.7
P30771	ATP-dependent helicase NAM7	NAM7	22.2469	24.9148	9	9	9	8.7	8.7
P30952	Malate synthase 1, glyoxysomal	MLS1	26.4856	30.3837	41	41	34	64.6	64.6
P32316	Acetyl-CoA hydrolase	ACH1	29.0016	30.6544	41	41	41	66.2	66.2
P32340	Rotenone-insensitive NADH-ubiquinone oxidoreductase, mitochondrial	NDI1	28.0063	29.2859	24	24	24	48.9	48.9
P32902	37S ribosomal protein MRP4, mitochondrial	MRP4	21.5332	23.8729	7	7	7	16	16
P33303	Succinate/fumarate mitochondrial transporter	SFC1	22.8467	28.0614	16	16	16	47.8	47.8
P33421	Succinate dehydrogenase [ubiquinone] cytochrome b subunit, mitochondrial	SDH3	22.6947	25.3433	3	3	3	10.6	10.6
P35182	Protein phosphatase 2C homolog 1	PTC1	22.2888	24.3404	5	5	5	16.4	16.4
P35999	Mitochondrial intermediate peptidase	OCT1	22.8151	24.6187	10	10	10	13.7	13.7
P36112	MICOS complex subunit MIC60	MIC60	25.785	26.7899	19	19	19	41.5	41.5
P36121	DNA-directed RNA polymerase III subunit RPC5	RPC37	22.0391	24.1459	6	6	6	23	23
P38077	ATP synthase subunit gamma, mitochondrial	ATP3	29.5366	30.3014	22	22	22	71.7	71.7
P39113	Regulatory protein CAT8	CAT8	22.4125	24.6469	12	12	12	11.8	11.8
P39525	3-oxoacyl-[acyl-carrier-protein] synthase homolog	CEM1	24.2573	25.7697	14	14	14	37.8	37.8
P40168	Uncharacterized protein YNL195C	YNL195C	22.2732	24.9874	8	8	8	54.4	54.4
P40215	External NADH-ubiquinone oxidoreductase 1, mitochondrial	NDE1	26.7221	28.5333	27	27	26	50.2	50.2
P40473	Transcriptional activator POG1	POG1	22.0656	23.5553	2	2	2	6.3	6.3
P40485	Phosphatidylinositol 4,5-bisphosphate-binding protein SLM1	SLM1	21.7003	23.8634	6	6	6	12.5	12.5
P40496	37S ribosomal protein S25, mitochondrial	RSM25	22.32	26.644	5	5	5	23.5	23.5
P41939	Isocitrate dehydrogenase [NADP] cytoplasmic	IDP2	23.7818	27.8317	25	21	20	59.7	51.7
P43567	Alanine--glyoxylate aminotransferase 1	AGX1	23.8386	26.6938	12	12	12	45.7	45.7
P47150	37S ribosomal protein S7, mitochondrial	RSM7	26.4005	27.4021	11	11	11	44.9	44.9
P53063	Decapping nuclease RAI1	RAI1	22.205	23.032	9	9	9	24.8	24.8
P80235	Putative mitochondrial carnitine O-acetyltransferase	YAT1	22.981	24.7344	17	17	17	29.3	29.3
Q03148	Pyridoxal 5-phosphate synthase subunit SNZ1	SNZ1	27.1856	28.3469	20	20	13	63.6	63.6
Q03361	Uncharacterized protein JIP4	JIP4	21.8686	26.0159	16	16	16	20.3	20.3
Q05931	Heat shock protein SSQ1, mitochondrial	SSQ1	26.5353	27.6393	24	24	24	36.2	36.2
Q12031	Mitochondrial 2-methylisocitrate lyase	ICL2	22.3233	25.4291	11	11	11	16.3	16.3
Q12428	Probable 2-methylcitrate dehydratase	PDH1	24.9345	28.2327	20	20	20	44.6	44.6
Q96VH4	Putative nitroreductase HBN1	HBN1	23.2187	24.4813	8	8	8	38.9	38.9
O13297	mRNA-capping enzyme subunit beta	CET1	26.3015	26.8499	18	18	18	33.2	33.2
O13525	Ubiquinone biosynthesis protein COQ4, mitochondrial	COQ4	22.4932	22.7379	4	4	4	16.1	16.1
O13547	Covalently-linked cell wall protein 14	CCW14	25.9311	25.7674	4	4	4	18.1	18.1
O14455	60S ribosomal protein L36-B	RPL36B	30.948	30.9239	15	15	4	79	79
O14467	Multiprotein-bridging factor 1	MBF1	29.733	30.3096	20	20	20	72.8	72.8
P00045	Cytochrome c iso-2	CYC7	24.0655	24.5088	7	4	4	52.2	30.1
P00330	Alcohol dehydrogenase 1	ADH1	32.6139	31.9379	28	28	18	70.7	70.7
P00359	Glyceraldehyde-3-phosphate dehydrogenase 3	TDH3	35.1755	35.0129	47	47	12	85.2	85.2
P00360	Glyceraldehyde-3-phosphate dehydrogenase 1	TDH1	33.5958	33.3035	46	28	26	83.7	65.4
P00410	Cytochrome c oxidase subunit 2	COX2	27.9049	28.6474	7	7	7	32.3	32.3
P00424	Cytochrome c oxidase polypeptide 5A, mitochondrial	COX5A	27.4884	28.3989	5	5	3	28.8	28.8
P00431	Cytochrome c peroxidase, mitochondrial	CCP1	29.367	29.5973	17	17	17	62.6	62.6
P00445	Superoxide dismutase [Cu-Zn]	SOD1	31.515	32.0913	16	16	16	94.8	94.8
P00447	Superoxide dismutase [Mn], mitochondrial	SOD2	29.5962	30.2013	8	8	8	33.9	33.9
P00498	ATP phosphoribosyltransferase	HIS1	27.2676	27.6543	11	11	11	34.7	34.7
P00546	Cyclin-dependent kinase 1	CDC28	26.8515	26.8772	16	16	14	48.3	48.3
P00549	Pyruvate kinase 1	CDC19	34.7439	34.0834	56	56	53	86.2	86.2
P00560	Phosphoglycerate kinase	PGK1	35.201	34.9372	58	58	58	93.3	93.3
P00635	Repressible acid phosphatase	PHO5	28.8821	28.707	13	13	8	28.9	28.9
P00724	Invertase 2	SUC2	25.6167	26.0717	14	14	14	28.6	28.6
P00812	Arginase	CAR1	24.3338	25.9455	13	13	13	32.1	32.1
P00815	Histidine biosynthesis trifunctional protein;Phosphoribosyl-AMP cyclohydrolase;Phosphoribosyl-ATP pyrophosphohydrolase;Histidinol dehydrogenase	HIS4	30.7206	30.4862	42	42	42	51.7	51.7
P00817	Inorganic pyrophosphatase	IPP1	29.5988	29.4638	22	22	22	71.1	71.1
P00830	ATP synthase subunit beta, mitochondrial	ATP2	31.2556	31.8951	37	37	37	78.7	78.7
P00899	Anthranilate synthase component 1	TRP2	27.722	27.5753	23	23	23	42	42
P00924	Enolase 1	ENO1	33.7925	33.4151	54	26	26	93.4	48.7
P00925	Enolase 2	ENO2	35.1358	34.7308	58	58	30	99.8	99.8
P00927	Threonine dehydratase, mitochondrial	ILV1	28.6986	28.8552	34	34	34	62.3	62.3
P00931	Tryptophan synthase	TRP5	29.7933	29.2991	32	32	32	53.5	53.5
P00937	Multifunctional tryptophan biosynthesis protein;Anthranilate synthase component 2;Indole-3-glycerol phosphate synthase	TRP3	26.3318	26.5312	15	15	15	34.9	34.9
P00942	Triosephosphate isomerase	TPI1	33.7069	33.2936	20	20	20	76.2	76.2
P00950	Phosphoglycerate mutase 1	GPM1	33.6481	33.2682	35	35	35	89.5	89.5
P00958	Methionine--tRNA ligase, cytoplasmic	MES1	27.1329	26.8739	31	31	31	44.2	44.2
P01120	Ras-like protein 2	RAS2	27.0597	27.2434	19	19	19	58.1	58.1
P01123	GTP-binding protein YPT1	YPT1	26.3236	26.4247	10	10	10	33	33
P02294	Histone H2B.2	HTB2	30.634	30.5259	19	19	2	90.8	90.8
P02309	Histone H4	HHF1	28.158	28.0148	12	12	12	63.1	63.1
P02381	Ribosomal protein VAR1, mitochondrial	VAR1	25.6305	26.5383	13	13	13	36.4	36.4
P02400	60S acidic ribosomal protein P2-beta	RPP2B	25.7894	24.974	5	5	5	34.5	34.5
P02406	60S ribosomal protein L28	RPL28	31.6849	31.2329	16	16	16	71.8	71.8
P14127;P02407	40S ribosomal protein S17-B;40S ribosomal protein S17-A	RPS17B;RPS17A	30.5922	30.2437	17	17	17	75	75
P02557	Tubulin beta chain	TUB2	28.6852	29.0418	18	18	18	41.8	41.8
P02829	ATP-dependent molecular chaperone HSP82	HSP82	29.5573	28.9938	61	10	10	64.3	19
P02992	Elongation factor Tu, mitochondrial	TUF1	28.3172	29.1433	21	21	21	51.5	51.5
P02994	Elongation factor 1-alpha	TEF1	34.2018	33.8738	41	41	41	63.5	63.5
P03872	Partitioning protein REP2	REP2	22.9873	23.542	4	4	4	18.6	18.6
P03965	Carbamoyl-phosphate synthase arginine-specific large chain	CPA2	28.5105	28.5147	38	36	36	38.8	36.9
P04046	Amidophosphoribosyltransferase	ADE4	25.9335	26.461	15	15	15	33.7	33.7
P04050	DNA-directed RNA polymerase II subunit RPB1	RPO21	26.2684	26.2578	41	41	40	24.5	24.5
P04076	Argininosuccinate lyase	ARG4	28.0429	28.1454	30	30	30	51.8	51.8
P04147	Polyadenylate-binding protein, cytoplasmic and nuclear	PAB1	30.5801	30.4687	46	46	46	66.6	66.6
P04161	Phosphoribosylglycinamide formyltransferase	ADE8	22.5327	26.4771	4	4	4	19.2	19.2
P04173	3-isopropylmalate dehydrogenase	LEU2	30.8227	30.524	29	29	29	82.4	82.4
P04449	60S ribosomal protein L24-A	RPL24A	29.3623	29.1825	17	17	6	56.1	56.1
P04456	60S ribosomal protein L25	RPL25	30.155	30.0876	15	15	15	62.7	62.7
P04650	60S ribosomal protein L39	RPL39	24.9249	26.0606	5	5	5	58.8	58.8
P04710	ADP,ATP carrier protein 1	AAC1	26.6918	27.7433	12	9	9	28.5	23.3
P04801	Threonine--tRNA ligase, cytoplasmic	THS1	28.5451	28.1323	38	38	38	46.6	46.6
P04802	Aspartate--tRNA ligase, cytoplasmic	DPS1	29.8895	29.5483	35	35	35	53.5	53.5
P04806	Hexokinase-1	HXK1	31.73	31.2008	45	45	41	89.7	89.7
P04807	Hexokinase-2	HXK2	31.1486	30.5432	39	35	35	87.4	83.5
P04840	Mitochondrial outer membrane protein porin 1	POR1	32.6011	33.2089	27	27	27	87.3	87.3
P04912;P04911	Histone H2A.2;Histone H2A.1	HTA2;HTA1	31.364	31.0089	6	6	5	62.1	62.1
P05030	Plasma membrane ATPase 1	PMA1	31.8233	31.687	42	42	12	44.8	44.8
P05066	Deoxyribodipyrimidine photo-lyase, mitochondrial	PHR1	23.4716	23.9536	12	12	12	18.9	18.9
P05150	Ornithine carbamoyltransferase	ARG3	24.8317	24.415	6	6	6	24.9	24.9
P05317	60S acidic ribosomal protein P0	RPP0	30.7734	30.7968	16	16	16	50.6	50.6
P05318	60S acidic ribosomal protein P1-alpha	RPP1A	24.9932	26.2451	2	2	2	28.3	28.3
P05319	60S acidic ribosomal protein P2-alpha	RPP2A	28.1099	25.614	6	6	6	98.1	98.1
P05373	Delta-aminolevulinic acid dehydratase	HEM2	26.7571	26.9933	8	8	8	19	19
P05374	Phosphatidylethanolamine N-methyltransferase	CHO2	25.1385	22.0266	15	15	15	17.5	17.5
P05453	Eukaryotic peptide chain release factor GTP-binding subunit	SUP35	26.9748	27.1167	20	20	20	32	32
P05626	ATP synthase subunit 4, mitochondrial	ATP4	29.3771	30.4519	19	19	19	53.7	53.7
P05694	5-methyltetrahydropteroyltriglutamate--homocysteine methyltransferase	MET6	32.7031	32.3963	66	66	66	83.3	83.3
P05737	60S ribosomal protein L7-A	RPL7A	31.8563	31.7467	29	29	4	84	84
P05738	60S ribosomal protein L9-A	RPL9A	28.6457	28.066	17	17	4	73.3	73.3
P05739	60S ribosomal protein L6-B	RPL6B	29.0537	29.0941	15	15	10	69.3	69.3
P05743	60S ribosomal protein L26-A	RPL26A	32.298	32.144	18	18	4	72.4	72.4
P05744	60S ribosomal protein L33-A	RPL33A	30.5188	30.0891	9	9	2	67.3	67.3
P05748	60S ribosomal protein L15-A	RPL15A	30.2202	29.6914	14	14	3	48	48
P05749	60S ribosomal protein L22-A	RPL22A	26.3704	26.2212	6	6	3	73.6	73.6
P05750	40S ribosomal protein S3	RPS3	30.0652	29.8529	23	23	23	75	75
P05755	40S ribosomal protein S9-B	RPS9B	30.2647	29.9819	22	22	2	66.2	66.2
P05756	40S ribosomal protein S13	RPS13	32.5101	32.2804	14	14	14	76.2	76.2
P05759;P0CG63	Ubiquitin-40S ribosomal protein S31;Ubiquitin;40S ribosomal protein S31;Polyubiquitin;Ubiquitin	RPS31;UBI4	26.732	26.5787	12	12	6	65.1	65.1
P06101	Hsp90 co-chaperone Cdc37	CDC37	26.1357	26.4759	16	16	16	42.7	42.7
P06102	General negative regulator of transcription subunit 3	NOT3	23.9197	24.3748	14	14	14	17.1	17.1
P06103	Eukaryotic translation initiation factor 3 subunit B	PRT1	27.7697	27.7776	23	23	23	26.5	26.5
P06105	Protein SCP160	SCP160	30.2226	29.8285	67	67	67	50.5	50.5
P06115	Catalase T	CTT1	28.8818	29.3218	20	20	20	37.9	37.9
P06168	Ketol-acid reductoisomerase, mitochondrial	ILV5	29.6152	29.3644	28	28	28	64.3	64.3
P06169	Pyruvate decarboxylase isozyme 1	PDC1	34.621	34.1234	49	49	39	84	84
P06197	CDP-diacylglycerol--inositol 3-phosphatidyltransferase	PIS1	24.5672	23.6563	4	4	4	9.5	9.5
P06208	2-isopropylmalate synthase	LEU4	28.9455	29.2982	36	36	25	57.2	57.2
P06245	cAMP-dependent protein kinase type 2	TPK2	26.6468	27.1878	12	12	7	28.7	28.7
P06634	ATP-dependent RNA helicase DED1	DED1	29.5384	29.1828	28	28	24	52	52
P06782	Carbon catabolite-derepressing protein kinase	SNF1	26.3972	26.779	14	14	14	25.6	25.6
P06785	Thymidylate synthase	CDC21	24.7852	23.7063	9	9	9	35.2	35.2
P07143	Cytochrome c1, heme protein, mitochondrial	CYT1	25.7483	26.8772	8	8	8	31.7	31.7
P07149	Fatty acid synthase subunit beta;3-hydroxyacyl-[acyl-carrier-protein] dehydratase;Enoyl-[acyl-carrier-protein] reductase [NADH];[Acyl-carrier-protein] acetyltransferase;[Acyl-carrier-protein] malonyltransferase;S-acyl fatty acid synthase thioesterase	FAS1	31.6203	30.8989	94	94	94	46.4	46.4
P07170	Adenylate kinase	ADK1	29.6493	29.9799	23	23	23	88.3	88.3
P07172	Histidinol-phosphate aminotransferase	HIS5	26.6818	26.5092	12	12	12	38.7	38.7
P07213	Mitochondrial import receptor subunit TOM70	TOM70	28.3083	28.4237	26	26	26	42.9	42.9
P07236	Threonine--tRNA ligase, mitochondrial	MST1	22.3853	23.2448	7	7	7	18.2	18.2
P07244	Bifunctional purine biosynthetic protein ADE5,7;Phosphoribosylamine--glycine ligase;Phosphoribosylformylglycinamidine cyclo-ligase	ADE5,7	27.1209	26.6533	26	26	26	40.8	40.8
P07245	C-1-tetrahydrofolate synthase, cytoplasmic;Methylenetetrahydrofolate dehydrogenase;Methenyltetrahydrofolate cyclohydrolase;Formyltetrahydrofolate synthetase	ADE3	29.3962	29.1923	51	51	46	56.4	56.4
P07246	Alcohol dehydrogenase 3, mitochondrial	ADH3	26.7004	27.0988	17	16	16	46.7	46.7
P07248	Regulatory protein ADR1	ADR1	22.1245	22.987	13	13	13	11.9	11.9
P07251	ATP synthase subunit alpha, mitochondrial	ATP1	31.5409	32.3981	53	53	53	73.4	73.4
P07253	Cytochrome B pre-mRNA-processing protein 6	CBP6	23.6366	26.2161	10	10	10	46.9	46.9
P07256	Cytochrome b-c1 complex subunit 1, mitochondrial	COR1	30.4207	31.3248	29	29	29	74	74
P07257	Cytochrome b-c1 complex subunit 2, mitochondrial	QCR2	29.3824	30.2929	42	42	42	89.9	89.9
P07259	Protein URA2;Glutamine-dependent carbamoyl-phosphate synthase;Aspartate carbamoyltransferase	URA2	30.1095	29.7882	87	87	85	42.8	42.8
P07260	Eukaryotic translation initiation factor 4E	CDC33	25.4589	25.644	8	8	8	34.3	34.3
P07262	NADP-specific glutamate dehydrogenase 1	GDH1	29.6611	28.9936	24	24	16	62.8	62.8
P07263	Histidine--tRNA ligase, mitochondrial	HTS1	27.9618	27.6117	21	21	21	37	37
P07264	3-isopropylmalate dehydratase	LEU1	28.8642	28.1567	21	21	21	27.9	27.9
P07267	Saccharopepsin	PEP4	28.3629	28.4985	17	17	17	49.9	49.9
P07273	Transcription elongation factor S-II	DST1	26.2401	26.247	13	13	13	43.4	43.4
P07275	Delta-1-pyrroline-5-carboxylate dehydrogenase, mitochondrial	PUT2	27.231	27.3029	16	16	16	32.9	32.9
P07278	cAMP-dependent protein kinase regulatory subunit	BCY1	28.3609	28.6093	22	22	22	53.8	53.8
P07281	40S ribosomal protein S19-B	RPS19B	29.7408	29.8507	17	17	2	79.2	79.2
P07283	Phosphomannomutase	SEC53	28.8835	29.2361	16	16	16	55.5	55.5
P07284	Serine--tRNA ligase, cytoplasmic	SES1	28.5169	28.1744	27	27	27	55.2	55.2
P07342	Acetolactate synthase catalytic subunit, mitochondrial	ILV2	28.683	28.6814	26	26	26	37	37
P07347	N-terminal acetyltransferase A complex catalytic subunit ARD1	ARD1	22.8327	23.5223	9	9	9	48.3	48.3
P07560	Ras-related protein SEC4	SEC4	25.0816	24.7876	10	10	9	54	54
P07703	DNA-directed RNA polymerases I and III subunit RPAC1	RPC40	28.3276	28.2342	10	10	10	33.4	33.4
P07806	Valine--tRNA ligase, mitochondrial	VAS1	28.3046	27.9956	49	49	49	42.3	42.3
P07991	Ornithine aminotransferase	CAR2	28.7178	28.7153	19	19	19	63.9	63.9
P08018	MAP kinase kinase PBS2	PBS2	24.6125	24.6616	17	17	17	35.5	35.5
P08067	Cytochrome b-c1 complex subunit Rieske, mitochondrial	RIP1	22.655	25.6949	10	10	10	43.3	43.3
P08456	CDP-diacylglycerol--serine O-phosphatidyltransferase	CHO1	25.2648	25.4208	4	4	4	14.5	14.5
P08465	Homoserine O-acetyltransferase	MET2	23.7066	24.8703	9	9	9	21	21
P08518	DNA-directed RNA polymerase II subunit RPB2	RPB2	27.5109	27.4112	28	28	28	25.5	25.5
P08524	Farnesyl pyrophosphate synthase	ERG20	29.0884	29.0935	20	20	20	51.7	51.7
P08536	Sulfate adenylyltransferase	MET3	25.3974	24.3149	13	13	13	24.3	24.3
P08566	Pentafunctional AROM polypeptide;3-dehydroquinate synthase;3-phosphoshikimate 1-carboxyvinyltransferase;Shikimate kinase;3-dehydroquinate dehydratase;Shikimate dehydrogenase	ARO1	29.7738	29.2426	54	54	54	37.7	37.7
P08678	Adenylate cyclase	CYR1	24.9225	25.2979	18	18	18	10.8	10.8
P09032	Translation initiation factor eIF-2B subunit gamma	GCD1	26.4413	26.6016	9	9	9	17.3	17.3
P09064	Eukaryotic translation initiation factor 2 subunit beta	SUI3	26.1068	25.8661	14	14	14	43.2	43.2
P09201	Fructose-1,6-bisphosphatase	FBP1	22.8355	26.6188	13	13	13	39.4	39.4
P09232	Cerevisin	PRB1	30.4033	30.6754	17	17	17	24.6	24.6
P09435	Heat shock protein SSA3	SSA3	23.7674	26.9269	43	19	19	61	35.6
P09436	Isoleucine--tRNA ligase, cytoplasmic	ILS1	28.0506	27.5873	43	43	43	40.3	40.3
P09440	C-1-tetrahydrofolate synthase, mitochondrial;Methylenetetrahydrofolate dehydrogenase;Methenyltetrahydrofolate cyclohydrolase;Formyltetrahydrofolate synthetase	MIS1	26.9727	26.4806	31	26	26	35.4	32.6
P09457	ATP synthase subunit 5, mitochondrial	ATP5	27.6027	28.5979	15	15	15	71.2	71.2
P09624	Dihydrolipoyl dehydrogenase, mitochondrial	LPD1	31.0824	31.6573	40	40	40	67.5	67.5
P09733	Tubulin alpha-1 chain	TUB1	26.9099	26.7135	17	17	10	42.3	42.3
P09734	Tubulin alpha-3 chain	TUB3	25.2478	24.2115	17	10	10	40	25.6
P09880	tRNA ligase	TRL1	23.653	23.6098	12	12	12	15.5	15.5
P09938	Ribonucleoside-diphosphate reductase small chain 1	RNR2	29.1354	28.5542	15	15	15	39.3	39.3
P09950	5-aminolevulinate synthase, mitochondrial	HEM1	24.553	24.3326	7	7	7	12.2	12.2
Q3E757;P0C0W9	60S ribosomal protein L11-B;60S ribosomal protein L11-A	RPL11B;RPL11A	29.9886	29.8686	14	14	14	61.5	61.5
P0C2H6;P0C2H7	60S ribosomal protein L27-A;60S ribosomal protein L27-B	RPL27A;RPL27B	29.4574	29.1909	11	11	11	58.8	58.8
P0C2H9	60S ribosomal protein L31-B	RPL31B	28.9596	29.3304	12	12	1	72.6	72.6
P0CS90	Heat shock protein SSC1, mitochondrial	SSC1	32.0719	32.1609	61	61	51	72.8	72.8
P0CT04	Protease B inhibitor 2	PBI2	23.9988	25.5834	5	5	5	62.7	62.7
P0CX11;P0CX10;P42222	Enolase-related protein 2;Enolase-related protein 1;Enolase-related protein 3	ERR2;ERR1;ERR3	26.9224	25.2184	8	8	8	21.1	21.1
P0CX24;P0CX23	60S ribosomal protein L20-B;60S ribosomal protein L20-A	RPL20B;RPL20A	29.6602	29.8723	18	18	17	64	64
P0CX26;P0CX25	60S ribosomal protein L43-B;60S ribosomal protein L43-A	RPL43B;RPL43A	29.3622	29.1318	11	11	11	62	62
P0CX28;P0CX27	60S ribosomal protein L42-B;60S ribosomal protein L42-A	RPL42B;RPL42A	25.4208	24.4923	6	6	6	38.7	38.7
P0CX30;P0CX29	40S ribosomal protein S23-B;40S ribosomal protein S23-A	RPS23B;RPS23A	27.7816	26.9608	12	12	12	45.5	45.5
P0CX32;P0CX31	40S ribosomal protein S24-B;40S ribosomal protein S24-A	RPS24B;RPS24A	31.3086	30.8366	14	14	14	61.5	61.5
P0CX34;P0CX33	40S ribosomal protein S30-B;40S ribosomal protein S30-A	RPS30B;RPS30A	25.3984	27.0793	7	7	7	54	54
P0CX36;P0CX35	40S ribosomal protein S4-B;40S ribosomal protein S4-A	RPS4B;RPS4A	29.9996	30.1793	24	24	24	68.6	68.6
P0CX38;P0CX37	40S ribosomal protein S6-B;40S ribosomal protein S6-A	RPS6B;RPS6A	31.8074	31.0075	26	26	26	61	61
P0CX40;P0CX39	40S ribosomal protein S8-B;40S ribosomal protein S8-A	RPS8B;RPS8A	28.8121	28.7841	15	15	15	57.5	57.5
P0CX42;P0CX41	60S ribosomal protein L23-B;60S ribosomal protein L23-A	RPL23B;RPL23A	31.1835	30.5858	13	13	13	62.8	62.8
P0CX44;P0CX43	60S ribosomal protein L1-B;60S ribosomal protein L1-A	RPL1B;RPL1A	32.0238	31.7065	22	22	22	65.4	65.4
P0CX46;P0CX45	60S ribosomal protein L2-B;60S ribosomal protein L2-A	RPL2B;RPL2A	29.8182	29.6479	23	23	23	75.2	75.2
P0CX48;P0CX47	40S ribosomal protein S11-B;40S ribosomal protein S11-A	RPS11B;RPS11A	30.2232	29.7467	16	16	16	71.2	71.2
P0CX50;P0CX49	60S ribosomal protein L18-B;60S ribosomal protein L18-A	RPL18B;RPL18A	30.1124	29.8229	12	12	12	45.7	45.7
P0CX52;P0CX51	40S ribosomal protein S16-B;40S ribosomal protein S16-A	RPS16B;RPS16A	29.1829	29.0553	18	18	18	76.2	76.2
P0CX54;P0CX53	60S ribosomal protein L12-B;60S ribosomal protein L12-A	RPL12B;RPL12A	32.3614	32.0691	14	14	14	71.5	71.5
P0CX56;P0CX55	40S ribosomal protein S18-B;40S ribosomal protein S18-A	RPS18B;RPS18A	29.6583	29.6487	15	15	15	65.1	65.1
P0CX83;P0CX82	60S ribosomal protein L19-B;60S ribosomal protein L19-A	RPL19B;RPL19A	30.9505	30.9077	20	20	20	62.4	62.4
P0CX85;P0CX84	60S ribosomal protein L35-B;60S ribosomal protein L35-A	RPL35B;RPL35A	29.6708	29.7979	18	18	18	67.5	67.5
P10080	Single-stranded nucleic acid-binding protein	SBP1	26.7796	27.3438	15	15	15	43.2	43.2
P10081	ATP-dependent RNA helicase eIF4A	TIF1	31.3906	31.4048	24	24	24	54.7	54.7
P10127	Alcohol dehydrogenase 4	ADH4	31.6703	30.9916	23	23	23	49.7	49.7
P10356	Uncharacterized protein YER152C	YER152C	24.7644	25.1109	8	8	8	23.7	23.7
P10507	Mitochondrial-processing peptidase subunit beta	MAS1	23.7138	24.895	12	12	12	24.9	24.9
P10591	Heat shock protein SSA1	SSA1	33.5759	33.2431	74	74	18	94.5	94.5
P10592	Heat shock protein SSA2	SSA2	29.6928	29.1095	71	15	14	91.4	25.5
P10614	Lanosterol 14-alpha demethylase	ERG11	26.2328	24.9834	6	6	6	16.2	16.2
P10659	S-adenosylmethionine synthase 1	SAM1	24.3864	24.7928	28	11	11	60.2	28.3
P10662	37S ribosomal protein MRP1, mitochondrial	MRP1	23.3663	23.9951	9	9	9	31.2	31.2
P10663	37S ribosomal protein MRP2, mitochondrial	MRP2	22.6	24.4892	7	7	7	41.7	41.7
P10664	60S ribosomal protein L4-A	RPL4A	31.8984	31.6561	29	29	2	70.2	70.2
P10834	Protein PET54	PET54	22.6829	24.0144	7	7	7	25.3	25.3
P10862	Postreplication repair E3 ubiquitin-protein ligase RAD18	RAD18	22.8241	22.7353	4	4	4	9.4	9.4
P10869	Aspartokinase	HOM3	27.7529	27.6024	21	21	21	41.9	41.9
P10964	DNA-directed RNA polymerase I subunit RPA190	RPA190	27.0655	26.4976	40	39	39	27.5	27
P11075	Protein transport protein SEC7	SEC7	25.4918	25.8269	24	24	24	13.1	13.1
P11076	ADP-ribosylation factor 1	ARF1	25.8448	25.3909	7	7	2	55.8	55.8
P11353	Oxygen-dependent coproporphyrinogen-III oxidase	HEM13	26.6221	25.8887	17	17	17	54.3	54.3
P11412	Glucose-6-phosphate 1-dehydrogenase	ZWF1	26.896	27.2436	22	22	22	42.2	42.2
P11484	Heat shock protein SSB1	SSB1	27.2245	26.3832	61	5	5	84.3	10.8
P11491	Repressible alkaline phosphatase;Soluble alkaline phosphatase	PHO8	23.5663	22.8248	8	8	8	17.3	17.3
P11745	Ran GTPase-activating protein 1	RNA1	26.3029	26.2336	13	13	13	36.4	36.4
P11792	Serine/threonine-protein kinase SCH9	SCH9	23.3364	24.2082	8	8	8	10.2	10.2
P11914	Mitochondrial-processing peptidase subunit alpha	MAS2	24.081	24.5646	16	16	16	37.6	37.6
P11938	DNA-binding protein RAP1	RAP1	24.3025	26.2975	15	15	15	28.8	28.8
P11986	Inositol-3-phosphate synthase	INO1	31.7476	31.0293	37	37	37	61.4	61.4
P12385	Eukaryotic peptide chain release factor subunit 1	SUP45	28.7535	28.711	21	21	21	41.4	41.4
P12611	Growth regulation protein	WHI2	24.5403	24.3532	8	8	8	18.1	18.1
P12612	T-complex protein 1 subunit alpha	TCP1	26.9804	26.7685	25	25	25	52.4	52.4
P12630	Barrierpepsin	BAR1	24.2442	23.9795	8	8	8	15.8	15.8
P12684	3-hydroxy-3-methylglutaryl-coenzyme A reductase 2	HMG2	25.6814	22.5688	10	10	8	9.9	9.9
P12688	Serine/threonine-protein kinase YPK1	YPK1	23.8867	24.2215	12	12	9	19.4	19.4
P12695	Dihydrolipoyllysine-residue acetyltransferase component of pyruvate dehydrogenase complex, mitochondrial	LAT1	30.707	30.3628	29	29	29	53.1	53.1
P12709	Glucose-6-phosphate isomerase	PGI1	33.0144	32.6511	45	45	45	76.7	76.7
P12754	Translation initiation factor eIF-2B subunit delta	GCD2	24.1448	24.4382	10	10	10	16.6	16.6
P12904	5-AMP-activated protein kinase subunit gamma	SNF4	24.2425	23.9033	9	9	9	27.6	27.6
P12945	N-terminal acetyltransferase A complex subunit NAT1	NAT1	27.1746	26.6755	21	21	21	26.2	26.2
P13130	Sporulation-specific wall maturation protein	SPS100	26.0725	26.0311	2	2	2	7.1	7.1
P13186	Serine/threonine-protein kinase KIN2	KIN2	23.1978	23.4612	10	10	10	10.5	10.5
P13188	Glutamine--tRNA ligase	GLN4	28.4167	27.9254	25	25	25	27.6	27.6
P13298	Orotate phosphoribosyltransferase 1	URA5	25.4273	25.225	14	12	12	55.3	46
P13517	F-actin-capping protein subunit beta	CAP2	25.015	24.8431	8	8	8	28.9	28.9
P13586	Calcium-transporting ATPase 1	PMR1	26.0972	25.0505	20	20	20	22.1	22.1
P13663	Aspartate-semialdehyde dehydrogenase	HOM2	28.5216	28.7413	24	24	24	67.1	67.1
P13711	Acyl-coenzyme A oxidase	POX1	23.2674	23.7717	10	10	10	14.2	14.2
P14020	Dolichol-phosphate mannosyltransferase	DPM1	30.042	29.5761	19	19	19	64.8	64.8
P14065	Glycerol 2-dehydrogenase (NADP(+))	GCY1	28.9293	29.0498	19	19	18	50.3	50.3
P14120	60S ribosomal protein L30	RPL30	25.7768	24.1055	6	6	6	67.6	67.6
P14126	60S ribosomal protein L3	RPL3	31.4256	31.1674	44	44	44	68.2	68.2
P14306	Carboxypeptidase Y inhibitor	TFS1	28.2911	28.2786	7	7	7	51.1	51.1
P14540	Fructose-bisphosphate aldolase	FBA1	33.301	32.9362	34	34	34	81.1	81.1
P14680	Dual specificity protein kinase YAK1	YAK1	25.9101	26.0665	12	12	12	21.4	21.4
P14682	Ubiquitin-conjugating enzyme E2-34 kDa	CDC34	26.372	24.0014	3	3	3	12.5	12.5
P14742	Glutamine--fructose-6-phosphate aminotransferase [isomerizing]	GFA1	29.0578	28.8445	32	32	32	48.7	48.7
P14743	Glycylpeptide N-tetradecanoyltransferase	NMT1	25.4328	25.2157	9	9	9	16.5	16.5
P14747	Serine/threonine-protein phosphatase 2B catalytic subunit A2	CMP2	23.8016	23.3506	10	10	10	20.5	20.5
P14832	Peptidyl-prolyl cis-trans isomerase	CPR1	30.3037	30.6897	12	10	10	59.9	51.9
P14843	Phospho-2-dehydro-3-deoxyheptonate aldolase, phenylalanine-inhibited	ARO3	25.74	25.6729	17	17	15	40.5	40.5
P14904	Vacuolar aminopeptidase 1	APE1	30.2746	29.8822	22	22	22	45.5	45.5
P14906	Protein translocation protein SEC63	SEC63	27.5331	26.9312	14	14	14	23.2	23.2
P14907	Nucleoporin NSP1	NSP1	26.5924	26.2259	32	32	32	52.9	52.9
P14922	General transcriptional corepressor CYC8	CYC8	23.808	24.2784	15	15	15	26.4	26.4
P15019	Transaldolase	TAL1	30.7108	30.5249	39	39	38	77.9	77.9
P15108	ATP-dependent molecular chaperone HSC82	HSC82	32.1415	31.9635	68	68	17	70.5	70.5
P15180	Lysine--tRNA ligase, cytoplasmic	KRS1	27.5232	26.326	35	35	35	53	53
P15274	AMP deaminase	AMD1	24.87	24.8283	19	19	19	28.6	28.6
P15303	Protein transport protein SEC23	SEC23	28.283	28.1623	19	19	19	29.8	29.8
P15367	Signal peptidase complex catalytic subunit SEC11	SEC11	23.5093	23.5451	4	4	4	19.2	19.2
P15424	ATP-dependent RNA helicase MSS116, mitochondrial	MSS116	24.2275	25.4511	11	11	11	15.4	15.4
P15442	Serine/threonine-protein kinase GCN2	GCN2	22.9249	24.3732	17	17	17	10.7	10.7
P15454	Guanylate kinase	GUK1	24.6863	24.3104	12	12	12	61.5	61.5
P15496	Isopentenyl-diphosphate Delta-isomerase	IDI1	26.5997	26.6663	9	9	9	33.3	33.3
P15565	tRNA (guanine(26)-N(2))-dimethyltransferase, mitochondrial	TRM1	25.6828	25.2199	14	14	14	26.1	26.1
P15624	Phenylalanine--tRNA ligase beta subunit	FRS1	30.041	29.6313	29	29	29	51.4	51.4
P15625	Phenylalanine--tRNA ligase alpha subunit	FRS2	27.6959	27.38	26	26	26	56.9	56.9
P15646	rRNA 2-O-methyltransferase fibrillarin	NOP1	25.7716	25.6591	16	16	16	49.2	49.2
P15703	Glucan 1,3-beta-glucosidase	BGL2	29.878	29.9655	11	11	11	27.5	27.5
P15705	Heat shock protein STI1	STI1	29.0004	29.294	48	48	48	69.1	69.1
P15873	Proliferating cell nuclear antigen	POL30	24.4617	24.1394	11	11	11	50	50
P15891	Actin-binding protein	ABP1	29.7949	29.6813	40	40	40	73.1	73.1
P15992	Heat shock protein 26	HSP26	33.0351	32.9346	38	38	38	96.7	96.7
P16120	Threonine synthase	THR4	28.228	28.1552	36	36	36	67.3	67.3
P16140	V-type proton ATPase subunit B	VMA2	31.2155	30.7315	40	40	40	74.7	74.7
P16387	Pyruvate dehydrogenase E1 component subunit alpha, mitochondrial	PDA1	29.7483	30.0344	31	31	31	73.3	73.3
P16451	Pyruvate dehydrogenase complex protein X component, mitochondrial	PDX1	26.6107	27.0218	14	14	14	41.7	41.7
P16467	Pyruvate decarboxylase isozyme 2	PDC5	25.3143	24.8534	26	19	17	49.9	35.9
P16474	78 kDa glucose-regulated protein homolog	KAR2	30.5355	30.0295	46	43	43	59.8	57.5
P16521	Elongation factor 3A	YEF3	30.9874	30.5119	63	63	50	61.4	61.4
P16550	Protein APA1;5,5-P-1,P-4-tetraphosphate phosphorylase;ADP-sulfurylase	APA1	27.9354	27.8495	18	18	18	71.7	71.7
P16603	NADPH--cytochrome P450 reductase	NCP1	27.8637	27.5459	23	23	23	43.7	43.7
P16622	Ferrochelatase, mitochondrial	HEM15	26.7126	27.2297	18	18	18	49.9	49.9
P16649	General transcriptional corepressor TUP1	TUP1	25.8533	25.4592	16	16	16	29.2	29.2
P16861	ATP-dependent 6-phosphofructokinase subunit alpha	PFK1	29.7921	29.1173	51	51	51	47.4	47.4
P16862	ATP-dependent 6-phosphofructokinase subunit beta	PFK2	30.2527	29.7163	42	42	42	56.2	56.2
P17076	60S ribosomal protein L8-A	RPL8A	29.1876	28.9363	34	8	8	80.9	19.1
P17157	Cyclin-dependent protein kinase PHO85	PHO85	25.2009	24.2734	8	6	6	24.3	18
P17255	V-type proton ATPase catalytic subunit A;Endonuclease PI-SceI	VMA1	32.0751	31.9677	74	74	74	62.8	62.8
P17423	Homoserine kinase	THR1	27.4115	27.623	14	14	14	55.2	55.2
P17442	Phosphate system positive regulatory protein PHO81	PHO81	25.4349	25.4046	19	19	19	16.1	16.1
P17536	Tropomyosin-1	TPM1	24.7493	25.0754	18	18	18	74.9	74.9
P17555	Adenylyl cyclase-associated protein	SRV2	28.4581	28.0436	25	25	25	53.2	53.2
P17558	37S ribosomal protein PET123, mitochondrial	PET123	23.4529	26.0291	11	11	11	43.1	43.1
P17649	4-aminobutyrate aminotransferase	UGA1	27.452	27.8787	19	19	19	43.5	43.5
P17695	Glutaredoxin-2, mitochondrial	GRX2	27.8709	28.9715	11	11	11	60.8	60.8
P17709	Glucokinase-1	GLK1	31.1127	30.7253	34	34	32	65.6	65.6
P17883	Superkiller protein 3	SKI3	23.8031	23.8517	14	14	14	10.8	10.8
P17967	Protein disulfide-isomerase	PDI1	29.1949	28.7024	32	32	32	55.9	55.9
P18239	ADP,ATP carrier protein 2	PET9	30.825	31.9629	34	34	26	61.9	61.9
P18409	Mitochondrial distribution and morphology protein 10	MDM10	23.2121	23.1054	9	9	9	22.9	22.9
P18496	Mitochondrial ATPase complex subunit ATP10	ATP10	24.2226	25.0622	12	12	12	43.7	43.7
P18544	Acetylornithine aminotransferase, mitochondrial	ARG8	25.5405	25.9216	14	14	14	42.3	42.3
P18562	Uracil phosphoribosyltransferase	FUR1	26.575	24.6339	9	9	9	45.8	45.8
P18759	Vesicular-fusion protein SEC18	SEC18	28.0964	27.7937	27	27	27	36.5	36.5
P18851	Guanine nucleotide-binding protein subunit beta	STE4	26.0778	25.8466	9	9	9	28.1	28.1
P18899	Stress protein DDR48	DDR48	24.2866	25.1047	16	16	16	41.4	41.4
P18961	Serine/threonine-protein kinase YPK2/YKR2	YPK2	26.175	25.9362	10	7	7	19.6	15.1
P18963	Inhibitory regulator protein IRA1	IRA1	22.8195	22.6149	9	9	9	3.2	3.2
P19073	Cell division control protein 42	CDC42	23.5917	25.6195	4	4	4	26.2	26.2
P19097	Fatty acid synthase subunit alpha;Acyl carrier;3-oxoacyl-[acyl-carrier-protein] reductase;3-oxoacyl-[acyl-carrier-protein] synthase	FAS2	31.6146	31.1686	120	120	120	64.5	64.5
P19262	Dihydrolipoyllysine-residue succinyltransferase component of 2-oxoglutarate dehydrogenase complex, mitochondrial	KGD2	29.4813	30.3765	24	24	24	51.2	51.2
P19358	S-adenosylmethionine synthase 2	SAM2	31.4512	31.0328	30	30	13	60.9	60.9
P19414	Aconitate hydratase, mitochondrial	ACO1	28.7921	29.4037	46	46	44	45.8	45.8
P19454	Casein kinase II subunit alpha	CKA2	26.1669	26.2545	11	11	11	25.1	25.1
P19524	Myosin-2	MYO2	25.615	25.2324	30	30	27	21.7	21.7
P19657	Plasma membrane ATPase 2	PMA2	23.7298	22.8119	36	6	6	36.9	8
P19658	Exocyst complex component EXO70	EXO70	23.7184	23.6695	8	8	8	14.6	14.6
P19659	Mediator of RNA polymerase II transcription subunit 15	GAL11	24.0359	24.5964	12	12	12	13.2	13.2
P19812	E3 ubiquitin-protein ligase UBR1	UBR1	23.9258	23.7344	8	8	8	5.5	5.5
P19882	Heat shock protein 60, mitochondrial	HSP60	31.0317	31.069	55	55	55	78.8	78.8
P20051	Dihydroorotase	URA4	25.4013	24.6841	8	8	8	31.3	31.3
P20081	FK506-binding protein 1	FPR1	28.9268	28.9936	9	9	9	66.7	66.7
P20084	54S ribosomal protein L33, mitochondrial	MRPL33	23.0215	26.5889	6	6	6	53.5	53.5
P20107	Zinc/cadmium resistance protein	ZRC1	22.53	22.6302	2	2	2	10.4	10.4
P20424	Signal recognition particle subunit SRP54	SRP54	26.1705	25.8741	15	15	15	36.2	36.2
P20447	ATP-dependent RNA helicase DBP3	DBP3	25.5468	25.69	15	15	15	28.5	28.5
P20449	ATP-dependent RNA helicase DBP5	DBP5	26.9212	27.0918	23	23	23	48.1	48.1
P20459	Eukaryotic translation initiation factor 2 subunit alpha	SUI2	28.2378	28.381	13	13	13	41.8	41.8
P20485	Choline kinase	CKI1	25.7952	26.6032	16	16	16	29.9	29.9
P20604	Serine/threonine-protein phosphatase PP1-1	SIT4	23.4359	24.6114	8	8	8	24.8	24.8
P20606	Small COPII coat GTPase SAR1	SAR1	28.4452	28.5706	8	8	8	54.2	54.2
P20676	Nucleoporin NUP1	NUP1	24.5824	24.3798	21	21	21	26.4	26.4
P21147	Acyl-CoA desaturase 1	OLE1	26.8425	26.9156	9	9	9	24.3	24.3
P21242	Probable proteasome subunit alpha type-7	PRE10	25.3935	25.9441	8	8	8	28.1	28.1
P21243	Proteasome subunit alpha type-1	SCL1	27.6135	28.1333	22	22	22	79.8	79.8
P21264	Phosphoribosylaminoimidazole carboxylase	ADE2	28.3381	28.4743	29	29	29	56.7	56.7
P21304	Periodic tryptophan protein 1	PWP1	24.6728	25.6595	14	14	14	24.1	24.1
P21375	Fumarate reductase 2	OSM1	24.5773	22.5277	15	15	15	33.1	33.1
P21524	Ribonucleoside-diphosphate reductase large chain 1	RNR1	24.7113	23.4265	17	17	10	24.3	24.3
P21538	DNA-binding protein REB1	REB1	22.3862	24.4917	11	11	11	14.7	14.7
P21560	Protein CBP3, mitochondrial	CBP3	25.5047	25.7537	9	9	9	26	26
P21576	Vacuolar protein sorting-associated protein 1	VPS1	29.3153	28.943	31	31	31	50	50
P21734	Ubiquitin-conjugating enzyme E2 1	UBC1	25.9248	26.799	7	7	7	37.7	37.7
P21827	Guanine nucleotide exchange factor SRM1	SRM1	25.9091	25.9846	15	15	15	35.7	35.7
P21954	Isocitrate dehydrogenase [NADP], mitochondrial	IDP1	28.0994	28.1337	30	30	25	69.6	69.6
P21957	Transcriptional repressor OPI1	OPI1	23.2649	22.8113	7	7	7	20.8	20.8
P21965	Protein kinase MCK1	MCK1	24.9725	24.9439	12	12	12	32.8	32.8
P22007	Protein farnesyltransferase subunit beta	RAM1	22.8156	23.8002	5	5	5	10.2	10.2
P22023	Killer toxin-resistance protein 5	KRE5	24.7175	24.6826	15	15	15	10.8	10.8
P22137	Clathrin heavy chain	CHC1	28.8169	28.5956	59	59	59	38.2	38.2
P22138	DNA-directed RNA polymerase I subunit RPA135	RPA135	26.4003	26.2098	20	20	20	15.8	15.8
P22141	Proteasome subunit beta type-4	PRE1	22.2996	25.1449	7	7	7	34.8	34.8
P22146	1,3-beta-glucanosyltransferase GAS1	GAS1	29.5336	29.3957	13	13	13	19.3	19.3
P22147	5-3 exoribonuclease 1	XRN1	27.0222	26.169	23	23	23	15.4	15.4
P22202	Heat shock protein SSA4	SSA4	27.8804	28.1868	47	26	19	63.7	43.3
P22203	V-type proton ATPase subunit E	VMA4	29.8739	29.5387	22	22	22	63.9	63.9
P22213	Protein SLY1	SLY1	22.9925	24.4528	14	14	14	27.9	27.9
P22216	Serine/threonine-protein kinase RAD53	RAD53	23.1098	22.5489	6	6	6	8.5	8.5
P22217	Thioredoxin-1	TRX1	26.4881	26.1377	8	6	6	72.8	65
P22224	Exocyst complex component SEC15	SEC15	22.3958	23.6879	7	7	7	7.8	7.8
P22276	DNA-directed RNA polymerase III subunit RPC2	RET1	23.8786	23.1188	13	13	13	13	13
P22289	Cytochrome b-c1 complex subunit 9	QCR9	23.5465	25.8783	3	3	3	31.8	31.8
P22336	Replication factor A protein 1	RFA1	24.2694	24.5485	15	15	15	23.3	23.3
P22353	54S ribosomal protein L8, mitochondrial	MRPL8	22.7858	24.0138	7	7	7	35.7	35.7
P22515	Ubiquitin-activating enzyme E1 1	UBA1	29.6249	29.3528	39	39	39	45	45
P22517	Calcium/calmodulin-dependent protein kinase II	CMK2	26.3605	25.9322	13	13	13	32.7	32.7
P22768	Argininosuccinate synthase	ARG1	28.221	28.248	20	20	20	43.3	43.3
P22803	Thioredoxin-2	TRX2	29.5206	29.6979	9	9	7	79.8	79.8
P22855	Alpha-mannosidase	AMS1	27.8549	27.9255	41	41	41	38.2	38.2
P22943	12 kDa heat shock protein	HSP12	26.4736	28.1112	11	11	11	77.1	77.1
P23180	Probable oxidoreductase AIM17	AIM17	27.4862	27.3628	13	13	13	28.2	28.2
P23201	Protein SPA2	SPA2	24.4127	24.0748	19	19	19	18.7	18.7
P23248	40S ribosomal protein S1-B	RPS1B	29.2324	29.1162	30	30	12	65.1	65.1
P23254	Transketolase 1	TKL1	30.2715	30.1095	40	40	40	56.9	56.9
P23287	Serine/threonine-protein phosphatase 2B catalytic subunit A1	CNA1	25.8681	25.7835	12	12	12	24.2	24.2
P23291	Casein kinase I homolog 1	YCK1	25.3549	25.1224	9	8	8	29.2	27.3
P23292	Casein kinase I homolog 2	YCK2	24.4737	24.7636	10	10	9	23.8	23.8
P23293	Serine/threonine-protein kinase BUR1	SGV1	23.1426	23.8841	12	12	11	19.6	19.6
P23301	Eukaryotic translation initiation factor 5A-1	HYP2	27.9307	28.1115	10	10	6	58.6	58.6
P23337	Glycogen [starch] synthase isoform 1	GSY1	26.5455	26.7455	19	13	13	24.3	19.4
P23394	Pre-mRNA-splicing ATP-dependent RNA helicase PRP28	PRP28	23.0695	24.466	5	5	5	8	8
P23493	Mitochondrial biogenesis regulation protein 1	MBR1	23.5313	25.5779	14	14	14	48.1	48.1
P23542	Aspartate aminotransferase, cytoplasmic	AAT2	30.1347	30.2997	24	24	24	59.6	59.6
P23594	Serine/threonine-protein phosphatase PP2A-1 catalytic subunit	PPH21	22.9901	25.2548	8	8	2	27.9	27.9
P23615	Transcription elongation factor SPT6	SPT6	24.4718	24.2133	21	21	21	15.2	15.2
P23638	Proteasome subunit alpha type-3	PRE9	25.8245	25.973	12	12	12	46.9	46.9
P23639	Proteasome subunit alpha type-2	PRE8	26.7174	26.945	13	13	13	46.8	46.8
P23644	Mitochondrial import receptor subunit TOM40	TOM40	26.6225	26.8583	18	18	18	79.3	79.3
P23724	Proteasome subunit beta type-6	PRE7	27.0968	27.1882	13	13	13	58.1	58.1
P24276	Protein SSD1	SSD1	27.4438	27.3451	28	28	28	23.4	23.4
P24279	DNA replication licensing factor MCM3	MCM3	25.4345	25.3909	21	21	21	26.3	26.3
P24280	SEC14 cytosolic factor	SEC14	26.784	26.2826	15	15	14	54.6	54.6
P24384	Pre-mRNA-splicing factor ATP-dependent RNA helicase PRP22	PRP22	22.9665	22.5838	6	6	6	5	5
P24583	Protein kinase C-like 1	PKC1	22.3518	23.5099	15	15	15	12.3	12.3
P24783	ATP-dependent RNA helicase DBP2	DBP2	25.2666	25.4881	16	15	15	31.5	29.5
P24784	ATP-dependent RNA helicase DBP1	DBP1	27.44	27.8689	24	20	20	41.5	36.8
P25037	Ubiquitin carboxyl-terminal hydrolase 1	UBP1	25.0923	24.065	11	11	11	18.4	18.4
P25038	Translation initiation factor IF-2, mitochondrial	IFM1	22.7344	23.2296	7	7	7	9.9	9.9
P25039	Elongation factor G, mitochondrial	MEF1	23.4034	24.405	15	15	15	23.9	23.9
P25043	Proteasome subunit beta type-2	PUP1	25.0569	25.3709	7	7	7	26.1	26.1
P25044	Tyrosine-protein phosphatase 1	PTP1	24.1824	24.394	7	7	7	26.6	26.6
P25045	Serine palmitoyltransferase 1	LCB1	25.4879	24.9989	9	9	9	21	21
P25087	Sterol 24-C-methyltransferase	ERG6	28.4349	27.8708	21	21	21	54.6	54.6
P25293	Nucleosome assembly protein	NAP1	26.4969	26.1924	10	10	10	31.9	31.9
P25294	Protein SIS1	SIS1	28.6491	29.0727	25	25	25	60.2	60.2
P25298	mRNA 3-end-processing protein RNA14	RNA14	24.8131	23.986	11	11	11	13.4	13.4
P25332	Probable ribokinase	RBK1	25.3159	25.9434	8	8	8	21	21
P25340	Delta(24(24(1)))-sterol reductase	ERG4	26.0491	25.3583	8	8	8	11.4	11.4
P25342	Cell division control protein 10	CDC10	25.372	25.3842	7	7	7	28.3	28.3
P25343	Reduced viability upon starvation protein 161	RVS161	25.2703	25.6265	16	16	16	65.7	65.7
P25349	Flavoprotein-like protein YCP4	YCP4	27.3791	27.2737	11	11	10	47	47
P25359	Exosome complex component RRP43	RRP43	25.4987	25.7842	7	7	7	17.5	17.5
P25367	[PIN+] prion protein RNQ1	RNQ1	24.2232	25.2616	6	6	6	29.1	29.1
P25368	Ribosomal RNA-processing protein 7	RRP7	23.0348	24.2644	10	10	10	22.6	22.6
P25369	LAS seventeen-binding protein 5	LSB5	26.1958	26.1947	6	6	6	28	28
P25372	Thioredoxin-3, mitochondrial	TRX3	26.6183	27.839	6	6	6	48	48
P25374	Cysteine desulfurase, mitochondrial	NFS1	25.1903	25.5575	8	8	8	17.9	17.9
P25375	Saccharolysin	PRD1	27.1058	27.2951	23	23	23	29.2	29.2
Q03494;P25384;Q12113;P0CX64;P0CX63;Q12501;Q12337;P0C2J3;Q12472;P0C2J5;Q12491;Q99303;Q12439;Q03483;P25383;P0C2J6;P0CX62;P0CX61;Q12392;Q12293;P0C2J4;P0C2J2;Q12260	Transposon Ty2-DR2 Gag-Pol polyprotein;Capsid protein;Ty2 protease;Integrase;Reverse transcriptase/ribonuclease H;Transposon Ty2-C Gag-Pol polyprotein;Capsid protein;Ty2 protease;Integrase;Reverse transcriptase/ribonuclease H;Transposon Ty2-OR1 Gag-Pol polyprotein;Capsid protein;Ty2 protease;Integrase;Reverse transcriptase/ribonuclease H;Transposon Ty2-GR2 Gag-Pol polyprotein;Capsid protein;Ty2 p…	TY2B-DR2;TY2B-C;TY2B-OR1;TY2B-GR2;TY2B-F;TY2B-OR2;TY2B-GR1;TY2B-LR1;TY2B-DR1;TY2B-LR2;TY2B-B	28.2713	27.3858	24	12	0	13.6	7.8
P25443	40S ribosomal protein S2	RPS2	31.0576	31.0139	19	19	19	59.8	59.8
P25451	Proteasome subunit beta type-3	PUP3	26.5326	25.9342	6	6	6	28.8	28.8
P25491	Mitochondrial protein import protein MAS5	YDJ1	27.9627	27.9417	22	22	22	44.7	44.7
P25567	RNA-binding protein SRO9	SRO9	27.2442	26.6225	11	11	11	32.7	32.7
P25573	Mitochondrial inner membrane i-AAA protease supercomplex subunit MGR1	MGR1	23.081	24.0129	11	11	11	28.5	28.5
P25586	KRR1 small subunit processome component	KRR1	25.8365	25.4066	13	13	13	28.2	28.2
P25605	Acetolactate synthase small subunit, mitochondrial	ILV6	28.3376	28.4437	13	13	13	51.8	51.8
P25616	UPF0655 protein YCR015C	CTO1	23.2986	22.6574	5	5	5	17.7	17.7
P25623	Suppressor of yeast profilin deletion	SYP1	26.2887	25.9835	25	25	25	37.4	37.4
P25642	54S ribosomal protein IMG2, mitochondrial	IMG2	23.2578	24.67	7	7	7	40.4	40.4
P25644	DNA topoisomerase 2-associated protein PAT1	PAT1	25.7167	25.77	19	19	19	22.9	22.9
P25646	[Pyruvate dehydrogenase [acetyl-transferring]]-phosphatase 2, mitochondrial	PTC6	24.0724	23.7963	8	8	8	20.8	20.8
P25655	General negative regulator of transcription subunit 1	CDC39	23.9302	23.7079	18	18	18	10.3	10.3
P25694	Cell division control protein 48	CDC48	30.9985	30.7659	53	53	53	55	55
P25719	Peptidyl-prolyl cis-trans isomerase C, mitochondrial	CPR3	26.5808	27.5636	15	15	13	81.9	81.9
P26263	Pyruvate decarboxylase isozyme 3	PDC6	26.2188	27.353	24	15	15	52	31.1
P26321	60S ribosomal protein L5	RPL5	26.7659	26.8637	21	21	21	69.4	69.4
P26637	Leucine--tRNA ligase, cytoplasmic	CDC60	28.9732	28.5591	49	49	48	47.5	47.5
P26754	Replication factor A protein 2	RFA2	25.3492	25.9824	8	8	8	44.3	44.3
P26783	40S ribosomal protein S5	RPS5	31.0736	30.8492	22	22	22	64.9	64.9
P26784	60S ribosomal protein L16-A	RPL16A	26.6455	27.2535	20	10	10	56.3	32.2
P26785	60S ribosomal protein L16-B	RPL16B	31.8598	31.8279	23	23	13	61.6	61.6
P26786	40S ribosomal protein S7-A	RPS7A	27.3029	27.1486	21	10	10	84.2	47.9
P27351	AP-2 complex subunit beta	APL1	23.2142	24.1113	9	9	9	11.9	11.9
P27466	Calcium/calmodulin-dependent protein kinase I	CMK1	25.284	26.3334	14	14	14	31.6	31.6
P27472	Glycogen [starch] synthase isoform 2	GSY2	29.4667	29.4759	23	23	17	25.1	25.1
P27476	Nuclear localization sequence-binding protein	NSR1	25.3668	24.8067	18	18	18	41.5	41.5
P27614	Carboxypeptidase S	CPS1	27.1701	27.0333	13	13	13	23.8	23.8
P27616	Phosphoribosylaminoimidazole-succinocarboxamide synthase	ADE1	26.1117	26.7115	23	23	23	73.5	73.5
P27692	Transcription elongation factor SPT5	SPT5	26.3009	26.4094	27	27	27	29.4	29.4
P27809	Glycolipid 2-alpha-mannosyltransferase	KRE2	26.119	25.0545	11	11	11	36.2	36.2
P27810	Alpha-1,2 mannosyltransferase KTR1	KTR1	27.0097	22.5629	6	6	6	14	14
P27929	37S ribosomal protein NAM9, mitochondrial	NAM9	23.8734	24.6398	12	12	12	22.6	22.6
P28003	SWIRM domain-containing protein FUN19	FUN19	26.2533	26.3364	9	9	8	22.3	22.3
P28272	Dihydroorotate dehydrogenase (fumarate)	URA1	27.6726	27.3976	13	13	13	52.5	52.5
P28273	5-oxoprolinase	OXP1	26.4749	26.2273	24	24	24	23.5	23.5
P28274	CTP synthase 1	URA7	27.2981	26.8111	22	22	20	42.8	42.8
P28319	Cell wall protein CWP1	CWP1	24.7666	23.6844	8	8	8	43.1	43.1
P28321	Monoglyceride lipase	YJU3	22.2227	24.0073	10	10	10	40.6	40.6
P28707	Co-chaperone protein SBA1	SBA1	29.8043	30.1819	5	5	5	18.5	18.5
P28777	Chorismate synthase	ARO2	28.0029	27.7097	18	18	18	63.3	63.3
P28817	3-hydroxyisobutyryl-CoA hydrolase, mitochondrial	EHD3	26.7581	27.9594	11	11	11	23.6	23.6
P29295	Casein kinase I homolog HRR25	HRR25	22.8616	25.216	9	9	8	27.5	27.5
P29311	Protein BMH1	BMH1	29.9981	29.9469	22	22	6	84.3	84.3
P29366	Bud emergence protein 1	BEM1	24.58	24.6167	11	11	11	21.4	21.4
P29453	60S ribosomal protein L8-B	RPL8B	32.6075	32.4275	37	37	11	81.6	81.6
P29468	Poly(A) polymerase	PAP1	23.3831	22.9304	12	12	12	23.1	23.1
P29469	DNA replication licensing factor MCM2	MCM2	25.8603	25.5556	15	15	15	20.7	20.7
P29496	Minichromosome maintenance protein 5	MCM5	25.271	25.2407	19	19	19	29.3	29.3
P29509	Thioredoxin reductase 1	TRR1	28.299	27.7335	18	18	16	70.2	70.2
P29547	Elongation factor 1-gamma 1	CAM1	29.5199	29.5918	24	22	22	49.6	47.2
P29704	Squalene synthase	ERG9	28.2473	26.8016	11	11	11	21.2	21.2
P29952	Mannose-6-phosphate isomerase	PMI40	26.8364	26.7827	21	21	21	45.7	45.7
P30402	Orotate phosphoribosyltransferase 2	URA10	26.5994	27.0808	15	15	13	64.3	64.3
P30605	Myo-inositol transporter 1	ITR1	23.4823	22.3539	11	11	10	18.7	18.7
P30624	Long-chain-fatty-acid--CoA ligase 1	FAA1	30.2693	30.0533	37	37	36	56.3	56.3
P30656	Proteasome subunit beta type-5	PRE2	26.5842	26.3107	12	12	12	54.4	54.4
P30665	DNA replication licensing factor MCM4	MCM4	25.7811	26.093	16	16	15	19.8	19.8
P30822	Exportin-1	CRM1	26.1121	25.6901	16	16	16	20.3	20.3
P30902	ATP synthase subunit d, mitochondrial	ATP7	29.5603	30.9682	19	19	19	82.2	82.2
P31116	Homoserine dehydrogenase	HOM6	29.6382	29.7505	24	24	24	75.5	75.5
P31373	Cystathionine gamma-lyase	CYS3	28.5339	28.2684	21	21	21	64.2	64.2
P31380	ATP-dependent helicase FUN30	FUN30	23.9848	24.3469	14	14	14	12.2	12.2
P31382	Dolichyl-phosphate-mannose--protein mannosyltransferase 2	PMT2	23.1055	24.8026	12	12	11	19.4	19.4
P31383	Protein phosphatase PP2A regulatory subunit A	TPD3	26.8619	27.2017	13	13	13	24.3	24.3
P31412	V-type proton ATPase subunit C	VMA5	27.2643	27.0559	24	24	24	54.8	54.8
P31539	Heat shock protein 104	HSP104	31.4441	31.3381	65	65	65	61.1	61.1
P31688	Trehalose-phosphatase	TPS2	29.3708	28.9585	33	33	33	37.4	37.4
P32048	Lysine--tRNA ligase, mitochondrial	MSK1	23.3472	24.1757	9	9	9	16.8	16.8
P32074	Coatomer subunit gamma	SEC21	28.0081	27.5809	30	30	30	38.5	38.5
P32178	Chorismate mutase	ARO7	27.4563	27.6546	13	13	13	48.8	48.8
P32190	Glycerol kinase	GUT1	23.9815	25.2034	15	15	15	29.3	29.3
P32191	Glycerol-3-phosphate dehydrogenase, mitochondrial	GUT2	24.7891	27.3575	21	21	21	33.9	33.9
P32263	Pyrroline-5-carboxylate reductase	PRO3	28.0028	27.9223	13	13	13	53.1	53.1
P32264	Glutamate 5-kinase	PRO1	24.4564	24.5794	11	11	11	29.7	29.7
P32266	Dynamin-like GTPase MGM1, mitochondrial;Dynamin-like GTPase MGM1 large isoform;Dynamin-like GTPase MGM1 small isoform	MGM1	23.4721	24.0692	14	14	14	18	18
P32288	Glutamine synthetase	GLN1	28.2404	27.4706	11	11	11	30	30
P32318	Thiamine thiazole synthase	THI4	29.8994	29.946	15	15	15	48.2	48.2
P32319	Vacuolar protein sorting/targeting protein VPS10	PEP1	27.3357	27.3011	25	25	23	16.5	16.5
P32324	Elongation factor 2	EFT1	32.7133	32.118	63	63	63	66.9	66.9
P32327	Pyruvate carboxylase 2	PYC2	25.7819	25.1721	39	12	12	36.3	12.7
P32331	Carrier protein YMC1, mitochondrial	YMC1	25.3464	26.6197	13	13	13	45.3	45.3
P32332	Mitochondrial oxaloacetate transport protein	OAC1	23.9006	25.0208	7	7	7	24.1	24.1
P32333	TATA-binding protein-associated factor MOT1	MOT1	22.6898	21.9867	13	13	13	7.9	7.9
P32335	Protein MSS51, mitochondrial	MSS51	26.0753	26.7368	13	13	13	28.4	28.4
P32337	Importin subunit beta-3	PSE1	26.8605	26.692	11	11	11	14	14
P32349	DNA-directed RNA polymerase III subunit RPC3	RPC82	23.1181	24.057	11	11	11	17.6	17.6
P32353	C-5 sterol desaturase	ERG3	26.5148	25.5858	2	2	2	4.4	4.4
P32356	Neutral trehalase	NTH1	26.2019	26.3542	26	26	23	34.4	34.4
P32366	V-type proton ATPase subunit d	VMA6	26.4788	26.9347	7	7	7	22.9	22.9
P32368	Phosphoinositide phosphatase SAC1	SAC1	26.8683	26.1564	21	21	21	41.1	41.1
P32377	Diphosphomevalonate decarboxylase	MVD1	27.2039	27.1343	16	16	16	54.8	54.8
P32379	Proteasome subunit alpha type-5	PUP2	29.2475	29.4291	15	15	15	70.8	70.8
P32381	Actin-related protein 2	ARP2	25.961	26.7794	17	17	17	40.7	40.7
P32386	ATP-dependent bile acid permease	YBT1	24.5922	24.666	16	16	15	10.6	10.6
P32387	54S ribosomal protein L41, mitochondrial	MRP20	24.8085	26.4316	7	7	7	33.1	33.1
P32419	Malate dehydrogenase, peroxisomal	MDH3	28.9284	29.3646	18	18	18	60.9	60.9
P32445	Single-stranded DNA-binding protein RIM1, mitochondrial	RIM1	27.4944	28.8382	4	4	4	34.8	34.8
P32449	Phospho-2-dehydro-3-deoxyheptonate aldolase, tyrosine-inhibited	ARO4	27.327	27.1644	16	14	14	51.6	47.6
P32451	Biotin synthase, mitochondrial	BIO2	26.7936	25.0167	17	17	17	40	40
P32454	Aminopeptidase 2, mitochondrial	APE2	28.8148	28.5997	49	49	47	52.8	52.8
P32457	Cell division control protein 3	CDC3	27.0411	27.047	16	16	16	31.2	31.2
P32461	Diphthamide biosynthesis protein 2	DPH2	23.9402	24.2108	2	2	2	4.5	4.5
P32468	Cell division control protein 12	CDC12	28.3437	28.3536	16	16	16	35.6	35.6
P32469	Diphthine synthase	DPH5	26.4013	22.9625	3	3	3	7.3	7.3
P32471	Elongation factor 1-beta	EFB1	30.0452	30.2266	17	17	17	76.2	76.2
P32473	Pyruvate dehydrogenase E1 component subunit beta, mitochondrial	PDB1	28.333	28.2384	15	15	15	51.1	51.1
P32476	Squalene monooxygenase	ERG1	27.6278	27.2175	10	10	10	19.4	19.4
P32477	Glutamate--cysteine ligase	GSH1	27.2166	26.6597	14	14	14	21.2	21.2
P32478;P46999	Cell wall mannoprotein HSP150	HSP150	31.8918	31.8972	8	8	4	26.2	26.2
P32481	Eukaryotic translation initiation factor 2 subunit gamma	GCD11	28.0255	28.0006	27	27	27	55.6	55.6
P32485;P41808	Mitogen-activated protein kinase HOG1	HOG1	27.0981	26.9567	13	13	12	39.8	39.8
P32492	Myosin-4	MYO4	24.6707	22.7054	12	9	9	10.3	8.2
P32495	H/ACA ribonucleoprotein complex subunit 2	NHP2	28.7719	29.401	5	5	5	23.7	23.7
P32496	26S proteasome regulatory subunit RPN12	RPN12	27.0766	27.4541	10	10	10	35.4	35.4
P32497	Eukaryotic translation initiation factor 3 subunit C	NIP1	26.867	26.8676	22	22	22	29.9	29.9
P32499	Nucleoporin NUP2	NUP2	27.5341	27.1293	30	30	30	49	49
P32501	Translation initiation factor eIF-2B subunit epsilon	GCD6	26.1229	25.943	11	11	11	16.3	16.3
P32502	Translation initiation factor eIF-2B subunit beta	GCD7	23.5285	23.8119	7	7	7	19.7	19.7
P32505	Nuclear polyadenylated RNA-binding protein NAB2	NAB2	23.8639	25.2683	8	8	8	15	15
P32521	Actin cytoskeleton-regulatory complex protein PAN1	PAN1	26.4527	26.6778	27	27	27	23.2	23.2
P32525	Protein ECM25	ECM25	24.1561	23.8621	9	9	9	17.7	17.7
P32527	Zuotin	ZUO1	29.3012	29.1497	25	25	25	55.7	55.7
P32528	Urea amidolyase;Urea carboxylase;Allophanate hydrolase	DUR1,2	23.3087	22.298	10	10	10	7.8	7.8
P32558	FACT complex subunit SPT16	SPT16	27.4756	27.5177	25	25	25	27	27
P32561	Histone deacetylase RPD3	RPD3	24.3402	23.9996	10	10	10	30.5	30.5
P32563	V-type proton ATPase subunit a, vacuolar isoform	VPH1	24.8902	24.7031	14	14	14	18.6	18.6
P32565	26S proteasome regulatory subunit RPN2	RPN2	29.0689	29.0617	26	25	25	23.8	23.1
P32566	Cell wall assembly regulator SMI1	SMI1	22.9924	23.4091	9	9	9	24.4	24.4
P32582	Cystathionine beta-synthase	CYS4	31.5798	31.3959	42	42	42	74.2	74.2
P32588	Nuclear and cytoplasmic polyadenylated RNA-binding protein PUB1	PUB1	26.4258	26.3903	10	10	10	35.5	35.5
P32589	Heat shock protein homolog SSE1	SSE1	31.3234	31.1477	48	48	40	62.8	62.8
P32590	Heat shock protein homolog SSE2	SSE2	28.6136	28.7123	30	22	22	40.3	30
P32597	Nuclear protein STH1/NPS1	STH1	24.6616	23.8028	11	11	11	7.9	7.9
P32598	Serine/threonine-protein phosphatase PP1-2	GLC7	23.4295	24.1331	11	11	11	40.1	40.1
P32599	Fimbrin	SAC6	29.759	29.7065	27	27	27	44.1	44.1
P32602	Alpha-soluble NSF attachment protein	SEC17	27.1279	27.5311	16	16	16	58.2	58.2
P32604	Fructose-2,6-bisphosphatase	FBP26	24.7205	25.3088	17	17	17	31	31
P32608	Retrograde regulation protein 2	RTG2	25.1459	25.1357	20	20	20	41.8	41.8
P32610	V-type proton ATPase subunit D	VMA8	28.6391	28.6775	11	11	11	41	41
P32611	54S ribosomal protein RML2, mitochondrial	RML2	25.6102	26.3808	9	9	9	27	27
P32614	Fumarate reductase 1	FRD1	28.8107	28.7153	31	31	31	65.7	65.7
P32617	Chromatin-remodeling complex subunit IES6	IES6	24.353	23.543	4	4	4	19.3	19.3
P32621	Guanosine-diphosphatase	GDA1	24.9524	22.243	8	8	8	17.8	17.8
P32623	Probable glycosidase CRH2	UTR2	22.7263	23.6068	4	4	4	10.1	10.1
P32634	Negative regulator of sporulation PMD1	PMD1	24.7635	23.1342	6	6	6	5.1	5.1
P32643	Trans-aconitate 3-methyltransferase	TMT1	25.4824	25.8745	9	9	9	23.1	23.1
P32657	Chromo domain-containing protein 1	CHD1	24.9985	24.66	13	13	13	10.3	10.3
P32660	Phospholipid-transporting ATPase DNF1	DNF1	23.8593	23.3563	14	14	9	8.4	8.4
P32769	Elongation factor 1 alpha-like protein	HBS1	23.9142	23.8502	10	10	10	21.6	21.6
P32775	1,4-alpha-glucan-branching enzyme	GLC3	26.5162	26.7339	22	22	22	30.4	30.4
P32783	mRNA cap guanine-N7 methyltransferase	ABD1	22.8136	23.5763	9	9	9	23.6	23.6
P32784	Glycerol-3-phosphate O-acyltransferase 1	SCT1	23.0778	23.5803	4	4	4	3.4	3.4
P32787	Mitochondrial genome maintenance protein MGM101	MGM101	24.3697	25.3962	10	10	10	35.3	35.3
P32790	Actin cytoskeleton-regulatory complex protein SLA1	SLA1	26.3563	26.4032	22	22	22	32.4	32.4
P32793	Protein YSC84	YSC84	23.8186	23.9771	14	7	7	31.6	22.9
P32795	Mitochondrial inner membrane i-AAA protease supercomplex subunit YME1	YME1	25.6975	26.289	19	19	19	35.3	35.3
P32796	Carnitine O-acetyltransferase, mitochondrial	CAT2	26.0146	27.7441	23	23	23	35.4	35.4
P32803	Endosomal protein P24B	EMP24	24.2638	24.3408	5	5	5	25.1	25.1
P32829	Double-strand break repair protein MRE11	MRE11	23.3239	23.009	5	5	5	7.8	7.8
P32835;P32836	GTP-binding nuclear protein GSP1/CNR1;GTP-binding nuclear protein GSP2/CNR2	GSP1;GSP2	30.263	30.045	11	11	11	37.9	37.9
P32839	Mitochondrial chaperone BCS1	BCS1	24.0923	23.5644	4	4	4	9.6	9.6
P32843	Mitochondrial escape protein 2	YME2	25.4655	26.2467	20	20	20	26.9	26.9
P32860	NifU-like protein, mitochondrial	NFU1	25.1618	25.7582	10	10	10	44.1	44.1
P32861	UTP--glucose-1-phosphate uridylyltransferase	UGP1	31.1034	30.5061	30	30	30	60.5	60.5
P32864	Rab proteins geranylgeranyltransferase component A	MRS6	26.4662	26.1606	10	10	10	16.3	16.3
P32891	D-lactate dehydrogenase [cytochrome] 1, mitochondrial	DLD1	25.0211	25.9943	15	15	15	27.9	27.9
P32895	Ribose-phosphate pyrophosphokinase 1	PRS1	26.5404	26.3598	12	12	12	26.9	26.9
P32898	Mitochondrial presequence protease	CYM1	24.6846	24.6114	24	24	24	24.7	24.7
P32904	54S ribosomal protein L6, mitochondrial	MRPL6	24.3739	24.865	10	10	10	41.1	41.1
P32905;P46654	40S ribosomal protein S0-A;40S ribosomal protein S0-B	RPS0A;RPS0B	30.8552	30.7374	8	8	8	40.5	40.5
P32906	Endoplasmic reticulum mannosyl-oligosaccharide 1,2-alpha-mannosidase	MNS1	23.8228	22.7491	6	6	6	12.2	12.2
P32909	Protein SMY2	SMY2	24.562	25.1426	11	11	11	18.6	18.6
P32911	Eukaryotic translation initiation factor eIF-1	SUI1	24.934	23.4512	4	4	4	27.8	27.8
P32915	Protein transport protein SEC61	SEC61	26.5055	26.254	9	9	9	14.8	14.8
P32916	Signal recognition particle receptor subunit alpha homolog	SRP101	24.8713	25.3578	11	11	11	19.2	19.2
P32939	GTP-binding protein YPT7	YPT7	26.135	26.0227	7	7	7	46.2	46.2
P33201	Ribosome assembly factor MRT4	MRT4	22.428	24.912	7	7	7	33.5	33.5
P33204	Actin-related protein 2/3 complex subunit 4	ARC19	23.3486	23.7107	3	3	3	21.1	21.1
P33297	26S protease regulatory subunit 6A	RPT5	27.3176	27.9046	15	15	15	42.4	42.4
P33298	26S protease regulatory subunit 6B homolog	RPT3	24.3165	24.5972	12	11	11	36	33.2
P33299	26S protease regulatory subunit 7 homolog	RPT1	26.1843	26.5966	21	21	21	47.5	47.5
P33307	Importin alpha re-exporter	CSE1	25.7741	25.196	9	9	9	12.4	12.4
P33310	ATP-dependent permease MDL1, mitochondrial	MDL1	22.5929	23.8704	10	9	9	15.4	14.4
P33311	ATP-dependent permease MDL2, mitochondrial	MDL2	24.1889	24.54	10	10	9	14.5	14.5
P33315	Transketolase 2	TKL2	28.5881	29.3278	17	17	17	27.6	27.6
P33322	H/ACA ribonucleoprotein complex subunit 4	CBF5	27.7118	27.5587	18	18	18	31.9	31.9
P33324	CRAL-TRIO domain-containing protein YKL091C	YKL091C	23.8799	23.4232	6	5	5	19	19
P33327	NAD-specific glutamate dehydrogenase	GDH2	23.8085	24.0441	24	24	24	24.4	24.4
P33330	Phosphoserine aminotransferase	SER1	28.3895	28.5218	19	19	19	42.8	42.8
P33331	Nuclear transport factor 2	NTF2	29.5963	26.3134	6	6	6	47.2	47.2
P33333	Probable 1-acyl-sn-glycerol-3-phosphate acyltransferase	SLC1	27.8825	27.5691	12	12	12	36.6	36.6
P33338	Protein SLA2	SLA2	26.5832	26.13	22	22	22	30	30
P33399	La protein homolog	LHP1	23.5385	24.0437	10	10	10	30.2	30.2
P33401	Phosphoglucomutase 1	PGM1	26.0501	26.1351	17	12	12	28.8	23.5
P33416	Heat shock protein 78, mitochondrial	HSP78	28.0763	28.6523	37	37	37	51.3	51.3
P33442	40S ribosomal protein S1-A	RPS1A	29.3148	29.3482	29	11	11	65.5	26.7
P33734	Imidazole glycerol phosphate synthase hisHF;Glutamine amidotransferase;Cyclase	HIS7	27.0362	27.274	24	24	24	48.4	48.4
P33748	Zinc finger protein MSN2	MSN2	23.0152	23.1078	2	2	2	3.8	3.8
P33755	Nuclear protein localization protein 4	NPL4	23.4465	22.5855	13	13	13	27.8	27.8
P33759	37S ribosomal protein S5, mitochondrial	MRPS5	22.4425	23.6135	11	11	11	36.2	36.2
P33775	Dolichyl-phosphate-mannose--protein mannosyltransferase 1	PMT1	25.2116	24.7338	9	9	9	12.7	12.7
P33891	Protein transport protein TIP20	TIP20	23.0845	23.6339	11	11	11	18.4	18.4
P33892	Translational activator GCN1	GCN1	25.663	25.1138	45	45	45	18.3	18.3
P34077	Nucleoporin NIC96	NIC96	24.3087	24.3087	13	13	13	15.1	15.1
P34160	Nuclear cap-binding protein complex subunit 1	STO1	26.7196	26.934	12	12	12	11.4	11.4
P34163	Sterol esterase TGL1	TGL1	22.5522	23.5386	11	11	11	20.1	20.1
P34167	Eukaryotic translation initiation factor 4B	TIF3	28.1111	28.1066	24	24	24	58.3	58.3
P34216	EH domain-containing and endocytosis protein 1	EDE1	27.8659	27.7745	27	27	27	29.1	29.1
P34217	RNA-binding protein PIN4	PIN4	26.1408	25.9631	12	12	12	24.1	24.1
P34221	Protein phosphatase 2C homolog 3	PTC3	25.775	24.2637	9	7	7	23.1	19.4
P34222	Peptidyl-tRNA hydrolase 2	PTH2	26.2495	26.2488	9	9	9	46.2	46.2
P34223	UBX domain-containing protein 1	SHP1	26.3306	26.4708	16	16	16	47.5	47.5
P34227	Mitochondrial peroxiredoxin PRX1	PRX1	27.336	27.7415	16	16	16	55.2	55.2
P34237	Protein CASP	COY1	24.0428	25.3999	19	19	19	31.1	31.1
P34250	Eisosome protein SEG2	SEG2	23.7331	24.3706	18	18	18	17	17
P34251	Uncharacterized oxidoreductase YKL107W	YKL107W	23.4823	23.9283	7	7	7	25.6	25.6
P34730	Protein BMH2	BMH2	24.593	27.5372	20	4	4	64.8	15
P34760	Peroxiredoxin TSA1	TSA1	29.7838	29.8194	19	19	17	83.7	83.7
P35180	Mitochondrial import receptor subunit TOM20	TOM20	23.0045	23.9165	6	6	6	43.2	43.2
P35183;P0C5L1	Protein AST1	AST1	22.6879	24.8241	5	4	4	11.4	9.1
P35191	DnaJ homolog 1, mitochondrial	MDJ1	25.0893	26.2453	12	12	12	33.1	33.1
P35197	ADP-ribosylation factor GTPase-activating protein GCS1	GCS1	25.8958	26.1863	14	14	14	57.1	57.1
P35207	Antiviral helicase SKI2	SKI2	23.1737	22.4001	14	14	14	12.8	12.8
P35691	Translationally-controlled tumor protein homolog	TMA19	28.8435	29.0275	12	12	12	50.3	50.3
P35719	Uncharacterized protein MRP8	MRP8	28.2227	28.4429	20	20	20	80.8	80.8
P35723	Endoplasmic reticulum transmembrane protein 1	YET1	25.9252	25.2485	10	10	10	42.7	42.7
P35731	3-oxoacyl-[acyl-carrier-protein] reductase	OAR1	24.775	25.6262	8	8	8	29.5	29.5
P35732	RNA polymerase II degradation factor 1	DEF1	24.9699	26.2986	16	16	16	27.5	27.5
P35736	Uncharacterized protein YKL050C	LPX2	23.3198	22.9096	5	5	5	6.6	6.6
P35817	Bromodomain-containing factor 1	BDF1	25.4025	24.8815	14	14	14	21.6	21.6
P35844	Protein KES1	KES1	28.8886	28.6906	11	11	11	26.7	26.7
P35845	Oxysterol-binding protein homolog 1	SWH1	23.7598	24.3403	7	7	7	5.8	5.8
P35996	54S ribosomal protein L38, mitochondrial;54S ribosomal protein L34, mitochondrial	MRPL38	25.8073	27.3613	8	8	8	47.8	47.8
P38711;P35997	40S ribosomal protein S27-B;40S ribosomal protein S27-A	RPS27B;RPS27A	27.652	27.634	5	5	5	47.6	47.6
P36000	AP-1 complex subunit beta-1	APL2	25.2586	25.8574	13	13	13	15.8	15.8
P36006	Myosin-3	MYO3	23.8968	22.9681	18	12	12	17.6	11.9
P36007	Threo-3-hydroxyaspartate ammonia-lyase	SRY1	22.6577	23.0717	12	12	12	47.2	47.2
P36008	Elongation factor 1-gamma 2	TEF4	30.1736	30.2404	25	25	23	46.6	46.6
P36010	Nucleoside diphosphate kinase	YNK1	29.1933	29.1503	11	11	11	71.9	71.9
P36013	NAD-dependent malic enzyme, mitochondrial	MAE1	25.4758	25.2823	18	18	18	38.9	38.9
P36015	Synaptobrevin homolog YKT6	YKT6	25.0763	24.5488	14	14	14	66.5	66.5
P36016	Heat shock protein 70 homolog LHS1	LHS1	26.3343	26.0496	16	16	16	19.5	19.5
P36018	GTP-binding protein YPT52	YPT52	26.4681	26.6357	8	8	7	47.4	47.4
P36024	Phosphopantothenoylcysteine decarboxylase subunit SIS2	SIS2	25.989	26.2914	18	18	17	35.9	35.9
P36037	Protein DOA1	DOA1	24.8201	24.4721	16	16	16	20.4	20.4
P36041	Protein EAP1	EAP1	26.4624	26.9352	12	12	12	24.5	24.5
P36046	Mitochondrial intermembrane space import and assembly protein 40	MIA40	22.8585	24.1191	11	11	11	39.5	39.5
P36047	Protein phosphatase 1 regulatory subunit SDS22	SDS22	27.295	27.1624	14	14	14	40.8	40.8
P36048	Pre-mRNA-splicing factor SNU114	SNU114	24.5117	24.6386	14	14	14	15.4	15.4
P36049	rRNA-processing protein EBP2	EBP2	23.4073	23.4953	9	9	9	18.3	18.3
P36059	ATP-dependent (S)-NAD(P)H-hydrate dehydratase	NNR2	26.6568	26.8126	17	17	17	41.5	41.5
P36060	NADH-cytochrome b5 reductase 2;NADH-cytochrome b5 reductase p34 form;NADH-cytochrome b5 reductase p32 form	MCR1	28.9257	30.0472	21	21	21	61.9	61.9
P36076	Coenzyme A biosynthesis protein 3	CAB3	24.0765	24.1533	9	9	9	17	17
P36081	Uncharacterized protein YKL077W	YKL077W	25.005	25.215	6	6	6	10.5	10.5
P36088	Free methionine-R-sulfoxide reductase	YKL069W	25.5994	24.5525	3	3	3	25	25
P36101	tRNA threonylcarbamoyladenosine dehydratase 2	TCD2	22.8029	23.1269	13	13	13	35.6	35.6
P36105	60S ribosomal protein L14-A	RPL14A	30.9945	30.7373	12	12	2	59.4	59.4
P36108	DOA4-independent degradation protein 4	DID4	23.9132	22.7251	3	3	3	12.9	12.9
P36114	Mitochondrial outer membrane protein YKR018C	YKR018C	26.3963	26.6111	11	11	11	17.1	17.1
P36123	SIT4-associating protein SAP190	SAP190	24.5382	22.8186	4	4	4	4.4	4.4
P36136	Sedoheptulose 1,7-bisphosphatase	SHB17	23.8012	23.8231	10	10	10	41.3	41.3
P36139	Protein PET10	PET10	28.1146	28.5575	17	17	17	53.7	53.7
P36141	Putative redox protein FMP46, mitochondrial	FMP46	23.888	26.0261	5	5	5	41.4	41.4
P36147	Presequence translocated-associated motor subunit PAM17, mitochondrial	PAM17	26.1319	25.1658	4	4	4	21.3	21.3
P36148	Glycerol-3-phosphate O-acyltransferase 2	GPT2	25.2993	26.0291	12	12	12	19.4	19.4
P36152	Fe-S cluster assembly protein DRE2	DRE2	24.0151	24.0628	10	10	10	25.9	25.9
P36156	Glutathione S-transferase omega-like 2	ECM4	24.1985	24.7505	9	9	9	25.1	25.1
P36165	Lipase 4	TGL4	25.1663	25.1585	10	10	10	13.5	13.5
P36421	Tyrosine--tRNA ligase, cytoplasmic	TYS1	28.1268	28.1718	24	24	24	52.8	52.8
P36516	54S ribosomal protein L3, mitochondrial	MRPL3	22.9296	26.4558	13	13	13	36.7	36.7
P36520	54S ribosomal protein L10, mitochondrial	MRPL10	25.4534	25.9869	7	7	7	18.3	18.3
P36523	54S ribosomal protein L15, mitochondrial	MRPL15	23.9866	25.5001	5	5	5	24.1	24.1
P36525	54S ribosomal protein L24, mitochondrial	MRPL24	23.3948	24.0057	9	9	9	32.9	32.9
P36527	54S ribosomal protein L28, mitochondrial	MRPL28	22.3045	26.0922	6	6	6	34.7	34.7
P36528	54S ribosomal protein L17, mitochondrial	MRPL17	22.3481	22.6074	5	5	5	14.9	14.9
P36533	54S ribosomal protein L39, mitochondrial	MRPL39	25.4935	26.3702	2	2	2	28.6	28.6
P36775	Lon protease homolog, mitochondrial	PIM1	27.0693	27.379	28	28	28	27.4	27.4
P37012	Phosphoglucomutase 2	PGM2	31.4293	31.4126	37	37	32	64.3	64.3
P37254	Aminodeoxychorismate synthase	ABZ1	23.6966	23.4438	8	8	8	9.9	9.9
P37262	6-phosphogluconolactonase-like protein 2	SOL2	25.6469	26.183	8	8	6	34.3	34.3
P37267	Assembly factor CBP4	CBP4	22.1719	23.5114	5	5	5	27.9	27.9
P37291	Serine hydroxymethyltransferase, cytosolic	SHM2	31.6202	32.0189	38	38	37	74	74
P37292	Serine hydroxymethyltransferase, mitochondrial	SHM1	29.5545	29.693	22	21	21	47.8	46.3
P37299	Cytochrome b-c1 complex subunit 10	QCR10	23.6238	26.6553	5	5	5	48.1	48.1
P37302	Aminopeptidase Y	APE3	26.7193	26.9634	14	14	14	29.4	29.4
P37303	Low specificity L-threonine aldolase	GLY1	25.9869	25.3634	9	9	9	23.5	23.5
P37304	Protein PAM1	PAM1	24.8063	24.914	13	13	13	22.5	22.5
P37370	Verprolin	VRP1	24.5996	24.593	10	10	10	19.5	19.5
P37838	Nucleolar protein 4	NOP4	22.8127	24.4202	7	7	7	10.1	10.1
P37898	Alanine/arginine aminopeptidase	AAP1	26.0324	25.728	22	20	20	23.6	21.4
P38009	Bifunctional purine biosynthesis protein ADE17;Phosphoribosylaminoimidazolecarboxamide formyltransferase;IMP cyclohydrolase	ADE17	27.1398	26.7817	30	25	25	63.7	55.2
P38011	Guanine nucleotide-binding protein subunit beta-like protein	ASC1	29.1987	29.1375	19	19	19	57.7	57.7
P38013	Peroxiredoxin type-2	AHP1	30.7157	30.7281	13	13	13	88.1	88.1
P38061	60S ribosomal protein L32	RPL32	28.559	28.6828	9	9	9	62.3	62.3
P38063	Ribose-phosphate pyrophosphokinase 4	PRS4	25.0203	25.2561	9	7	6	30.4	27.3
P38064	54S ribosomal protein L16, mitochondrial	MRPL16	22.6319	23.9534	5	5	5	17.2	17.2
P38067	Succinate-semialdehyde dehydrogenase [NADP(+)]	UGA2	27.6618	28.3532	15	15	15	40.4	40.4
P38069	Alpha-1,2-mannosyltransferase MNN2	MNN2	25.259	25.0546	17	17	17	34.5	34.5
P38071	Enoyl-[acyl-carrier protein] reductase [NADPH, B-specific], mitochondrial	ETR1	27.7844	28.1743	24	24	24	63.9	63.9
P38075	Pyridoxamine 5-phosphate oxidase	PDX3	25.8527	25.428	10	10	10	53.5	53.5
P38080	Serine/threonine-protein kinase AKL1	AKL1	24.4726	23.4557	17	17	16	17.5	17.5
P38081	Uncharacterized glycosyl hydrolase YBR056W	MRX18	26.3594	26.138	16	16	16	24.8	24.8
P38088	Glycine--tRNA ligase 1, mitochondrial	GRS1	29.8295	29.6646	45	45	44	62.5	62.5
P38089	Protein phosphatase 2C homolog 4	PTC4	23.7956	24.5404	6	6	6	16.8	16.8
P38109	Putative serine carboxypeptidase YBR139W	ATG42	22.8048	23.8591	6	6	6	14.2	14.2
P38115	D-arabinose dehydrogenase [NAD(P)+] heavy chain	ARA1	26.4703	27.4095	11	11	11	37.8	37.8
P38122	3-methyl-2-oxobutanoate hydroxymethyltransferase	ECM31	23.4188	25.1146	8	8	8	32.4	32.4
P38127	Mitochondrial carrier protein RIM2	RIM2	24.8863	23.9709	7	7	7	18.8	18.8
P38129	Transcription initiation factor TFIID subunit 5	TAF5	23.9109	25.4668	15	15	15	25.6	25.6
P38130	Probable mannosyltransferase KTR3	KTR3	25.7068	25.6861	13	13	13	24.8	24.8
P38132	DNA replication licensing factor MCM7	MCM7	24.9366	24.8734	9	9	9	12.8	12.8
P38137	Peroxisomal-coenzyme A synthetase	PCS60	27.0989	27.7445	22	22	22	33.3	33.3
P38139	Lipid droplet hydrolase 1	LDH1	23.2446	22.4501	4	4	4	10.1	10.1
P38145	Riboflavin synthase	RIB5	24.2149	23.5679	8	8	8	30.7	30.7
P38149	Probable di- and tripeptidase DUG2	DUG2	25.1861	25.3767	13	13	13	15	15
P38153	AP-3 complex subunit mu	APM3	23.6011	24.6291	11	11	11	25.5	25.5
P38166	Protein transport protein SFT2	SFT2	23.9402	24.8076	3	3	3	16.7	16.7
P38169	Kynurenine 3-monooxygenase	BNA4	24.8715	23.7798	6	6	6	13.5	13.5
P38174	Methionine aminopeptidase 2	MAP2	24.5281	24.2249	11	11	11	29.9	29.9
P38181	Nucleoporin NUP170	NUP170	23.3248	24.0605	13	13	13	11.5	11.5
P38199	Heterogeneous nuclear rnp K-like protein 2	HEK2	25.7801	24.8899	15	15	15	45.1	45.1
P38205	Multisite-specific tRNA:(cytosine-C(5))-methyltransferase	NCL1	27.2019	27.2444	21	21	21	34.8	34.8
P38217	Importin subunit beta-2	KAP104	25.7517	25.4362	12	12	12	16.2	16.2
P38219	Obg-like ATPase 1	OLA1	31.2499	31.5005	30	30	30	68.5	68.5
P38225	Very long-chain fatty acid transport protein	FAT1	22.7232	24.469	8	8	8	13.2	13.2
P38230	Probable quinone oxidoreductase	ZTA1	26.9291	26.7277	11	11	11	30.5	30.5
P38235	Uncharacterized protein YBR053C	YBR053C	26.3771	26.4792	12	12	12	35.8	35.8
P38248	Cell wall protein ECM33	ECM33	28.5157	27.7059	8	8	8	15.6	15.6
P38249	Eukaryotic translation initiation factor 3 subunit A	RPG1	27.2016	27.2631	48	48	48	43	43
P38250	Increased sodium tolerance protein 2	IST2	26.4669	26.42	20	20	20	22.6	22.6
P38255	Transcriptional regulatory protein RXT2	RXT2	24.3085	23.7659	10	10	10	20.7	20.7
P38261	Exocyst complex component EXO84	EXO84	22.7168	23.2086	10	10	10	14.6	14.6
P38264	Inorganic phosphate transport protein PHO88	PHO88	27.851	27.7379	9	9	9	53.7	53.7
P38266	Altered inheritance of mitochondria protein 3	AIM3	23.0609	23.3566	5	5	4	6.1	6.1
P38272	SWI5-dependent HO expression protein 3	SHE3	25.7748	25.352	12	12	12	34.4	34.4
P38281	Actin patches distal protein 1	APD1	26.0056	25.9847	12	12	12	33.5	33.5
P38286	Very-long-chain 3-oxoacyl-CoA reductase	IFA38	25.2284	25.4962	6	6	6	17.9	17.9
P38295	Medium-chain fatty acid ethyl ester synthase/esterase 2	EHT1	29.2886	28.9313	18	18	18	45.5	45.5
P38297	Mitofusin FZO1	FZO1	23.4533	24.831	8	8	8	11.2	11.2
P38314	Protein SDS24	SDS24	26.633	26.0034	15	15	15	41	41
P38323	Mitochondrial clpX-like chaperone MCX1	MCX1	25.9501	26.1134	12	12	12	24.4	24.4
P38328	Actin-related protein 2/3 complex subunit 1	ARC40	25.9341	25.7646	11	11	11	29.4	29.4
P38333	Essential nuclear protein 1	ENP1	25.5837	25.231	12	12	12	34.6	34.6
P38340	Alpha N-terminal protein methyltransferase 1	TAE1	25.6839	25.0196	4	4	4	18.5	18.5
P38346	Probable target of rapamycin complex 2 subunit BIT2	BIT2	22.2431	22.5816	3	3	3	5.9	5.9
P38351	RNA polymerase II-associated protein 1	PAF1	24.4574	24.2859	14	14	14	36.9	36.9
P38353	Sec sixty-one protein homolog	SSH1	23.5393	23.8196	7	7	7	11.8	11.8
P38426	Trehalose synthase complex regulatory subunit TPS3	TPS3	26.0013	25.9861	21	18	18	25.1	22.5
P38427	Trehalose synthase complex regulatory subunit TSL1	TSL1	30.2351	30.2843	43	43	40	38.5	38.5
P38431	Eukaryotic translation initiation factor 5	TIF5	28.2324	28.1938	20	20	20	44.4	44.4
P38523	GrpE protein homolog, mitochondrial	MGE1	24.1616	24.8311	12	12	12	36.4	36.4
P38615	Serine/threonine-protein kinase RIM11/MSD1	RIM11	22.5278	23.8247	7	7	7	23.2	23.2
P38616	Protein YGP1	YGP1	30.3523	30.1747	8	8	8	30.5	30.5
P38623	Serine/threonine-protein kinase RCK2	RCK2	24.7959	23.1494	12	12	12	22.8	22.8
P38624	Proteasome subunit beta type-1	PRE3	25.3457	25.6304	10	10	10	43.7	43.7
P38625	GMP synthase [glutamine-hydrolyzing]	GUA1	27.937	27.7066	20	20	20	38.7	38.7
P38626	NADH-cytochrome b5 reductase 1	CBR1	26.4862	26.6562	18	18	18	55.3	55.3
P38627	CTP synthase 2	URA8	26.1514	25.994	19	17	17	34.4	32
P38628	Phosphoacetylglucosamine mutase	PCM1	26.3404	26.5143	18	18	18	32.3	32.3
P38629	Replication factor C subunit 3	RFC3	27.0818	27.3615	13	13	13	45.3	45.3
P38630	Replication factor C subunit 1	RFC1	25.1677	25.5754	20	20	20	25.6	25.6
P38634	Protein SIC1	SIC1	23.2478	24.6858	4	4	4	22.2	22.2
P38682	ADP-ribosylation factor GTPase-activating protein GLO3	GLO3	26.402	25.8815	15	15	15	30.2	30.2
P38687	Signal recognition particle subunit SRP68	SRP68	26.8768	26.4306	13	13	13	25.4	25.4
P38688	Signal recognition particle subunit SRP72	SRP72	23.204	22.3419	9	9	9	14.8	14.8
P38689	Ribose-phosphate pyrophosphokinase 3	PRS3	26.4909	26.427	13	13	11	31.9	31.9
P38692	Serine/threonine-protein kinase KIC1	KIC1	23.4541	24.1725	11	11	11	12.5	12.5
P38694	Putative aldehyde dehydrogenase-like protein YHR039C	MSC7	24.8138	24.39	12	12	12	20.7	20.7
P38701	40S ribosomal protein S20	RPS20	28.9979	29.0288	16	16	16	88.4	88.4
P38707	Asparagine--tRNA ligase, cytoplasmic	DED81	28.32	28.0172	26	26	26	48.4	48.4
P38708	Putative proline--tRNA ligase YHR020W	YHR020W	28.4637	27.9971	29	29	29	52.6	52.6
P38712	ATP-dependent rRNA helicase RRP3	RRP3	22.6375	24.516	8	8	8	19.8	19.8
P38715	NADPH-dependent aldose reductase GRE3	GRE3	29.3668	29.4152	24	24	24	59.3	59.3
P38716	Uncharacterized trans-sulfuration enzyme YHR112C	YHR112C	26.6879	27.0667	8	8	8	27.2	27.2
P38720	6-phosphogluconate dehydrogenase, decarboxylating 1	GND1	31.7211	31.3646	38	38	29	72.4	72.4
P38736	Golgi SNAP receptor complex member 1	GOS1	24.5995	25.0849	11	11	11	61.9	61.9
P38737	Proteasome component ECM29	ECM29	23.5748	23.5739	19	19	19	12	12
P38746	Obg-like ATPase homolog	YLF2	23.2022	25.0802	6	6	6	20	20
P38753	Class E vacuolar protein-sorting machinery protein HSE1	HSE1	23.9113	24.1655	12	12	12	36.5	36.5
P38755	Oxysterol-binding protein homolog 7	OSH7	23.9836	26.3647	9	6	6	18.5	14.2
P38756	tRNA threonylcarbamoyladenosine dehydratase 1	TCD1	22.4513	23.5999	6	6	6	12.1	12.1
P38758	Putative oxidoreductase TDA3	TDA3	26.0483	23.8643	10	10	10	20.3	20.3
P38759	Vacuolar protein sorting-associated protein 29	VPS29	26.6344	26.5591	6	6	6	25.9	25.9
P38764	26S proteasome regulatory subunit RPN1	RPN1	28.1334	28.4307	29	29	29	36.6	36.6
P38765	Uncharacterized isomerase YHI9	YHI9	23.9246	25.2167	9	9	9	33	33
P38773;P38774	2-deoxyglucose-6-phosphate phosphatase 2;2-deoxyglucose-6-phosphate phosphatase 1	DOG2;DOG1	22.7852	22.8284	9	9	9	49.2	49.2
P38779	Proteasome-interacting protein CIC1	CIC1	24.7607	24.7602	8	8	8	22.9	22.9
P38787	2-dehydropantoate 2-reductase	PAN5	25.0259	25.0981	15	15	15	44.1	44.1
P38788	Ribosome-associated complex subunit SSZ1	SSZ1	30.0782	29.9062	32	32	32	58	58
P38791	Deoxyhypusine synthase	DYS1	27.9918	27.2236	18	18	18	56.6	56.6
P38792	Exosome complex component RRP4	RRP4	24.4375	24.6263	3	3	3	10.6	10.6
P38793	tRNA (guanine(37)-N1)-methyltransferase	TRM5	25.6663	25.841	11	11	11	21.2	21.2
P38795	Glutamine-dependent NAD(+) synthetase	QNS1	23.7838	23.5333	18	18	18	24.9	24.9
P38797	Protein phosphatase 2C homolog 7, mitochondrial	PTC7	25.3467	25.8448	10	10	10	24.2	24.2
P38798	Nonsense-mediated mRNA decay protein 2	NMD2	23.1774	22.2964	11	11	11	10.1	10.1
P38800	Uncharacterized protein YHR080C	YHR080C	23.1313	23.3397	5	5	5	3.8	3.8
P38809	Uncharacterized protein YHR097C	YHR097C	23.1277	23.3713	6	6	6	21	21
P38810	SED5-binding protein 3	SFB3	26.3659	25.7538	19	19	19	27.8	27.8
P38817	ADP-ribosylation factor-binding protein GGA2	GGA2	26.4788	26.1602	13	13	13	27.2	27.2
P38821	Aspartyl aminopeptidase 4	APE4	24.3968	24.087	11	11	11	25.5	25.5
P38822	Protein BZZ1	BZZ1	25.3732	25.3861	15	15	15	22.4	22.4
P38825	Protein TOM71	TOM71	24.4532	24.7554	8	8	8	13	13
P38840	Aromatic amino acid aminotransferase 2	ARO9	22.933	23.4019	7	7	7	15.2	15.2
P38845	Cruciform DNA-recognizing protein 1;CRP1 short N-terminal subpeptide;CRP1 short C-terminal subpeptide	CRP1	25.1071	25.202	16	16	16	32.3	32.3
P38853	Kelch repeat-containing protein 1	KEL1	22.972	23.2884	24	24	24	22.2	22.2
P38858	6-phosphogluconolactonase 3	SOL3	25.5803	23.7626	12	12	12	47.8	47.8
P38861	60S ribosomal export protein NMD3	NMD3	24.3537	24.5072	12	12	12	28.2	28.2
P38863	Spindle pole body component SPC97	SPC97	23.4055	22.9219	5	5	5	6.6	6.6
P38873	Target of rapamycin complex 1 subunit KOG1	KOG1	22.8738	23.5448	8	8	8	4.6	4.6
P38875	GPI transamidase component GPI16	GPI16	26.0678	25.9538	8	8	8	16.7	16.7
P38879	Nascent polypeptide-associated complex subunit alpha	EGD2	29.0499	28.8685	10	10	10	58	58
P38881	Nucleus-vacuole junction protein 1	NVJ1	24.1817	23.4663	6	6	6	20.9	20.9
P38882	U3 small nucleolar RNA-associated protein 9	UTP9	24.6619	23.6636	12	12	12	20.7	20.7
P38884	Altered inheritance of mitochondria protein 18, mitochondrial	AIM18	22.2825	23.2181	5	5	5	15.9	15.9
P38886	26S proteasome regulatory subunit RPN10	RPN10	24.5336	25.0661	6	6	6	29.5	29.5
P38891	Branched-chain-amino-acid aminotransferase, mitochondrial	BAT1	29.3421	29.0132	19	15	15	45.8	38.2
P38910	10 kDa heat shock protein, mitochondrial	HSP10	27.4906	28.2449	8	8	8	71.7	71.7
P38911	FK506-binding nuclear protein	FPR3	28.7357	28.5386	8	8	7	20	20
P38912	Eukaryotic translation initiation factor 1A	TIF11	22.5803	22.8665	8	8	8	39.2	39.2
P38915	Transcription factor SPT8	SPT8	24.142	24.3592	6	6	6	12.3	12.3
P38920	DNA mismatch repair protein MLH1	MLH1	23.4673	23.482	9	9	9	11.2	11.2
P38922	Protein HRB1	HRB1	24.3645	23.7986	10	10	10	27.5	27.5
P38932	Vacuolar protein sorting-associated protein 45	VPS45	25.2198	24.8778	13	13	13	22.9	22.9
P38934	Nuclear segregation protein BFR1	BFR1	28.4925	28.4776	52	52	52	72.6	72.6
P38968	Protein transport protein SEC31	SEC31	28.0998	28.0703	32	32	32	26.1	26.1
P38970	Serine/threonine-protein kinase HAL5	HAL5	26.4116	26.3355	12	12	12	17.4	17.4
P38972	Phosphoribosylformylglycinamidine synthase	ADE6	28.733	28.4527	38	38	38	40	40
P38985	Signal recognition particle subunit SRP14	SRP14	25.3812	25.6275	5	5	5	29.5	29.5
P38986	L-asparaginase 1	ASP1	29.0585	28.7404	13	13	13	37.5	37.5
P38988	Mitochondrial GTP/GDP carrier protein 1	GGC1	24.6154	24.8152	15	15	15	46	46
P38990	SNF1-activating kinase 1	SAK1	23.2074	22.4858	6	6	6	6.7	6.7
P38996	Nuclear polyadenylated RNA-binding protein 3	NAB3	23.818	23.763	9	9	9	14.8	14.8
P38998	Saccharopine dehydrogenase [NAD(+), L-lysine-forming]	LYS1	27.2561	27.3408	14	14	14	39.1	39.1
P38999	Saccharopine dehydrogenase [NADP(+), L-glutamate-forming]	LYS9	27.6406	27.2482	16	16	16	41.5	41.5
P39002	Long-chain-fatty-acid--CoA ligase 3	FAA3	25.4515	25.3168	8	7	7	12	10.4
P39003;P53631;P39924;P54854;P47185	High-affinity hexose transporter HXT6	HXT6	29.5473	28.1937	16	16	2	32.8	32.8
P39006	Phosphatidylserine decarboxylase proenzyme 1, mitochondrial;Phosphatidylserine decarboxylase 1 beta chain;Phosphatidylserine decarboxylase 1 alpha chain	PSD1	26.9025	26.6382	10	10	10	24.2	24.2
P39007	Dolichyl-diphosphooligosaccharide--protein glycosyltransferase subunit STT3	STT3	24.2059	23.5735	6	6	6	10.3	10.3
P39010	Palmitoyltransferase AKR1	AKR1	24.2744	25.0756	8	8	8	11.5	11.5
P39013	Actin cytoskeleton-regulatory complex protein END3	END3	23.4458	22.6734	14	14	14	46.1	46.1
P39015	Suppressor protein STM1	STM1	28.8175	28.216	28	28	28	62.6	62.6
P39016	Suppressor protein MPT5	MPT5	23.0196	23.136	6	6	6	7.9	7.9
P39076	T-complex protein 1 subunit beta	CCT2	27.6155	27.813	21	21	21	49.5	49.5
P39077	T-complex protein 1 subunit gamma	CCT3	27.6067	28.1296	28	28	28	47.9	47.9
P39078	T-complex protein 1 subunit delta	CCT4	26.2908	26.1255	22	22	22	42.2	42.2
P39079	T-complex protein 1 subunit zeta	CCT6	25.2801	25.2771	17	17	17	39.2	39.2
P39101	Protein CAJ1	CAJ1	25.32	25.3633	12	12	12	35.8	35.8
P39105	Lysophospholipase 1	PLB1	26.9323	26.6783	6	6	6	12.7	12.7
P39107	Mannan polymerase complexes subunit MNN9	MNN9	22.4816	24.2735	4	4	4	9.9	9.9
P39109	Metal resistance protein YCF1	YCF1	26.4362	25.9249	14	14	12	8.5	8.5
P39515	Mitochondrial import inner membrane translocase subunit TIM17	TIM17	22.105	23.6798	5	5	5	49.4	49.4
P39516;P06367	40S ribosomal protein S14-B;40S ribosomal protein S14-A	RPS14B;RPS14A	29.3799	29.6256	13	13	13	71.7	71.7
P39517	ATP-dependent RNA helicase DHH1	DHH1	26.7113	26.43	14	14	14	25.9	25.9
P39522	Dihydroxy-acid dehydratase, mitochondrial	ILV3	29.3411	29.0188	28	28	28	51.5	51.5
P39523	Uncharacterized protein YMR124W	EPO1	24.1296	24.5364	13	13	13	18.9	18.9
P39526	AP-1 accessory protein LAA1	LAA1	22.4224	22.2737	7	7	7	4.2	4.2
P39533	Homocitrate dehydratase, mitochondrial	ACO2	23.2971	22.7507	16	14	14	18.8	17.7
P39676	Flavohemoprotein	YHB1	29.3999	29.3697	13	13	13	43.1	43.1
P39683	Nicotinate phosphoribosyltransferase	NPT1	27.2567	26.8055	21	21	21	54.1	54.1
P39692	Sulfite reductase [NADPH] flavoprotein component	MET10	26.5309	25.4222	20	20	20	25.1	25.1
P39705	Nucleoporin NUP60	NUP60	26.1906	26.4427	22	22	22	48.2	48.2
P39708	NADP-specific glutamate dehydrogenase 2	GDH3	25.025	26.1324	17	9	9	42.5	26.7
P39714	(R,R)-butanediol dehydrogenase	BDH1	26.0973	26.4037	9	9	9	27	27
P39726	Glycine cleavage system H protein, mitochondrial	GCV3	26.4792	26.8725	5	5	5	46.5	46.5
P39730	Eukaryotic translation initiation factor 5B	FUN12	26.9903	27.0152	34	34	34	32.8	32.8
P39742	Translocation protein SEC72	SEC72	24.6443	25.1554	8	8	8	38.3	38.3
P39743	Reduced viability upon starvation protein 167	RVS167	25.9283	25.4119	17	17	17	40.2	40.2
P39744	Nucleolar complex protein 2	NOC2	25.6838	26.0647	12	12	12	15.2	15.2
P39925	Mitochondrial respiratory chain complexes assembly protein AFG3	AFG3	26.1735	26.6487	14	14	12	19.4	19.4
P39926	Protein SSO2	SSO2	28.082	28.1092	6	6	5	21.7	21.7
P39929	Vacuolar-sorting protein SNF7	SNF7	26.8713	27.6643	7	7	7	23.3	23.3
P39935	Eukaryotic initiation factor 4F subunit p150	TIF4631	24.9741	25.0622	20	20	19	31.9	31.9
P39938	40S ribosomal protein S26-A	RPS26A	28.5838	28.3964	8	8	1	56.3	56.3
P39940	E3 ubiquitin-protein ligase RSP5	RSP5	25.7143	25.3992	17	17	17	25	25
P39944	Ubiquitin carboxyl-terminal hydrolase 5	UBP5	23.9211	23.6933	6	6	6	7.5	7.5
P39952	Mitochondrial inner membrane protein OXA1	OXA1	23.4817	22.8483	8	8	8	20.9	20.9
P39953	Mitochondrial nicotinamide adenine dinucleotide transporter 2	YEA6	22.8156	22.963	5	5	5	21.8	21.8
P39954	Adenosylhomocysteinase	SAH1	31.6666	31.4306	28	28	28	45.4	45.4
P39955	Protein SAP1	SAP1	24.6288	24.6385	13	13	12	17.9	17.9
P39958	Rab GDP-dissociation inhibitor	GDI1	27.1575	27.3191	14	14	14	35.3	35.3
P39966	Protein phosphatase 2C homolog 2	PTC2	25.0445	24.7935	16	16	14	39.7	39.7
P39968	Vacuolar protein 8	VAC8	29.0244	29.0501	12	12	12	25.1	25.1
P39969	Protein BOI2	BOI2	24.1242	24.1715	14	14	14	15.1	15.1
P39976	D-lactate dehydrogenase [cytochrome] 3	DLD3	29.6493	28.8257	28	28	27	58.3	58.3
P39986	Manganese-transporting ATPase 1	SPF1	26.9771	26.3506	28	28	28	27.6	27.6
P39990	13 kDa ribonucleoprotein-associated protein	SNU13	26.763	26.4148	6	6	6	56.3	56.3
P39994	Putative 2-hydroxyacyl-CoA lyase	YEL020C	25.2107	25.7115	7	7	7	17.1	17.1
P39998	Enhancer of mRNA-decapping protein 3	EDC3	24.6018	24.2826	11	11	11	18.5	18.5
P40008	Protein FMP52, mitochondrial	FMP52	24.931	25.2114	10	10	10	49.8	49.8
P40010	Nuclear GTP-binding protein NUG1	NUG1	25.6311	24.848	21	21	21	45.6	45.6
P40011	4-hydroxy-4-methyl-2-oxoglutarate aldolase	YER010C	25.4012	25.8015	7	7	7	38.9	38.9
P40012	Protoporphyrinogen oxidase	HEM14	27.0686	27.3076	21	21	21	45.1	45.1
P40016	26S proteasome regulatory subunit RPN3	RPN3	26.5312	26.2473	15	15	15	24.3	24.3
P40024	ABC transporter ATP-binding protein ARB1	ARB1	26.6045	25.9778	22	22	22	40	40
P40032	Prolyl 3,4-dihydroxylase TPA1	TPA1	24.7717	24.6974	9	9	9	13.8	13.8
P40035	Mitochondrial phosphate carrier protein 2	PIC2	27.3476	27.9657	18	18	18	41.7	41.7
P40037	Protein HMF1	HMF1	26.7983	26.8215	9	9	9	65.9	65.9
P40040	Protein THO1	THO1	26.1254	26.6536	8	8	8	22.5	22.5
P40046	Vacuolar transporter chaperone 1	VTC1	22.2104	26.2535	5	5	5	15.5	15.5
P40047	Aldehyde dehydrogenase 5, mitochondrial	ALD5	26.2046	25.312	17	16	16	33.7	32.1
P40051	Intermediate cleaving peptidase 55	ICP55	22.1488	23.441	7	7	7	11.2	11.2
P40053	Altered inheritance of mitochondria protein 9, mitochondrial	AIM9	28.3671	28.8212	34	34	34	52.3	52.3
P40054	D-3-phosphoglycerate dehydrogenase 1	SER3	29.134	28.8737	19	19	10	46.3	46.3
P40056	Golgi to ER traffic protein 2	GET2	24.0427	22.4422	6	6	6	34.4	34.4
P40064	Nucleoporin NUP157	NUP157	24.702	23.0134	12	12	12	9.3	9.3
P40066	Nucleoporin GLE2	GLE2	23.6657	23.7341	7	7	7	30.1	30.1
P40069	Importin subunit beta-4	KAP123	28.543	28.2724	29	29	29	35.6	35.6
P40075	Vesicle-associated membrane protein-associated protein SCS2	SCS2	23.2431	23.7274	10	10	10	57	57
P40086	Cytochrome c oxidase assembly protein COX15	COX15	23.8371	26.1255	9	9	9	13.8	13.8
P40087	DNA damage-inducible protein 1	DDI1	23.2667	23.14	10	10	10	33.4	33.4
P40093;REV__P40093	UPF0160 protein YER156C	YER156C	26.2293	26.2996	13	13	13	39.3	39.3
P40094	Conserved oligomeric Golgi complex subunit 3	COG3	22.9051	23.0155	6	6	6	9.2	9.2
P40098	Uncharacterized mitochondrial membrane protein FMP10	FMP10	24.779	25.8677	9	9	9	32	32
P40106	Glycerol-1-phosphate phosphohydrolase 2	GPP2	27.7246	26.8481	17	9	9	55.2	30.4
P40150	Heat shock protein SSB2	SSB2	32.6242	32.1312	61	61	5	84.3	84.3
P40157	Vacuolar import and degradation protein 27	VID27	24.2124	23.5911	14	14	14	19.3	19.3
P40159	Uncharacterized protein YNL208W	YNL208W	29.2913	28.4127	5	5	5	43.7	43.7
P40161	Histone chaperone RTT106	RTT106	22.4402	22.6031	7	7	7	19.8	19.8
P40185	Protein MMF1, mitochondrial	MMF1	30.0681	30.5441	9	9	9	66.9	66.9
P40187	GSY2-interacting protein PIG2	PIG2	24.8235	24.3784	8	8	8	13.6	13.6
P40202	Superoxide dismutase 1 copper chaperone	CCS1	24.8326	24.9799	8	8	8	44.2	44.2
P40208	Glucose-induced degradation protein 8	GID8	22.6819	23.1137	11	11	11	36	36
P40212	60S ribosomal protein L13-B	RPL13B	31.4979	31.233	17	17	1	61.8	61.8
P40302	Proteasome subunit alpha type-6	PRE5	27.9321	28.0966	14	14	14	46.6	46.6
P40303	Proteasome subunit alpha type-4	PRE6	26.3248	26.6988	11	11	11	47.6	47.6
P40308	Lipase 3	TGL3	24.3193	23.5662	9	9	9	17	17
P40317	Protein SOK1	SOK1	23.1788	23.9548	6	6	6	9.3	9.3
P40327	26S protease regulatory subunit 4 homolog	RPT2	28.495	28.5353	19	19	19	34.3	34.3
P40339	Replication factor C subunit 4	RFC4	24.7365	24.7084	8	8	8	33.4	33.4
P40341	Mitochondrial respiratory chain complexes assembly protein YTA12	YTA12	25.4828	24.2583	11	9	9	13.5	11.2
P40343	Vacuolar protein sorting-associated protein 27	VPS27	23.7507	24.2639	10	10	10	18.3	18.3
P40348	Replication factor C subunit 2	RFC2	25.7066	25.6151	17	17	17	44.2	44.2
P40360	Amino-acid acetyltransferase, mitochondrial	ARG2	24.9698	25.6535	7	7	7	14.5	14.5
P40362	U3 small nucleolar RNA-associated protein 18	UTP18	25.3105	25.4069	6	6	6	15.2	15.2
P40363	S-formylglutathione hydrolase	YJL068C	25.7117	25.6874	12	12	12	40.5	40.5
P40364	Mitochondrial peculiar membrane protein 1	MPM1	26.0329	27.0512	13	13	13	54	54
P40368	Nucleoporin NUP82	NUP82	24.3577	24.4893	12	12	12	19.1	19.1
P40413	T-complex protein 1 subunit epsilon	CCT5	26.9429	26.6705	20	20	20	42.9	42.9
P40433	6-phosphofructo-2-kinase 1	PFK26	25.1359	25.2276	13	13	13	19.5	19.5
P40459	Pantoate--beta-alanine ligase	PAN6	24.8955	24.2503	6	6	6	16.5	16.5
P40460	Kinetochore protein NDC80	NDC80	22.5095	22.6814	7	7	7	9	9
P40462	Protein TMA108	TMA108	25.8184	25.4882	20	20	20	24.2	24.2
P40463	Protein VHS2	VHS2	23.3789	24.4881	5	5	5	17.7	17.7
P40470	Regulator of rDNA transcription protein 14	RRT14	24.0138	23.3432	2	2	2	13.1	13.1
P40477	Nucleoporin NUP159	NUP159	25.2432	25.3077	25	25	25	24.1	24.1
P40482	Protein transport protein SEC24	SEC24	26.199	25.5767	29	29	28	33.8	33.8
P40483	Putative zinc metalloproteinase YIL108W	YIL108W	25.4274	25.7971	15	15	15	29.3	29.3
P40484	DBF2 kinase activator protein MOB1	MOB1	23.2293	23.6315	5	5	5	20.7	20.7
P40495	Homoisocitrate dehydrogenase, mitochondrial	LYS12	28.9424	29.2289	24	24	24	57.1	57.1
P40502	Altered inheritance of mitochondria protein 19, mitochondrial	AIM19	25.5413	25.7705	3	3	3	28.7	28.7
P40509	Coatomer subunit epsilon	SEC28	24.678	24.5133	5	5	5	21.3	21.3
P40510	D-3-phosphoglycerate dehydrogenase 2	SER33	26.4317	26.4342	18	9	9	46.3	24.1
P40515	Mitochondria fission 1 protein	FIS1	23.8972	24.6447	7	7	7	48.4	48.4
P40517	Ran-specific GTPase-activating protein 2	YRB2	25.8964	25.7631	10	10	10	37.9	37.9
P40518	Actin-related protein 2/3 complex subunit 5	ARC15	24.2523	22.7284	6	6	6	55.8	55.8
P87262;P40525	60S ribosomal protein L34-A;60S ribosomal protein L34-B	RPL34A;RPL34B	27.6183	27.2486	11	11	11	62.8	62.8
P40529	ADP-ribosylation factor GTPase-activating protein effector protein 2	AGE2	22.2586	22.7307	8	8	8	33.2	33.2
P40531	Protein GVP36	GVP36	29.8132	29.742	20	20	20	81.3	81.3
P40535	ATF/CREB activator 2	CST6	25.5221	25.4721	9	9	9	24.7	24.7
P40540	ER membrane protein complex subunit 5	EMC5	27.2119	27.3451	6	6	6	34	34
P40545	1-(5-phosphoribosyl)-5-[(5-phosphoribosylamino)methylideneamino] imidazole-4-carboxamide isomerase	HIS6	24.66	25.0209	4	4	4	15.7	15.7
P40553	Peroxiredoxin DOT5	DOT5	24.7123	24.9757	9	9	9	38.1	38.1
P40557	ER-retained PMA1-suppressing protein 1	EPS1	28.277	27.4322	12	12	12	17.7	17.7
P40561	RNA-binding protein SGN1	SGN1	24.9477	25.4801	7	7	7	23.6	23.6
P40580	Benzil reductase ((S)-benzoin forming) IRC24	IRC24	27.938	28.0976	12	12	12	46.8	46.8
P40581	Peroxiredoxin HYR1	HYR1	26.3794	26.4255	12	12	10	49.7	49.7
P40582	Glutathione S-transferase 1	GTT1	25.4111	25.1704	16	16	16	54.7	54.7
P40693	Ribosome biogenesis protein RLP7	RLP7	24.1134	23.1451	7	7	7	19.6	19.6
P40825	Alanine--tRNA ligase, mitochondrial	ALA1	29.2313	28.8877	40	40	40	44.5	44.5
P40893	Regulation of enolase protein 1	REE1	26.9981	26.8985	11	11	11	66.2	66.2
P40956	Protein GTS1	GTS1	23.4406	23.8549	4	4	4	12.4	12.4
P40957	Spindle assembly checkpoint component MAD1	MAD1	22.9491	23.8402	9	9	9	12.6	12.6
P40961	Prohibitin-1	PHB1	26.9349	27.4676	10	10	10	50.5	50.5
P40970	Serine palmitoyltransferase 2	LCB2	23.8773	24.1583	9	9	9	14.3	14.3
P40991	25S rRNA (cytosine(2870)-C(5))-methyltransferase	NOP2	28.6991	28.7559	18	18	18	31.9	31.9
P41058	40S ribosomal protein S29-B	RPS29B	23.7482	24.717	5	5	5	46.4	46.4
P41277	Glycerol-1-phosphate phosphohydrolase 1	GPP1	31.8768	31.218	22	22	14	68	68
P41318	Target of rapamycin complex subunit LST8	LST8	22.6187	22.8757	4	4	4	15.8	15.8
P41338	Acetyl-CoA acetyltransferase	ERG10	30.4214	30.4109	19	19	19	67.3	67.3
P41734	Isoamyl acetate-hydrolyzing esterase	IAH1	23.599	24.1099	5	5	5	19.7	19.7
P41805	60S ribosomal protein L10	RPL10	29.1917	29.2036	29	29	29	82.8	82.8
P41807	V-type proton ATPase subunit H	VMA13	28.7238	28.3908	21	21	21	39.5	39.5
P41810	Coatomer subunit beta	SEC26	27.2101	26.6815	20	20	20	22.9	22.9
P41811	Coatomer subunit beta	SEC27	28.1419	27.9431	26	26	26	33.4	33.4
P41812	Ribonucleases P/MRP protein subunit POP1	POP1	23.2074	23.0286	9	9	9	10.1	10.1
P41814	tRNA (adenine(58)-N(1))-methyltransferase non-catalytic subunit TRM6	GCD10	22.7372	24.5434	5	5	5	12.8	12.8
P41835	Thiamine biosynthetic bifunctional enzyme;Thiamine-phosphate synthase;Hydroxyethylthiazole kinase	THI6	25.8796	26.4806	16	16	16	43.1	43.1
P41911	Glycerol-3-phosphate dehydrogenase [NAD(+)] 2, mitochondrial	GPD2	23.9593	24.2561	14	13	13	41.8	38.4
P41920	Ran-specific GTPase-activating protein 1	YRB1	26.5071	25.8486	9	9	9	48.8	48.8
P41921	Glutathione reductase	GLR1	28.8707	29.0501	15	15	15	37.3	37.3
P41940	Mannose-1-phosphate guanyltransferase	PSA1	30.1261	29.7404	22	22	22	60.9	60.9
P42826	Xylulose kinase	XKS1	25.8973	26.2326	18	18	18	30.2	30.2
P42840	Uncharacterized membrane protein YNL320W	YNL320W	23.1694	23.4014	3	3	3	12	12
P42842	Essential for maintenance of the cell wall protein 1	EMW1	24.7911	24.6664	14	14	14	15.3	15.3
P42846	Protein KRI1	KRI1	23.3636	23.5254	10	10	10	20	20
P42847	37S ribosomal protein S18, mitochondrial	MRPS18	24.3802	24.8252	6	6	6	29.5	29.5
P42900	Sigma-like sequence protein 1, mitochondrial	SLS1	22.2705	22.9598	8	8	8	12.1	12.1
P42935	Elongator complex protein 2	ELP2	25.5814	25.6777	11	11	11	13.8	13.8
P42936	Putative elongation factor 1 gamma homolog	YGR201C	23.3062	23.4601	4	4	4	20	20
P42940	Probable electron transfer flavoprotein subunit beta	CIR1	26.3972	26.6561	17	17	17	69.3	69.3
P42943	T-complex protein 1 subunit eta	CCT7	27.4575	27.396	25	25	25	47.3	47.3
P42945	U3 small nucleolar RNA-associated protein 10	UTP10	23.1828	24.1582	14	14	14	9.8	9.8
P43123	UDP-N-acetylglucosamine pyrophosphorylase	QRI1	26.9882	27.135	17	17	17	31.4	31.4
P43535	Protein GCN20	GCN20	25.9801	25.5602	16	16	16	22.5	22.5
P53824;P43545	Probable pyridoxal 5-phosphate synthase subunit SNZ2;Probable pyridoxal 5-phosphate synthase subunit SNZ3	SNZ2;SNZ3	23.8774	25.8922	17	10	10	57	46.3
P43554	SWI/SNF global transcription activator complex subunit SWP82	SWP82	24.0854	24.3925	8	8	8	10.6	10.6
P43555	Protein EMP47	EMP47	24.6175	23.397	13	13	12	34.8	34.8
P43558	Ubiquitin thioesterase OTU1	OTU1	25.4634	25.8344	9	9	9	39.9	39.9
P43561	Iron transport multicopper oxidase FET5	FET5	25.2609	24.379	4	4	4	6.9	6.9
P43568	Serine/threonine-protein kinase CAK1	CAK1	24.4995	24.505	9	9	9	21.2	21.2
P43574	Transcriptional regulatory protein GAT1	GAT1	23.9343	23.9553	6	6	6	13.7	13.7
P43582	WW domain-containing protein WWM1	WWM1	23.7817	23.9032	3	3	3	33.6	33.6
P43585	Vacuolar transporter chaperone 2	VTC2	27.1953	27.0324	20	20	19	21	21
P43586	60S ribosomal subunit assembly/export protein LOC1	LOC1	22.4833	23.2902	4	4	4	22.5	22.5
P43588	Ubiquitin carboxyl-terminal hydrolase RPN11	RPN11	24.2059	25.3614	11	11	11	41.2	41.2
P43593	Ubiquitin carboxyl-terminal hydrolase 6	UBP6	26.0496	26.0196	23	23	23	48.5	48.5
P43598	Inhibitor of glycogen debranching 1	IGD1	22.0492	25.0109	7	7	7	66.7	66.7
P43603	LAS seventeen-binding protein 3	LSB3	27.7863	28.3776	19	19	12	32	32
P43609	Chromatin structure-remodeling complex protein RSC8	RSC8	23.4188	25.1239	19	19	19	29.6	29.6
P43612	SIT4-associating protein SAP155	SAP155	22.4111	24.3072	10	10	10	10.1	10.1
P43613	ER-localized J domain-containing protein 5	ERJ5	25.0455	24.3915	5	5	5	14.6	14.6
P43616	Cys-Gly metallodipeptidase DUG1	DUG1	28.7878	28.7738	25	25	25	60.1	60.1
P43619	Nicotinate-nucleotide pyrophosphorylase [carboxylating]	BNA6	28.2676	28.2678	11	11	11	35.6	35.6
P43621	Coatomer subunit delta	RET2	25.2995	25.2321	14	14	14	22.3	22.3
P43636	Alpha-1,3/1,6-mannosyltransferase ALG2	ALG2	23.3318	22.4932	5	5	5	12.7	12.7
P43638	MAP-homologous protein 1	MHP1	23.3219	23.4459	16	16	16	12	12
P45978	Protein SCD6	SCD6	23.287	22.9005	7	7	7	26.1	26.1
P46151	Methylenetetrahydrofolate reductase 1	MET12	23.8947	22.8798	12	12	12	21.9	21.9
P46367	Potassium-activated aldehyde dehydrogenase, mitochondrial	ALD4	31.7092	31.8713	41	41	40	79.6	79.6
P46655	Glutamate--tRNA ligase, cytoplasmic	GUS1	29.7139	29.7093	46	46	46	53.2	53.2
P46669	DNA-directed RNA polymerase I subunit RPA43	RPA43	23.0224	23.5715	6	6	6	16.3	16.3
P46672	tRNA-aminoacylation cofactor ARC1	ARC1	29.504	29.5012	20	20	20	51.9	51.9
P46675	Protein STU2	STU2	25.5581	25.6908	12	12	12	17	17
P46676	Suppressor of mar1-1 protein	SUM1	24.4568	24.6642	11	11	11	11.9	11.9
P46680	Actin-interacting protein 1	AIP1	26.6515	26.6186	19	19	19	39.8	39.8
P46681	D-lactate dehydrogenase [cytochrome] 2, mitochondrial	DLD2	25.6475	26.4154	16	15	15	30.2	28.7
P46682	AP-3 complex subunit beta	APL6	23.2141	23.6195	11	11	11	15.8	15.8
P46683	Ankyrin repeat-containing protein YAR1	YAR1	22.6826	23.3686	8	8	8	44.5	44.5
P46949	Protein FYV8	FYV8	22.3974	24.5454	7	7	7	9.4	9.4
P46956	Inorganic phosphate transporter PHO86	PHO86	23.7843	24.4405	6	6	6	18.3	18.3
P46974	Respiration factor 2	RSF2	23.3562	22.9169	9	9	9	6.4	6.4
P46989	Autophagy-related protein 27	ATG27	25.7154	25.0177	6	6	6	25.1	25.1
P46990	60S ribosomal protein L17-B	RPL17B	30.9229	30.3667	15	15	1	60.9	60.9
P47018	Maintenance of telomere capping protein 1	MTC1	26.261	26.9449	17	17	17	40.6	40.6
P47025	Mitochondrial division protein 1	MDV1	22.8815	24.4618	13	13	13	21.1	21.1
P47031	Mitochondrial outer membrane protein IML2	IML2	25.3286	24.857	18	18	18	24.5	24.5
P47035	Nucleolar protein NET1	NET1	25.34	25.3641	29	29	29	27.8	27.8
P47039	Probable kynurenine--oxoglutarate transaminase BNA3	BNA3	27.2567	27.4642	13	13	13	35.1	35.1
P47044	LOG family protein YJL055W	LOG1	28.2315	27.8043	8	8	8	43.3	43.3
P47045	Mitochondrial import inner membrane translocase subunit TIM54	TIM54	25.0344	25.9736	6	6	6	18.6	18.6
P47047	ATP-dependent RNA helicase DOB1	MTR4	25.6053	25.3705	13	13	13	14.6	14.6
P47068	Myosin tail region-interacting protein MTI1	BBC1	27.3541	27.9381	51	51	51	52.9	52.9
P47075	Vacuolar transporter chaperone 4	VTC4	27.7411	27.5416	17	17	17	20	20
P47079	T-complex protein 1 subunit theta	CCT8	28.648	28.5286	23	23	23	48.8	48.8
P47085	MEMO1 family protein YJR008W	MHO1	23.9039	23.6186	11	11	11	32.8	32.8
P47089	Translation machinery-associated protein 22	TMA22	24.0092	23.9787	3	3	3	19.7	19.7
P47096	3-hydroxyanthranilate 3,4-dioxygenase	BNA1	25.1761	26.9097	8	8	8	46.3	46.3
P47104	Regulator of V-ATPase in vacuolar membrane protein 1	RAV1	23.2726	23.2452	9	9	9	7.6	7.6
P47116	Serine/threonine-protein kinase PTK2/STK2	PTK2	23.6181	24.5353	15	15	15	26.7	26.7
P47117	Actin-related protein 3	ARP3	27.6851	27.3041	21	21	21	53.7	53.7
P47125	Indoleamine 2,3-dioxygenase	BNA2	24.9013	23.3571	11	11	11	27.2	27.2
P47127	Altered inheritance of mitochondria protein 24, mitochondrial	AIM24	25.7984	26.6599	15	15	15	36.3	36.3
P47129	Assembly-complementing factor 4	ACF4	23.449	23.8201	6	6	6	23.9	23.9
P47130	Cop9 signalosome complex subunit 12	CSN12	23.8194	25.2476	4	4	4	8.7	8.7
P47133	ER membrane protein complex subunit 2	EMC2	22.4955	24.753	6	6	6	23.3	23.3
P47135	Protein JSN1	JSN1	24.9664	25.0579	18	18	17	19.6	19.6
P47136	Bud site selection protein 4	BUD4	23.372	22.3893	5	5	5	3.2	3.2
P47137	Uncharacterized oxidoreductase YJR096W	YJR096W	25.6982	25.7351	14	14	14	46.5	46.5
P47143	Adenosine kinase	ADO1	29.1861	28.7695	14	14	14	58.5	58.5
P47154	CAAX prenyl protease 1	STE24	24.53	24.5358	8	8	8	16.1	16.1
P47160	Epsin-3	ENT3	23.6133	24.7207	13	13	13	23.5	23.5
P47165	Xanthine phosphoribosyltransferase 1	XPT1	23.7911	23.1475	6	6	6	37.8	37.8
P47169	Sulfite reductase [NADPH] subunit beta	MET5	28.0967	27.3218	28	28	27	25.1	25.1
P47176	Branched-chain-amino-acid aminotransferase, cytosolic	BAT2	27.5258	27.6272	21	21	17	59.8	59.8
P47177	Putative nitronate monooxygenase	YJR149W	24.0885	23.8914	6	6	6	15.8	15.8
P47181	Uncharacterized protein YJR154W	YJR154W	23.4558	22.3777	7	7	7	22	22
P47771	Aldehyde dehydrogenase [NAD(P)+] 1	ALD2	27.1978	27.0792	26	8	8	59.1	23.3
P47818	Protein CCC1	CCC1	23.7595	23.5107	5	5	5	19.9	19.9
P47912	Long-chain-fatty-acid--CoA ligase 4	FAA4	26.9498	26.6606	18	17	16	32.6	31.3
P48015	Aminomethyltransferase, mitochondrial	GCV1	26.792	27.8822	19	19	19	54.5	54.5
P48164	40S ribosomal protein S7-B	RPS7B	30.1938	29.4718	23	23	12	86.8	86.8
P48231	Tricalbin-2	TCB2	24.6203	23.4149	14	14	14	13.2	13.2
P48237	Mitochondrial group I intron splicing factor CCM1	CCM1	23.0622	23.2822	4	4	4	5.3	5.3
P48361	Activator of SKN7 protein 10	ASK10	22.9987	22.6101	6	6	6	8.4	8.4
P48362	Protein HGH1	HGH1	25.4555	25.7598	9	9	9	24.4	24.4
P48415	COPII coat assembly protein SEC16	SEC16	27.089	27.0083	45	45	45	28.3	28.3
P48445	Biotin--protein ligase;Biotin--[methylmalonyl-CoA-carboxytransferase] ligase;Biotin--[propionyl-CoA-carboxylase [ATP-hydrolyzing]] ligase;Biotin--[methylcrotonoyl-CoA-carboxylase] ligase;Biotin--[acetyl-CoA-carboxylase] ligase	BPL1	25.5046	25.5879	14	14	14	26.4	26.4
P48510	Ubiquitin domain-containing protein DSK2	DSK2	25.2652	25.0568	7	7	7	35.9	35.9
P48524	Ubiquitin ligase-binding protein BUL1	BUL1	26.2775	26.154	10	10	10	10.1	10.1
P48525	Glutamate--tRNA ligase, mitochondrial	MSE1	23.4322	24.8729	5	5	5	7.1	7.1
P48527	Tyrosine--tRNA ligase, mitochondrial	MSY1	24.4443	25.1446	10	10	10	22.4	22.4
P48562	Serine/threonine-protein kinase CLA4	CLA4	22.6401	22.7053	11	11	10	20.9	20.9
P48582	Vacuolar-sorting protein BRO1	BRO1	26.4689	26.5865	21	21	21	23.8	23.8
P48589	40S ribosomal protein S12	RPS12	29.4301	29.3504	8	8	8	55.2	55.2
P48836	V-type proton ATPase subunit G	VMA10	24.4495	24.9416	9	9	9	50.9	50.9
P48837	Nucleoporin NUP57	NUP57	25.7286	24.6715	9	9	9	19.6	19.6
P49017	2-methoxy-6-polyprenyl-1,4-benzoquinol methylase, mitochondrial	COQ5	24.3719	25.0044	7	7	7	20.2	20.2
P49089	Asparagine synthetase [glutamine-hydrolyzing] 1	ASN1	28.1846	27.8416	25	25	19	39.5	39.5
P49090	Asparagine synthetase [glutamine-hydrolyzing] 2	ASN2	27.1582	27.0684	24	18	18	41.8	34.3
P49095	Glycine dehydrogenase (decarboxylating), mitochondrial	GCV2	24.7581	25.62	20	20	20	25.3	25.3
P49166	60S ribosomal protein L37-A	RPL37A	26.1091	25.9491	13	13	8	64.8	64.8
P49167	60S ribosomal protein L38	RPL38	28.6964	28.6508	8	8	8	76.9	76.9
P49334	Mitochondrial import receptor subunit TOM22	TOM22	24.9804	25.1083	7	7	7	48	48
P49367	Homoaconitase, mitochondrial	LYS4	25.2075	25.041	17	17	17	32.9	32.9
P49435	Adenine phosphoribosyltransferase 1	APT1	27.4833	25.1303	6	6	6	21.9	21.9
P49573	Copper transport protein CTR1	CTR1	23.2598	22.5074	7	7	7	20.4	20.4
P49626	60S ribosomal protein L4-B	RPL4B	26.571	26.378	29	2	2	70.2	4.4
P49687	Nucleoporin NUP145;Nucleoporin NUP145N;Nucleoporin NUP145C	NUP145	25.3456	25.7266	18	18	18	19.4	19.4
P49723	Ribonucleoside-diphosphate reductase small chain 2	RNR4	30.3892	30.3537	25	25	25	64.1	64.1
P49954	Probable hydrolase NIT3	NIT3	25.4119	24.4505	12	12	12	40.2	40.2
P50085	Prohibitin-2	PHB2	27.0948	27.59	15	15	15	43.5	43.5
P50086	Probable 26S proteasome regulatory subunit p28	NAS6	24.9065	24.6038	12	12	12	42.1	42.1
P50087	MICOS subunit MIC26	MIC26	24.1722	22.1417	7	7	7	33.5	33.5
P50090	Kelch repeat-containing protein 2	KEL2	23.5564	22.4981	4	4	4	5.6	5.6
P50094	Inosine-5-monophosphate dehydrogenase 4	IMD4	26.4372	26.0478	16	7	7	36.1	19.8
P50095;O42831	Inosine-5-monophosphate dehydrogenase 3	IMD3	27.5223	27.3697	22	22	9	50.9	50.9
P50109	Protein PSP2	PSP2	25.1863	25.543	9	9	9	21.4	21.4
P50264	Polyamine oxidase FMS1	FMS1	24.3509	24.5134	8	8	8	13.8	13.8
P50277	Adenosylmethionine-8-amino-7-oxononanoate aminotransferase	BIO3	28.1665	27.9338	14	14	14	35.4	35.4
P50875	Transcription factor SPT20	SPT20	23.2983	22.9335	5	5	5	10.6	10.6
P50896	Protein PSP1	PSP1	24.1784	25.0667	15	15	14	24.4	24.4
P51402	60S ribosomal protein L37-B	RPL37B	23.6079	23.4417	11	6	6	61.4	34.1
P51601	GTP cyclohydrolase 1	FOL2	25.6562	25.4553	7	7	7	28.4	28.4
P51996	GTP-binding protein YPT32/YPT11	YPT32	26.3785	26.5493	10	10	4	48.2	48.2
P52488	Ubiquitin-activating enzyme E1-like	UBA2	24.798	25.1743	17	17	17	37.1	37.1
P52489	Pyruvate kinase 2	PYK2	24.5104	25.177	17	14	14	34	30.2
P52490	Ubiquitin-conjugating enzyme E2 13	UBC13	25.6101	25.5371	5	5	5	34	34
P52593	Nucleoporin NUP188	NUP188	23.5468	24.3229	11	11	11	5.9	5.9
P52893	Probable alanine aminotransferase, mitochondrial	ALT1	26.3652	26.4279	10	10	10	25.7	25.7
P52910	Acetyl-coenzyme A synthetase 2	ACS2	28.3128	28.2699	21	20	20	31.5	31.5
P52917	Vacuolar protein sorting-associated protein 4	VPS4	24.5701	24.5158	17	17	17	33.6	33.6
P53010	PAB-dependent poly(A)-specific ribonuclease subunit PAN2	PAN2	23.8582	24.0525	15	15	15	15	15
P53011	Nucleoporin SEH1	SEH1	24.3859	24.4039	9	9	9	23.5	23.5
P53012	FIT family protein SCS3	SCS3	24.3121	23.0633	3	3	3	11.1	11.1
P53044	Ubiquitin fusion degradation protein 1	UFD1	26.2807	26.8866	12	12	12	31	31
P53064	RNA polymerase-associated protein RTF1	RTF1	24.7813	23.9626	9	9	9	15.4	15.4
P53067	Importin subunit beta-5	KAP114	23.2781	23.8198	5	5	5	4.6	4.6
P53072	tRNA acetyltransferase TAN1	TAN1	25.6733	25.6706	7	7	7	25.3	25.3
P53073	ER membrane protein complex subunit 4	EMC4	25.082	23.8628	7	7	7	42.1	42.1
P53075	Outer spore wall assembly protein SHE10	SHE10	26.7729	26.9536	18	18	18	28.4	28.4
P53081	NGG1-interacting factor 3	NIF3	27.3144	27.6764	16	16	16	66.7	66.7
P53090	Aromatic/aminoadipate aminotransferase 1	ARO8	29.9009	29.5707	19	19	19	41	41
P53091	DNA replication licensing factor MCM6	MCM6	24.1282	23.9531	12	12	12	13.1	13.1
P53095	D-serine dehydratase	DSD1	25.045	24.8014	11	11	11	26.2	26.2
P53101	Cystathionine beta-lyase	STR3	23.6185	23.5356	7	7	7	15.5	15.5
P53110	Uncharacterized protein YGL159W	YGL159W	22.2367	23.4441	7	7	7	19.2	19.2
P53111	NADPH-dependent aldehyde reductase ARI1	ARI1	25.7631	24.7539	12	12	11	42.7	42.7
P53115	Putative DNA helicase INO80	INO80	22.544	23.9449	16	16	16	10.2	10.2
P53128	Methylenetetrahydrofolate reductase 2	MET13	22.5958	23.1427	10	10	10	21.7	21.7
P53130	Heterotrimeric G protein gamma subunit GPG1	GPG1	22.9383	22.044	3	3	3	22.2	22.2
P53131	Pre-mRNA-splicing factor ATP-dependent RNA helicase PRP43	PRP43	24.6108	23.2423	14	14	13	14.7	14.7
P53136	Ribosome biogenesis protein NSA1	NSA1	23.5218	23.1375	7	7	7	14.7	14.7
P53140	Protein RMD9, mitochondrial	RMD9	24.1974	25.138	10	10	10	18.6	18.6
P53141	Myosin light chain 1	MLC1	23.3982	24.8151	9	9	9	38.3	38.3
P53145	Large subunit GTPase 1	LSG1	25.1951	25.1456	15	15	15	20.9	20.9
P53155	Uncharacterized protein YGL082W	YGL082W	23.6447	24.0281	9	9	9	28.3	28.3
P53163	54S ribosomal protein L12, mitochondrial	MNP1	25.695	25.7935	11	11	11	64.4	64.4
P53164	NADH pyrophosphatase	NPY1	25.1459	23.6006	8	8	8	22.4	22.4
P53168	DASH complex subunit DUO1	DUO1	23.7713	24.224	11	11	11	50.6	50.6
P53170	[Pyruvate dehydrogenase (acetyl-transferring)] kinase 2, mitochondrial	PKP2	22.9877	23.3093	4	4	4	8.1	8.1
P53171	Genetic interactor of prohibitin 7, mitochondrial	GEP7	23.3194	24.2147	5	5	5	17.8	17.8
P53172	Protein SDS23	SDS23	22.7365	24.1752	12	12	12	39.1	39.1
P53183	Putative uncharacterized oxidoreductase YGL039W	YGL039W	25.1849	21.9774	10	9	9	39.7	37.6
P53184	Nicotinamidase	PNC1	27.2127	27.4779	5	5	5	31.5	31.5
P53199	Sterol-4-alpha-carboxylate 3-dehydrogenase, decarboxylating	ERG26	26.18	24.1683	7	7	7	24.1	24.1
P53200	Protein-lysine N-methyltransferase EFM5	EFM5	23.0431	22.8094	4	4	4	16.1	16.1
P53206	Putative cysteine synthase	YGR012W	26.614	26.6823	13	13	13	33.8	33.8
P53210	Uncharacterized protein YGR017W	YGR017W	24.9943	25.4251	10	10	10	30.3	30.3
P53212	Probable transcriptional regulatory protein HAH1	YGR021W	24.805	26.1247	10	10	10	31.7	31.7
P53221	60S ribosomal protein L26-B	RPL26B	27.6275	26.7701	18	4	4	72.4	9.4
P53228	Transaldolase NQM1	NQM1	26.7647	26.8995	19	18	18	58.9	58.9
P53235	Eukaryotic translation initiation factor 2A	YGR054W	26.5104	26.4166	18	18	18	31.3	31.3
P53250	Twinfilin-1	TWF1	25.6829	25.9021	11	11	11	41.6	41.6
P53252	Sphingolipid long chain base-responsive protein PIL1	PIL1	29.7498	30.1767	28	28	26	60.8	60.8
P53254	U3 small nucleolar RNA-associated protein 22	UTP22	24.4118	23.5641	15	15	15	12.8	12.8
P53256	Exosome complex component RRP46	RRP46	25.7313	25.9222	4	4	4	20.2	20.2
P53258	GTPase-activating protein GYP2	MDR1	24.6076	23.3188	12	12	12	14.3	14.3
P53261	Pescadillo homolog	NOP7	24.8879	23.3616	13	13	13	24	24
P53265	Uncharacterized protein YGR111W	YGR111W	24.6927	24.6432	8	8	8	26.2	26.2
P53273	Uncharacterized vacuolar membrane protein YGR125W	VSB1	24.7106	24.7359	6	6	6	6.5	6.5
P53275	Uncharacterized protein YGR127W	YGR127W	26.6005	27.2357	10	10	10	29.2	29.2
P53276	U3 small nucleolar RNA-associated protein 8	UTP8	25.3368	24.6085	10	10	10	18.9	18.9
P53278	Uncharacterized protein YGR130C	YGR130C	27.1298	27.1933	24	24	24	24.8	24.8
P53292	37S ribosomal protein S35, mitochondrial	MRPS35	24.1721	25.3802	12	12	12	35.1	35.1
P53295	Ribosome-interacting GTPase 2	RBG2	23.7664	24.2674	11	11	11	27.2	27.2
P53297	PAB1-binding protein 1	PBP1	23.4158	23.8088	13	13	13	22.6	22.6
P53299	Mitochondrial import inner membrane translocase subunit TIM13	TIM13	22.8615	25.1045	6	6	6	65.7	65.7
P53312	Succinyl-CoA ligase [ADP-forming] subunit beta, mitochondrial	LSC2	27.052	27.8533	30	30	30	69.6	69.6
P53313	Protein SDA1	SDA1	23.6637	23.3354	3	3	3	4.4	4.4
P53315	6-phosphogluconolactonase 4	SOL4	27.949	27.5027	6	6	6	25.5	25.5
P53316	Uncharacterized RNA-binding protein YGR250C	YGR250C	25.2153	25.3272	16	16	16	24.8	24.8
P53318	Ubiquinone biosynthesis monooxygenase COQ6, mitochondrial	COQ6	25.8047	26.4057	11	11	11	23	23
P53319	6-phosphogluconate dehydrogenase, decarboxylating 2	GND2	28.7613	29.0828	20	11	11	48.8	30.1
P53334	Probable family 17 glucosidase SCW4	SCW4	23.637	24.8656	8	8	8	24.6	24.6
P53336	Putative methyltransferase YGR283C	YGR283C	22.6163	22.7196	5	5	5	18.5	18.5
P53337	ER-derived vesicles protein ERV29	ERV29	24.3692	22.3955	5	5	5	22.9	22.9
P53549	26S protease subunit RPT4	RPT4	27.4167	27.2515	17	17	15	36.2	36.2
P53552	THO complex subunit 2	THO2	24.5637	24.5654	18	18	18	11.3	11.3
P53598	Succinyl-CoA ligase [ADP-forming] subunit alpha, mitochondrial	LSC1	30.0804	30.6637	20	20	20	60.5	60.5
P53622	Coatomer subunit alpha	COP1	28.3358	28.2894	26	26	26	27.3	27.3
P53630	Dethiobiotin synthetase	BIO4	25.9437	25.446	9	9	9	63.7	63.7
P53633	Prenylated Rab acceptor 1	YIP3	27.0168	27.0659	8	8	8	38.1	38.1
P53691	Peptidyl-prolyl cis-trans isomerase CPR6	CPR6	28.0932	28.3223	21	21	21	59.3	59.3
P53720	tRNA-dihydrouridine(20) synthase [NAD(P)+]	SMM1	24.3793	24.2762	8	8	8	22.1	22.1
P53723	UPF0674 endoplasmic reticulum membrane protein YNR021W	YNR021W	26.3828	26.0535	9	9	9	24.8	24.8
P53733	37S ribosomal protein S19, mitochondrial	RSM19	23.1732	25.6209	4	4	4	42.9	42.9
P53734	ATP-dependent RNA helicase DBP6	DBP6	24.3075	23.1175	13	13	13	23.7	23.7
P53735	Protein ZRG17	ZRG17	23.4134	22.4144	5	5	5	8.4	8.4
P53736	Uncharacterized protein YNR040W	MRX15	23.0102	23.3851	5	5	5	25.4	25.4
P53741	UBP3-associated protein BRE5	BRE5	23.5819	23.4444	9	9	9	19.6	19.6
P53742	Nucleolar GTP-binding protein 2	NOG2	24.9366	24.0642	11	11	11	22.4	22.4
P53834	Hsp90 co-chaperone HCH1	HCH1	25.8758	26.4916	9	9	9	60.1	60.1
P53839	Glyoxylate reductase 1	GOR1	27.5493	27.3892	11	11	11	38.9	38.9
P53848	Folic acid synthesis protein FOL1;Dihydroneopterin aldolase;2-amino-4-hydroxy-6-hydroxymethyldihydropteridine pyrophosphokinase;Dihydropteroate synthase	FOL1	26.2206	26.0488	11	11	11	10.6	10.6
P53852	Cysteine--tRNA ligase	CRS1	26.5986	26.2211	27	27	27	37	37
P53859	Exosome complex component CSL4	CSL4	23.0937	23.3185	5	5	5	19.9	19.9
P53860	Phosphatidylinositol transfer protein PDR16	PDR16	24.6909	25.2	8	8	8	20.8	20.8
P53868	Alpha-1,2-mannosyltransferase ALG9	ALG9	25.5116	25.5578	7	7	7	13.9	13.9
P53875	54S ribosomal protein L19, mitochondrial	MRPL19	24.8212	25.4767	8	8	8	60.1	60.1
P53878	Uncharacterized oxidoreductase YNL181W	PBR1	25.0264	23.5037	7	7	7	23.6	23.6
P53879	GTP-binding protein RHO5	RHO5	24.3218	24.0403	11	11	11	40.5	40.5
P53885	Signal transduction protein MDG1	MDG1	22.855	22.7792	12	12	12	46.4	46.4
P53889	Uncharacterized mitochondrial hydrolase FMP41	FMP41	25.9164	26.0474	9	9	9	36.3	36.3
P53893	Ribosome assembly protein 1	RIA1	24.7127	24.3988	9	9	9	10.1	10.1
P53897	mRNA stability protein IGO1	IGO1	22.5427	23.4886	4	4	4	33.3	33.3
P53912	Uncharacterized protein YNL134C	YNL134C	28.9511	28.9865	18	18	18	54	54
P53920	Pro-apoptotic serine protease NMA111	NMA111	25.2818	24.7676	12	12	12	12.3	12.3
P53933	Phosphatidate phosphatase APP1	APP1	22.9207	24.3376	9	9	9	15.3	15.3
P53941	U3 small nucleolar ribonucleoprotein protein IMP4	IMP4	23.895	24.2536	8	8	8	22.1	22.1
P53953	SED5-binding protein 2	SFB2	25.2253	23.9248	14	13	13	16.6	15.2
P53954	GDP-Man:Man(3)GlcNAc(2)-PP-Dol alpha-1,2-mannosyltransferase	ALG11	23.3562	23.5423	10	10	10	17	17
P53958	Protein BOP3	BOP3	23.5039	23.9255	4	4	4	13.6	13.6
P53969	Sorting assembly machinery 50 kDa subunit	SAM50	24.6718	25.1912	7	7	7	17.8	17.8
P53978	Elongation factor 3B	HEF3	25.4836	26.4423	33	20	20	40.7	29.3
P53980	Uncharacterized protein YNL011C	YNL011C	25.1206	25.3309	3	3	3	6.1	6.1
P53981	Uncharacterized phosphatase YNL010W	PYP1	25.8812	25.8737	16	16	16	58.9	58.9
P54000	RNA polymerase II transcriptional coactivator SUB1	SUB1	23.7702	23.8714	5	5	5	16.8	16.8
P54007	Uncharacterized protein YLR460C	YLR460C	23.3432	24.2591	5	5	3	16.2	16.2
P54113	Bifunctional purine biosynthesis protein ADE16;Phosphoribosylaminoimidazolecarboxamide formyltransferase;IMP cyclohydrolase	ADE16	29.3657	29.416	32	32	27	60.6	60.6
P54114	Aldehyde dehydrogenase [NAD(P)+] 2	ALD3	28.9766	29.248	30	30	12	64	64
P54115	Magnesium-activated aldehyde dehydrogenase, cytosolic	ALD6	31.9419	32.206	41	41	41	75	75
P54781	Cytochrome P450 61	ERG5	25.4868	24.976	10	10	10	19.3	19.3
P54783	D-arabinono-1,4-lactone oxidase	ALO1	27.1456	27.0198	15	15	15	33.7	33.7
P54791	Origin recognition complex subunit 4	ORC4	23.76	23.8086	7	7	7	12.1	12.1
P54838	Dihydroxyacetone kinase 1	DAK1	29.2101	29.0052	38	38	38	70.4	70.4
P54839	Hydroxymethylglutaryl-CoA synthase	ERG13	27.9774	27.3569	25	25	25	48.5	48.5
P54860	E4 ubiquitin-protein ligase UFD2	UFD2	25.9733	26.2009	14	14	13	15.2	15.2
P54861	Dynamin-related protein DNM1	DNM1	24.086	24.6119	27	27	27	40.2	40.2
P54885	Gamma-glutamyl phosphate reductase	PRO2	26.2901	26.2187	21	21	21	56.1	56.1
P60010	Actin	ACT1	31.8372	31.6999	31	31	31	71.5	71.5
P69771	Vacuolar protein-sorting-associated protein 46	DID2	25.1331	25.9908	8	8	8	42.2	42.2
P80210	Adenylosuccinate synthetase	ADE12	27.4821	27.318	26	26	26	64.4	64.4
P81449	ATP synthase subunit e, mitochondrial	TIM11	24.6031	27.1888	9	9	9	63.5	63.5
P89102	Exocyst complex component SEC5	SEC5	23.7878	23.6534	13	13	13	12.5	12.5
P89105	RNA polymerase-associated protein CTR9	CTR9	24.1983	24.4711	14	14	14	13.7	13.7
Q00055	Glycerol-3-phosphate dehydrogenase [NAD(+)] 1	GPD1	29.0847	28.622	19	19	18	49.6	49.6
Q00245	GTP-binding protein RHO3	RHO3	24.7489	25.0379	7	7	7	32.5	32.5
Q00402	Nuclear migration protein NUM1	NUM1	24.4439	25.007	38	38	38	22.7	22.7
Q00618	Geranylgeranyl transferase type-2 subunit alpha	BET4	23.7533	24.0686	6	6	6	21.1	21.1
Q00711;P47052	Succinate dehydrogenase [ubiquinone] flavoprotein subunit, mitochondrial	SDH1	26.7129	28.1456	25	25	25	49.5	49.5
Q00723	Pre-mRNA-splicing factor 38	PRP38	22.7651	22.9394	2	2	2	11.2	11.2
Q00764	Alpha,alpha-trehalose-phosphate synthase [UDP-forming] 56 kDa subunit	TPS1	29.0455	28.8362	24	24	24	49.9	49.9
Q00772	Mitogen-activated protein kinase SLT2/MPK1	SLT2	22.4755	25.0288	12	11	11	33.5	31.8
Q00816	Resistance to glucose repression protein 1	REG1	24.9712	24.9691	18	18	18	16.9	16.9
Q00955	Acetyl-CoA carboxylase;Biotin carboxylase	ACC1	30.3337	30.2081	86	86	83	38.2	38.2
Q01080	DNA-directed RNA polymerase I subunit RPA49	RPA49	24.2557	24.3467	15	15	15	31.6	31.6
Q01159	mRNA-capping enzyme subunit alpha	CEG1	23.6312	24.3918	6	6	6	16.1	16.1
Q01163	37S ribosomal protein S23, mitochondrial	RSM23	26.2728	27.1687	25	25	25	48.4	48.4
Q01217	Protein ARG5,6, mitochondrial;N-acetyl-gamma-glutamyl-phosphate reductase;Acetylglutamate kinase	ARG5,6	29.0688	28.8495	34	34	34	50.3	50.3
Q01329	Pre-tRNA-processing protein PTA1	PTA1	22.9751	23.5232	13	13	13	20.3	20.3
Q01448	Histone promoter control protein 2	HPC2	22.3389	23.7824	6	6	6	11.8	11.8
Q01476	Ubiquitin carboxyl-terminal hydrolase 2	UBP2	23.2881	23.9975	15	15	15	12.3	12.3
Q01477	Ubiquitin carboxyl-terminal hydrolase 3	UBP3	24.9771	24.7614	16	16	16	16.8	16.8
Q01532	Cysteine proteinase 1, mitochondrial	LAP3	28.0635	27.7517	19	19	19	34.4	34.4
Q01560	Nucleolar protein 3	NPL3	26.407	27.2422	10	10	10	24.4	24.4
Q01574	Acetyl-coenzyme A synthetase 1	ACS1	25.0412	27.7135	25	25	24	36.7	36.7
Q01662	Methionine aminopeptidase 1	MAP1	26.9661	26.4901	15	15	15	37	37
Q01802	Aspartate aminotransferase, mitochondrial	AAT1	25.3525	25.2233	9	9	9	24.2	24.2
Q01852	Mitochondrial import inner membrane translocase subunit TIM44	TIM44	24.3232	25.2138	16	16	16	39.4	39.4
Q01855	40S ribosomal protein S15	RPS15	31.4652	31.0098	11	11	11	81.7	81.7
Q01939	26S protease regulatory subunit 8 homolog	RPT6	24.8689	24.947	15	14	14	35.3	33.6
Q01976	ADP-ribose pyrophosphatase	YSA1	28.5849	28.371	7	7	7	29	29
Q02046	Methylenetetrahydrofolate dehydrogenase [NAD(+)]	MTD1	25.3025	25.5569	9	9	9	28.4	28.4
Q02159	Ubiquitin-conjugating enzyme E2 7	UBC7	22.4452	23.5023	4	4	4	21.2	21.2
Q02201	Oxysterol-binding protein homolog 6	OSH6	24.5068	25.1592	11	11	8	24.6	24.6
Q02207	Peroxisomal hydratase-dehydrogenase-epimerase;2-enoyl-CoA hydratase;(3R)-3-hydroxyacyl-CoA dehydrogenase	FOX2	23.1709	25.2748	22	22	22	30.3	30.3
Q02326	60S ribosomal protein L6-A	RPL6A	25.0628	25.4627	14	9	9	60.8	35.8
Q02455	Protein MLP1	MLP1	25.5356	25.3832	27	27	27	17.3	17.3
Q02486	ARS-binding factor 2, mitochondrial	ABF2	26.5273	27.5121	17	17	17	65.6	65.6
Q02608	37S ribosomal protein S16, mitochondrial	MRPS16	22.1677	23.8135	7	7	7	59.5	59.5
Q02629	Nucleoporin NUP100/NSP100	NUP100	25.7355	25.5792	11	11	11	12.5	12.5
Q02630	Nucleoporin NUP116/NSP116	NUP116	24.7728	24.6334	10	10	10	9.4	9.4
Q02642	Nascent polypeptide-associated complex subunit beta-1	EGD1	27.3422	27.4573	9	9	9	77.1	77.1
Q02725	Vacuolar transporter chaperone 3	VTC3	27.1478	26.8204	17	16	16	19	18
Q02733	Increased recombination centers protein 15	IRC15	23.6371	24.0489	7	7	7	15.8	15.8
Q02753	60S ribosomal protein L21-A	RPL21A	31.7352	31.5439	13	13	2	60	60
Q02773	Ribonuclease P protein component, mitochondrial	RPM2	23.0387	23.4512	14	14	14	10.7	10.7
Q02776	Mitochondrial import inner membrane translocase subunit TIM50	TIM50	24.5379	24.9226	11	11	11	30	30
Q02792	5-3 exoribonuclease 2	RAT1	23.7925	23.2273	9	9	9	8.6	8.6
Q02805	Protein ROD1	ROD1	25.3448	25.4438	7	7	7	10.2	10.2
Q02821	Importin subunit alpha	SRP1	27.5085	27.0806	13	13	13	23.8	23.8
Q02866	Protein MUK1	MUK1	22.6808	22.6389	9	9	9	19.9	19.9
Q02875	SMY2 homolog 2	SYH1	25.8728	25.9659	16	16	16	20.7	20.7
Q02931	NET1-associated nuclear protein 1	NAN1	26.7639	26.4206	17	17	17	23.2	23.2
Q02933	Ribonuclease T2-like	RNY1	25.8998	26.0996	9	9	9	26.3	26.3
Q02950	37S ribosomal protein MRP51, mitochondrial	MRP51	23.7648	25.8398	11	11	11	31.7	31.7
Q03016	GLC7-interacting protein 3	GIP3	23.7312	24.0448	15	15	14	12.7	12.7
Q03028	Mitochondrial 2-oxodicarboxylate carrier 1	ODC1	26.0307	27.3576	15	15	15	40.3	40.3
Q03034	Ferulic acid decarboxylase 1	FDC1	24.8282	24.9652	7	7	7	14.9	14.9
Q03048	Cofilin	COF1	27.0844	27.2249	9	9	9	66.4	66.4
Q03063	Down-regulator of invasive growth 1	DIG1	23.342	22.7899	8	8	8	25.9	25.9
Q03088	Styryl dye vacuolar localization protein 3	SVL3	24.8644	25.3674	12	12	12	17.8	17.8
Q03102	Uncharacterized membrane protein YML131W	YML131W	26.7726	26.4641	9	9	9	25.5	25.5
Q03103	Endoplasmic oxidoreductin-1	ERO1	25.4956	25.3541	10	10	10	21	21
Q03104	Meiotic sister chromatid recombination protein 1	MSC1	27.0968	27.4422	21	21	21	42.5	42.5
Q03124	Chromatin structure-remodeling complex subunit RSC9	RSC9	23.455	24.4353	10	10	10	19.3	19.3
Q03161	Glucose-6-phosphate 1-epimerase	YMR099C	28.7814	28.9424	19	19	19	60.3	60.3
Q03195	Translation initiation factor RLI1	RLI1	28.1164	27.8195	26	26	26	37.8	37.8
Q03213	High-osmolarity-induced transcription protein 1	HOT1	23.1431	23.4541	9	9	9	17.1	17.1
Q03219	Uncharacterized protein YMR178W	FPY1	26.0254	25.9083	11	11	11	40.9	40.9
Q03262	Phosphoribomutase	PRM15	25.6552	25.976	12	12	12	19.8	19.8
Q03264	RNA exonuclease NGL2	NGL2	21.5301	22.6622	7	7	7	16.7	16.7
Q03266	Aminodeoxychorismate lyase	ABZ2	23.4378	24.9844	3	3	3	10.2	10.2
Q03280	E3 ubiquitin-protein ligase TOM1	TOM1	23.8328	23.0498	15	15	15	5.4	5.4
Q03290	RNA polymerase II transcription factor B subunit 3	TFB3	22.3275	23.0481	4	4	4	15.6	15.6
Q03306	Serine/threonine-protein kinase PKH3	PKH3	23.6473	24.2615	8	8	8	10.1	10.1
Q03327	Mitochondrial fusion and transport protein UGO1	UGO1	23.5343	25.1525	9	9	9	14.7	14.7
Q03337	Trafficking protein particle complex subunit 31	TRS31	23.425	23.5306	8	8	8	38.2	38.2
Q03390	Vacuolar protein-sorting-associated protein 60	VPS60	23.5996	24.6968	5	5	5	16.6	16.6
Q03430	37S ribosomal protein RSM28, mitochondrial	RSM28	25.6258	26.4356	16	16	16	34.3	34.3
Q03497	Serine/threonine-protein kinase STE20	STE20	26.8378	26.8856	26	26	26	38.3	38.3
Q03529	Ceramide very long chain fatty acid hydroxylase SCS7	SCS7	22.4261	22.5241	4	4	4	9.1	9.1
Q03532	ATP-dependent RNA helicase HAS1	HAS1	26.4864	26.5007	18	18	18	35.2	35.2
Q03558	NADPH dehydrogenase 2	OYE2	31.6109	31.4769	30	30	27	59.5	59.5
Q03640	Tricalbin-3	TCB3	28.3214	27.9048	38	38	38	32.4	32.4
Q03653	Protein EFR3	EFR3	23.6052	24.7053	10	10	10	12.8	12.8
Q03654	Pre-mRNA-splicing factor CEF1	CEF1	25.4306	25.6698	8	8	8	16.3	16.3
Q03656	Serine/threonine-protein kinase SKY1	SKY1	26.1574	26.1055	9	9	9	17.3	17.3
Q03690	Clustered mitochondria protein 1	CLU1	27.0535	26.8415	35	35	35	30.3	30.3
Q03702	Cruciform cutting endonuclease 1, mitochondrial	CCE1	22.2536	22.4285	4	4	4	14.2	14.2
Q03761	Transcription initiation factor TFIID subunit 12	TAF12	25.0607	25.0954	19	19	19	38.8	38.8
Q03776	U1 small nuclear ribonucleoprotein component PRP42	PRP42	22.9528	22.6382	5	5	5	7.5	7.5
Q03799	37S ribosomal protein S8, mitochondrial	MRPS8	25.0705	26.0596	11	11	11	58.7	58.7
Q03834	DNA mismatch repair protein MSH6	MSH6	23.9194	23.6315	7	7	7	6.5	6.5
Q03862	Probable metalloprotease ARX1	ARX1	24.6948	24.8167	16	16	16	36.1	36.1
Q03921	Protein dopey	DOP1	24.136	24.4999	12	12	12	7.2	7.2
Q03940	RuvB-like protein 1	RVB1	27.3905	27.3762	21	21	21	57	57
Q03973	High mobility group protein 1	HMO1	25.1312	25.0978	5	5	5	26.4	26.4
Q04013	Citrate/oxoglutarate carrier protein	YHM2	27.8219	28.0265	10	10	10	31.8	31.8
Q04053	Sorting nexin-41	SNX41	23.9564	23.005	7	7	7	14.4	14.4
Q04062	26S proteasome regulatory subunit RPN9	RPN9	26.9253	26.8613	14	14	14	36.1	36.1
Q04067	Eukaryotic translation initiation factor 3 subunit G	TIF35	26.9674	27.3404	7	7	7	34.7	34.7
Q04081	Leucine carboxyl methyltransferase 1	PPM1	24.3061	24.2969	10	10	10	35.1	35.1
Q04120	Peroxiredoxin TSA2	TSA2	24.8623	24.4479	10	8	8	51	46.9
Q04170	Uncharacterized protein YDR391C	YDR391C	23.5388	23.0965	4	4	4	13.4	13.4
Q04175	Importin beta SMX1	SXM1	24.6758	22.405	9	9	9	10.4	10.4
Q12490;Q04214;Q12266;Q04215	Transposon Ty1-BL Gag-Pol polyprotein;Capsid protein;Ty1 protease;Integrase;Reverse transcriptase/ribonuclease H;Transposon Ty1-MR1 Gag-Pol polyprotein;Capsid protein;Ty1 protease;Integrase;Reverse transcriptase/ribonuclease H	TY1B-BL;TY1B-MR1	26.7024	26.6146	36	11	2	19.8	5.9
Q04225	Ribosome assembly protein RRB1	RRB1	27.435	27.117	14	14	14	37	37
Q04279	Eisosome protein SEG1	SEG1	25.2994	25.3407	34	34	34	36.5	36.5
Q04304	UPF0659 protein YMR090W	YMR090W	28.6847	28.8737	13	13	13	66.1	66.1
Q04336	Uncharacterized protein YMR196W	YMR196W	24.9892	24.9404	21	21	21	21.3	21.3
Q04371	Protein-glutamate O-methyltransferase	YMR027W	26.0965	25.8717	17	17	17	36.4	36.4
Q04373	Pumilio homology domain family member 6	PUF6	23.81	25.6332	9	9	9	13.4	13.4
Q04409	Putative glucokinase-2	EMI2	29.1592	29.0156	25	23	23	48.4	47
Q04410	GRASP65 homolog protein 1	GRH1	24.5388	24.5555	9	9	9	34.7	34.7
Q04432	Glutathione-independent glyoxalase HSP31	HSP31	28.818	29.0179	11	11	11	58.2	58.2
Q04439	Myosin-5	MYO5	26.0511	26.2184	24	24	18	22.3	22.3
Q04458	Fatty aldehyde dehydrogenase HFD1	HFD1	28.6086	28.4296	12	12	12	18.8	18.8
Q04491	Protein transport protein SEC13	SEC13	26.0584	26.107	13	13	13	42.8	42.8
Q04493	Prefoldin subunit 5	GIM5	24.5617	25.4287	3	3	3	20.2	20.2
Q04545	Probable transcription factor TDA9	TDA9	23.8583	24.3843	4	4	4	4.4	4.4
Q04599	54S ribosomal protein L1, mitochondrial	MRPL1	27.5194	28.0412	11	11	11	47.4	47.4
Q04600	Translation machinery-associated protein 64	TMA64	26.6844	26.396	10	10	10	23	23
Q04636	FACT complex subunit POB3	POB3	25.7257	25.9643	19	19	19	38.6	38.6
Q04697	Glucose-signaling factor 2	GSF2	26.7582	26.3118	11	11	11	30	30
Q04728	Arginine biosynthesis bifunctional protein ArgJ, mitochondrial;Glutamate N-acetyltransferase;Amino-acid acetyltransferase;Arginine biosynthesis bifunctional protein ArgJ alpha chain;Arginine biosynthesis bifunctional protein ArgJ beta chain	ARG7	29.3051	29.529	31	31	31	63.3	63.3
Q04779	Transcriptional regulatory protein RCO1	RCO1	23.1685	23.5675	8	8	8	10.5	10.5
Q04792	Glutamate decarboxylase	GAD1	26.954	26.8146	20	20	20	37.9	37.9
Q04868	Elongator complex protein 6	ELP6	21.9598	24.0857	4	4	4	13.2	13.2
Q04869	Uncharacterized protein YMR315W	YMR315W	29.8036	29.6636	14	14	14	49.6	49.6
Q04894	NADP-dependent alcohol dehydrogenase 6	ADH6	26.8872	26.6244	11	11	11	33.3	33.3
Q04934	Protein IVY1	IVY1	23.3828	24.5177	7	7	7	17.2	17.2
Q04935	Cytochrome c oxidase protein 20, mitochondrial	COX20	26.124	26.6475	8	8	8	33.7	33.7
Q04947	Reticulon-like protein 1	RTN1	30.8093	30.745	18	18	18	55.3	55.3
Q05016	Uncharacterized oxidoreductase YMR226C	ORA1	28.2174	28.0648	14	14	14	54.3	54.3
Q05022	rRNA biogenesis protein RRP5	RRP5	26.6356	26.0766	38	38	38	22.8	22.8
Q05024	Protein TRI1	TRI1	25.0149	22.8544	2	2	2	7.1	7.1
Q05027	Transcription initiation factor TFIID subunit 9	TAF9	21.8868	24.9827	4	4	4	33.8	33.8
Q05029	Protein BCH1	BCH1	25.4986	26.0785	9	9	9	14.8	14.8
Q05040	Factor arrest protein 8	FAR8	25.333	24.4883	12	12	12	22	22
Q05050	Eisosome protein 1	EIS1	27.0071	27.3944	39	39	39	48.2	48.2
Q05166	Nucleoporin ASM4	ASM4	25.4968	26.2261	10	10	10	21.6	21.6
Q05359	Protein ERP1	ERP1	25.5879	24.1097	7	7	7	36.5	36.5
Q05506	Arginine--tRNA ligase, cytoplasmic	YDF341C	28.4985	28.3655	33	33	32	50.2	50.2
Q05515	Survival factor 1	SVF1	25.2918	25.0031	8	8	8	24.9	24.9
Q05543	Regulator of Ty1 transposition protein 103	RTT103	24.1633	24.2938	11	11	11	27.1	27.1
Q05567	Sphingosine-1-phosphate lyase	DPL1	25.1511	24.0191	8	8	8	19.4	19.4
Q05580	E3 ubiquitin-protein ligase HEL2	HEL2	24.6847	24.9038	12	12	12	21.4	21.4
Q05636	Exosome complex component RRP45	RRP45	23.4556	23.607	7	7	7	19	19
Q05775	Eukaryotic translation initiation factor 3 subunit J	HCR1	29.72	29.6541	17	17	17	52.8	52.8
Q05778	Proteasome chaperone 1	PBA1	25.4174	25.2301	9	9	9	52.9	52.9
Q05779	Ubiquinone biosynthesis protein COQ9, mitochondrial	COQ9	26.6752	27.3326	7	7	7	24.2	24.2
Q05785	Epsin-2	ENT2	26.6791	26.7033	9	9	7	19.4	19.4
Q05787	ERAD-associated E3 ubiquitin-protein ligase component HRD3	HRD3	23.4783	23.5345	10	10	10	11.3	11.3
Q05892	Uncharacterized protein YLR290C, mitochondrial	YLR290C	25.4998	26.0576	8	8	8	34.7	34.7
Q05905	Protein HRI1	HRI1	26.1766	26.4614	10	10	10	35.7	35.7
Q05911	Adenylosuccinate lyase	ADE13	28.7069	28.9894	28	28	28	52.7	52.7
Q05933	Actin-related protein 2/3 complex subunit 3	ARC18	25.2247	25.9701	5	5	5	46.6	46.6
Q05946	U3 small nucleolar RNA-associated protein 13	UTP13	25.6188	25.237	12	12	12	19.7	19.7
Q05948;Q04925	Uncharacterized SVF1-like protein YLR225C	YLR225C	25.976	26.0372	10	10	10	20.9	20.9
Q05979	Kynureninase	BNA5	25.7176	25.8435	11	11	11	34	34
Q06010	A-factor-processing enzyme	STE23	26.8685	26.723	25	25	25	26	26
Q06078	U3 small nucleolar RNA-associated protein 21	UTP21	24.3245	23.1139	3	3	3	3.2	3.2
Q06103	26S proteasome regulatory subunit RPN7	RPN7	26.979	26.7494	13	13	13	34.3	34.3
Q06108	Regulator of the glycerol channel 1	RGC1	24.7109	24.841	11	11	11	10.3	10.3
Q06142	Importin subunit beta-1	KAP95	26.3545	26.4171	19	19	19	27.9	27.9
Q06144	Protein ORM2	ORM2	25.7474	22.1417	3	3	2	21.3	21.3
Q06146	Uncharacterized protein YLR257W	YLR257W	25.7661	26.0907	10	10	10	45.5	45.5
Q06151	m7GpppX diphosphatase	DCS1	26.57	26.7748	21	21	21	57.4	57.4
Q06169	Peroxisomal membrane protein PEX30	PEX30	22.0718	22.8114	6	6	6	15.3	15.3
Q06205	FK506-binding protein 4	FPR4	26.8697	27.0062	5	4	4	13.3	8.9
Q06218	ATP-dependent RNA helicase DBP9	DBP9	24.8291	24.9324	17	17	17	29.3	29.3
Q06252	Uncharacterized protein YLR179C	YLR179C	25.4129	25.245	7	7	7	32.3	32.3
Q06287	Ribosomal RNA small subunit methyltransferase NEP1	EMG1	26.5621	26.0213	6	6	6	27.8	27.8
Q06336	ADP-ribosylation factor-binding protein GGA1	GGA1	25.1479	24.5958	15	15	15	41.7	41.7
Q06338	Protein BCP1	BCP1	24.5363	24.222	7	7	7	31.4	31.4
Q06385	Vacuolar protein sorting-associated protein 74	VPS74	23.1316	23.4668	8	8	8	26.4	26.4
Q06405	ATP synthase subunit f, mitochondrial	ATP17	27.3682	28.4432	8	8	8	38.6	38.6
Q06409	DOCK-like protein YLR422W	YLR422W	22.8098	22.9651	7	7	7	3.3	3.3
Q06440	Coronin-like protein	CRN1	25.6205	25.4535	24	24	24	36.3	36.3
Q06449	[PSI+] inducibility protein 3	PIN3	25.1914	23.5094	6	6	6	40.9	40.9
Q06451	Polyamine transporter 3	TPO3	22.5106	21.5993	5	5	5	5.5	5.5
Q06488	Chromatin structure-remodeling complex subunit RSC2	RSC2	23.8728	24.4186	12	12	12	16.4	16.4
Q06493	LETM1 domain-containing protein YLH47, mitochondrial	YLH47	23.308	24.0388	6	6	6	14.1	14.1
Q06494	Putative pyridoxal reductase	YPR127W	31.3873	31.5197	21	21	21	59.7	59.7
Q06505	Transcription factor SPN1	SPN1	26.7246	26.992	15	15	15	42.7	42.7
Q06508	Lysophosphatidic acid:oleoyl-CoA acyltransferase 1	LOA1	25.0738	25.3478	6	6	6	22.3	22.3
Q06522	Uncharacterized protein YPR147C	YPR147C	25.6269	25.6219	4	4	4	13.2	13.2
Q06523	Uncharacterized protein YPR148C	YPR148C	26.4326	26.8257	17	17	17	42.8	42.8
Q06608	Pyridoxamine 5-phosphate oxidase homolog	YPR172W	24.5884	24.7834	5	5	5	29.5	29.5
Q06624	DNA damage tolerance protein RHC31	AOS1	24.5596	25.1265	7	7	7	26.8	26.8
Q06625	Glycogen debranching enzyme;4-alpha-glucanotransferase;Amylo-alpha-1,6-glucosidase	GDB1	28.7504	28.6895	22	22	22	14.6	14.6
Q06631	Protein BFR2	BFR2	24.7086	25.307	10	10	10	22.1	22.1
Q06639	Chromatin structure-remodeling complex protein RSC3	RSC3	25.3214	25.4104	13	13	13	18	18
Q06678	54S ribosomal protein L35, mitochondrial	MRPL35	22.3213	23.4853	9	9	9	24.8	24.8
Q06679	U3 small nucleolar RNA-associated protein 4	UTP4	24.7802	23.7295	14	14	14	20.4	20.4
Q06685	Inositol hexakisphosphate and diphosphoinositol-pentakisphosphate kinase	VIP1	25.9664	25.8616	30	30	30	30.5	30.5
Q06704	Golgin IMH1	IMH1	22.2625	23.2924	15	15	15	18.1	18.1
Q06705	Phosphatidylinositol transfer protein CSR1	CSR1	25.1805	24.9339	9	9	9	22.1	22.1
Q06706	Elongator complex protein 1	IKI3	24.2421	23.836	10	10	10	6.4	6.4
Q06833	Uncharacterized PH domain-containing protein YPR091C	YPR091C	25.7865	25.9497	9	9	9	12.3	12.3
Q06839	PX domain-containing protein YPR097W	YPR097W	25.0187	25.749	19	19	19	20.6	20.6
Q06892	NADH kinase POS5, mitochondrial	POS5	26.0356	26.291	11	11	11	33.6	33.6
Q07349	Uncharacterized protein YDL027C	MRX9	24.2855	25.5769	11	11	11	21.4	21.4
Q07362	Protein PBP4	PBP4	26.0851	26.1131	6	6	6	42.2	42.2
Q07381	Ribosome biogenesis protein TSR1	TSR1	24.1733	24.1229	9	9	9	14.7	14.7
Q07395	Synchronized import protein 1	SYO1	23.8434	22.0103	6	6	6	12.3	12.3
Q07418	Peroxisomal membrane protein import receptor PEX19	PEX19	22.6508	23.4022	9	9	9	35.7	35.7
Q07451	Endoplasmic reticulum transmembrane protein 3	YET3	23.8217	24.4164	7	7	7	30	30
Q07478	ATP-dependent RNA helicase SUB2	SUB2	28.9814	29.1107	21	21	21	53.8	53.8
Q07505	Putative carboxymethylenebutenolidase	YDL086W	25.4527	26.0609	6	6	6	20.9	20.9
Q07534	Solute carrier family 25 member 38 homolog	YDL119C	22.7609	24.5866	7	7	7	29	29
Q07551	NADPH-dependent alpha-keto amide reductase	YDL124W	30.8544	30.8293	27	27	27	81.1	81.1
Q07589	Uncharacterized protein YDL144C	YDL144C	24.1841	22.3856	7	7	7	23	23
Q07651	SUR7 family protein FMP45	FMP45	23.7838	24.4238	4	4	4	26.5	26.5
Q07653	Protein HBT1	HBT1	27.4133	28.4397	65	65	65	64.2	64.2
Q07657	Seventh homolog of septin 1	SHS1	26.1166	26.3933	14	14	14	31.9	31.9
Q07688	Phosphorelay intermediate protein YPD1	YPD1	24.4145	24.5509	7	7	7	45.5	45.5
Q07807	mRNA-binding protein PUF3	PUF3	23.3692	24.3001	10	10	10	10.1	10.1
Q07825	Putative Xaa-Pro aminopeptidase FRA1	FRA1	24.4826	24.6577	16	16	16	27.4	27.4
Q07878	Vacuolar protein sorting-associated protein 13	VPS13	25.3265	24.6638	31	31	31	10.7	10.7
Q07953	Ribosome maturation protein SDO1	SDO1	23.7487	24.4861	10	10	10	48	48
Q07979	Chromatin structure-remodeling complex protein RSC58	RSC58	24.4091	24.598	14	14	14	31.1	31.1
Q08179	Mitochondrial distribution and morphology protein 38	MDM38	25.9201	26.3598	14	14	14	32.3	32.3
Q08193	1,3-beta-glucanosyltransferase GAS5	GAS5	25.3667	23.664	8	8	8	16.7	16.7
Q08208	Nucleolar protein 12	NOP12	25.4719	24.9736	10	10	10	28.1	28.1
Q08220	Glutathione synthetase	GSH2	24.8994	25.0913	16	16	16	37.5	37.5
Q08224	Hydroxymethylpyrimidine/phosphomethylpyrimidine kinase THI20	THI20	27.3164	27.5031	25	25	17	58.3	58.3
Q08225	Probable dipeptidyl peptidase 3	YOL057W	26.1071	26.3377	15	15	15	27.7	27.7
Q08227	Phosphatidylinositol 4,5-bisphosphate 5-phosphatase INP54	INP54	24.657	24.9647	6	6	6	20.6	20.6
Q08245	Protein ZEO1	ZEO1	25.5514	26.6107	21	21	21	88.5	88.5
Q08412	Ubiquitin-binding protein CUE5	CUE5	24.6817	24.7977	14	14	14	33.8	33.8
Q08438	Phosphopantothenoylcysteine decarboxylase subunit VHS3	VHS3	24.1066	24.199	10	9	9	29.2	27
Q08446	Protein SGT1	SGT1	23.5289	25.201	9	9	9	19.5	19.5
Q08548	Lysophospholipid acyltransferase	ALE1	25.7283	25.787	7	7	7	12	12
Q08601	Metacaspase-1	MCA1	25.9529	21.5855	8	8	8	23.8	23.8
Q08641	tRNA(Thr) (cytosine(32)-N(3))-methyltransferase	ABP140	24.1584	25.2311	12	12	12	27.4	27.4
Q08645	Folylpolyglutamate synthase	MET7	24.7287	24.8754	12	12	12	17.9	17.9
Q08685	mRNA cleavage and polyadenylation factor CLP1	CLP1	24.5789	25.1059	6	6	6	12.4	12.4
Q08686	Thiosulfate sulfurtransferase TUM1	TUM1	27.4115	27.3311	17	17	17	54.3	54.3
Q08723	26S proteasome regulatory subunit RPN8	RPN8	25.6473	26.0355	14	14	13	46.4	46.4
Q08732	Serine/threonine-protein kinase HRK1	HRK1	25.0636	25.6781	9	9	9	12.8	12.8
Q08746	Regulator of ribosome biosynthesis	RRS1	23.3588	22.1041	4	4	4	31.5	31.5
Q08754	Bud site selection protein 7	BUD7	27.1437	23.6026	3	3	3	4.8	4.8
Q08822	Probable electron transfer flavoprotein-ubiquinone oxidoreductase, mitochondrial	CIR2	23.2626	24.6074	13	13	13	25.8	25.8
Q08921	Target of rapamycin complex 1 subunit TCO89	TCO89	22.8129	24.6243	14	14	14	19	19
Q08925	RNA-binding protein MRN1	MRN1	23.9108	24.456	9	9	9	17.5	17.5
Q08951	AP-3 complex subunit delta	APL5	25.082	24.6989	12	12	12	13.8	13.8
Q08965	Ribosome biogenesis protein BMS1	BMS1	23.1809	23.148	14	14	14	13.2	13.2
Q08968	UPF0061 protein FMP40	FMP40	26.6155	27.0252	23	23	23	30.5	30.5
Q08969	Protein GRE1	GRE1	24.3906	25.7032	9	9	9	69.6	69.6
Q08971	Protein PBDC1 homolog	YPL225W	25.9546	29.1398	7	7	7	34.2	34.2
Q08972	[NU+] prion formation protein 1	NEW1	26.7343	26.3009	31	31	31	30.5	30.5
Q08977	UPF0662 protein YPL260W	YPL260W	26.1849	26.4323	17	17	17	30.5	30.5
Q08985;Q04898	Homocysteine S-methyltransferase 2;Putative uncharacterized protein YMR321C	SAM4	25.6438	25.4521	10	10	9	26.5	26.5
Q10740	Leukotriene A-4 hydrolase homolog	LAP2	25.8335	25.9047	21	21	21	36.2	36.2
Q12008	Phosphoglycerate mutase 2	GPM2	25.9935	25.4243	13	13	12	41.5	41.5
Q12012	Uncharacterized protein YOR289W	YOR289W	26.6903	26.9564	9	9	9	28.7	28.7
Q12019	Midasin	MDN1	26.6309	26.038	21	21	21	4.9	4.9
Q12024	Ribosome biogenesis protein YTM1	YTM1	24.2871	25.0097	11	11	11	28.5	28.5
Q12028	AP-1 complex subunit gamma-1	APL4	24.2562	24.4758	7	7	7	8.4	8.4
Q12029	Probable mitochondrial transport protein FSF1	FSF1	25.5915	25.8275	10	10	10	38.8	38.8
Q12030	Transcription initiation factor TFIID subunit 10	TAF10	22.6733	22.9654	4	4	4	20.4	20.4
Q12032	Altered inheritance of mitochondria protein 41, mitochondrial	AIM41	25.934	26.9425	12	12	12	42.2	42.2
Q12034	Protein SLF1	SLF1	25.8264	26.3271	11	11	11	24.8	24.8
Q12038	Lethal(2) giant larvae protein homolog SRO7	SRO7	24.4013	24.2658	10	10	10	11.5	11.5
Q12044	Regulator of calcineurin 2	RCN2	24.849	24.4899	13	13	13	60.8	60.8
Q12055	Adenylate kinase isoenzyme 6 homolog FAP7	FAP7	22.5121	24.8587	5	5	5	21.3	21.3
Q12068	NADPH-dependent methylglyoxal reductase GRE2	GRE2	25.5293	26.0946	11	11	11	35.1	35.1
Q12074	Spermidine synthase	SPE3	24.5791	23.6575	9	9	9	37.2	37.2
Q12100	Probable serine/threonine-protein kinase RTK1	RTK1	21.7611	24.0267	11	11	11	26.9	26.9
Q12108	Restriction of telomere capping protein 5	RTC5	24.2717	23.513	11	11	11	24.5	24.5
Q12109	Tryptophan--tRNA ligase, cytoplasmic	WRS1	27.5942	27.0554	18	18	18	41	41
Q12114	Chitin biosynthesis protein CHS5	CHS5	25.3544	25.585	11	11	11	21.3	21.3
Q12117	Protein MRH1	MRH1	31.0147	30.7248	11	11	7	24.1	24.1
Q12118	Small glutamine-rich tetratricopeptide repeat-containing protein 2	SGT2	30.1979	30.085	27	27	27	78.6	78.6
Q12122	Homocitrate synthase, mitochondrial	LYS21	28.7388	28.7592	19	19	5	47	47
Q12123	Inactive diphosphatase DCS2	DCS2	26.3423	26.3252	16	16	16	49	49
Q12125	Golgi to ER traffic protein 4	GET4	24.1759	23.5593	7	7	7	29.2	29.2
Q12142	Autophagy-related protein 9	ATG9	22.822	22.539	5	5	5	4.2	4.2
Q12149	Exosome complex exonuclease RRP6	RRP6	26.1127	25.5134	9	9	9	15.4	15.4
Q12154	ATPase GET3	GET3	27.6276	27.6444	12	12	12	31.4	31.4
Q12159	RNA annealing protein YRA1	YRA1	28.2588	28.1547	12	12	12	49.1	49.1
Q12164	Pore membrane protein of 33 kDa	POM33	22.3532	23.824	4	4	4	13.3	13.3
Q12186	Branchpoint-bridging protein	MSL5	22.4508	23.6595	6	6	6	11.3	11.3
Q12189	Ribose-5-phosphate isomerase	RKI1	23.7219	24.6375	10	10	10	38.8	38.8
Q12198	Putative cystathionine gamma-synthase YLL058W	HSU1	24.3259	23.12	9	9	9	15.3	15.3
Q12199	Type 2A phosphatase activator TIP41	TIP41	24.7366	25.252	12	12	12	35.7	35.7
Q12200	Niemann-Pick type C-related protein 1	NCR1	24.6998	23.7466	10	10	10	9.5	9.5
Q12207	Non-classical export protein 2	NCE102	27.7706	27.5042	6	6	6	32.9	32.9
Q12221	mRNA-binding protein PUF2	PUF2	24.8882	22.7542	7	6	6	8.6	7.7
Q12224	Transcription factor RLM1	RLM1	26.8627	29.1004	6	6	6	10.9	10.9
Q12230	Sphingolipid long chain base-responsive protein LSP1	LSP1	28.7291	29.4676	24	22	22	56.3	49.6
Q12233	ATP synthase subunit g, mitochondrial	ATP20	28.5392	30.3297	6	6	6	58.3	58.3
Q12250	26S proteasome regulatory subunit RPN5	RPN5	25.8812	26.2311	20	20	20	37.8	37.8
Q12255	Vacuolar v-SNARE NYV1	NYV1	25.8403	25.9828	6	6	6	17.4	17.4
Q12263	Serine/threonine-protein kinase GIN4	GIN4	24.1498	24.6211	16	16	16	13.1	13.1
Q12265	Ribose-phosphate pyrophosphokinase 5	PRS5	27.2767	27.3745	14	14	14	29.6	29.6
Q12276	HMG2-induced ER-remodeling protein 1	HER1	23.1053	23.5229	14	13	13	14.5	13.7
Q12283	Malonyl CoA-acyl carrier protein transacylase, mitochondrial	MCT1	22.0842	24.2636	6	6	6	23.1	23.1
Q12285	Ubiquitin-like protein MDY2	MDY2	26.9893	27.086	11	11	11	49.1	49.1
Q12289	Mitochondrial carnitine carrier	CRC1	22.8096	26.1224	17	17	17	56.9	56.9
Q12298	Uncharacterized ABC transporter ATP-binding protein YDR061W	YDR061W	24.7979	25.282	16	16	16	28.4	28.4
Q12305	Thiosulfate sulfurtransferase RDL1, mitochondrial	RDL1	26.3843	26.9293	6	6	6	57.6	57.6
Q12306	Ubiquitin-like protein SMT3	SMT3	25.1032	24.1727	5	5	5	47.5	47.5
Q12314	Protein arginine N-methyltransferase SFM1	SFM1	25.9149	26.3191	13	13	13	52.1	52.1
Q12320	Hydroxyacylglutathione hydrolase, mitochondrial	GLO4	23.8636	22.9964	6	6	6	23.5	23.5
Q12329	Heat shock protein 42	HSP42	28.8516	29.1075	14	14	14	36.3	36.3
Q12335	Protoplast secreted protein 2	PST2	28.0149	27.8829	8	7	7	52	48.5
Q12355	Cell wall mannoprotein PST1	PST1	27.1583	24.9798	4	4	4	11.3	11.3
Q12363	Transcriptional modulator WTM1	WTM1	30.2451	30.1139	22	22	22	58.6	58.6
Q12368	23 kDa U4/U6.U5 small nuclear ribonucleoprotein component	SNU23	23.0664	22.3385	4	4	4	20.1	20.1
Q12377	26S proteasome regulatory subunit RPN6	RPN6	25.6052	25.6193	11	11	11	30	30
Q12387	N-terminal acetyltransferase B complex subunit MDM20	MDM20	24.4094	23.2608	10	10	10	11.4	11.4
Q12389	ATP-dependent RNA helicase DBP10	DBP10	24.5512	23.945	16	16	16	15.1	15.1
Q12396	Protein EMP46	EMP46	22.5386	23.6415	7	6	6	15.8	14.2
Q12402	Protein YOP1	YOP1	26.9435	26.0591	6	6	6	22.2	22.2
Q12414;P0C2I5;Q03612;Q03434;P0C2J1	Transposon Ty1-PL Gag-Pol polyprotein;Capsid protein;Ty1 protease;Integrase;Reverse transcriptase/ribonuclease H;Transposon Ty1-LR2 Gag-Pol polyprotein;Capsid protein;Ty1 protease;Integrase;Reverse transcriptase/ribonuclease H;Transposon Ty1-ER1 Gag-Pol polyprotein;Capsid protein;Ty1 protease;Integrase;Reverse transcriptase/ribonuclease H;Transposon Ty1-ML2 Gag-Pol polyprotein;Capsid protein;Ty1 …	TY1B-PL;TY1B-LR2;TY1B-ER1;TY1B-ML2;TY1B-PR3	32.4377	31.9579	55	55	0	31.1	31.1
Q12415	Transcription factor tau 55 kDa subunit	TFC7	24.0511	22.8572	5	5	5	12.2	12.2
Q12427	Protein STB3	STB3	23.9043	23.6668	8	8	8	26.3	26.3
Q12432	Chromatin modification-related protein EAF3	EAF3	25.09	25.2464	10	10	10	22.9	22.9
Q12443	Reticulon-like protein 2	RTN2	25.1976	25.3522	14	14	14	41	41
Q12445	Nucleoporin POM34	POM34	23.203	23.8672	7	7	7	26.4	26.4
Q12447	Polyamine N-acetyltransferase 1	PAA1	24.8496	24.5054	10	10	10	50.8	50.8
Q12449	Hsp90 co-chaperone AHA1	AHA1	26.8447	26.669	17	17	17	43.7	43.7
Q12451	Oxysterol-binding protein homolog 2	OSH2	24.4095	24.5267	21	21	21	17.4	17.4
Q12452	3-keto-steroid reductase	ERG27	24.3031	25.3723	8	8	8	25.1	25.1
Q12453	Cytoplasmic export protein 1	CEX1	25.3638	25.1763	13	13	13	18.8	18.8
Q12458	Putative reductase 1	YPR1	27.6639	27.1631	17	16	16	64.4	61.2
Q12460	Nucleolar protein 56	NOP56	28.3439	28.1463	19	19	19	40.3	40.3
Q12462	Peroxisomal membrane protein PMP27	PEX11	26.4681	27.1611	9	9	9	33.5	33.5
Q12464	RuvB-like protein 2	RVB2	27.4544	27.8218	18	18	18	40.1	40.1
Q12466	Tricalbin-1	TCB1	27.6997	27.4273	23	23	23	24.4	24.4
Q12480	Probable electron transfer flavoprotein subunit alpha, mitochondrial	AIM45	28.0157	28.5531	16	16	16	62.2	62.2
Q12486	Putative uncharacterized hydrolase YOR131C	YOR131C	23.5847	24.1007	8	8	8	26.6	26.6
Q12494	Inositol hexakisphosphate kinase 1	KCS1	23.4797	22.5769	7	7	7	6.6	6.6
Q12496	Uncharacterized protein YOL098C	SDD3	25.5231	25.4744	20	20	20	18.8	18.8
Q12499	Nucleolar protein 58	NOP58	27.3325	27.0888	18	18	18	40.5	40.5
Q12500	Late secretory pathway protein AVL9	AVL9	24.2917	24.1579	12	12	12	20.2	20.2
Q12504	Ribosomal lysine N-methyltransferase 4	RKM4	24.8435	24.7427	9	9	9	17.4	17.4
Q12511	[Pyruvate dehydrogenase [acetyl-transferring]]-phosphatase 1, mitochondrial	PTC5	25.8414	26.1437	14	14	14	35.8	35.8
Q12512	Protein ZPS1	ZPS1	30.1776	29.8623	10	10	10	49	49
Q12513	Translation machinery-associated protein 17	TMA17	24.9188	24.2354	5	5	5	49.3	49.3
Q12515	Protein PAR32	PAR32	26.5496	26.5	13	13	13	35.9	35.9
Q12518	Epsin-1	ENT1	24.2275	25.7063	8	6	6	18.5	14.8
Q12523	WD repeat-containing protein YPL247C	YPL247C	23.9172	23.2509	13	13	13	26.4	26.4
Q12532	Ribosome quality control complex subunit 2	RQC2	24.2548	23.7162	8	8	8	8.5	8.5
Q12680	Glutamate synthase [NADH]	GLT1	25.6708	24.5357	36	36	36	19.1	19.1
Q12692	Histone H2A.Z	HTZ1	25.8625	28.5503	5	4	4	48.5	43.3
Q12743	DER1-like family member protein 1	DFM1	23.6568	24.3509	7	7	7	25.5	25.5
Q3E754;P0C0V8	40S ribosomal protein S21-B;40S ribosomal protein S21-A	RPS21B;RPS21A	24.4585	24.4051	5	5	5	63.2	63.2
Q3E792;P0C0T4	40S ribosomal protein S25-A;40S ribosomal protein S25-B	RPS25A;RPS25B	28.1538	28.5014	6	6	6	49.1	49.1
Q3E7A3	Uncharacterized protein YJL133C-A	YJL133C-A	24.6203	24.7209	6	6	6	70.3	70.3
Q3E7Y3;P0C0W1	40S ribosomal protein S22-B;40S ribosomal protein S22-A	RPS22B;RPS22A	30.4315	30.4488	9	9	9	47.7	47.7
Q3E841	Uncharacterized protein YNR034W-A	YNR034W-A	28.5883	28.6438	11	11	11	79.6	79.6
Q6Q560	Protein ISD11	ISD11	26.3544	26.7576	10	10	10	67	67
Q86ZR7	Putative uncharacterized hydrolase YKL033W-A	YKL033W-A	25.1982	25.2645	7	7	7	26.3	26.3
Q92328	Mitochondrial distribution and morphology protein 12	MDM12	22.875	23.1804	5	5	5	19.9	19.9
Q99220	Protein OS-9 homolog	YOS9	22.9492	23.9684	5	5	5	8.7	8.7
Q99247	Uncharacterized WD repeat-containing protein YOL087C	DUF1	23.6713	23.7927	7	7	7	7.4	7.4
Q99257	mRNA export factor MEX67	MEX67	26.3375	26.6108	11	11	11	22.9	22.9
Q99258	3,4-dihydroxy-2-butanone 4-phosphate synthase	RIB3	24.9282	25.1269	15	15	15	64.4	64.4
Q99287	Protein SEY1	SEY1	25.8028	25.1555	11	11	11	14.2	14.2
Q99297	Mitochondrial 2-oxodicarboxylate carrier 2	ODC2	24.7471	25.65	16	16	16	42	42
Q99369	Family of serine hydrolases 3	FSH3	22.7347	23.1754	5	5	5	22.9	22.9

## Sheet: wt_24-48h_proteome_significant
Supplementary table 2 - proteins with significantly different abundance between 24h and 48h growth
Protein IDs	Protein names	Gene names	-log(P-value)	Log2 difference (24h-48h)	fold change
increased in 48h
P53063	Decapping nuclease RAI1	RAI1	2.94857	-0.966647	1.95429
P20967	2-oxoglutarate dehydrogenase, mitochondrial	KGD1	3.91594	-0.980276	1.97284
P00427	Cytochrome c oxidase subunit 6, mitochondrial	COX6	2.5152	-0.999701	1.99959
P28241	Isocitrate dehydrogenase [NAD] subunit 2, mitochondrial	IDH2	4.39152	-1.01138	2.01584
Q05931	Heat shock protein SSQ1, mitochondrial	SSQ1	2.89345	-1.08718	2.12459
P11154	Pyruvate carboxylase 1	PYC1	2.91015	-1.0974	2.13968
P08417	Fumarate hydratase, mitochondrial	FUM1	3.67295	-1.12736	2.18459
P23641	Mitochondrial phosphate carrier protein;Mitochondrial phosphate carrier protein, N-terminally processed	MIR1	2.62793	-1.14614	2.21321
P16547	Mitochondrial outer membrane protein OM45	OM45	3.78069	-1.14971	2.21869
Q03148	Pyridoxal 5-phosphate synthase subunit SNZ1	SNZ1	2.90807	-1.22001	2.32948
P32340	Rotenone-insensitive NADH-ubiquinone oxidoreductase, mitochondrial	NDI1	3.94201	-1.22041	2.33013
P17505	Malate dehydrogenase, mitochondrial	MDH1	5.65032	-1.30992	2.47928
P39525	3-oxoacyl-[acyl-carrier-protein] synthase homolog	CEM1	2.58864	-1.38172	2.60579
P40473	Transcriptional activator POG1	POG1	3.0053	-1.42301	2.68145
Q96VH4	Putative nitroreductase HBN1	HBN1	2.28325	-1.45257	2.73696
P32316	Acetyl-CoA hydrolase	ACH1	3.07862	-1.60769	3.04764
P00128	Cytochrome b-c1 complex subunit 7	QCR7	2.80031	-1.68405	3.2133
P00890	Citrate synthase, mitochondrial	CIT1	3.01866	-1.69208	3.23122
P28834	Isocitrate dehydrogenase [NAD] subunit 1, mitochondrial	IDH1	4.72742	-1.71013	3.2719
P18900	Hexaprenyl pyrophosphate synthase, mitochondrial	COQ1	2.15636	-1.77773	3.42886
P40215	External NADH-ubiquinone oxidoreductase 1, mitochondrial	NDE1	5.14537	-1.79191	3.46272
P08679	Citrate synthase, peroxisomal	CIT2	2.31729	-1.83395	3.56512
P36121	DNA-directed RNA polymerase III subunit RPC5	RPC37	2.51456	-1.85416	3.61542
P35999	Mitochondrial intermediate peptidase	OCT1	2.2054	-1.90844	3.75403
P35182	Protein phosphatase 2C homolog 1	PTC1	2.24029	-1.94159	3.84128
P32902	37S ribosomal protein MRP4, mitochondrial	MRP4	2.25515	-1.96439	3.90249
P21801	Succinate dehydrogenase [ubiquinone] iron-sulfur subunit, mitochondrial	SDH2	2.57456	-1.9737	3.92774
P39113	Regulatory protein CAT8	CAT8	2.34268	-1.99762	3.9934
P22354	54S ribosomal protein L20, mitochondrial	MRPL20	2.08975	-2.06555	4.18592
P19955	37S ribosomal protein YMR-31, mitochondrial	YMR31	2.68078	-2.09342	4.26758
P80235	Putative mitochondrial carnitine O-acetyltransferase	YAT1	2.24073	-2.1188	4.34331
P40485	Phosphatidylinositol 4,5-bisphosphate-binding protein SLM1	SLM1	3.83598	-2.33824	5.05687
P40168	Uncharacterized protein YNL195C	YNL195C	2.40442	-2.4406	5.42867
P30771	ATP-dependent helicase NAM7	NAM7	2.59121	-2.68524	6.4319
P33421	Succinate dehydrogenase [ubiquinone] cytochrome b subunit, mitochondrial	SDH3	3.14868	-2.78908	6.9119
Q12031	Mitochondrial 2-methylisocitrate lyase	ICL2	2.17907	-2.84432	7.18169
P43567	Alanine--glyoxylate aminotransferase 1	AGX1	3.53021	-2.88436	7.38376
P27796	3-ketoacyl-CoA thiolase, peroxisomal	POT1	3.03724	-2.89392	7.43287
P00044	Cytochrome c iso-1	CYC1	2.03088	-3.09701	8.55646
P22133	Malate dehydrogenase, cytoplasmic	MDH2	4.92221	-3.25041	9.51634
Q03361	Uncharacterized protein JIP4	JIP4	1.95629	-3.42619	10.7495
P00729	Carboxypeptidase Y	PRC1	1.96207	-3.72023	13.1796
Q12428	Probable 2-methylcitrate dehydratase	PDH1	3.23398	-3.72981	13.2674
P30952	Malate synthase 1, glyoxysomal	MLS1	4.06684	-3.89829	14.9108
P41939	Isocitrate dehydrogenase [NADP] cytoplasmic	IDP2	2.70919	-4.08173	16.9326
P40496	37S ribosomal protein S25, mitochondrial	RSM25	5.86625	-4.15421	17.805
P07255	Cytochrome c oxidase subunit 7A	COX9	3.1315	-4.34355	20.3021
P33303	Succinate/fumarate mitochondrial transporter	SFC1	4.08516	-4.97147	31.3735
P28240	Isocitrate lyase	ICL1	5.07583	-7.51961	183.497
P10963	Phosphoenolpyruvate carboxykinase [ATP]	PCK1	5.93974	-8.19283	292.608
decreased in 48
P61830	Histone H3	HHT1	2.18616	5.1939	36.6031
P47124	Putative glycosyltransferase HOC1	HOC1	2.11244	3.49547	11.2783
Q03705	EKC/KEOPS complex subunit CGI121	CGI121	4.71594	3.15198	8.88873
P52286	Suppressor of kinetochore protein 1	SKP1	2.30782	2.31853	4.98825
Q12176	Ribosome biogenesis protein MAK21	MAK21	2.61937	1.97682	3.93624
