# Supplementary material for: Cdc48 plays a crucial role in redox homeostasis through dynamic reshaping of its interactome during early stationary phase
Source: Redox Biol. 2025 May 1;84:103651. doi: 10.1016/j.redox.2025.103651 (PMC12137173; doi:10.1016/j.redox.2025.103651)
Supplement: Multimedia component 4 [file mmc4.xlsx]

## Sheet: 24h_WT_C115S_proteome
Supplementary table 3 - all the proteins identified in the 24h WT and Cdc48-C115S proteome
			Median Log(2) LFQ
Protein IDs	Protein names	Gene names	wt median	Cdc48-C115S median	Peptides	Unique peptides	Sequence coverage [%]	Mol. weight [kDa]
P00045	Cytochrome c iso-2	CYC7	24.0655	21.865	7	4	52.2	12.532
P00427	Cytochrome c oxidase subunit 6, mitochondrial	COX6	25.5449	22.6294	7	7	42.6	17.341
P00445	Superoxide dismutase [Cu-Zn]	SOD1	31.515	29.8724	16	16	94.8	15.854
P06115	Catalase T	CTT1	28.8818	27.6763	20	20	37.9	64.583
P09457	ATP synthase subunit 5, mitochondrial	ATP5	27.6027	26.6943	15	15	71.2	22.814
P13130	Sporulation-specific wall maturation protein	SPS100	26.0725	22.8547	2	2	7.1	34.226
P17505	Malate dehydrogenase, mitochondrial	MDH1	31.1553	30.3829	29	29	74.9	35.65
P22803	Thioredoxin-2	TRX2	29.5206	28.1729	9	7	79.8	11.204
P30952	Malate synthase 1, glyoxysomal	MLS1	26.4856	24.1542	41	34	64.6	62.79
P37012	Phosphoglucomutase 2	PGM2	31.4293	30.2231	37	32	64.3	63.088
P38013	Peroxiredoxin type-2	AHP1	30.7157	29.4718	13	13	88.1	19.114
P39708	NADP-specific glutamate dehydrogenase 2	GDH3	25.025	23.7769	17	9	42.5	49.627
P50087	MICOS subunit MIC26	MIC26	24.1722	22.4934	7	7	33.5	26.912
P53315	6-phosphogluconolactonase 4	SOL4	27.949	25.9219	6	6	25.5	28.447
P54114	Aldehyde dehydrogenase [NAD(P)+] 2	ALD3	28.9766	27.5999	30	12	64	55.385
Q01976	ADP-ribose pyrophosphatase	YSA1	28.5849	27.427	7	7	29	26.087
Q03104	Meiotic sister chromatid recombination protein 1	MSC1	27.0968	25.8884	21	21	42.5	59.588
Q06494	Putative pyridoxal reductase	YPR127W	31.3873	30.1531	21	21	59.7	38.6
Q07395	Synchronized import protein 1	SYO1	23.8434	22.0561	6	6	12.3	70.164
Q3E841	Uncharacterized protein YNR034W-A	YNR034W-A	28.5883	26.3809	11	11	79.6	10.781
P07702	L-aminoadipate-semialdehyde dehydrogenase	LYS2	22.0955	27.3857	33	33	28	155.34
P0CX24;P0CX23	60S ribosomal protein L20-B;60S ribosomal protein L20-A	RPL20B;RPL20A	29.6602	30.5313	18	17	64	20.437
P12383	Transcription factor PDR1	PDR1	21.4178	25.0253	6	6	7	121.79
P14741	Translation initiation factor eIF-2B subunit alpha	GCN3	22.026	25.2901	6	6	22	34.025
P20447	ATP-dependent RNA helicase DBP3	DBP3	25.5468	26.2982	15	15	28.5	58.826
P30605	Myo-inositol transporter 1	ITR1	23.4823	25.6864	11	10	18.7	63.569
P36161	Nucleoporin NUP133	NUP133	22.4876	24.0946	12	12	11.1	133.32
P38787	2-dehydropantoate 2-reductase	PAN5	25.0259	25.9774	15	15	44.1	42.821
O13297	mRNA-capping enzyme subunit beta	CET1	26.3015	25.7911	18	18	33.2	61.849
O13525	Ubiquinone biosynthesis protein COQ4, mitochondrial	COQ4	22.4932	22.7621	4	4	16.1	38.627
O13547	Covalently-linked cell wall protein 14	CCW14	25.9311	26.2122	4	4	18.1	23.268
O14455	60S ribosomal protein L36-B	RPL36B	30.948	31.2938	15	4	79	11.135
O14467	Multiprotein-bridging factor 1	MBF1	29.733	29.828	20	20	72.8	16.403
P00128	Cytochrome b-c1 complex subunit 7	QCR7	28.5085	27.7904	12	12	88.2	14.565
P00330	Alcohol dehydrogenase 1	ADH1	32.6139	32.6364	28	18	70.7	36.849
P00359	Glyceraldehyde-3-phosphate dehydrogenase 3	TDH3	35.1755	34.936	47	12	85.2	35.746
P00360	Glyceraldehyde-3-phosphate dehydrogenase 1	TDH1	33.5958	32.5696	46	26	83.7	35.75
P00410	Cytochrome c oxidase subunit 2	COX2	27.9049	28.0648	7	7	32.3	28.567
P00424	Cytochrome c oxidase polypeptide 5A, mitochondrial	COX5A	27.4884	27.5191	5	3	28.8	17.14
P00431	Cytochrome c peroxidase, mitochondrial	CCP1	29.367	29.1122	17	17	62.6	40.352
P00447	Superoxide dismutase [Mn], mitochondrial	SOD2	29.5962	28.6395	8	8	33.9	25.774
P00498	ATP phosphoribosyltransferase	HIS1	27.2676	28.0573	11	11	34.7	32.266
P00546	Cyclin-dependent kinase 1	CDC28	26.8515	27.2294	16	14	48.3	34.061
P00549	Pyruvate kinase 1	CDC19	34.7439	34.3685	56	53	86.2	54.544
P00560	Phosphoglycerate kinase	PGK1	35.201	34.9772	58	58	93.3	44.738
P00572	Thymidylate kinase	CDC8	22.7456	23.4744	3	3	10.2	24.687
P00635	Repressible acid phosphatase	PHO5	28.8821	27.7726	13	8	28.9	52.858
P00724	Invertase 2	SUC2	25.6167	26.7371	14	14	28.6	60.639
P00729	Carboxypeptidase Y	PRC1	22.0876	26.1809	6	6	12.8	59.801
P00812	Arginase	CAR1	24.1243	25.9661	13	13	32.1	35.662
P00815	Histidine biosynthesis trifunctional protein;Phosphoribosyl-AMP cyclohydrolase;Phosphoribosyl-ATP pyrophosphohydrolase;Histidinol dehydrogenase	HIS4	30.7206	30.5719	42	42	51.7	87.72
P00817	Inorganic pyrophosphatase	IPP1	29.5988	29.2333	22	22	71.1	32.299
P00830	ATP synthase subunit beta, mitochondrial	ATP2	31.2556	30.5382	37	37	78.7	54.793
P00890	Citrate synthase, mitochondrial	CIT1	30.1782	29.2424	38	34	66.6	53.359
P00899	Anthranilate synthase component 1	TRP2	27.722	27.6497	23	23	42	56.767
P00924	Enolase 1	ENO1	33.7925	32.8572	54	26	93.4	46.816
P00925	Enolase 2	ENO2	35.1358	34.4531	58	30	99.8	46.914
P00927	Threonine dehydratase, mitochondrial	ILV1	28.6986	29.0302	34	34	62.3	63.83
P00931	Tryptophan synthase	TRP5	29.7933	29.6525	32	32	53.5	76.625
P00937	Multifunctional tryptophan biosynthesis protein;Anthranilate synthase component 2;Indole-3-glycerol phosphate synthase	TRP3	26.3318	26.7529	15	15	34.9	53.489
P00942	Triosephosphate isomerase	TPI1	33.7069	33.5573	20	20	76.2	26.795
P00950	Phosphoglycerate mutase 1	GPM1	33.6481	33.4167	35	35	89.5	27.608
P00958	Methionine--tRNA ligase, cytoplasmic	MES1	27.1329	27.6339	31	31	44.2	85.677
P01120	Ras-like protein 2	RAS2	27.0597	26.9581	19	19	58.1	34.705
P01123	GTP-binding protein YPT1	YPT1	26.3236	26.9368	10	10	33	23.214
P02294	Histone H2B.2	HTB2	30.634	30.8186	19	2	90.8	14.237
P02309	Histone H4	HHF1	28.158	27.6864	12	12	63.1	11.368
P02381	Ribosomal protein VAR1, mitochondrial	VAR1	25.6305	25.6973	13	13	36.4	47.123
P02400	60S acidic ribosomal protein P2-beta	RPP2B	25.7894	25.9203	5	5	34.5	11.05
P02406	60S ribosomal protein L28	RPL28	31.6849	31.9483	16	16	71.8	16.721
P14127;P02407	40S ribosomal protein S17-B;40S ribosomal protein S17-A	RPS17B;RPS17A	30.5922	30.9092	17	17	75	15.803
P02557	Tubulin beta chain	TUB2	28.6852	28.8064	18	18	41.8	50.922
P02829	ATP-dependent molecular chaperone HSP82	HSP82	29.5573	29.1605	61	10	64.3	81.405
P02992	Elongation factor Tu, mitochondrial	TUF1	28.3172	28.2089	21	21	51.5	47.972
P02994	Elongation factor 1-alpha	TEF1	34.2018	33.8772	41	41	63.5	50.032
P03872	Partitioning protein REP2	REP2	22.9902	23.3485	4	4	18.6	33.196
P03965	Carbamoyl-phosphate synthase arginine-specific large chain	CPA2	28.5105	28.6103	38	36	38.8	123.91
P04046	Amidophosphoribosyltransferase	ADE4	25.9335	26.8608	15	15	33.7	56.719
P04050	DNA-directed RNA polymerase II subunit RPB1	RPO21	26.2684	26.3307	41	40	24.5	191.61
P04051	DNA-directed RNA polymerase III subunit RPC1	RPO31	22.5264	24.0242	13	13	10.1	162.3
P04076	Argininosuccinate lyase	ARG4	28.0429	28.5765	30	30	51.8	51.989
P04147	Polyadenylate-binding protein, cytoplasmic and nuclear	PAB1	30.5801	30.4887	46	46	66.6	64.343
P04173	3-isopropylmalate dehydrogenase	LEU2	30.8227	29.729	29	29	82.4	38.952
P04449	60S ribosomal protein L24-A	RPL24A	29.3623	29.2515	17	6	56.1	17.613
P04456	60S ribosomal protein L25	RPL25	30.155	30.7937	15	15	62.7	15.757
P04650	60S ribosomal protein L39	RPL39	24.7196	26.2223	5	5	58.8	6.3415
P04710	ADP,ATP carrier protein 1	AAC1	26.6918	25.7867	12	9	28.5	34.12
P04786	DNA topoisomerase 1	TOP1	23.0195	23.5187	11	11	14.3	89.994
P04801	Threonine--tRNA ligase, cytoplasmic	THS1	28.5451	29.0285	38	38	46.6	84.519
P04802	Aspartate--tRNA ligase, cytoplasmic	DPS1	29.8895	30.3289	35	35	53.5	63.515
P04806	Hexokinase-1	HXK1	31.73	31.3824	45	41	89.7	53.738
P04807	Hexokinase-2	HXK2	31.1486	30.8442	39	35	87.4	53.942
P04840	Mitochondrial outer membrane protein porin 1	POR1	32.6011	32.4096	27	27	87.3	30.428
P04912;P04911	Histone H2A.2;Histone H2A.1	HTA2;HTA1	31.364	30.9531	6	5	62.1	13.989
P05030	Plasma membrane ATPase 1	PMA1	31.8233	31.9296	42	12	44.8	99.618
P05066	Deoxyribodipyrimidine photo-lyase, mitochondrial	PHR1	23.4716	22.8909	12	12	18.9	66.273
P05150	Ornithine carbamoyltransferase	ARG3	24.8317	21.8252	6	6	24.9	37.845
P05317	60S acidic ribosomal protein P0	RPP0	30.7734	30.676	16	16	50.6	33.717
P05318	60S acidic ribosomal protein P1-alpha	RPP1A	24.9932	25.0306	2	2	28.3	10.908
P05319	60S acidic ribosomal protein P2-alpha	RPP2A	28.1099	27.6338	6	6	98.1	10.746
P05373	Delta-aminolevulinic acid dehydratase	HEM2	26.7571	26.7599	8	8	19	37.74
P05374	Phosphatidylethanolamine N-methyltransferase	CHO2	25.1385	25.9975	15	15	17.5	101.2
P05453	Eukaryotic peptide chain release factor GTP-binding subunit	SUP35	26.9748	26.9989	20	20	32	76.55
P05626	ATP synthase subunit 4, mitochondrial	ATP4	29.3771	29.0909	19	19	53.7	26.925
P05694	5-methyltetrahydropteroyltriglutamate--homocysteine methyltransferase	MET6	32.7031	32.5678	66	66	83.3	85.859
P05737	60S ribosomal protein L7-A	RPL7A	31.8563	31.703	29	4	84	27.638
P05738	60S ribosomal protein L9-A	RPL9A	28.6457	28.3846	17	4	73.3	21.569
P05739	60S ribosomal protein L6-B	RPL6B	29.0537	29.5341	15	10	69.3	19.986
P05743	60S ribosomal protein L26-A	RPL26A	32.298	32.7632	18	4	72.4	14.234
P05744	60S ribosomal protein L33-A	RPL33A	30.5188	31.0836	9	2	67.3	12.154
P05748	60S ribosomal protein L15-A	RPL15A	30.2202	30.1874	14	3	48	24.422
P05749	60S ribosomal protein L22-A	RPL22A	26.3704	25.5518	6	3	73.6	13.693
P05750	40S ribosomal protein S3	RPS3	30.0652	30.6078	23	23	75	26.502
P05755	40S ribosomal protein S9-B	RPS9B	30.2647	30.3474	22	2	66.2	22.298
P05756	40S ribosomal protein S13	RPS13	32.5101	32.2598	14	14	76.2	17.029
P05759;P0CG63	Ubiquitin-40S ribosomal protein S31;Ubiquitin;40S ribosomal protein S31;Polyubiquitin;Ubiquitin	RPS31;UBI4	26.732	27.0147	12	6	65.1	17.216
P06101	Hsp90 co-chaperone Cdc37	CDC37	26.1357	25.843	16	16	42.7	58.384
P06102	General negative regulator of transcription subunit 3	NOT3	23.9197	23.8885	14	14	17.1	94.402
P06103	Eukaryotic translation initiation factor 3 subunit B	PRT1	27.7697	28.3225	23	23	26.5	88.129
P06105	Protein SCP160	SCP160	30.2226	30.528	67	67	50.5	134.81
P06168	Ketol-acid reductoisomerase, mitochondrial	ILV5	29.6152	29.1629	28	28	64.3	44.368
P06169	Pyruvate decarboxylase isozyme 1	PDC1	34.621	34.4509	49	39	84	61.495
P06197	CDP-diacylglycerol--inositol 3-phosphatidyltransferase	PIS1	24.5672	24.8273	4	4	9.5	24.823
P06208	2-isopropylmalate synthase	LEU4	28.9455	29.0158	36	25	57.2	68.408
P06245	cAMP-dependent protein kinase type 2	TPK2	26.6468	26.3563	12	7	28.7	44.219
P06634	ATP-dependent RNA helicase DED1	DED1	29.5384	29.6411	28	24	52	65.552
P06738	Glycogen phosphorylase	GPH1	30.9152	30.1041	44	44	51.3	103.27
P06773	Deoxycytidylate deaminase	DCD1	22.83	23.3677	4	4	16.3	35.646
P06780	GTP-binding protein RHO1	RHO1	23.5977	24.8175	6	6	42.1	23.152
P06782	Carbon catabolite-derepressing protein kinase	SNF1	26.3972	26.8108	14	14	25.6	72.045
P06785	Thymidylate synthase	CDC21	24.7852	25.5763	9	9	35.2	35.047
P07143	Cytochrome c1, heme protein, mitochondrial	CYT1	25.7483	25.1012	8	8	31.7	34.054
P07149	Fatty acid synthase subunit beta;3-hydroxyacyl-[acyl-carrier-protein] dehydratase;Enoyl-[acyl-carrier-protein] reductase [NADH];[Acyl-carrier-protein] acetyltransferase;[Acyl-carrier-protein] malonyltransferase;S-acyl fatty acid synthase thioesterase	FAS1	31.6203	31.9995	94	94	46.4	228.69
P07170	Adenylate kinase	ADK1	29.6493	29.9609	23	23	88.3	24.254
P07172	Histidinol-phosphate aminotransferase	HIS5	26.6818	27.3108	12	12	38.7	42.646
P07213	Mitochondrial import receptor subunit TOM70	TOM70	28.3083	28.2573	26	26	42.9	70.122
P07244	Bifunctional purine biosynthetic protein ADE5,7;Phosphoribosylamine--glycine ligase;Phosphoribosylformylglycinamidine cyclo-ligase	ADE5,7	27.1209	27.1998	26	26	40.8	86.067
P07245	C-1-tetrahydrofolate synthase, cytoplasmic;Methylenetetrahydrofolate dehydrogenase;Methenyltetrahydrofolate cyclohydrolase;Formyltetrahydrofolate synthetase	ADE3	29.3962	29.5728	51	46	56.4	102.2
P07246	Alcohol dehydrogenase 3, mitochondrial	ADH3	26.7004	27.3607	17	16	46.7	40.369
P07248	Regulatory protein ADR1	ADR1	23.0088	23.1421	13	13	11.9	150.94
P07251	ATP synthase subunit alpha, mitochondrial	ATP1	31.5409	31.3612	53	53	73.4	58.607
P07255	Cytochrome c oxidase subunit 7A	COX9	22.4546	26.2005	6	6	35.6	6.9631
P07256	Cytochrome b-c1 complex subunit 1, mitochondrial	COR1	30.4207	30.7336	29	29	74	50.227
P07257	Cytochrome b-c1 complex subunit 2, mitochondrial	QCR2	29.3824	28.9712	42	42	89.9	40.478
P07259	Protein URA2;Glutamine-dependent carbamoyl-phosphate synthase;Aspartate carbamoyltransferase	URA2	30.1095	30.2435	87	85	42.8	245.04
P07260	Eukaryotic translation initiation factor 4E	CDC33	25.4589	25.7666	8	8	34.3	24.254
P07262	NADP-specific glutamate dehydrogenase 1	GDH1	29.6611	29.2344	24	16	62.8	49.569
P07263	Histidine--tRNA ligase, mitochondrial	HTS1	27.9618	28.2229	21	21	37	59.952
P07264	3-isopropylmalate dehydratase	LEU1	28.8642	28.6195	21	21	27.9	85.793
P07267	Saccharopepsin	PEP4	28.3629	27.3888	17	17	49.9	44.498
P07273	Transcription elongation factor S-II	DST1	26.2401	26.2915	13	13	43.4	34.843
P07275	Delta-1-pyrroline-5-carboxylate dehydrogenase, mitochondrial	PUT2	27.231	26.8881	16	16	32.9	64.434
P07278	cAMP-dependent protein kinase regulatory subunit	BCY1	28.3609	28.4835	22	22	53.8	47.218
P07281	40S ribosomal protein S19-B	RPS19B	29.7408	30.1394	17	2	79.2	15.891
P07283	Phosphomannomutase	SEC53	28.8835	29.6506	16	16	55.5	29.063
P07284	Serine--tRNA ligase, cytoplasmic	SES1	28.5169	28.4285	27	27	55.2	53.309
P07342	Acetolactate synthase catalytic subunit, mitochondrial	ILV2	28.683	29.1236	26	26	37	74.936
P07560	Ras-related protein SEC4	SEC4	25.0816	25.2576	10	9	54	23.505
P07703	DNA-directed RNA polymerases I and III subunit RPAC1	RPC40	28.3276	27.7289	10	10	33.4	37.686
P07806	Valine--tRNA ligase, mitochondrial	VAS1	28.3046	28.9127	49	49	42.3	125.77
P07991	Ornithine aminotransferase	CAR2	28.7178	28.3717	19	19	63.9	46.085
P08018	MAP kinase kinase PBS2	PBS2	24.6125	24.6685	17	17	35.5	72.719
P08417	Fumarate hydratase, mitochondrial	FUM1	28.5705	28.5429	27	27	60.9	53.151
P08456	CDP-diacylglycerol--serine O-phosphatidyltransferase	CHO1	25.2648	25.3632	4	4	14.5	30.804
P08465	Homoserine O-acetyltransferase	MET2	23.8766	24.6243	9	9	21	53.659
P08518	DNA-directed RNA polymerase II subunit RPB2	RPB2	27.5109	27.8811	28	28	25.5	138.75
P08524	Farnesyl pyrophosphate synthase	ERG20	29.0884	29.1575	20	20	51.7	40.483
P08536	Sulfate adenylyltransferase	MET3	25.3974	24.6108	13	13	24.3	57.724
P08566	Pentafunctional AROM polypeptide;3-dehydroquinate synthase;3-phosphoshikimate 1-carboxyvinyltransferase;Shikimate kinase;3-dehydroquinate dehydratase;Shikimate dehydrogenase	ARO1	29.7738	29.9352	54	54	37.7	174.75
P08678	Adenylate cyclase	CYR1	24.9225	25.1051	18	18	10.8	227.83
P08679	Citrate synthase, peroxisomal	CIT2	26.635	26.8153	26	20	49.6	51.413
P08964	Myosin-1	MYO1	22.6758	23.2454	12	12	7.6	223.63
P09032	Translation initiation factor eIF-2B subunit gamma	GCD1	26.4413	26.8428	9	9	17.3	65.699
P09064	Eukaryotic translation initiation factor 2 subunit beta	SUI3	26.1068	26.0905	14	14	43.2	31.574
P09232	Cerevisin	PRB1	30.4033	29.4508	17	17	24.6	69.621
P09436	Isoleucine--tRNA ligase, cytoplasmic	ILS1	28.0506	28.5773	43	43	40.3	122.98
P09440	C-1-tetrahydrofolate synthase, mitochondrial;Methylenetetrahydrofolate dehydrogenase;Methenyltetrahydrofolate cyclohydrolase;Formyltetrahydrofolate synthetase	MIS1	26.9727	27.3245	31	26	35.4	106.22
P09547	SWI/SNF chromatin-remodeling complex subunit SWI1	SWI1	22.8841	23.667	7	7	6.2	147.94
P09624	Dihydrolipoyl dehydrogenase, mitochondrial	LPD1	31.0824	30.9869	40	40	67.5	54.009
P09733	Tubulin alpha-1 chain	TUB1	26.9099	26.6082	17	10	42.3	49.799
P09734	Tubulin alpha-3 chain	TUB3	25.2478	23.762	17	10	40	49.693
P09880	tRNA ligase	TRL1	23.9044	24.2484	12	12	15.5	95.336
P09938	Ribonucleoside-diphosphate reductase small chain 1	RNR2	29.1354	29.4197	15	15	39.3	46.147
P09950	5-aminolevulinate synthase, mitochondrial	HEM1	24.553	25.2258	7	7	12.2	59.362
P09959	Regulatory protein SWI6	SWI6	23.622	23.3974	8	8	12	90.559
Q3E757;P0C0W9	60S ribosomal protein L11-B;60S ribosomal protein L11-A	RPL11B;RPL11A	29.9886	30.1799	14	14	61.5	19.749
P0C2H6;P0C2H7	60S ribosomal protein L27-A;60S ribosomal protein L27-B	RPL27A;RPL27B	29.4574	29.7467	11	11	58.8	15.531
P0C2H9	60S ribosomal protein L31-B	RPL31B	28.9596	29.8195	12	1	72.6	12.967
P0CS90	Heat shock protein SSC1, mitochondrial	SSC1	32.0719	31.8388	61	51	72.8	70.627
P0CT04	Protease B inhibitor 2	PBI2	23.9511	23.2776	5	5	62.7	8.5897
P0CX11;P0CX10;P42222	Enolase-related protein 2;Enolase-related protein 1;Enolase-related protein 3	ERR2;ERR1;ERR3	26.9224	25.1707	8	8	21.1	47.327
P0CX26;P0CX25	60S ribosomal protein L43-B;60S ribosomal protein L43-A	RPL43B;RPL43A	29.3622	29.6036	11	11	62	10.091
P0CX28;P0CX27	60S ribosomal protein L42-B;60S ribosomal protein L42-A	RPL42B;RPL42A	25.4208	26.7542	6	6	38.7	12.211
P0CX30;P0CX29	40S ribosomal protein S23-B;40S ribosomal protein S23-A	RPS23B;RPS23A	27.7816	27.4219	12	12	45.5	16.038
P0CX32;P0CX31	40S ribosomal protein S24-B;40S ribosomal protein S24-A	RPS24B;RPS24A	31.3086	31.3157	14	14	61.5	15.329
P0CX34;P0CX33	40S ribosomal protein S30-B;40S ribosomal protein S30-A	RPS30B;RPS30A	25.1542	26.704	7	7	54	7.1184
P0CX36;P0CX35	40S ribosomal protein S4-B;40S ribosomal protein S4-A	RPS4B;RPS4A	29.9996	30.7699	24	24	68.6	29.41
P0CX38;P0CX37	40S ribosomal protein S6-B;40S ribosomal protein S6-A	RPS6B;RPS6A	31.8074	31.4733	26	26	61	26.996
P0CX40;P0CX39	40S ribosomal protein S8-B;40S ribosomal protein S8-A	RPS8B;RPS8A	28.8121	29.2712	15	15	57.5	22.489
P0CX42;P0CX41	60S ribosomal protein L23-B;60S ribosomal protein L23-A	RPL23B;RPL23A	31.1835	31.0079	13	13	62.8	14.473
P0CX44;P0CX43	60S ribosomal protein L1-B;60S ribosomal protein L1-A	RPL1B;RPL1A	32.0238	32.3098	22	22	65.4	24.485
P0CX46;P0CX45	60S ribosomal protein L2-B;60S ribosomal protein L2-A	RPL2B;RPL2A	29.8182	29.9293	23	23	75.2	27.408
P0CX48;P0CX47	40S ribosomal protein S11-B;40S ribosomal protein S11-A	RPS11B;RPS11A	30.2232	30.932	16	16	71.2	17.749
P0CX50;P0CX49	60S ribosomal protein L18-B;60S ribosomal protein L18-A	RPL18B;RPL18A	30.1124	31.0157	12	12	45.7	20.563
P0CX52;P0CX51	40S ribosomal protein S16-B;40S ribosomal protein S16-A	RPS16B;RPS16A	29.1829	29.8005	18	18	76.2	15.847
P0CX54;P0CX53	60S ribosomal protein L12-B;60S ribosomal protein L12-A	RPL12B;RPL12A	32.3614	32.699	14	14	71.5	17.822
P0CX56;P0CX55	40S ribosomal protein S18-B;40S ribosomal protein S18-A	RPS18B;RPS18A	29.6583	30.2184	15	15	65.1	17.037
P0CX83;P0CX82	60S ribosomal protein L19-B;60S ribosomal protein L19-A	RPL19B;RPL19A	30.9505	31.252	20	20	62.4	21.704
P0CX85;P0CX84	60S ribosomal protein L35-B;60S ribosomal protein L35-A	RPL35B;RPL35A	29.6708	30.2295	18	18	67.5	13.909
P10080	Single-stranded nucleic acid-binding protein	SBP1	26.7796	27.2872	15	15	43.2	32.989
P10081	ATP-dependent RNA helicase eIF4A	TIF1	31.3906	31.3974	24	24	54.7	44.697
P10127	Alcohol dehydrogenase 4	ADH4	31.6703	31.8123	23	23	49.7	41.142
P10356	Uncharacterized protein YER152C	YER152C	24.7644	24.5853	8	8	23.7	49.49
P10591	Heat shock protein SSA1	SSA1	33.5759	33.0547	74	18	94.5	69.656
P10592	Heat shock protein SSA2	SSA2	29.6928	29.9861	71	14	91.4	69.469
P10614	Lanosterol 14-alpha demethylase	ERG11	26.2328	26.0693	6	6	16.2	60.719
P10659	S-adenosylmethionine synthase 1	SAM1	24.3864	25.5943	28	11	60.2	41.818
P10662	37S ribosomal protein MRP1, mitochondrial	MRP1	22.6495	24.2055	9	9	31.2	36.728
P10664	60S ribosomal protein L4-A	RPL4A	31.8984	32.1472	29	2	70.2	39.092
P10834	Protein PET54	PET54	22.8659	23.4517	7	7	25.3	34.637
P10869	Aspartokinase	HOM3	27.7529	27.9478	21	21	41.9	58.109
P10964	DNA-directed RNA polymerase I subunit RPA190	RPA190	27.0655	27.7263	40	39	27.5	186.43
P11075	Protein transport protein SEC7	SEC7	25.4918	26.5027	24	24	13.1	226.88
P11076	ADP-ribosylation factor 1	ARF1	25.8448	25.9994	7	2	55.8	20.529
P11154	Pyruvate carboxylase 1	PYC1	27.7115	28.1168	44	17	39.6	130.1
P11353	Oxygen-dependent coproporphyrinogen-III oxidase	HEM13	26.6221	26.6338	17	17	54.3	37.711
P11412	Glucose-6-phosphate 1-dehydrogenase	ZWF1	26.896	26.3011	22	22	42.2	57.521
P11484	Heat shock protein SSB1	SSB1	27.2245	26.8542	61	5	84.3	66.601
P11491	Repressible alkaline phosphatase;Soluble alkaline phosphatase	PHO8	23.5663	22.7813	8	8	17.3	63.003
P11745	Ran GTPase-activating protein 1	RNA1	26.3029	25.7693	13	13	36.4	45.815
P11792	Serine/threonine-protein kinase SCH9	SCH9	22.9936	24.5796	8	8	10.2	91.81
P11914	Mitochondrial-processing peptidase subunit alpha	MAS2	24.081	24.1329	16	16	37.6	53.337
P11938	DNA-binding protein RAP1	RAP1	24.2352	25.8711	15	15	28.8	92.412
P11986	Inositol-3-phosphate synthase	INO1	31.7476	31.972	37	37	61.4	59.641
P12385	Eukaryotic peptide chain release factor subunit 1	SUP45	28.7535	28.9624	21	21	41.4	49.005
P12611	Growth regulation protein	WHI2	24.5403	22.3801	8	8	18.1	55.345
P12612	T-complex protein 1 subunit alpha	TCP1	26.9804	26.8155	25	25	52.4	60.48
P12630	Barrierpepsin	BAR1	24.2442	23.7265	8	8	15.8	63.729
P12684	3-hydroxy-3-methylglutaryl-coenzyme A reductase 2	HMG2	25.6814	26.0813	10	8	9.9	115.69
P12687	54S ribosomal protein L2, mitochondrial	MRP7	21.8805	23.0894	10	10	29.6	43.226
P12688	Serine/threonine-protein kinase YPK1	YPK1	23.8867	24.9035	12	9	19.4	76.479
P12695	Dihydrolipoyllysine-residue acetyltransferase component of pyruvate dehydrogenase complex, mitochondrial	LAT1	30.707	30.0795	29	29	53.1	51.817
P12709	Glucose-6-phosphate isomerase	PGI1	33.0144	32.576	45	45	76.7	61.298
P12754	Translation initiation factor eIF-2B subunit delta	GCD2	24.1448	25.1836	10	10	16.6	70.851
P12904	5-AMP-activated protein kinase subunit gamma	SNF4	24.2425	23.7579	9	9	27.6	36.401
P12945	N-terminal acetyltransferase A complex subunit NAT1	NAT1	27.1746	27.7681	21	21	26.2	98.904
P12962	Cap-associated protein CAF20	CAF20	22.5946	23.8098	4	4	34.8	18.223
P13185	Serine/threonine protein kinase KIN1	KIN1	23.3601	24.3368	10	10	11.1	120.07
P13186	Serine/threonine-protein kinase KIN2	KIN2	23.4096	22.5259	10	10	10.5	128.34
P13188	Glutamine--tRNA ligase	GLN4	28.4167	28.5881	25	25	27.6	93.132
P13298	Orotate phosphoribosyltransferase 1	URA5	25.4273	25.8098	14	12	55.3	24.664
P13517	F-actin-capping protein subunit beta	CAP2	25.015	24.941	8	8	28.9	32.629
P13586	Calcium-transporting ATPase 1	PMR1	26.0972	26.4804	20	20	22.1	104.57
P13663	Aspartate-semialdehyde dehydrogenase	HOM2	28.5216	28.9298	24	24	67.1	39.543
P13711	Acyl-coenzyme A oxidase	POX1	23.3846	23.6346	10	10	14.2	84.041
P14020	Dolichol-phosphate mannosyltransferase	DPM1	30.042	29.6156	19	19	64.8	30.362
P14063	54S ribosomal protein L31, mitochondrial	MRPL31	22.9352	24.9122	5	5	29.8	15.52
P14065	Glycerol 2-dehydrogenase (NADP(+))	GCY1	28.9293	28.1291	19	18	50.3	35.079
P14120	60S ribosomal protein L30	RPL30	25.7768	26.3035	6	6	67.6	11.415
P14126	60S ribosomal protein L3	RPL3	31.4256	31.4571	44	44	68.2	43.757
P14306	Carboxypeptidase Y inhibitor	TFS1	28.2911	27.045	7	7	51.1	24.357
P14540	Fructose-bisphosphate aldolase	FBA1	33.301	33.0288	34	34	81.1	39.62
P14680	Dual specificity protein kinase YAK1	YAK1	25.9101	25.9237	12	12	21.4	91.244
P14681	Mitogen-activated protein kinase KSS1	KSS1	22.6057	23.935	9	8	20.1	42.692
P14682	Ubiquitin-conjugating enzyme E2-34 kDa	CDC34	26.372	25.5095	3	3	12.5	34.064
P14742	Glutamine--fructose-6-phosphate aminotransferase [isomerizing]	GFA1	29.0578	29.4011	32	32	48.7	80.046
P14743	Glycylpeptide N-tetradecanoyltransferase	NMT1	25.4328	25.5427	9	9	16.5	52.837
P14747	Serine/threonine-protein phosphatase 2B catalytic subunit A2	CMP2	23.8016	22.9912	10	10	20.5	68.527
P14832	Peptidyl-prolyl cis-trans isomerase	CPR1	30.3037	29.8134	12	10	59.9	17.39
P14843	Phospho-2-dehydro-3-deoxyheptonate aldolase, phenylalanine-inhibited	ARO3	25.74	25.7466	17	15	40.5	41.069
P14904	Vacuolar aminopeptidase 1	APE1	30.2746	29.8612	22	22	45.5	57.092
P14906	Protein translocation protein SEC63	SEC63	27.5331	27.5737	14	14	23.2	75.344
P14907	Nucleoporin NSP1	NSP1	26.5924	27.1768	32	32	52.9	86.515
P14922	General transcriptional corepressor CYC8	CYC8	23.808	24.2739	15	15	26.4	107.2
P15019	Transaldolase	TAL1	30.7108	30.5326	39	38	77.9	37.036
P15108	ATP-dependent molecular chaperone HSC82	HSC82	32.1415	32.1865	68	17	70.5	80.899
P15180	Lysine--tRNA ligase, cytoplasmic	KRS1	27.5232	27.4221	35	35	53	67.958
P15274	AMP deaminase	AMD1	24.87	24.8907	19	19	28.6	93.3
P15303	Protein transport protein SEC23	SEC23	28.283	28.3502	19	19	29.8	85.384
P15367	Signal peptidase complex catalytic subunit SEC11	SEC11	23.4688	23.9498	4	4	19.2	18.762
P15424	ATP-dependent RNA helicase MSS116, mitochondrial	MSS116	23.737	25.6405	11	11	15.4	76.268
P15442	Serine/threonine-protein kinase GCN2	GCN2	23.2775	24.3348	17	17	10.7	190.19
P15454	Guanylate kinase	GUK1	24.6863	23.9325	12	12	61.5	20.637
P15496	Isopentenyl-diphosphate Delta-isomerase	IDI1	26.5997	27.0131	9	9	33.3	33.351
P15565	tRNA (guanine(26)-N(2))-dimethyltransferase, mitochondrial	TRM1	25.6828	25.9874	14	14	26.1	64.052
P15624	Phenylalanine--tRNA ligase beta subunit	FRS1	30.041	30.2663	29	29	51.4	67.364
P15625	Phenylalanine--tRNA ligase alpha subunit	FRS2	27.6959	27.8988	26	26	56.9	57.511
P15646	rRNA 2-O-methyltransferase fibrillarin	NOP1	25.7716	26.105	16	16	49.2	34.465
P15703	Glucan 1,3-beta-glucosidase	BGL2	29.878	29.7144	11	11	27.5	34.118
P15705	Heat shock protein STI1	STI1	29.0004	29.0037	48	48	69.1	66.264
P15873	Proliferating cell nuclear antigen	POL30	24.4617	24.6625	11	11	50	28.916
P15891	Actin-binding protein	ABP1	29.7949	29.2604	40	40	73.1	65.575
P15992	Heat shock protein 26	HSP26	33.0351	31.4737	38	38	96.7	23.879
P16120	Threonine synthase	THR4	28.228	28.2279	36	36	67.3	57.474
P16140	V-type proton ATPase subunit B	VMA2	31.2155	30.761	40	40	74.7	57.749
P16387	Pyruvate dehydrogenase E1 component subunit alpha, mitochondrial	PDA1	29.7483	29.8804	31	31	73.3	46.343
P16451	Pyruvate dehydrogenase complex protein X component, mitochondrial	PDX1	26.6107	26.6985	14	14	41.7	45.361
P16467	Pyruvate decarboxylase isozyme 2	PDC5	25.3143	27.0688	26	17	49.9	61.911
P16474	78 kDa glucose-regulated protein homolog	KAR2	30.5355	30.8315	46	43	59.8	74.467
P16521	Elongation factor 3A	YEF3	30.9874	31.6067	63	50	61.4	115.94
P16547	Mitochondrial outer membrane protein OM45	OM45	27.069	26.4351	39	39	73.3	44.58
P16550	Protein APA1;5,5-P-1,P-4-tetraphosphate phosphorylase;ADP-sulfurylase	APA1	27.9354	27.8428	18	18	71.7	36.492
P16603	NADPH--cytochrome P450 reductase	NCP1	27.8637	27.6127	23	23	43.7	76.771
P16622	Ferrochelatase, mitochondrial	HEM15	26.7126	27.4079	18	18	49.9	44.596
P16649	General transcriptional corepressor TUP1	TUP1	25.8533	26.2569	16	16	29.2	78.307
P16861	ATP-dependent 6-phosphofructokinase subunit alpha	PFK1	29.7921	30.2666	51	51	47.4	107.97
P16862	ATP-dependent 6-phosphofructokinase subunit beta	PFK2	30.2527	30.5618	42	42	56.2	104.62
P16892	Mitogen-activated protein kinase FUS3	FUS3	22.1058	24.7628	6	5	17.3	40.772
P17076	60S ribosomal protein L8-A	RPL8A	29.1876	29.2878	34	8	80.9	28.124
P17157	Cyclin-dependent protein kinase PHO85	PHO85	25.2009	25.2529	8	6	24.3	34.906
P17255	V-type proton ATPase catalytic subunit A;Endonuclease PI-SceI	VMA1	32.0751	32.1257	74	74	62.8	118.64
P17423	Homoserine kinase	THR1	27.4115	28.0483	14	14	55.2	38.712
P17442	Phosphate system positive regulatory protein PHO81	PHO81	25.4349	24.9938	19	19	16.1	134.03
P17536	Tropomyosin-1	TPM1	24.7493	23.9355	18	18	74.9	23.54
P17555	Adenylyl cyclase-associated protein	SRV2	28.4581	28.0871	25	25	53.2	57.521
P17558	37S ribosomal protein PET123, mitochondrial	PET123	23.7862	25.4408	11	11	43.1	35.998
P17649	4-aminobutyrate aminotransferase	UGA1	27.452	27.7916	19	19	43.5	52.946
P17695	Glutaredoxin-2, mitochondrial	GRX2	27.8709	26.9308	11	11	60.8	15.861
P17709	Glucokinase-1	GLK1	31.1127	30.0398	34	32	65.6	55.377
P17883	Superkiller protein 3	SKI3	23.8031	24.1426	14	14	10.8	163.72
P17967	Protein disulfide-isomerase	PDI1	29.1949	28.5607	32	32	55.9	58.226
P18239	ADP,ATP carrier protein 2	PET9	30.825	30.286	34	26	61.9	34.426
P18409	Mitochondrial distribution and morphology protein 10	MDM10	23.2505	23.042	9	9	22.9	56.236
P18496	Mitochondrial ATPase complex subunit ATP10	ATP10	24.2226	24.6764	12	12	43.7	32.094
P18544	Acetylornithine aminotransferase, mitochondrial	ARG8	25.5405	25.4814	14	14	42.3	46.681
P18562	Uracil phosphoribosyltransferase	FUR1	26.575	28.1296	9	9	45.8	24.594
P18759	Vesicular-fusion protein SEC18	SEC18	28.0964	28.1539	27	27	36.5	84.055
P18851	Guanine nucleotide-binding protein subunit beta	STE4	26.0778	26.3897	9	9	28.1	46.581
P18899	Stress protein DDR48	DDR48	24.2866	24.3997	16	16	41.4	46.233
P18900	Hexaprenyl pyrophosphate synthase, mitochondrial	COQ1	24.0247	24.6305	7	7	18	52.559
P18961	Serine/threonine-protein kinase YPK2/YKR2	YPK2	26.175	26.1219	10	7	19.6	76.663
P18963	Inhibitory regulator protein IRA1	IRA1	22.8195	23.0394	9	9	3.2	350.98
P19073	Cell division control protein 42	CDC42	23.6616	26.1806	4	4	26.2	21.322
P19097	Fatty acid synthase subunit alpha;Acyl carrier;3-oxoacyl-[acyl-carrier-protein] reductase;3-oxoacyl-[acyl-carrier-protein] synthase	FAS2	31.6146	32.2646	120	120	64.5	206.94
P19262	Dihydrolipoyllysine-residue succinyltransferase component of 2-oxoglutarate dehydrogenase complex, mitochondrial	KGD2	29.4813	29.1857	24	24	51.2	50.43
P19358	S-adenosylmethionine synthase 2	SAM2	31.4512	31.5235	30	13	60.9	42.255
P19414	Aconitate hydratase, mitochondrial	ACO1	28.7921	28.9594	46	44	45.8	85.367
P19454	Casein kinase II subunit alpha	CKA2	26.1669	26.3186	11	11	25.1	39.403
P19524	Myosin-2	MYO2	25.615	26.161	30	27	21.7	180.68
P19657	Plasma membrane ATPase 2	PMA2	23.7298	22.1286	36	6	36.9	102.17
P19658	Exocyst complex component EXO70	EXO70	23.6435	23.547	8	8	14.6	71.293
P19659	Mediator of RNA polymerase II transcription subunit 15	GAL11	24.0359	24.3415	12	12	13.2	120.31
P19812	E3 ubiquitin-protein ligase UBR1	UBR1	23.9258	24.5559	8	8	5.5	224.84
P19882	Heat shock protein 60, mitochondrial	HSP60	31.0317	30.7467	55	55	78.8	60.751
P19955	37S ribosomal protein YMR-31, mitochondrial	YMR31	25.2593	24.8873	9	9	75.6	13.689
P20051	Dihydroorotase	URA4	25.4013	24.5155	8	8	31.3	40.313
P20081	FK506-binding protein 1	FPR1	28.9268	28.0557	9	9	66.7	12.158
P20084	54S ribosomal protein L33, mitochondrial	MRPL33	22.4349	25.4678	6	6	53.5	9.5311
P20107	Zinc/cadmium resistance protein	ZRC1	22.6989	23.5849	2	2	10.4	48.344
P20424	Signal recognition particle subunit SRP54	SRP54	26.1705	26.1305	15	15	36.2	59.624
P20449	ATP-dependent RNA helicase DBP5	DBP5	26.9212	26.8047	23	23	48.1	53.873
P20459	Eukaryotic translation initiation factor 2 subunit alpha	SUI2	28.2378	28.1369	13	13	41.8	34.717
P20485	Choline kinase	CKI1	25.7952	26.4764	16	16	29.9	66.316
P20604	Serine/threonine-protein phosphatase PP1-1	SIT4	23.4685	23.3138	8	8	24.8	35.537
P20606	Small COPII coat GTPase SAR1	SAR1	28.4452	28.1929	8	8	54.2	21.45
P20676	Nucleoporin NUP1	NUP1	24.5824	24.6108	21	21	26.4	113.58
P20967	2-oxoglutarate dehydrogenase, mitochondrial	KGD1	28.1117	28.2481	42	42	43.3	114.41
P21147	Acyl-CoA desaturase 1	OLE1	26.8425	27.8058	9	9	24.3	58.402
P21182	S-adenosylmethionine decarboxylase proenzyme;S-adenosylmethionine decarboxylase alpha chain;S-adenosylmethionine decarboxylase beta chain	SPE2	22.435	22.284	5	5	12.9	46.232
P21242	Probable proteasome subunit alpha type-7	PRE10	25.3935	25.7295	8	8	28.1	31.536
P21243	Proteasome subunit alpha type-1	SCL1	27.6135	27.3939	22	22	79.8	28.001
P21264	Phosphoribosylaminoimidazole carboxylase	ADE2	28.3381	28.5384	29	29	56.7	62.339
P21304	Periodic tryptophan protein 1	PWP1	23.9778	26.0095	14	14	24.1	63.803
P21375	Fumarate reductase 2	OSM1	24.5773	24.4319	15	15	33.1	55.064
P21524	Ribonucleoside-diphosphate reductase large chain 1	RNR1	24.7113	26.3185	17	10	24.3	99.56
P21538	DNA-binding protein REB1	REB1	22.0685	23.5442	11	11	14.7	91.873
P21560	Protein CBP3, mitochondrial	CBP3	25.5047	25.3132	9	9	26	39.083
P21576	Vacuolar protein sorting-associated protein 1	VPS1	29.3153	29.4275	31	31	50	78.736
P21734	Ubiquitin-conjugating enzyme E2 1	UBC1	25.9248	27.0643	7	7	37.7	24.178
P21801	Succinate dehydrogenase [ubiquinone] iron-sulfur subunit, mitochondrial	SDH2	26.9989	27.3694	15	15	49.2	30.231
P21827	Guanine nucleotide exchange factor SRM1	SRM1	25.9091	25.9006	15	15	35.7	53.013
P21954	Isocitrate dehydrogenase [NADP], mitochondrial	IDP1	28.0994	27.7927	30	25	69.6	48.19
P21957	Transcriptional repressor OPI1	OPI1	23.2649	23.8409	7	7	20.8	46.064
P21965	Protein kinase MCK1	MCK1	24.9725	24.715	12	12	32.8	43.135
P22023	Killer toxin-resistance protein 5	KRE5	24.7175	24.8246	15	15	10.8	156.48
P22133	Malate dehydrogenase, cytoplasmic	MDH2	25.7293	26.2587	18	18	51.7	40.73
P22137	Clathrin heavy chain	CHC1	28.8169	28.7333	59	59	38.2	187.23
P22138	DNA-directed RNA polymerase I subunit RPA135	RPA135	26.4003	27.0861	20	20	15.8	135.74
P22141	Proteasome subunit beta type-4	PRE1	22.6463	25.312	7	7	34.8	22.516
P22146	1,3-beta-glucanosyltransferase GAS1	GAS1	29.5336	30.1589	13	13	19.3	59.582
P22147	5-3 exoribonuclease 1	XRN1	27.0222	27.1856	23	23	15.4	175.46
P22202	Heat shock protein SSA4	SSA4	27.8804	27.4109	47	19	63.7	69.65
P22203	V-type proton ATPase subunit E	VMA4	29.8739	29.8724	22	22	63.9	26.471
P22211	Nitrogen permease reactivator protein	NPR1	22.6144	22.5376	6	6	10.9	85.989
P22213	Protein SLY1	SLY1	23.1472	24.9052	14	14	27.9	74.678
P22217	Thioredoxin-1	TRX1	26.4881	25.4463	8	6	72.8	11.235
P22276	DNA-directed RNA polymerase III subunit RPC2	RET1	23.8786	24.5757	13	13	13	129.46
P22336	Replication factor A protein 1	RFA1	24.2694	24.9548	15	15	23.3	70.347
P22515	Ubiquitin-activating enzyme E1 1	UBA1	29.6249	29.7442	39	39	45	114.26
P22517	Calcium/calmodulin-dependent protein kinase II	CMK2	26.3605	26.1928	13	13	32.7	50.447
P22768	Argininosuccinate synthase	ARG1	28.221	28.0333	20	20	43.3	46.927
P22855	Alpha-mannosidase	AMS1	27.8549	27.4838	41	41	38.2	124.5
P22943	12 kDa heat shock protein	HSP12	26.4736	24.4475	11	11	77.1	11.693
P23180	Probable oxidoreductase AIM17	AIM17	27.4862	27.5479	13	13	28.2	53.134
P23201	Protein SPA2	SPA2	24.4127	24.3332	19	19	18.7	163.14
P23248	40S ribosomal protein S1-B	RPS1B	29.2324	29.4166	30	12	65.1	28.812
P23254	Transketolase 1	TKL1	30.2715	30.1289	40	40	56.9	73.805
P23287	Serine/threonine-protein phosphatase 2B catalytic subunit A1	CNA1	25.8681	26.043	12	12	24.2	63.001
P23291	Casein kinase I homolog 1	YCK1	25.3549	25.4427	9	8	29.2	61.714
P23292	Casein kinase I homolog 2	YCK2	24.4737	24.7506	10	9	23.8	62.078
P23301	Eukaryotic translation initiation factor 5A-1	HYP2	27.9307	27.2716	10	6	58.6	17.114
P23337	Glycogen [starch] synthase isoform 1	GSY1	26.5455	26.8335	19	13	24.3	80.509
P23493	Mitochondrial biogenesis regulation protein 1	MBR1	23.5313	23.1039	14	14	48.1	36.934
P23542	Aspartate aminotransferase, cytoplasmic	AAT2	30.1347	30.0359	24	24	59.6	46.057
P23594	Serine/threonine-protein phosphatase PP2A-1 catalytic subunit	PPH21	22.7632	25.3159	8	2	27.9	41.937
P23615	Transcription elongation factor SPT6	SPT6	24.4718	25.3343	21	21	15.2	168.29
P23638	Proteasome subunit alpha type-3	PRE9	25.8245	25.6919	12	12	46.9	28.714
P23639	Proteasome subunit alpha type-2	PRE8	26.7174	26.5092	13	13	46.8	27.162
P23641	Mitochondrial phosphate carrier protein;Mitochondrial phosphate carrier protein, N-terminally processed	MIR1	29.5253	28.9976	23	23	77.8	32.812
P23644	Mitochondrial import receptor subunit TOM40	TOM40	26.6225	26.3446	18	18	79.3	42.038
P23724	Proteasome subunit beta type-6	PRE7	27.0968	26.1917	13	13	58.1	26.871
P24276	Protein SSD1	SSD1	27.4438	27.6101	28	28	23.4	139.95
P24279	DNA replication licensing factor MCM3	MCM3	25.4345	26.077	21	21	26.3	107.52
P24280	SEC14 cytosolic factor	SEC14	26.784	26.7516	15	14	54.6	34.9
P24384	Pre-mRNA-splicing factor ATP-dependent RNA helicase PRP22	PRP22	22.6032	23.1477	6	6	5	130.01
P24583	Protein kinase C-like 1	PKC1	22.2251	23.3317	15	15	12.3	131.48
P24783	ATP-dependent RNA helicase DBP2	DBP2	25.2666	26.6477	16	15	31.5	60.999
P24784	ATP-dependent RNA helicase DBP1	DBP1	27.44	27.6113	24	20	41.5	67.916
P25037	Ubiquitin carboxyl-terminal hydrolase 1	UBP1	25.0923	25.7296	11	11	18.4	92.768
P25038	Translation initiation factor IF-2, mitochondrial	IFM1	22.8087	23.2158	7	7	9.9	75.656
P25039	Elongation factor G, mitochondrial	MEF1	23.3302	24.3852	15	15	23.9	84.573
P25043	Proteasome subunit beta type-2	PUP1	25.0569	25.3167	7	7	26.1	28.268
P25044	Tyrosine-protein phosphatase 1	PTP1	24.1824	24.6157	7	7	26.6	38.868
P25045	Serine palmitoyltransferase 1	LCB1	25.4879	25.5321	9	9	21	62.206
P25087	Sterol 24-C-methyltransferase	ERG6	28.4349	28.3773	21	21	54.6	43.43
P25293	Nucleosome assembly protein	NAP1	26.4969	26.1093	10	10	31.9	47.884
P25294	Protein SIS1	SIS1	28.6491	28.7397	25	25	60.2	37.59
P25298	mRNA 3-end-processing protein RNA14	RNA14	24.8131	24.9356	11	11	13.4	79.959
P25302	Regulatory protein SWI4	SWI4	23.0906	23.1941	7	7	9.3	123.8
P25332	Probable ribokinase	RBK1	25.3159	25.3333	8	8	21	36.924
P25340	Delta(24(24(1)))-sterol reductase	ERG4	26.0491	26.4493	8	8	11.4	56.039
P25342	Cell division control protein 10	CDC10	25.372	25.2409	7	7	28.3	37.024
P25343	Reduced viability upon starvation protein 161	RVS161	25.2703	25.0441	16	16	65.7	30.25
P25349	Flavoprotein-like protein YCP4	YCP4	27.3791	26.3025	11	10	47	26.35
P25358	Elongation of fatty acids protein 2	ELO2	22.2929	24.3211	3	3	9.5	40.002
P25359	Exosome complex component RRP43	RRP43	25.4987	25.5148	7	7	17.5	44.011
P25367	[PIN+] prion protein RNQ1	RNQ1	24.2232	24.1929	6	6	29.1	42.579
P25368	Ribosomal RNA-processing protein 7	RRP7	23.8039	24.3305	10	10	22.6	34.47
P25369	LAS seventeen-binding protein 5	LSB5	26.1958	25.5462	6	6	28	39.872
P25371	Probable ATP-dependent permease	ADP1	23.9109	24.6959	4	4	3.8	117.23
P25372	Thioredoxin-3, mitochondrial	TRX3	26.6183	26.0214	6	6	48	14.432
P25374	Cysteine desulfurase, mitochondrial	NFS1	25.1903	24.3471	8	8	17.9	54.466
P25375	Saccharolysin	PRD1	27.1058	27.2399	23	23	29.2	81.933
P25379	Catabolic L-serine/threonine dehydratase;L-serine dehydratase;L-threonine dehydratase	CHA1	22.0715	24.0265	9	9	25	39.301
Q03494;P25384;Q12113;P0CX64;P0CX63;Q12501;Q12337;P0C2J3;Q12472;P0C2J5;Q12491;Q99303;Q12439;Q03483;P25383;P0C2J6;P0CX62;P0CX61;Q12392;Q12293;P0C2J4;P0C2J2;Q12260	Transposon Ty2-DR2 Gag-Pol polyprotein;Capsid protein;Ty2 protease;Integrase;Reverse transcriptase/ribonuclease H;Transposon Ty2-C Gag-Pol polyprotein;Capsid protein;Ty2 protease;Integrase;Reverse transcriptase/ribonuclease H;Transposon Ty2-OR1 Gag-Pol polyprotein;Capsid protein;Ty2 protease;Integrase;Reverse transcriptase/ribonuclease H;Transposon Ty2-GR2 Gag-Pol polyprotein;Capsid protein;Ty2 p…	TY2B-DR2;TY2B-C;TY2B-OR1;TY2B-GR2;TY2B-F;TY2B-OR2;TY2B-GR1;TY2B-LR1;TY2B-DR1;TY2B-LR2;TY2B-B	28.2713	29.1812	24	0	13.6	202.09
P25443	40S ribosomal protein S2	RPS2	31.0576	31.2585	19	19	59.8	27.449
P25451	Proteasome subunit beta type-3	PUP3	26.5326	26.1545	6	6	28.8	22.605
P25491	Mitochondrial protein import protein MAS5	YDJ1	27.9627	28.1896	22	22	44.7	44.67
P25567	RNA-binding protein SRO9	SRO9	27.2442	27.4186	11	11	32.7	48.059
P25586	KRR1 small subunit processome component	KRR1	25.8365	25.7559	13	13	28.2	37.159
P25605	Acetolactate synthase small subunit, mitochondrial	ILV6	28.3376	28.0744	13	13	51.8	33.986
P25616	UPF0655 protein YCR015C	CTO1	23.2986	22.0245	5	5	17.7	36.278
P25623	Suppressor of yeast profilin deletion	SYP1	26.2887	26.05	25	25	37.4	96.136
P25632	Chromatin structure-remodeling complex protein RSC6	RSC6	24.3277	24.4885	8	8	20.3	54.164
P25644	DNA topoisomerase 2-associated protein PAT1	PAT1	25.7167	25.6055	19	19	22.9	88.51
P25646	[Pyruvate dehydrogenase [acetyl-transferring]]-phosphatase 2, mitochondrial	PTC6	24.0724	22.5975	8	8	20.8	49.42
P25655	General negative regulator of transcription subunit 1	CDC39	23.9302	24.8491	18	18	10.3	240.28
P25694	Cell division control protein 48	CDC48	30.9985	30.6929	53	53	55	91.995
P25719	Peptidyl-prolyl cis-trans isomerase C, mitochondrial	CPR3	26.5808	26.3556	15	13	81.9	19.919
P25847	DNA mismatch repair protein MSH2	MSH2	22.7551	23.2783	8	8	10.4	108.88
P26263	Pyruvate decarboxylase isozyme 3	PDC6	26.2188	25.0613	24	15	52	61.58
P26321	60S ribosomal protein L5	RPL5	26.7659	27.2373	21	21	69.4	33.714
P26637	Leucine--tRNA ligase, cytoplasmic	CDC60	28.9732	29.2654	49	48	47.5	124.14
P26754	Replication factor A protein 2	RFA2	25.3492	25.7375	8	8	44.3	29.936
P26783	40S ribosomal protein S5	RPS5	31.0736	31.1471	22	22	64.9	25.038
P26784	60S ribosomal protein L16-A	RPL16A	26.6455	27.431	20	10	56.3	22.201
P26785	60S ribosomal protein L16-B	RPL16B	31.8598	32.3015	23	13	61.6	22.249
P26786	40S ribosomal protein S7-A	RPS7A	27.3029	27.7515	21	10	84.2	21.622
P27466	Calcium/calmodulin-dependent protein kinase I	CMK1	25.284	25.3831	14	14	31.6	50.296
P27472	Glycogen [starch] synthase isoform 2	GSY2	29.4667	29.2241	23	17	25.1	80.078
P27476	Nuclear localization sequence-binding protein	NSR1	25.3668	25.5164	18	18	41.5	44.535
P27614	Carboxypeptidase S	CPS1	27.1701	27.5416	13	13	23.8	64.596
P27616	Phosphoribosylaminoimidazole-succinocarboxamide synthase	ADE1	26.1117	25.4599	23	23	73.5	34.603
P27692	Transcription elongation factor SPT5	SPT5	26.3009	26.2687	27	27	29.4	115.65
P27796	3-ketoacyl-CoA thiolase, peroxisomal	POT1	24.2633	23.0683	18	18	44.8	44.73
P27809	Glycolipid 2-alpha-mannosyltransferase	KRE2	26.119	26.2708	11	11	36.2	51.386
P27810	Alpha-1,2 mannosyltransferase KTR1	KTR1	27.0097	27.0826	6	6	14	46.022
P27929	37S ribosomal protein NAM9, mitochondrial	NAM9	23.8734	22.994	12	12	22.6	56.355
P28003	SWIRM domain-containing protein FUN19	FUN19	26.2533	25.2193	9	8	22.3	47.068
P28241	Isocitrate dehydrogenase [NAD] subunit 2, mitochondrial	IDH2	28.7903	28.3329	18	18	68	39.739
P28272	Dihydroorotate dehydrogenase (fumarate)	URA1	27.6726	27.9353	13	13	52.5	34.801
P28273	5-oxoprolinase	OXP1	26.4749	26.5954	24	24	23.5	140.43
P28274	CTP synthase 1	URA7	27.2981	27.593	22	20	42.8	64.71
P28319	Cell wall protein CWP1	CWP1	24.7666	25.0488	8	8	43.1	24.268
P28625	Protein YIM1	YIM1	23.5239	23.2613	6	6	23	41.637
P28707	Co-chaperone protein SBA1	SBA1	29.8043	29.2231	5	5	18.5	24.081
P28777	Chorismate synthase	ARO2	28.0029	27.6082	18	18	63.3	40.838
P28817	3-hydroxyisobutyryl-CoA hydrolase, mitochondrial	EHD3	26.7581	26.9658	11	11	23.6	56.288
P28834	Isocitrate dehydrogenase [NAD] subunit 1, mitochondrial	IDH1	25.9655	25.6469	16	16	54.7	39.324
P29295	Casein kinase I homolog HRR25	HRR25	22.6734	25.0508	9	8	27.5	57.339
P29311	Protein BMH1	BMH1	29.9981	29.6658	22	6	84.3	30.091
P29366	Bud emergence protein 1	BEM1	24.58	24.9236	11	11	21.4	61.605
P29453	60S ribosomal protein L8-B	RPL8B	32.6075	32.4785	37	11	81.6	28.111
P29468	Poly(A) polymerase	PAP1	23.3831	23.7392	12	12	23.1	64.551
P29469	DNA replication licensing factor MCM2	MCM2	25.8603	25.8875	15	15	20.7	98.778
P29496	Minichromosome maintenance protein 5	MCM5	25.271	26.4954	19	19	29.3	86.41
P29509	Thioredoxin reductase 1	TRR1	28.299	28.0944	18	16	70.2	34.238
P29547	Elongation factor 1-gamma 1	CAM1	29.5199	29.5371	24	22	49.6	47.087
P29704	Squalene synthase	ERG9	28.2473	28.1332	11	11	21.2	51.719
P29952	Mannose-6-phosphate isomerase	PMI40	26.8364	27.3659	21	21	45.7	48.188
P30402	Orotate phosphoribosyltransferase 2	URA10	26.5994	26.2119	15	13	64.3	24.81
P30624	Long-chain-fatty-acid--CoA ligase 1	FAA1	30.2693	30.3745	37	36	56.3	77.865
P30656	Proteasome subunit beta type-5	PRE2	26.5842	26.4187	12	12	54.4	31.636
P30665	DNA replication licensing factor MCM4	MCM4	25.7811	26.0532	16	15	19.8	105
P30822	Exportin-1	CRM1	26.1121	26.4256	16	16	20.3	124.1
P30902	ATP synthase subunit d, mitochondrial	ATP7	29.5603	29.4872	19	19	82.2	19.809
P31116	Homoserine dehydrogenase	HOM6	29.6382	29.3452	24	24	75.5	38.502
P31373	Cystathionine gamma-lyase	CYS3	28.5339	28.6727	21	21	64.2	42.542
P31380	ATP-dependent helicase FUN30	FUN30	23.9848	24.5174	14	14	12.2	128.51
P31382	Dolichyl-phosphate-mannose--protein mannosyltransferase 2	PMT2	23.8224	26.4849	12	11	19.4	86.869
P31383	Protein phosphatase PP2A regulatory subunit A	TPD3	26.8619	26.7086	13	13	24.3	70.907
P31412	V-type proton ATPase subunit C	VMA5	27.2643	27.1884	24	24	54.8	44.188
P31539	Heat shock protein 104	HSP104	31.4441	31.004	65	65	61.1	102.03
P31688	Trehalose-phosphatase	TPS2	29.3708	29.0139	33	33	37.4	102.98
P32074	Coatomer subunit gamma	SEC21	28.0081	28.1907	30	30	38.5	104.83
P32178	Chorismate mutase	ARO7	27.4563	27.9613	13	13	48.8	29.747
P32190	Glycerol kinase	GUT1	23.9815	23.232	15	15	29.3	79.823
P32191	Glycerol-3-phosphate dehydrogenase, mitochondrial	GUT2	24.7891	25.1307	21	21	33.9	72.388
P32259	Mediator of RNA polymerase II transcription subunit 16	SIN4	23.1157	24.3955	5	5	5.9	111.3
P32263	Pyrroline-5-carboxylate reductase	PRO3	28.0028	27.9723	13	13	53.1	30.131
P32264	Glutamate 5-kinase	PRO1	24.4564	24.7078	11	11	29.7	47.162
P32266	Dynamin-like GTPase MGM1, mitochondrial;Dynamin-like GTPase MGM1 large isoform;Dynamin-like GTPase MGM1 small isoform	MGM1	22.6354	23.7148	14	14	18	99.177
P32288	Glutamine synthetase	GLN1	28.2404	28.3479	11	11	30	41.766
P32316	Acetyl-CoA hydrolase	ACH1	29.0016	28.44	41	41	66.2	58.711
P32317	Protein AFG1	AFG1	23.1684	24.0845	10	10	22.8	58.264
P32318	Thiamine thiazole synthase	THI4	29.8994	30.15	15	15	48.2	34.991
P32319	Vacuolar protein sorting/targeting protein VPS10	PEP1	27.3357	27.4068	25	23	16.5	177.78
P32324	Elongation factor 2	EFT1	32.7133	32.7005	63	63	66.9	93.288
P32327	Pyruvate carboxylase 2	PYC2	25.7819	26.0676	39	12	36.3	130.17
P32331	Carrier protein YMC1, mitochondrial	YMC1	25.3464	26.4198	13	13	45.3	33.375
P32332	Mitochondrial oxaloacetate transport protein	OAC1	23.7965	24.1516	7	7	24.1	35.153
P32333	TATA-binding protein-associated factor MOT1	MOT1	22.6898	22.7894	13	13	7.9	209.97
P32335	Protein MSS51, mitochondrial	MSS51	26.0753	26.345	13	13	28.4	50.88
P32337	Importin subunit beta-3	PSE1	26.8605	27.1278	11	11	14	121.03
P32340	Rotenone-insensitive NADH-ubiquinone oxidoreductase, mitochondrial	NDI1	28.0063	27.3835	24	24	48.9	57.249
P32349	DNA-directed RNA polymerase III subunit RPC3	RPC82	23.5536	24.4695	11	11	17.6	74.016
P32353	C-5 sterol desaturase	ERG3	26.5148	26.2928	2	2	4.4	42.73
P32356	Neutral trehalase	NTH1	26.2019	25.8813	26	23	34.4	85.878
P32366	V-type proton ATPase subunit d	VMA6	26.4788	26.4719	7	7	22.9	39.79
P32368	Phosphoinositide phosphatase SAC1	SAC1	26.8683	27.1595	21	21	41.1	71.124
P32377	Diphosphomevalonate decarboxylase	MVD1	27.2039	26.8385	16	16	54.8	44.115
P32379	Proteasome subunit alpha type-5	PUP2	29.2475	29.2662	15	15	70.8	28.617
P32380	Spindle pole body component 110	SPC110	22.1589	23.0078	7	7	7.8	111.78
P32381	Actin-related protein 2	ARP2	25.961	26.5232	17	17	40.7	44.073
P32386	ATP-dependent bile acid permease	YBT1	24.5922	25.0874	16	15	10.6	189.16
P32419	Malate dehydrogenase, peroxisomal	MDH3	28.9284	28.8117	18	18	60.9	37.186
P32445	Single-stranded DNA-binding protein RIM1, mitochondrial	RIM1	27.4944	26.5895	4	4	34.8	15.386
P32449	Phospho-2-dehydro-3-deoxyheptonate aldolase, tyrosine-inhibited	ARO4	27.327	27.4137	16	14	51.6	39.749
P32451	Biotin synthase, mitochondrial	BIO2	26.7936	27.3713	17	17	40	41.884
P32454	Aminopeptidase 2, mitochondrial	APE2	28.8148	28.7275	49	47	52.8	107.75
P32457	Cell division control protein 3	CDC3	27.0411	27.0988	16	16	31.2	60.054
P32458	Cell division control protein 11	CDC11	22.7399	24.9304	5	5	14.7	47.648
P32461	Diphthamide biosynthesis protein 2	DPH2	23.2661	24.7574	2	2	4.5	59.775
P32468	Cell division control protein 12	CDC12	28.3437	28.3664	16	16	35.6	46.667
P32469	Diphthine synthase	DPH5	26.4013	26.0069	3	3	7.3	33.847
P32471	Elongation factor 1-beta	EFB1	30.0452	29.9651	17	17	76.2	22.627
P32473	Pyruvate dehydrogenase E1 component subunit beta, mitochondrial	PDB1	28.333	27.9325	15	15	51.1	40.053
P32474	Protein disulfide-isomerase EUG1	EUG1	23.0487	23.843	6	6	13.7	58.981
P32476	Squalene monooxygenase	ERG1	27.6278	28.0872	10	10	19.4	55.125
P32477	Glutamate--cysteine ligase	GSH1	27.2166	26.6799	14	14	21.2	78.253
P32478;P46999	Cell wall mannoprotein HSP150	HSP150	31.8918	32.0674	8	4	26.2	41.059
P32481	Eukaryotic translation initiation factor 2 subunit gamma	GCD11	28.0255	28.5184	27	27	55.6	57.865
P32485;P41808	Mitogen-activated protein kinase HOG1	HOG1	27.0981	27.1559	13	12	39.8	48.858
P32492	Myosin-4	MYO4	24.6707	25.0894	12	9	10.3	169.34
P32495	H/ACA ribonucleoprotein complex subunit 2	NHP2	28.7719	28.7842	5	5	23.7	17.122
P32496	26S proteasome regulatory subunit RPN12	RPN12	27.0766	26.682	10	10	35.4	31.919
P32497	Eukaryotic translation initiation factor 3 subunit C	NIP1	26.867	26.9857	22	22	29.9	93.203
P32499	Nucleoporin NUP2	NUP2	27.5341	27.7725	30	30	49	77.88
P32501	Translation initiation factor eIF-2B subunit epsilon	GCD6	26.1229	26.4326	11	11	16.3	81.16
P32505	Nuclear polyadenylated RNA-binding protein NAB2	NAB2	24.4431	25.7982	8	8	15	58.32
P32521	Actin cytoskeleton-regulatory complex protein PAN1	PAN1	26.4527	26.6719	27	27	23.2	160.27
P32523	Pre-mRNA-processing factor 19	PRP19	21.9906	23.3544	6	6	11.5	56.569
P32525	Protein ECM25	ECM25	24.1561	24.3283	9	9	17.7	68.463
P32527	Zuotin	ZUO1	29.3012	29.4613	25	25	55.7	49.019
P32528	Urea amidolyase;Urea carboxylase;Allophanate hydrolase	DUR1,2	23.3087	22.8854	10	10	7.8	201.83
P32558	FACT complex subunit SPT16	SPT16	27.4756	27.5877	25	25	27	118.63
P32561	Histone deacetylase RPD3	RPD3	24.3402	24.2168	10	10	30.5	48.904
P32563	V-type proton ATPase subunit a, vacuolar isoform	VPH1	24.8902	25.4017	14	14	18.6	95.528
P32565	26S proteasome regulatory subunit RPN2	RPN2	29.0689	29.3008	26	25	23.8	104.23
P32566	Cell wall assembly regulator SMI1	SMI1	23.4943	23.74	9	9	24.4	57.079
P32569	Mediator of RNA polymerase II transcription subunit 17	SRB4	22.2392	24.6569	5	5	8.7	78.475
P32582	Cystathionine beta-synthase	CYS4	31.5798	31.6103	42	42	74.2	56.021
P32588	Nuclear and cytoplasmic polyadenylated RNA-binding protein PUB1	PUB1	26.4258	26.5337	10	10	35.5	50.762
P32589	Heat shock protein homolog SSE1	SSE1	31.3234	31.0615	48	40	62.8	77.365
P32590	Heat shock protein homolog SSE2	SSE2	28.6136	27.7848	30	22	40.3	77.62
P32597	Nuclear protein STH1/NPS1	STH1	24.6616	24.8974	11	11	7.9	156.74
P32598	Serine/threonine-protein phosphatase PP1-2	GLC7	23.177	23.9259	11	11	40.1	35.907
P32599	Fimbrin	SAC6	29.759	29.3652	27	27	44.1	71.772
P32602	Alpha-soluble NSF attachment protein	SEC17	27.1279	27.2536	16	16	58.2	32.802
P32604	Fructose-2,6-bisphosphatase	FBP26	24.7205	24.8792	17	17	31	52.594
P32608	Retrograde regulation protein 2	RTG2	25.1459	25.7275	20	20	41.8	65.571
P32610	V-type proton ATPase subunit D	VMA8	28.6391	28.8543	11	11	41	29.194
P32611	54S ribosomal protein RML2, mitochondrial	RML2	25.6102	25.6248	9	9	27	43.785
P32614	Fumarate reductase 1	FRD1	28.8107	28.7423	31	31	65.7	50.843
P32617	Chromatin-remodeling complex subunit IES6	IES6	24.353	23.361	4	4	19.3	18.533
P32621	Guanosine-diphosphatase	GDA1	24.9524	25.7375	8	8	17.8	56.821
P32623	Probable glycosidase CRH2	UTR2	22.6505	25.5765	4	4	10.1	49.906
P32634	Negative regulator of sporulation PMD1	PMD1	24.7635	25.2089	6	6	5.1	195.38
P32643	Trans-aconitate 3-methyltransferase	TMT1	25.4824	25.2518	9	9	23.1	34.768
P32657	Chromo domain-containing protein 1	CHD1	24.9985	25.0765	13	13	10.3	168.24
P32660	Phospholipid-transporting ATPase DNF1	DNF1	23.8593	24.4241	14	9	8.4	177.8
P32769	Elongation factor 1 alpha-like protein	HBS1	23.9142	23.9092	10	10	21.6	68.729
P32770	Asparagine-rich protein	NRP1	22.1638	22.6509	4	4	5.7	79.298
P32775	1,4-alpha-glucan-branching enzyme	GLC3	26.5162	26.636	22	22	30.4	81.115
P32776	RNA polymerase II transcription factor B subunit 1	TFB1	22.4559	23.8278	9	9	15.9	72.894
P32783	mRNA cap guanine-N7 methyltransferase	ABD1	22.9395	23.7556	9	9	23.6	50.34
P32785	Methionyl-tRNA formyltransferase, mitochondrial	FMT1	21.8416	23.5954	8	8	23.7	44.616
P32787	Mitochondrial genome maintenance protein MGM101	MGM101	24.1144	24.3977	10	10	35.3	30.09
P32790	Actin cytoskeleton-regulatory complex protein SLA1	SLA1	26.3563	26.0941	22	22	32.4	135.85
P32793	Protein YSC84	YSC84	23.8186	23.5715	14	7	31.6	50.901
P32794	ATPase family gene 2 protein	AFG2	23.1439	23.9017	8	8	10.9	84.747
P32795	Mitochondrial inner membrane i-AAA protease supercomplex subunit YME1	YME1	25.6975	25.7642	19	19	35.3	81.771
P32796	Carnitine O-acetyltransferase, mitochondrial	CAT2	26.0146	24.7163	23	23	35.4	77.241
P32799	Cytochrome c oxidase subunit 6A, mitochondrial	COX13	22.1517	24.4435	4	4	30.2	15.021
P32803	Endosomal protein P24B	EMP24	24.2638	25.3154	5	5	25.1	23.332
P32829	Double-strand break repair protein MRE11	MRE11	23.3239	23.3681	5	5	7.8	77.65
P32832	Chromatin structure-remodeling complex subunit RSC7	NPL6	22.3122	24.8856	10	10	26.4	49.65
P32835;P32836	GTP-binding nuclear protein GSP1/CNR1;GTP-binding nuclear protein GSP2/CNR2	GSP1;GSP2	30.263	30.1725	11	11	37.9	24.81
P32839	Mitochondrial chaperone BCS1	BCS1	24.0923	21.9053	4	4	9.6	51.107
P32843	Mitochondrial escape protein 2	YME2	25.4655	25.4241	20	20	26.9	96.687
P32857	Membrane protein PTM1	PTM1	22.8219	25.5484	4	4	5.7	60.018
P32860	NifU-like protein, mitochondrial	NFU1	25.1618	25.0894	10	10	44.1	29.174
P32861	UTP--glucose-1-phosphate uridylyltransferase	UGP1	31.1034	30.4827	30	30	60.5	55.987
P32864	Rab proteins geranylgeranyltransferase component A	MRS6	26.4662	26.8088	10	10	16.3	67.373
P32891	D-lactate dehydrogenase [cytochrome] 1, mitochondrial	DLD1	25.0211	24.6352	15	15	27.9	65.292
P32895	Ribose-phosphate pyrophosphokinase 1	PRS1	26.5404	27.2717	12	12	26.9	47.047
P32898	Mitochondrial presequence protease	CYM1	24.6846	24.6111	24	24	24.7	112.18
P32904	54S ribosomal protein L6, mitochondrial	MRPL6	24.3739	24.4452	10	10	41.1	23.889
P32905;P46654	40S ribosomal protein S0-A;40S ribosomal protein S0-B	RPS0A;RPS0B	30.8552	30.9781	8	8	40.5	28.024
P32906	Endoplasmic reticulum mannosyl-oligosaccharide 1,2-alpha-mannosidase	MNS1	23.8228	22.4962	6	6	12.2	63.057
P32909	Protein SMY2	SMY2	24.562	25.048	11	11	18.6	81.396
P32910	DNA-directed RNA polymerase III subunit RPC6	RPC34	23.1621	23.4414	4	4	13.6	36.135
P32911	Eukaryotic translation initiation factor eIF-1	SUI1	24.934	23.4833	4	4	27.8	12.312
P32915	Protein transport protein SEC61	SEC61	26.5055	27.3198	9	9	14.8	52.936
P32916	Signal recognition particle receptor subunit alpha homolog	SRP101	24.8713	24.9049	11	11	19.2	69.277
P32939	GTP-binding protein YPT7	YPT7	26.135	26.0705	7	7	46.2	23.042
P33201	Ribosome assembly factor MRT4	MRT4	23.3873	24.792	7	7	33.5	27.058
P33202	Ubiquitin fusion degradation protein 4	UFD4	22.6435	22.8511	10	10	7.8	167.84
P33204	Actin-related protein 2/3 complex subunit 4	ARC19	23.2202	23.8297	3	3	21.1	19.916
P33297	26S protease regulatory subunit 6A	RPT5	27.3176	27.8242	15	15	42.4	48.255
P33298	26S protease regulatory subunit 6B homolog	RPT3	24.1069	25.5827	12	11	36	47.893
P33299	26S protease regulatory subunit 7 homolog	RPT1	26.1843	26.5365	21	21	47.5	51.982
P33307	Importin alpha re-exporter	CSE1	25.7741	25.8562	9	9	12.4	109.35
P33311	ATP-dependent permease MDL2, mitochondrial	MDL2	24.1889	23.195	10	9	14.5	85.136
P33313	Hsp70/Hsp90 co-chaperone CNS1	CNS1	22.3397	23.2471	6	6	15.8	44.112
P33315	Transketolase 2	TKL2	28.5881	26.6457	17	17	27.6	75.028
P33317	Deoxyuridine 5-triphosphate nucleotidohydrolase	DUT1	22.6692	24.3328	2	2	18.4	15.307
P33322	H/ACA ribonucleoprotein complex subunit 4	CBF5	27.7118	28.0944	18	18	31.9	54.704
P33324	CRAL-TRIO domain-containing protein YKL091C	YKL091C	23.8799	22.7104	6	5	19	36.073
P33327	NAD-specific glutamate dehydrogenase	GDH2	23.8085	24.0388	24	24	24.4	124.33
P33330	Phosphoserine aminotransferase	SER1	28.3895	27.7193	19	19	42.8	43.415
P33331	Nuclear transport factor 2	NTF2	29.5963	29.3633	6	6	47.2	14.453
P33332	Exocyst complex component SEC3	SEC3	23.159	22.9476	11	11	11	154.69
P33333	Probable 1-acyl-sn-glycerol-3-phosphate acyltransferase	SLC1	27.8825	27.6636	12	12	36.6	33.887
P33338	Protein SLA2	SLA2	26.5832	26.7165	22	22	30	108.91
P33399	La protein homolog	LHP1	22.9279	24.7871	10	10	30.2	32.104
P33401	Phosphoglucomutase 1	PGM1	26.0501	26.2516	17	12	28.8	63.111
P33416	Heat shock protein 78, mitochondrial	HSP78	28.0763	27.8985	37	37	51.3	91.335
P33441	THO complex subunit MFT1	MFT1	23.068	22.7114	7	7	20.2	44.996
P33442	40S ribosomal protein S1-A	RPS1A	29.3148	29.6906	29	11	65.5	28.743
P33734	Imidazole glycerol phosphate synthase hisHF;Glutamine amidotransferase;Cyclase	HIS7	27.0362	27.6758	24	24	48.4	61.067
P33748	Zinc finger protein MSN2	MSN2	22.8959	23.0471	2	2	3.8	77.86
P33755	Nuclear protein localization protein 4	NPL4	23.4465	22.3784	13	13	27.8	65.781
P33767	Dolichyl-diphosphooligosaccharide--protein glycosyltransferase subunit WBP1	WBP1	23.6917	24.4051	6	6	14.7	49.391
P33775	Dolichyl-phosphate-mannose--protein mannosyltransferase 1	PMT1	25.2116	25.3562	9	9	12.7	92.674
P33892	Translational activator GCN1	GCN1	25.663	26.9084	45	45	18.3	296.69
P34077	Nucleoporin NIC96	NIC96	24.3087	25.1311	13	13	15.1	96.173
P34111	Transcription factor tau 138 kDa subunit	TFC3	22.7823	23.033	5	5	4.5	132.11
P34160	Nuclear cap-binding protein complex subunit 1	STO1	26.7196	26.8309	12	12	11.4	100.02
P34163	Sterol esterase TGL1	TGL1	22.746	23.6918	11	11	20.1	62.978
P34167	Eukaryotic translation initiation factor 4B	TIF3	28.1111	28.5005	24	24	58.3	48.521
P34216	EH domain-containing and endocytosis protein 1	EDE1	27.8659	27.8075	27	27	29.1	150.78
P34217	RNA-binding protein PIN4	PIN4	26.1408	26.151	12	12	24.1	73.775
P34221	Protein phosphatase 2C homolog 3	PTC3	25.775	25.533	9	7	23.1	51.331
P34222	Peptidyl-tRNA hydrolase 2	PTH2	26.2495	26.3242	9	9	46.2	22.435
P34223	UBX domain-containing protein 1	SHP1	26.3306	26.2713	16	16	47.5	46.987
P34227	Mitochondrial peroxiredoxin PRX1	PRX1	27.336	26.5955	16	16	55.2	29.495
P34237	Protein CASP	COY1	23.819	25.865	19	19	31.1	77.513
P34250	Eisosome protein SEG2	SEG2	23.6481	24.3167	18	18	17	125.59
P34730	Protein BMH2	BMH2	24.2109	26.0756	20	4	64.8	31.061
P34760	Peroxiredoxin TSA1	TSA1	29.7838	29.4419	19	17	83.7	21.589
P34909	General negative regulator of transcription subunit 4	MOT2	22.6975	22.946	10	10	20.6	65.353
P35183;P0C5L1	Protein AST1	AST1	21.7859	24.7772	5	4	11.4	48.348
P35191	DnaJ homolog 1, mitochondrial	MDJ1	25.0893	25.8613	12	12	33.1	55.56
P35194	U3 small nucleolar RNA-associated protein 20	UTP20	22.4735	23.954	12	11	4.7	287.56
P35197	ADP-ribosylation factor GTPase-activating protein GCS1	GCS1	25.8958	26.052	14	14	57.1	39.296
P35202	Thiamine pyrophosphokinase	THI80	22.6311	23.42	6	6	23.2	36.616
P35207	Antiviral helicase SKI2	SKI2	23.2554	23.0959	14	14	12.8	146.06
P35691	Translationally-controlled tumor protein homolog	TMA19	28.8435	28.7743	12	12	50.3	18.741
P35719	Uncharacterized protein MRP8	MRP8	28.2227	27.9037	20	20	80.8	25.097
P35723	Endoplasmic reticulum transmembrane protein 1	YET1	25.9252	26.0078	10	10	42.7	23.459
P35731	3-oxoacyl-[acyl-carrier-protein] reductase	OAR1	24.775	24.4006	8	8	29.5	31.184
P35732	RNA polymerase II degradation factor 1	DEF1	24.5776	26.6939	16	16	27.5	83.972
P35736	Uncharacterized protein YKL050C	LPX2	23.1082	22.4524	5	5	6.6	103.14
P35817	Bromodomain-containing factor 1	BDF1	25.4025	24.5232	14	14	21.6	76.977
P35844	Protein KES1	KES1	28.8886	28.4966	11	11	26.7	49.491
P35996	54S ribosomal protein L38, mitochondrial;54S ribosomal protein L34, mitochondrial	MRPL38	25.8073	26.5641	8	8	47.8	14.904
P38711;P35997	40S ribosomal protein S27-B;40S ribosomal protein S27-A	RPS27B;RPS27A	27.652	26.5137	5	5	47.6	8.8653
P36000	AP-1 complex subunit beta-1	APL2	25.2586	25.7444	13	13	15.8	81.868
P36006	Myosin-3	MYO3	23.8968	24.0059	18	12	17.6	142.45
P36007	Threo-3-hydroxyaspartate ammonia-lyase	SRY1	22.5538	23.3277	12	12	47.2	34.899
P36008	Elongation factor 1-gamma 2	TEF4	30.1736	30.6362	25	23	46.6	46.52
P36010	Nucleoside diphosphate kinase	YNK1	29.1933	28.3179	11	11	71.9	17.166
P36013	NAD-dependent malic enzyme, mitochondrial	MAE1	25.4758	26.0433	18	18	38.9	74.375
P36015	Synaptobrevin homolog YKT6	YKT6	25.0763	24.4555	14	14	66.5	22.707
P36016	Heat shock protein 70 homolog LHS1	LHS1	26.3343	26.7992	16	16	19.5	99.57
P36017	Vacuolar protein sorting-associated protein 21	VPS21	22.7274	24.3294	8	7	47.1	23.081
P36018	GTP-binding protein YPT52	YPT52	26.4681	26.5886	8	7	47.4	26.132
P36024	Phosphopantothenoylcysteine decarboxylase subunit SIS2	SIS2	25.989	25.8488	18	17	35.9	62.477
P36037	Protein DOA1	DOA1	24.8201	25.5735	16	16	20.4	79.505
P36041	Protein EAP1	EAP1	26.4624	26.6733	12	12	24.5	69.761
P36047	Protein phosphatase 1 regulatory subunit SDS22	SDS22	27.295	27.2083	14	14	40.8	38.887
P36048	Pre-mRNA-splicing factor SNU114	SNU114	24.5117	25.3537	14	14	15.4	114.04
P36049	rRNA-processing protein EBP2	EBP2	23.3445	23.7015	9	9	18.3	49.734
P36059	ATP-dependent (S)-NAD(P)H-hydrate dehydratase	NNR2	26.6568	25.8161	17	17	41.5	37.357
P36060	NADH-cytochrome b5 reductase 2;NADH-cytochrome b5 reductase p34 form;NADH-cytochrome b5 reductase p32 form	MCR1	28.9257	28.2238	21	21	61.9	34.137
P36076	Coenzyme A biosynthesis protein 3	CAB3	23.6789	23.6853	9	9	17	65.237
P36081	Uncharacterized protein YKL077W	YKL077W	25.005	24.9791	6	6	10.5	46.036
P36088	Free methionine-R-sulfoxide reductase	YKL069W	25.5994	25.1857	3	3	25	19.734
P36101	tRNA threonylcarbamoyladenosine dehydratase 2	TCD2	22.9928	23.2039	13	13	35.6	50.265
P36105	60S ribosomal protein L14-A	RPL14A	30.9945	30.9968	12	2	59.4	15.167
P36108	DOA4-independent degradation protein 4	DID4	23.9132	23.5887	3	3	12.9	26.29
P36112	MICOS complex subunit MIC60	MIC60	25.785	25.3459	19	19	41.5	61.081
P36114	Mitochondrial outer membrane protein YKR018C	YKR018C	26.3963	26.677	11	11	17.1	81.753
P36123	SIT4-associating protein SAP190	SAP190	24.5382	24.9544	4	4	4.4	117.1
P36136	Sedoheptulose 1,7-bisphosphatase	SHB17	23.8012	24.0023	10	10	41.3	31.022
P36139	Protein PET10	PET10	28.1146	27.8331	17	17	53.7	31.246
P36145	Transcription initiation factor IIE subunit beta	TFA2	23.2922	24.5874	9	9	31.7	36.985
P36147	Presequence translocated-associated motor subunit PAM17, mitochondrial	PAM17	26.1319	24.5273	4	4	21.3	21.968
P36148	Glycerol-3-phosphate O-acyltransferase 2	GPT2	25.2993	25.4077	12	12	19.4	83.644
P36152	Fe-S cluster assembly protein DRE2	DRE2	24.0151	24.2567	10	10	25.9	38.542
P36156	Glutathione S-transferase omega-like 2	ECM4	24.1985	23.1773	9	9	25.1	43.273
P36165	Lipase 4	TGL4	25.1663	25.1432	10	10	13.5	102.72
P36421	Tyrosine--tRNA ligase, cytoplasmic	TYS1	28.1268	28.6555	24	24	52.8	44.019
P36516	54S ribosomal protein L3, mitochondrial	MRPL3	22.7218	26.1184	13	13	36.7	43.999
P36520	54S ribosomal protein L10, mitochondrial	MRPL10	25.4534	25.8035	7	7	18.3	36.347
P36523	54S ribosomal protein L15, mitochondrial	MRPL15	23.6339	25.1002	5	5	24.1	28.167
P36525	54S ribosomal protein L24, mitochondrial	MRPL24	23.3948	22.8818	9	9	32.9	30.049
P36527	54S ribosomal protein L28, mitochondrial	MRPL28	22.6956	24.7868	6	6	34.7	17.342
P36533	54S ribosomal protein L39, mitochondrial	MRPL39	25.4935	23.9291	2	2	28.6	7.9725
P36775	Lon protease homolog, mitochondrial	PIM1	27.0693	27.1573	28	28	27.4	127.11
P37254	Aminodeoxychorismate synthase	ABZ1	23.6966	23.9464	8	8	9.9	88.543
P37262	6-phosphogluconolactonase-like protein 2	SOL2	25.6469	25.6429	8	6	34.3	34.501
P37291	Serine hydroxymethyltransferase, cytosolic	SHM2	31.6202	31.7053	38	37	74	52.218
P37292	Serine hydroxymethyltransferase, mitochondrial	SHM1	29.5545	29.5438	22	21	47.8	53.686
P37296	V-type proton ATPase subunit a, Golgi isoform	STV1	22.6622	24.0633	5	5	5.1	101.66
P37302	Aminopeptidase Y	APE3	26.7193	27.7089	14	14	29.4	60.137
P37303	Low specificity L-threonine aldolase	GLY1	25.9869	26.519	9	9	23.5	42.815
P37304	Protein PAM1	PAM1	24.8063	25.7072	13	13	22.5	92.871
P37370	Verprolin	VRP1	24.5996	24.5057	10	10	19.5	82.593
P37838	Nucleolar protein 4	NOP4	22.7363	25.0567	7	7	10.1	77.824
P37898	Alanine/arginine aminopeptidase	AAP1	26.0324	26.6961	22	20	23.6	97.661
P38009	Bifunctional purine biosynthesis protein ADE17;Phosphoribosylaminoimidazolecarboxamide formyltransferase;IMP cyclohydrolase	ADE17	27.1398	27.0629	30	25	63.7	65.262
P38011	Guanine nucleotide-binding protein subunit beta-like protein	ASC1	29.1987	28.933	19	19	57.7	34.805
P38061	60S ribosomal protein L32	RPL32	28.559	28.7506	9	9	62.3	14.771
P38063	Ribose-phosphate pyrophosphokinase 4	PRS4	25.0203	25.2914	9	6	30.4	35.72
P38064	54S ribosomal protein L16, mitochondrial	MRPL16	22.4101	23.2623	5	5	17.2	26.518
P38067	Succinate-semialdehyde dehydrogenase [NADP(+)]	UGA2	27.6618	27.131	15	15	40.4	54.189
P38069	Alpha-1,2-mannosyltransferase MNN2	MNN2	25.259	25.5406	17	17	34.5	67.773
P38071	Enoyl-[acyl-carrier protein] reductase [NADPH, B-specific], mitochondrial	ETR1	27.7844	27.0491	24	24	63.9	42.066
P38072	Protein SCO2, mitochondrial	SCO2	24.2124	24.8804	5	5	13.3	34.888
P38075	Pyridoxamine 5-phosphate oxidase	PDX3	25.8527	23.9874	10	10	53.5	26.908
P38077	ATP synthase subunit gamma, mitochondrial	ATP3	29.5366	29.5188	22	22	71.7	34.35
P38080	Serine/threonine-protein kinase AKL1	AKL1	24.4726	24.6213	17	16	17.5	123.99
P38081	Uncharacterized glycosyl hydrolase YBR056W	MRX18	26.3594	25.9871	16	16	24.8	57.821
P38086	DNA repair and recombination protein RDH54;DNA topoisomerase;Putative helicase	RDH54	23.47	24.5241	5	5	5.3	107.94
P38087	Carrier protein YMC2, mitochondrial	YMC2	23.2039	23.4805	5	5	17	36.555
P38088	Glycine--tRNA ligase 1, mitochondrial	GRS1	29.8295	29.7354	45	44	62.5	78.183
P38089	Protein phosphatase 2C homolog 4	PTC4	23.7956	24.6349	6	6	16.8	44.175
P38109	Putative serine carboxypeptidase YBR139W	ATG42	23.181	23.6441	6	6	14.2	57.638
P38113	Alcohol dehydrogenase 5	ADH5	23.6183	25.3998	6	4	14	37.648
P38115	D-arabinose dehydrogenase [NAD(P)+] heavy chain	ARA1	26.4703	26.8733	11	11	37.8	38.883
P38121	DNA polymerase alpha subunit B	POL12	23.1409	23.7373	9	9	14.8	78.773
P38122	3-methyl-2-oxobutanoate hydroxymethyltransferase	ECM31	23.7181	24.7175	8	8	32.4	34.465
P38127	Mitochondrial carrier protein RIM2	RIM2	24.8863	22.1814	7	7	18.8	42.101
P38129	Transcription initiation factor TFIID subunit 5	TAF5	24.234	25.6461	15	15	25.6	88.967
P38130	Probable mannosyltransferase KTR3	KTR3	25.7068	25.8665	13	13	24.8	47.482
P38132	DNA replication licensing factor MCM7	MCM7	24.9366	25.3139	9	9	12.8	94.942
P38137	Peroxisomal-coenzyme A synthetase	PCS60	27.0989	27.2992	22	22	33.3	60.488
P38139	Lipid droplet hydrolase 1	LDH1	22.9439	22.4991	4	4	10.1	43.286
P38145	Riboflavin synthase	RIB5	24.2149	23.675	8	8	30.7	26.195
P38149	Probable di- and tripeptidase DUG2	DUG2	25.1861	24.9086	13	13	15	98.07
P38153	AP-3 complex subunit mu	APM3	23.9479	24.8385	11	11	25.5	54.837
P38165	Retrograde regulation protein 3	RTG3	23.0354	24.0609	8	8	24.3	54.139
P38169	Kynurenine 3-monooxygenase	BNA4	24.8715	25.0628	6	6	13.5	52.429
P38174	Methionine aminopeptidase 2	MAP2	24.5281	24.9934	11	11	29.9	47.518
P38181	Nucleoporin NUP170	NUP170	23.6196	24.3388	13	13	11.5	169.47
P38197	UPF0001 protein YBL036C	YBL036C	23.8981	24.2791	9	9	39.3	29.123
P38199	Heterogeneous nuclear rnp K-like protein 2	HEK2	25.7801	25.782	15	15	45.1	41.682
P38205	Multisite-specific tRNA:(cytosine-C(5))-methyltransferase	NCL1	27.2019	27.515	21	21	34.8	77.878
P38217	Importin subunit beta-2	KAP104	25.7517	26.191	12	12	16.2	103.68
P38219	Obg-like ATPase 1	OLA1	31.2499	31.3976	30	30	68.5	44.174
P38221	Phosphatidate cytidylyltransferase	CDS1	22.7267	25.8276	5	5	8.1	51.822
P38225	Very long-chain fatty acid transport protein	FAT1	23.3814	24.9938	8	8	13.2	77.14
P38230	Probable quinone oxidoreductase	ZTA1	26.9291	25.647	11	11	30.5	37.018
P38235	Uncharacterized protein YBR053C	YBR053C	26.3771	24.6208	12	12	35.8	40.295
P38248	Cell wall protein ECM33	ECM33	28.5157	28.1658	8	8	15.6	43.768
P38249	Eukaryotic translation initiation factor 3 subunit A	RPG1	27.2016	27.9166	48	48	43	110.34
P38250	Increased sodium tolerance protein 2	IST2	26.4669	26.3451	20	20	22.6	105.85
P38255	Transcriptional regulatory protein RXT2	RXT2	24.3085	24.1457	10	10	20.7	48.629
P38261	Exocyst complex component EXO84	EXO84	22.7168	23.1311	10	10	14.6	85.537
P38264	Inorganic phosphate transport protein PHO88	PHO88	27.851	28.0162	9	9	53.7	21.137
P38266	Altered inheritance of mitochondria protein 3	AIM3	23.0609	22.6763	5	4	6.1	103.86
P38272	SWI5-dependent HO expression protein 3	SHE3	25.7748	25.2781	12	12	34.4	47.416
P38281	Actin patches distal protein 1	APD1	26.0056	25.6637	12	12	33.5	35.758
P38286	Very-long-chain 3-oxoacyl-CoA reductase	IFA38	25.2284	26.0109	6	6	17.9	38.708
P38295	Medium-chain fatty acid ethyl ester synthase/esterase 2	EHT1	29.2886	29.671	18	18	45.5	51.255
P38297	Mitofusin FZO1	FZO1	23.5465	24.3678	8	8	11.2	97.807
P38314	Protein SDS24	SDS24	26.633	25.7267	15	15	41	57.187
P38323	Mitochondrial clpX-like chaperone MCX1	MCX1	25.9501	25.7299	12	12	24.4	57.945
P38328	Actin-related protein 2/3 complex subunit 1	ARC40	25.9341	26.0751	11	11	29.4	42.474
P38333	Essential nuclear protein 1	ENP1	25.5837	25.6387	12	12	34.6	55.136
P38340	Alpha N-terminal protein methyltransferase 1	TAE1	25.6839	23.4479	4	4	18.5	26.067
P38346	Probable target of rapamycin complex 2 subunit BIT2	BIT2	22.2431	21.9655	3	3	5.9	61.218
P38351	RNA polymerase II-associated protein 1	PAF1	24.4574	24.5869	14	14	36.9	51.8
P38353	Sec sixty-one protein homolog	SSH1	23.1034	24.4886	7	7	11.8	53.311
P38426	Trehalose synthase complex regulatory subunit TPS3	TPS3	26.0013	25.9415	21	18	25.1	118.83
P38427	Trehalose synthase complex regulatory subunit TSL1	TSL1	30.2351	29.8434	43	40	38.5	123.02
P38431	Eukaryotic translation initiation factor 5	TIF5	28.2324	28.378	20	20	44.4	45.261
P38523	GrpE protein homolog, mitochondrial	MGE1	24.1616	24.267	12	12	36.4	26.066
P38604	Lanosterol synthase	ERG7	22.1946	24.4261	7	7	10.1	83.459
P38616	Protein YGP1	YGP1	30.3523	29.6456	8	8	30.5	37.327
P38623	Serine/threonine-protein kinase RCK2	RCK2	24.7959	24.9381	12	12	22.8	68.061
P38624	Proteasome subunit beta type-1	PRE3	25.3457	25.731	10	10	43.7	23.547
P38625	GMP synthase [glutamine-hydrolyzing]	GUA1	27.937	28.0261	20	20	38.7	58.482
P38626	NADH-cytochrome b5 reductase 1	CBR1	26.4862	26.9529	18	18	55.3	31.493
P38627	CTP synthase 2	URA8	26.1514	25.6369	19	17	34.4	64.51
P38628	Phosphoacetylglucosamine mutase	PCM1	26.3404	26.7777	18	18	32.3	62.066
P38629	Replication factor C subunit 3	RFC3	27.0818	27.2769	13	13	45.3	38.203
P38630	Replication factor C subunit 1	RFC1	25.1677	25.8429	20	20	25.6	94.902
P38682	ADP-ribosylation factor GTPase-activating protein GLO3	GLO3	26.402	26.142	15	15	30.2	55.093
P38687	Signal recognition particle subunit SRP68	SRP68	26.8768	26.8453	13	13	25.4	69.005
P38688	Signal recognition particle subunit SRP72	SRP72	23.204	23.1096	9	9	14.8	73.54
P38689	Ribose-phosphate pyrophosphokinase 3	PRS3	26.4909	27.0276	13	11	31.9	35.123
P38692	Serine/threonine-protein kinase KIC1	KIC1	23.4541	24.4823	11	11	12.5	117.06
P38694	Putative aldehyde dehydrogenase-like protein YHR039C	MSC7	24.8138	25.2766	12	12	20.7	71.32
P38697;P39567	Inosine-5-monophosphate dehydrogenase 2	IMD2	23.7641	25.3681	18	7	40.9	56.529
P38701	40S ribosomal protein S20	RPS20	28.9979	29.421	16	16	88.4	13.907
P38707	Asparagine--tRNA ligase, cytoplasmic	DED81	28.32	28.4806	26	26	48.4	62.206
P38708	Putative proline--tRNA ligase YHR020W	YHR020W	28.4637	28.8067	29	29	52.6	77.385
P38715	NADPH-dependent aldose reductase GRE3	GRE3	29.3668	29.1479	24	24	59.3	37.118
P38716	Uncharacterized trans-sulfuration enzyme YHR112C	YHR112C	26.6879	27.0934	8	8	27.2	42.445
P38719	ATP-dependent RNA helicase DBP8	DBP8	22.2252	24.0083	7	7	14.8	47.878
P38720	6-phosphogluconate dehydrogenase, decarboxylating 1	GND1	31.7211	31.8647	38	29	72.4	53.543
P38736	Golgi SNAP receptor complex member 1	GOS1	24.5995	25.173	11	11	61.9	25.394
P38737	Proteasome component ECM29	ECM29	23.5748	24.2153	19	19	12	210.43
P38753	Class E vacuolar protein-sorting machinery protein HSE1	HSE1	23.9113	24.3319	12	12	36.5	51.16
P38758	Putative oxidoreductase TDA3	TDA3	26.0483	25.7344	10	10	20.3	57.613
P38759	Vacuolar protein sorting-associated protein 29	VPS29	26.6344	26.4373	6	6	25.9	31.012
P38764	26S proteasome regulatory subunit RPN1	RPN1	28.1334	28.5612	29	29	36.6	109.49
P38765	Uncharacterized isomerase YHI9	YHI9	24.0435	25.0386	9	9	33	32.563
P38773;P38774	2-deoxyglucose-6-phosphate phosphatase 2;2-deoxyglucose-6-phosphate phosphatase 1	DOG2;DOG1	22.5177	22.5388	9	9	49.2	27.165
P38775	Putative uncharacterized protein YHR045W	YHR045W	23.315	23.4962	8	8	21.8	62.691
P38777	Family of serine hydrolases 1	FSH1	23.0102	25.1821	9	9	39.5	27.339
P38779	Proteasome-interacting protein CIC1	CIC1	24.7607	24.963	8	8	22.9	42.529
P38788	Ribosome-associated complex subunit SSZ1	SSZ1	30.0782	30.3993	32	32	58	58.237
P38789;Q12153	Ribosome biogenesis protein SSF1;Ribosome biogenesis protein SSF2	SSF1;SSF2	23.9636	24.4981	6	6	14.3	51.763
P38790	Hydroxyacyl-thioester dehydratase type 2, mitochondrial	HTD2	23.0951	23.1936	5	5	13.6	33.055
P38791	Deoxyhypusine synthase	DYS1	27.9918	28.1309	18	18	56.6	42.892
P38792	Exosome complex component RRP4	RRP4	24.4375	24.2145	3	3	10.6	39.427
P38793	tRNA (guanine(37)-N1)-methyltransferase	TRM5	25.6663	25.8746	11	11	21.2	56.514
P38795	Glutamine-dependent NAD(+) synthetase	QNS1	23.7838	24.3645	18	18	24.9	80.685
P38797	Protein phosphatase 2C homolog 7, mitochondrial	PTC7	25.3467	25.3033	10	10	24.2	37.782
P38798	Nonsense-mediated mRNA decay protein 2	NMD2	23.1774	23.215	11	11	10.1	126.75
P38800	Uncharacterized protein YHR080C	YHR080C	22.5322	22.2042	5	5	3.8	149.68
P38809	Uncharacterized protein YHR097C	YHR097C	23.0046	23.2157	6	6	21	40.662
P38810	SED5-binding protein 3	SFB3	26.3659	26.4705	19	19	27.8	103.95
P38817	ADP-ribosylation factor-binding protein GGA2	GGA2	26.4788	26.5937	13	13	27.2	64.346
P38821	Aspartyl aminopeptidase 4	APE4	24.3968	24.8428	11	11	25.5	54.173
P38822	Protein BZZ1	BZZ1	25.3732	24.939	15	15	22.4	71.17
P38825	Protein TOM71	TOM71	24.4532	24.64	8	8	13	71.855
P38828	Protein LSM12	LSM12	22.4499	23.9219	8	8	41.2	21.313
P38837	Protein NSG1	NSG1	22.893	23.1099	5	5	21.3	32.214
P38840	Aromatic amino acid aminotransferase 2	ARO9	22.5786	23.0869	7	7	15.2	58.527
P38845	Cruciform DNA-recognizing protein 1;CRP1 short N-terminal subpeptide;CRP1 short C-terminal subpeptide	CRP1	25.1071	25.4741	16	16	32.3	51.115
P38853	Kelch repeat-containing protein 1	KEL1	22.972	24.1497	24	24	22.2	131.09
P38858	6-phosphogluconolactonase 3	SOL3	25.5803	25.4219	12	12	47.8	27.784
P38861	60S ribosomal export protein NMD3	NMD3	24.3537	25.5775	12	12	28.2	59.095
P38863	Spindle pole body component SPC97	SPC97	23.117	23.341	5	5	6.6	96.824
P38873	Target of rapamycin complex 1 subunit KOG1	KOG1	22.702	22.8974	8	8	4.6	177.61
P38875	GPI transamidase component GPI16	GPI16	26.0678	26.0559	8	8	16.7	68.771
P38879	Nascent polypeptide-associated complex subunit alpha	EGD2	29.0499	28.6776	10	10	58	18.709
P38881	Nucleus-vacuole junction protein 1	NVJ1	24.091	23.458	6	6	20.9	36.421
P38882	U3 small nucleolar RNA-associated protein 9	UTP9	24.6619	25.174	12	12	20.7	65.271
P38886	26S proteasome regulatory subunit RPN10	RPN10	24.5336	24.8583	6	6	29.5	29.747
P38891	Branched-chain-amino-acid aminotransferase, mitochondrial	BAT1	29.3421	28.8329	19	15	45.8	43.596
P38903	Serine/threonine-protein phosphatase 2A 56 kDa regulatory subunit delta isoform	RTS1	21.8105	24.0253	12	12	20.3	85.334
P38910	10 kDa heat shock protein, mitochondrial	HSP10	27.4906	27.5854	8	8	71.7	11.372
P38911	FK506-binding nuclear protein	FPR3	28.7357	28.1435	8	7	20	46.553
P38915	Transcription factor SPT8	SPT8	24.142	24.1097	6	6	12.3	66.189
P38920	DNA mismatch repair protein MLH1	MLH1	23.2212	23.7234	9	9	11.2	87.061
P38922	Protein HRB1	HRB1	24.3645	22.4197	10	10	27.5	52.141
P38929	Calcium-transporting ATPase 2	PMC1	23.2731	23.4309	13	13	13.6	130.86
P38932	Vacuolar protein sorting-associated protein 45	VPS45	25.2198	25.3053	13	13	22.9	67.017
P38934	Nuclear segregation protein BFR1	BFR1	28.4925	28.9214	52	52	72.6	54.639
P38968	Protein transport protein SEC31	SEC31	28.0998	28.2716	32	32	26.1	138.72
P38970	Serine/threonine-protein kinase HAL5	HAL5	26.4116	26.349	12	12	17.4	95.454
P38972	Phosphoribosylformylglycinamidine synthase	ADE6	28.733	29.1505	38	38	40	148.9
P38985	Signal recognition particle subunit SRP14	SRP14	25.3812	25.8245	5	5	29.5	16.43
P38986	L-asparaginase 1	ASP1	29.0585	29.0132	13	13	37.5	41.395
P38988	Mitochondrial GTP/GDP carrier protein 1	GGC1	24.6154	24.9163	15	15	46	33.215
P38990	SNF1-activating kinase 1	SAK1	23.2665	23.6049	6	6	6.7	126.87
P38996	Nuclear polyadenylated RNA-binding protein 3	NAB3	23.818	23.7207	9	9	14.8	90.438
P38998	Saccharopine dehydrogenase [NAD(+), L-lysine-forming]	LYS1	27.2561	27.5964	14	14	39.1	41.464
P38999	Saccharopine dehydrogenase [NADP(+), L-glutamate-forming]	LYS9	27.6406	27.9968	16	16	41.5	48.917
P39001	Transcriptional regulatory protein UME6	UME6	22.5049	23.0367	6	6	12.1	91.123
P39002	Long-chain-fatty-acid--CoA ligase 3	FAA3	25.4515	25.6602	8	7	12	77.946
P39003;P53631;P39924;P54854;P47185	High-affinity hexose transporter HXT6	HXT6	29.5473	29.178	16	2	32.8	62.704
P39006	Phosphatidylserine decarboxylase proenzyme 1, mitochondrial;Phosphatidylserine decarboxylase 1 beta chain;Phosphatidylserine decarboxylase 1 alpha chain	PSD1	26.9025	27.1263	10	10	24.2	56.594
P39007	Dolichyl-diphosphooligosaccharide--protein glycosyltransferase subunit STT3	STT3	24.2059	24.769	6	6	10.3	81.528
P39013	Actin cytoskeleton-regulatory complex protein END3	END3	23.4458	23.4925	14	14	46.1	40.297
P39015	Suppressor protein STM1	STM1	28.8175	28.7551	28	28	62.6	29.995
P39016	Suppressor protein MPT5	MPT5	23.0643	23.4198	6	6	7.9	95.421
P39073	Meiotic mRNA stability protein kinase SSN3	SSN3	22.9165	22.9974	5	5	16	62.846
P39076	T-complex protein 1 subunit beta	CCT2	27.6155	27.9798	21	21	49.5	57.203
P39077	T-complex protein 1 subunit gamma	CCT3	27.6067	28.0306	28	28	47.9	58.814
P39078	T-complex protein 1 subunit delta	CCT4	26.2908	26.5378	22	22	42.2	57.603
P39079	T-complex protein 1 subunit zeta	CCT6	25.2801	24.9544	17	17	39.2	59.923
P39081	Protein PCF11	PCF11	23.9671	24.7168	9	9	15.3	71.897
P39101	Protein CAJ1	CAJ1	25.32	25.536	12	12	35.8	44.854
P39104;REV__Q03308	Phosphatidylinositol 4-kinase PIK1	PIK1	23.0485	24.0039	11	11	12	119.92
P39105	Lysophospholipase 1	PLB1	26.9323	25.4812	6	6	12.7	71.667
P39106	Alpha-1,3-mannosyltransferase MNN1	MNN1	22.9346	24.6206	5	5	6.6	88.528
P39107	Mannan polymerase complexes subunit MNN9	MNN9	23.3328	25.7695	4	4	9.9	45.954
P39109	Metal resistance protein YCF1	YCF1	26.4362	26.3832	14	12	8.5	171.12
P39113	Regulatory protein CAT8	CAT8	22.791	23.8129	12	12	11.8	160.48
P39516;P06367	40S ribosomal protein S14-B;40S ribosomal protein S14-A	RPS14B;RPS14A	29.3799	30.1953	13	13	71.7	14.65
P39517	ATP-dependent RNA helicase DHH1	DHH1	26.7113	27.0776	14	14	25.9	57.543
P39522	Dihydroxy-acid dehydratase, mitochondrial	ILV3	29.3411	29.6734	28	28	51.5	62.86
P39523	Uncharacterized protein YMR124W	EPO1	24.1296	24.0483	13	13	18.9	105.91
P39525	3-oxoacyl-[acyl-carrier-protein] synthase homolog	CEM1	24.2573	25.09	14	14	37.8	47.555
P39526	AP-1 accessory protein LAA1	LAA1	22.4224	22.9445	7	7	4.2	229.9
P39533	Homocitrate dehydratase, mitochondrial	ACO2	23.2971	25.9903	16	14	18.8	86.582
P39676	Flavohemoprotein	YHB1	29.3999	29.4	13	13	43.1	44.646
P39678	Transcription factor MBP1	MBP1	23.2376	24.5417	9	9	13.4	93.907
P39683	Nicotinate phosphoribosyltransferase	NPT1	27.2567	26.803	21	21	54.1	49.018
P39692	Sulfite reductase [NADPH] flavoprotein component	MET10	26.5309	25.8651	20	20	25.1	114.83
P39705	Nucleoporin NUP60	NUP60	26.1906	26.5026	22	22	48.2	59.039
P39714	(R,R)-butanediol dehydrogenase	BDH1	26.0973	25.8319	9	9	27	41.582
P39726	Glycine cleavage system H protein, mitochondrial	GCV3	26.4792	25.9149	5	5	46.5	18.793
P39730	Eukaryotic translation initiation factor 5B	FUN12	26.9903	27.7587	34	34	32.8	112.27
P39742	Translocation protein SEC72	SEC72	24.6443	24.565	8	8	38.3	21.607
P39743	Reduced viability upon starvation protein 167	RVS167	25.9283	25.5297	17	17	40.2	52.774
P39744	Nucleolar complex protein 2	NOC2	25.6838	26.3127	12	12	15.2	81.6
P39925	Mitochondrial respiratory chain complexes assembly protein AFG3	AFG3	26.1735	26.1708	14	12	19.4	84.543
P39926	Protein SSO2	SSO2	28.082	27.6994	6	5	21.7	33.733
P39929	Vacuolar-sorting protein SNF7	SNF7	26.8713	26.778	7	7	23.3	26.987
P39935	Eukaryotic initiation factor 4F subunit p150	TIF4631	24.9741	25.6905	20	19	31.9	107.1
P39938	40S ribosomal protein S26-A	RPS26A	28.5838	28.778	8	1	56.3	13.505
P39940	E3 ubiquitin-protein ligase RSP5	RSP5	25.7143	26.0073	17	17	25	91.815
P39944	Ubiquitin carboxyl-terminal hydrolase 5	UBP5	23.9211	24.0323	6	6	7.5	92.259
P39952	Mitochondrial inner membrane protein OXA1	OXA1	23.8443	22.4101	8	8	20.9	44.815
P39953	Mitochondrial nicotinamide adenine dinucleotide transporter 2	YEA6	22.3236	22.6673	5	5	21.8	36.96
P39954	Adenosylhomocysteinase	SAH1	31.6666	32.0249	28	28	45.4	49.125
P39955	Protein SAP1	SAP1	24.6288	24.5355	13	12	17.9	100.33
P39958	Rab GDP-dissociation inhibitor	GDI1	27.1575	27.5007	14	14	35.3	51.206
P39960	GTPase-activating protein BEM2/IPL2	BEM2	22.7694	24.0661	17	17	10.7	245.43
P39966	Protein phosphatase 2C homolog 2	PTC2	25.0445	25.0271	16	14	39.7	50.388
P39968	Vacuolar protein 8	VAC8	29.0244	28.783	12	12	25.1	63.207
P39969	Protein BOI2	BOI2	24.1242	24.2818	14	14	15.1	115.69
P39976	D-lactate dehydrogenase [cytochrome] 3	DLD3	29.6493	29.9355	28	27	58.3	55.224
P39985	DNA polymerase V	POL5	21.8934	25.3288	11	11	11.2	115.89
P39986	Manganese-transporting ATPase 1	SPF1	26.9771	27.6061	28	28	27.6	135.27
P39990	13 kDa ribonucleoprotein-associated protein	SNU13	26.763	26.7537	6	6	56.3	13.569
P39993	ARF guanine-nucleotide exchange factor 2	GEA2	22.8749	23.5052	11	11	8.6	165.67
P39994	Putative 2-hydroxyacyl-CoA lyase	YEL020C	25.2107	24.6978	7	7	17.1	61.288
P39998	Enhancer of mRNA-decapping protein 3	EDC3	24.6018	24.7681	11	11	18.5	61.339
P40008	Protein FMP52, mitochondrial	FMP52	24.931	25.3212	10	10	49.8	25.086
P40010	Nuclear GTP-binding protein NUG1	NUG1	25.6311	25.8345	21	21	45.6	57.708
P40011	4-hydroxy-4-methyl-2-oxoglutarate aldolase	YER010C	25.4012	25.3641	7	7	38.9	25.563
P40012	Protoporphyrinogen oxidase	HEM14	27.0686	27.2039	21	21	45.1	59.702
P40015	Inositol phosphosphingolipids phospholipase C	ISC1	22.7743	25.0502	5	5	9.6	53.94
P40016	26S proteasome regulatory subunit RPN3	RPN3	26.5312	26.1802	15	15	24.3	60.392
P40024	ABC transporter ATP-binding protein ARB1	ARB1	26.6045	26.9589	22	22	40	68.376
P40032	Prolyl 3,4-dihydroxylase TPA1	TPA1	24.7717	24.9209	9	9	13.8	74.041
P40035	Mitochondrial phosphate carrier protein 2	PIC2	27.3476	26.8933	18	18	41.7	33.528
P40037	Protein HMF1	HMF1	26.7983	25.7065	9	9	65.9	13.906
P40040	Protein THO1	THO1	26.1254	25.9106	8	8	22.5	24.137
P40046	Vacuolar transporter chaperone 1	VTC1	22.5362	25.8517	5	5	15.5	14.371
P40047	Aldehyde dehydrogenase 5, mitochondrial	ALD5	26.2046	25.8273	17	16	33.7	56.692
P40053	Altered inheritance of mitochondria protein 9, mitochondrial	AIM9	28.3671	28.4487	34	34	52.3	72.413
P40054	D-3-phosphoglycerate dehydrogenase 1	SER3	29.134	29.59	19	10	46.3	51.193
P40056	Golgi to ER traffic protein 2	GET2	24.0427	23.595	6	6	34.4	31.493
P40064	Nucleoporin NUP157	NUP157	24.702	25.2685	12	12	9.3	156.65
P40066	Nucleoporin GLE2	GLE2	23.6657	23.6947	7	7	30.1	40.522
P40069	Importin subunit beta-4	KAP123	28.543	28.6417	29	29	35.6	122.6
P40075	Vesicle-associated membrane protein-associated protein SCS2	SCS2	22.9276	24.1464	10	10	57	26.925
P40086	Cytochrome c oxidase assembly protein COX15	COX15	24.057	26.1381	9	9	13.8	54.658
P40093;REV__P40093	UPF0160 protein YER156C	YER156C	26.2293	26.7039	13	13	39.3	38.174
P40098	Uncharacterized mitochondrial membrane protein FMP10	FMP10	24.779	24.8452	9	9	32	27.698
P40106	Glycerol-1-phosphate phosphohydrolase 2	GPP2	27.7246	26.8296	17	9	55.2	27.813
P40150	Heat shock protein SSB2	SSB2	32.6242	32.6006	61	5	84.3	66.594
P40157	Vacuolar import and degradation protein 27	VID27	24.2124	24.6489	14	14	19.3	88.845
P40159	Uncharacterized protein YNL208W	YNL208W	29.2913	27.4722	5	5	43.7	20.151
P40185	Protein MMF1, mitochondrial	MMF1	30.0681	29.3925	9	9	66.9	15.908
P40187	GSY2-interacting protein PIG2	PIG2	24.8235	24.5215	8	8	13.6	61.938
P40202	Superoxide dismutase 1 copper chaperone	CCS1	24.8326	24.485	8	8	44.2	27.33
P40208	Glucose-induced degradation protein 8	GID8	22.6819	22.4544	11	11	36	51.729
P40210	Protein SIP5	SIP5	22.6679	23.3692	7	7	15.3	55.859
P40212	60S ribosomal protein L13-B	RPL13B	31.4979	31.582	17	1	61.8	22.525
P40215	External NADH-ubiquinone oxidoreductase 1, mitochondrial	NDE1	26.7221	26.6245	27	26	50.2	62.773
P40302	Proteasome subunit alpha type-6	PRE5	27.9321	28.115	14	14	46.6	25.604
P40303	Proteasome subunit alpha type-4	PRE6	26.3248	26.0674	11	11	47.6	28.439
P40308	Lipase 3	TGL3	24.3193	24.256	9	9	17	73.612
P40319	Elongation of fatty acids protein 3	ELO3	23.0586	23.4846	5	5	15.9	39.465
P40327	26S protease regulatory subunit 4 homolog	RPT2	28.495	28.8814	19	19	34.3	48.828
P40339	Replication factor C subunit 4	RFC4	24.7365	24.8355	8	8	33.4	36.149
P40341	Mitochondrial respiratory chain complexes assembly protein YTA12	YTA12	25.4828	25.8101	11	9	13.5	93.275
P40343	Vacuolar protein sorting-associated protein 27	VPS27	23.7507	23.9389	10	10	18.3	70.973
P40348	Replication factor C subunit 2	RFC2	25.7066	25.6823	17	17	44.2	39.741
P40358	DnaJ-like chaperone JEM1	JEM1	23.6875	25.3756	9	9	10.7	75.143
P40360	Amino-acid acetyltransferase, mitochondrial	ARG2	24.9698	24.8652	7	7	14.5	65.609
P40362	U3 small nucleolar RNA-associated protein 18	UTP18	25.3105	25.9767	6	6	15.2	66.423
P40363	S-formylglutathione hydrolase	YJL068C	25.7117	25.3851	12	12	40.5	33.934
P40364	Mitochondrial peculiar membrane protein 1	MPM1	26.0329	25.0707	13	13	54	28.47
P40368	Nucleoporin NUP82	NUP82	24.3577	24.3458	12	12	19.1	82.084
P40413	T-complex protein 1 subunit epsilon	CCT5	26.9429	27.3619	20	20	42.9	61.913
P40433	6-phosphofructo-2-kinase 1	PFK26	25.1359	24.7292	13	13	19.5	93.416
P40459	Pantoate--beta-alanine ligase	PAN6	24.8955	25.4546	6	6	16.5	35.032
P40460	Kinetochore protein NDC80	NDC80	22.5095	22.9533	7	7	9	80.486
P40462	Protein TMA108	TMA108	25.8184	26.3476	20	20	24.2	107.72
P40463	Protein VHS2	VHS2	23.5023	22.5054	5	5	17.7	47.96
P40467	Activator of stress genes 1	ASG1	22.6524	24.9014	4	4	7.3	108.78
P40470	Regulator of rDNA transcription protein 14	RRT14	24.0138	23.5733	2	2	13.1	23.845
P40471	NADPH-dependent 1-acyldihydroxyacetone phosphate reductase	AYR1	23.0089	24.1037	12	12	45.1	32.814
P40477	Nucleoporin NUP159	NUP159	25.2432	25.6305	25	25	24.1	158.91
P40482	Protein transport protein SEC24	SEC24	26.199	26.7689	29	28	33.8	103.63
P40483	Putative zinc metalloproteinase YIL108W	YIL108W	25.4274	26.2254	15	15	29.3	77.413
P40484	DBF2 kinase activator protein MOB1	MOB1	23.2293	23.4781	5	5	20.7	35.882
P40495	Homoisocitrate dehydrogenase, mitochondrial	LYS12	28.9424	29.3658	24	24	57.1	40.068
P40502	Altered inheritance of mitochondria protein 19, mitochondrial	AIM19	25.5413	24.7525	3	3	28.7	16.923
P40506	Phosphopantothenate--cysteine ligase CAB2	CAB2	24.1302	24.7492	7	7	23	41.866
P40509	Coatomer subunit epsilon	SEC28	24.678	23.5739	5	5	21.3	33.829
P40510	D-3-phosphoglycerate dehydrogenase 2	SER33	26.4317	25.5505	18	9	46.3	51.188
P40515	Mitochondria fission 1 protein	FIS1	23.5166	22.7199	7	7	48.4	17.733
P40517	Ran-specific GTPase-activating protein 2	YRB2	25.8964	25.3611	10	10	37.9	36.054
P40518	Actin-related protein 2/3 complex subunit 5	ARC15	24.2523	23.3563	6	6	55.8	17.134
P40522;P40041	Transcription factor VHR1;Transcription factor VHR2	VHR1;VHR2	23.4978	24.0976	6	6	8.8	71.42
P87262;P40525	60S ribosomal protein L34-A;60S ribosomal protein L34-B	RPL34A;RPL34B	27.6183	27.8545	11	11	62.8	13.639
P40528	Protein SYG1	SYG1	22.699	23.5312	6	6	7.6	104.22
P40529	ADP-ribosylation factor GTPase-activating protein effector protein 2	AGE2	22.6471	23.0678	8	8	33.2	32.638
P40531	Protein GVP36	GVP36	29.8132	29.6252	20	20	81.3	36.67
P40535	ATF/CREB activator 2	CST6	25.5221	24.9459	9	9	24.7	65.263
P40540	ER membrane protein complex subunit 5	EMC5	27.2119	27.6756	6	6	34	15.907
P40545	1-(5-phosphoribosyl)-5-[(5-phosphoribosylamino)methylideneamino] imidazole-4-carboxamide isomerase	HIS6	24.66	24.7256	4	4	15.7	29.556
P40547	Vacuolar import and degradation protein 28	VID28	22.9842	23.3444	7	7	7.6	105.49
P40553	Peroxiredoxin DOT5	DOT5	24.7123	24.8494	9	9	38.1	24.119
P40557	ER-retained PMA1-suppressing protein 1	EPS1	28.277	25.2836	12	12	17.7	81.218
P40561	RNA-binding protein SGN1	SGN1	24.9477	24.0306	7	7	23.6	28.954
P40563	Altered inheritance of mitochondria protein 21	AIM21	23.0741	23.7308	12	12	25.6	74.762
P40580	Benzil reductase ((S)-benzoin forming) IRC24	IRC24	27.938	27.5504	12	12	46.8	28.804
P40581	Peroxiredoxin HYR1	HYR1	26.3794	25.8201	12	10	49.7	18.641
P40582	Glutathione S-transferase 1	GTT1	25.4111	23.1382	16	16	54.7	26.794
P40693	Ribosome biogenesis protein RLP7	RLP7	24.1134	24.3411	7	7	19.6	36.559
P40825	Alanine--tRNA ligase, mitochondrial	ALA1	29.2313	29.5546	40	40	44.5	110.06
P40893	Regulation of enolase protein 1	REE1	26.9981	26.5214	11	11	66.2	21.966
P40956	Protein GTS1	GTS1	23.2144	23.7317	4	4	12.4	44.406
P40957	Spindle assembly checkpoint component MAD1	MAD1	23.1557	23.5207	9	9	12.6	87.65
P40961	Prohibitin-1	PHB1	26.9349	26.9663	10	10	50.5	31.427
P40970	Serine palmitoyltransferase 2	LCB2	23.8773	25.315	9	9	14.3	63.11
P40989	1,3-beta-glucan synthase component GSC2	GSC2	23.7219	25.5383	22	10	14.1	216.99
P40991	25S rRNA (cytosine(2870)-C(5))-methyltransferase	NOP2	28.6991	29.113	18	18	31.9	69.811
P41057	40S ribosomal protein S29-A	RPS29A	23.8706	24.4389	5	5	50	6.6606
P41058	40S ribosomal protein S29-B	RPS29B	24.1928	24.6666	5	5	46.4	6.7276
P41277	Glycerol-1-phosphate phosphohydrolase 1	GPP1	31.8768	31.7815	22	14	68	27.947
P41338	Acetyl-CoA acetyltransferase	ERG10	30.4214	30.2606	19	19	67.3	41.728
P41734	Isoamyl acetate-hydrolyzing esterase	IAH1	23.6158	23.7749	5	5	19.7	27.346
P41805	60S ribosomal protein L10	RPL10	29.1917	29.3937	29	29	82.8	25.361
P41807	V-type proton ATPase subunit H	VMA13	28.7238	28.3316	21	21	39.5	54.415
P41810	Coatomer subunit beta	SEC26	27.2101	27.4676	20	20	22.9	109.02
P41811	Coatomer subunit beta	SEC27	28.1419	28.3549	26	26	33.4	99.444
P41814	tRNA (adenine(58)-N(1))-methyltransferase non-catalytic subunit TRM6	GCD10	22.6655	24.8489	5	5	12.8	54.389
P41835	Thiamine biosynthetic bifunctional enzyme;Thiamine-phosphate synthase;Hydroxyethylthiazole kinase	THI6	25.8796	26.3855	16	16	43.1	58.058
P41911	Glycerol-3-phosphate dehydrogenase [NAD(+)] 2, mitochondrial	GPD2	23.9593	24.3439	14	13	41.8	49.421
P41920	Ran-specific GTPase-activating protein 1	YRB1	26.5071	25.8336	9	9	48.8	22.953
P41921	Glutathione reductase	GLR1	28.8707	28.7266	15	15	37.3	53.44
P41940	Mannose-1-phosphate guanyltransferase	PSA1	30.1261	29.8755	22	22	60.9	39.565
P42826	Xylulose kinase	XKS1	25.8973	25.6029	18	18	30.2	68.32
P42840	Uncharacterized membrane protein YNL320W	YNL320W	23.3384	23.5049	3	3	12	32.308
P42842	Essential for maintenance of the cell wall protein 1	EMW1	24.7911	25.5277	14	14	15.3	102.34
P42846	Protein KRI1	KRI1	23.1655	23.9081	10	10	20	68.653
P42847	37S ribosomal protein S18, mitochondrial	MRPS18	24.3802	24.394	6	6	29.5	24.563
P42935	Elongator complex protein 2	ELP2	25.5814	25.8939	11	11	13.8	89.409
P42936	Putative elongation factor 1 gamma homolog	YGR201C	23.41	22.2218	4	4	20	26.297
P42940	Probable electron transfer flavoprotein subunit beta	CIR1	26.3972	26.4557	17	17	69.3	28.758
P42943	T-complex protein 1 subunit eta	CCT7	27.4575	27.849	25	25	47.3	59.735
P42945	U3 small nucleolar RNA-associated protein 10	UTP10	23.9026	25.2514	14	14	9.8	200.08
P43123	UDP-N-acetylglucosamine pyrophosphorylase	QRI1	26.9882	27.1126	17	17	31.4	53.475
P43535	Protein GCN20	GCN20	25.9801	26.1079	16	16	22.5	85.026
P53824;P43545	Probable pyridoxal 5-phosphate synthase subunit SNZ2;Probable pyridoxal 5-phosphate synthase subunit SNZ3	SNZ2;SNZ3	23.8774	25.3083	17	10	57	32.033
P43554	SWI/SNF global transcription activator complex subunit SWP82	SWP82	24.0854	23.866	8	8	10.6	70.275
P43555	Protein EMP47	EMP47	24.6175	24.6501	13	12	34.8	50.33
P43556	Rho-GTPase-activating protein RGD2	RGD2	22.9974	23.8263	5	5	7	82.208
P43558	Ubiquitin thioesterase OTU1	OTU1	25.4634	25.6858	9	9	39.9	33.51
P43561	Iron transport multicopper oxidase FET5	FET5	25.2609	25.0022	4	4	6.9	70.879
P43567	Alanine--glyoxylate aminotransferase 1	AGX1	23.8386	23.4583	12	12	45.7	41.907
P43568	Serine/threonine-protein kinase CAK1	CAK1	24.4995	24.6598	9	9	21.2	42.186
P43574	Transcriptional regulatory protein GAT1	GAT1	23.9343	23.6567	6	6	13.7	56.327
P43582	WW domain-containing protein WWM1	WWM1	23.7817	23.3977	3	3	33.6	22.655
P43585	Vacuolar transporter chaperone 2	VTC2	27.1953	27.0011	20	19	21	95.44
P43588	Ubiquitin carboxyl-terminal hydrolase RPN11	RPN11	24.2616	25.262	11	11	41.2	34.398
P43591	ATP-dependent kinase YFH7	YFH7	22.2692	22.6933	8	8	29.5	39.885
P43593	Ubiquitin carboxyl-terminal hydrolase 6	UBP6	26.0496	26.1199	23	23	48.5	57.11
P43603	LAS seventeen-binding protein 3	LSB3	27.7863	27.3093	19	12	32	49.343
P43609	Chromatin structure-remodeling complex protein RSC8	RSC8	23.6265	24.6767	19	19	29.6	63.167
P43610	Uncharacterized ATP-dependent helicase IRC5	IRC5	22.1535	21.719	4	4	4.6	96.964
P43613	ER-localized J domain-containing protein 5	ERJ5	25.0455	24.6197	5	5	14.6	34.191
P43616	Cys-Gly metallodipeptidase DUG1	DUG1	28.7878	28.7453	25	25	60.1	52.871
P43619	Nicotinate-nucleotide pyrophosphorylase [carboxylating]	BNA6	28.2676	28.5309	11	11	35.6	32.365
P43621	Coatomer subunit delta	RET2	25.2995	25.6032	14	14	22.3	60.627
P43636	Alpha-1,3/1,6-mannosyltransferase ALG2	ALG2	23.3318	23.0686	5	5	12.7	58.046
P43638	MAP-homologous protein 1	MHP1	23.8909	24.1702	16	16	12	155.21
P45978	Protein SCD6	SCD6	22.5341	23.4816	7	7	26.1	39.189
P46151	Methylenetetrahydrofolate reductase 1	MET12	23.8947	23.6483	12	12	21.9	73.941
P46367	Potassium-activated aldehyde dehydrogenase, mitochondrial	ALD4	31.7092	30.8338	41	40	79.6	56.723
P46655	Glutamate--tRNA ligase, cytoplasmic	GUS1	29.7139	30.1686	46	46	53.2	80.842
P46669	DNA-directed RNA polymerase I subunit RPA43	RPA43	22.8963	23.4832	6	6	16.3	36.224
P46672	tRNA-aminoacylation cofactor ARC1	ARC1	29.504	29.8373	20	20	51.9	42.083
P46675	Protein STU2	STU2	25.5581	26.2264	12	12	17	100.92
P46676	Suppressor of mar1-1 protein	SUM1	24.4568	23.3909	11	11	11.9	118.2
P46680	Actin-interacting protein 1	AIP1	26.6515	26.6782	19	19	39.8	67.325
P46681	D-lactate dehydrogenase [cytochrome] 2, mitochondrial	DLD2	25.6475	25.982	16	15	30.2	59.268
P46682	AP-3 complex subunit beta	APL6	23.2141	23.5402	11	11	15.8	91.606
P46971	Dolichyl-phosphate-mannose--protein mannosyltransferase 4	PMT4	22.2056	23.7639	3	3	3.7	87.965
P46974	Respiration factor 2	RSF2	23.3562	23.4566	9	9	6.4	155.06
P46989	Autophagy-related protein 27	ATG27	25.7154	25.6563	6	6	25.1	30.201
P46990	60S ribosomal protein L17-B	RPL17B	30.9229	31.2242	15	1	60.9	20.551
P46992	Cell wall protein YJL171C	TOH1	25.5731	26.2589	6	6	17.9	42.957
P47018	Maintenance of telomere capping protein 1	MTC1	26.261	26.8065	17	17	40.6	53.477
P47025	Mitochondrial division protein 1	MDV1	22.5223	22.4835	13	13	21.1	80.031
P47029	Arrestin-related trafficking adapter 3	ALY2	22.7343	23.1115	9	9	9.5	117.21
P47031	Mitochondrial outer membrane protein IML2	IML2	25.3286	25.8439	18	18	24.5	82.535
P47035	Nucleolar protein NET1	NET1	25.34	26.0935	29	29	27.8	128.53
P47039	Probable kynurenine--oxoglutarate transaminase BNA3	BNA3	27.2567	27.2399	13	13	35.1	50.082
P47044	LOG family protein YJL055W	LOG1	28.2315	28.1507	8	8	43.3	26.864
P47045	Mitochondrial import inner membrane translocase subunit TIM54	TIM54	25.0344	24.0775	6	6	18.6	54.182
P47047	ATP-dependent RNA helicase DOB1	MTR4	25.6053	26.1832	13	13	14.6	122.05
P47068	Myosin tail region-interacting protein MTI1	BBC1	27.3541	27.786	51	51	52.9	128.29
P47075	Vacuolar transporter chaperone 4	VTC4	27.7411	27.606	17	17	20	83.154
P47079	T-complex protein 1 subunit theta	CCT8	28.648	28.7326	23	23	48.8	61.662
P47085	MEMO1 family protein YJR008W	MHO1	23.9039	24.3836	11	11	32.8	38.481
P47089	Translation machinery-associated protein 22	TMA22	24.0092	23.5941	3	3	19.7	22.495
P47096	3-hydroxyanthranilate 3,4-dioxygenase	BNA1	25.1761	26.0189	8	8	46.3	20.235
P47104	Regulator of V-ATPase in vacuolar membrane protein 1	RAV1	22.9549	23.3903	9	9	7.6	154.93
P47108	Nucleolar pre-ribosomal-associated protein 2	URB2	22.7326	23.2922	11	11	9.4	135.12
P47116	Serine/threonine-protein kinase PTK2/STK2	PTK2	23.7619	24.3731	15	15	26.7	91.399
P47117	Actin-related protein 3	ARP3	27.6851	27.1353	21	21	53.7	49.541
P47120	Deoxyhypusine hydroxylase	LIA1	22.6596	24.4352	10	10	43.1	36.164
P47124	Putative glycosyltransferase HOC1	HOC1	25.8834	25.8684	5	5	12.1	46.296
P47125	Indoleamine 2,3-dioxygenase	BNA2	24.9013	24.8809	11	11	27.2	50.775
P47127	Altered inheritance of mitochondria protein 24, mitochondrial	AIM24	25.7984	25.014	15	15	36.3	44.427
P47129	Assembly-complementing factor 4	ACF4	23.0834	23.376	6	6	23.9	35.52
P47135	Protein JSN1	JSN1	24.9664	25.2736	18	17	19.6	120.37
P47136	Bud site selection protein 4	BUD4	23.372	23.8213	5	5	3.2	164.48
P47137	Uncharacterized oxidoreductase YJR096W	YJR096W	25.6982	24.8085	14	14	46.5	32.344
P47143	Adenosine kinase	ADO1	29.1861	29.0947	14	14	58.5	36.372
P47150	37S ribosomal protein S7, mitochondrial	RSM7	26.4005	26.1663	11	11	44.9	27.816
P47154	CAAX prenyl protease 1	STE24	24.53	24.8424	8	8	16.1	52.323
P47160	Epsin-3	ENT3	23.4368	23.9673	13	13	23.5	45.091
P47165	Xanthine phosphoribosyltransferase 1	XPT1	23.7911	23.2881	6	6	37.8	23.671
P47169	Sulfite reductase [NADPH] subunit beta	MET5	28.0967	28.0206	28	27	25.1	161.22
P47176	Branched-chain-amino-acid aminotransferase, cytosolic	BAT2	27.5258	27.5497	21	17	59.8	41.624
P47177	Putative nitronate monooxygenase	YJR149W	24.0885	23.6055	6	6	15.8	45.158
P47181	Uncharacterized protein YJR154W	YJR154W	23.4558	23.2118	7	7	22	38.972
P47771	Aldehyde dehydrogenase [NAD(P)+] 1	ALD2	27.1978	26.2374	26	8	59.1	55.187
P47818	Protein CCC1	CCC1	23.7595	24.5771	5	5	19.9	34.249
P47912	Long-chain-fatty-acid--CoA ligase 4	FAA4	26.9498	26.7759	18	16	32.6	77.266
P48015	Aminomethyltransferase, mitochondrial	GCV1	26.792	26.6876	19	19	54.5	44.468
P48164	40S ribosomal protein S7-B	RPS7B	30.1938	30.4135	23	12	86.8	21.634
P48231	Tricalbin-2	TCB2	24.6203	25.4805	14	14	13.2	132.51
P48237	Mitochondrial group I intron splicing factor CCM1	CCM1	22.8964	23.156	4	4	5.3	101.42
P48361	Activator of SKN7 protein 10	ASK10	22.9752	22.7231	6	6	8.4	126.86
P48362	Protein HGH1	HGH1	25.4555	25.8858	9	9	24.4	44.951
P48415	COPII coat assembly protein SEC16	SEC16	27.089	27.0503	45	45	28.3	241.69
P48445	Biotin--protein ligase;Biotin--[methylmalonyl-CoA-carboxytransferase] ligase;Biotin--[propionyl-CoA-carboxylase [ATP-hydrolyzing]] ligase;Biotin--[methylcrotonoyl-CoA-carboxylase] ligase;Biotin--[acetyl-CoA-carboxylase] ligase	BPL1	25.5046	26.0618	14	14	26.4	76.362
P48510	Ubiquitin domain-containing protein DSK2	DSK2	25.2652	25.1589	7	7	35.9	39.345
P48524	Ubiquitin ligase-binding protein BUL1	BUL1	26.2775	26.4875	10	10	10.1	109.17
P48527	Tyrosine--tRNA ligase, mitochondrial	MSY1	24.4443	23.3194	10	10	22.4	55.287
P48562	Serine/threonine-protein kinase CLA4	CLA4	22.8556	23.4571	11	10	20.9	93.908
P48567	tRNA pseudouridine synthase 4	PUS4	23.8184	25.6524	8	8	20.6	45.273
P48582	Vacuolar-sorting protein BRO1	BRO1	26.4689	26.3338	21	21	23.8	97.275
P48589	40S ribosomal protein S12	RPS12	29.4301	29.4843	8	8	55.2	15.471
P48836	V-type proton ATPase subunit G	VMA10	24.4495	23.5078	9	9	50.9	12.713
P48837	Nucleoporin NUP57	NUP57	25.7286	25.8189	9	9	19.6	57.498
P49017	2-methoxy-6-polyprenyl-1,4-benzoquinol methylase, mitochondrial	COQ5	24.3719	24.3481	7	7	20.2	34.684
P49089	Asparagine synthetase [glutamine-hydrolyzing] 1	ASN1	28.1846	28.4605	25	19	39.5	64.47
P49090	Asparagine synthetase [glutamine-hydrolyzing] 2	ASN2	27.1582	27.7195	24	18	41.8	64.592
P49095	Glycine dehydrogenase (decarboxylating), mitochondrial	GCV2	24.7581	24.9665	20	20	25.3	114.45
P49166	60S ribosomal protein L37-A	RPL37A	26.1091	25.7076	13	8	64.8	9.8502
P49167	60S ribosomal protein L38	RPL38	28.6964	28.2904	8	8	76.9	8.8264
P49334	Mitochondrial import receptor subunit TOM22	TOM22	24.9804	25.0274	7	7	48	16.79
P49367	Homoaconitase, mitochondrial	LYS4	25.2075	26.1134	17	17	32.9	75.15
P49435	Adenine phosphoribosyltransferase 1	APT1	27.4833	26.7961	6	6	21.9	20.587
P49626	60S ribosomal protein L4-B	RPL4B	26.571	27.1213	29	2	70.2	39.062
P49686	Nucleoporin NUP42	NUP42	22.7184	22.5857	5	5	19.8	42.778
P49687	Nucleoporin NUP145;Nucleoporin NUP145N;Nucleoporin NUP145C	NUP145	25.3456	25.2554	18	18	19.4	145.66
P49723	Ribonucleoside-diphosphate reductase small chain 2	RNR4	30.3892	30.7522	25	25	64.1	40.054
P49954	Probable hydrolase NIT3	NIT3	25.4119	25.0189	12	12	40.2	32.549
P50085	Prohibitin-2	PHB2	27.0948	26.4981	15	15	43.5	34.406
P50086	Probable 26S proteasome regulatory subunit p28	NAS6	24.9065	24.091	12	12	42.1	25.616
P50090	Kelch repeat-containing protein 2	KEL2	23.5564	22.6558	4	4	5.6	99.974
P50094	Inosine-5-monophosphate dehydrogenase 4	IMD4	26.4372	27.3143	16	7	36.1	56.393
P50095;O42831	Inosine-5-monophosphate dehydrogenase 3	IMD3	27.5223	28.1083	22	9	50.9	56.584
P50101	Ubiquitin carboxyl-terminal hydrolase 15	UBP15	22.6925	23.9157	13	13	12.4	143.56
P50107	Lactoylglutathione lyase	GLO1	21.574	23.9884	5	5	19.9	37.208
P50109	Protein PSP2	PSP2	25.1863	25.4709	9	9	21.4	65.583
P50264	Polyamine oxidase FMS1	FMS1	24.3509	24.746	8	8	13.8	57.805
P50277	Adenosylmethionine-8-amino-7-oxononanoate aminotransferase	BIO3	28.1665	27.9471	14	14	35.4	53.708
P50875	Transcription factor SPT20	SPT20	23.2983	23.6297	5	5	10.6	67.796
P50896	Protein PSP1	PSP1	23.3553	25.1509	15	14	24.4	95.346
P51402	60S ribosomal protein L37-B	RPL37B	23.6079	23.4013	11	6	61.4	9.8682
P51601	GTP cyclohydrolase 1	FOL2	25.6562	25.3813	7	7	28.4	27.769
P51996	GTP-binding protein YPT32/YPT11	YPT32	26.3785	26.7547	10	4	48.2	24.52
P52286	Suppressor of kinetochore protein 1	SKP1	24.8703	22.3391	5	5	44.3	22.33
P52488	Ubiquitin-activating enzyme E1-like	UBA2	24.798	25.2849	17	17	37.1	71.258
P52489	Pyruvate kinase 2	PYK2	23.5623	25.466	17	14	34	55.195
P52490	Ubiquitin-conjugating enzyme E2 13	UBC13	25.6101	25.8318	5	5	34	17.468
P52593	Nucleoporin NUP188	NUP188	23.6331	24.7491	11	11	5.9	188.57
P52893	Probable alanine aminotransferase, mitochondrial	ALT1	26.3652	26.6989	10	10	25.7	66.421
P52910	Acetyl-coenzyme A synthetase 2	ACS2	28.3128	29.2241	21	20	31.5	75.491
P52917	Vacuolar protein sorting-associated protein 4	VPS4	24.5701	24.9329	17	17	33.6	48.172
P52918	Protein MSN5	MSN5	22.2816	23.42	11	11	11	142.12
P53011	Nucleoporin SEH1	SEH1	24.3859	24.7292	9	9	23.5	39.122
P53012	FIT family protein SCS3	SCS3	24.3121	24.6659	3	3	11.1	42.734
P53044	Ubiquitin fusion degradation protein 1	UFD1	26.2807	26.5437	12	12	31	39.81
P53064	RNA polymerase-associated protein RTF1	RTF1	24.7813	24.9233	9	9	15.4	65.868
P53067	Importin subunit beta-5	KAP114	23.0402	23.9084	5	5	4.6	113.92
P53072	tRNA acetyltransferase TAN1	TAN1	25.6733	25.7762	7	7	25.3	33.55
P53073	ER membrane protein complex subunit 4	EMC4	25.082	25.2779	7	7	42.1	21.46
P53075	Outer spore wall assembly protein SHE10	SHE10	26.7729	27.4382	18	18	28.4	66.862
P53081	NGG1-interacting factor 3	NIF3	27.3144	27.2461	16	16	66.7	31.888
P53090	Aromatic/aminoadipate aminotransferase 1	ARO8	29.9009	29.7598	19	19	41	56.177
P53091	DNA replication licensing factor MCM6	MCM6	24.1282	24.3337	12	12	13.1	112.98
P53095	D-serine dehydratase	DSD1	25.045	25.0448	11	11	26.2	47.827
P53101	Cystathionine beta-lyase	STR3	23.5804	23.0871	7	7	15.5	51.828
P53111	NADPH-dependent aldehyde reductase ARI1	ARI1	25.7631	26.6194	12	11	42.7	38.083
P53115	Putative DNA helicase INO80	INO80	22.2299	24.2852	16	16	10.2	171.45
P53119	Probable E3 ubiquitin-protein ligase HUL5	HUL5	22.1485	23.278	8	8	9.9	105.56
P53128	Methylenetetrahydrofolate reductase 2	MET13	22.797	23.4025	10	10	21.7	68.559
P53131	Pre-mRNA-splicing factor ATP-dependent RNA helicase PRP43	PRP43	24.6108	26.2149	14	13	14.7	87.561
P53136	Ribosome biogenesis protein NSA1	NSA1	23.5218	23.3072	7	7	14.7	51.906
P53140	Protein RMD9, mitochondrial	RMD9	24.1974	24.397	10	10	18.6	74.595
P53145	Large subunit GTPase 1	LSG1	25.1951	25.5266	15	15	20.9	72.727
P53155	Uncharacterized protein YGL082W	YGL082W	23.5844	23.6983	9	9	28.3	43.321
P53163	54S ribosomal protein L12, mitochondrial	MNP1	25.695	24.2223	11	11	64.4	20.65
P53164	NADH pyrophosphatase	NPY1	25.1459	24.9505	8	8	22.4	43.516
P53165	SAGA-associated factor 73	SGF73	22.3288	23.1308	6	6	12.6	72.877
P53166	ATP-dependent RNA helicase MRH4, mitochondrial	MRH4	22.1262	24.1483	15	15	25.8	63.057
P53168	DASH complex subunit DUO1	DUO1	23.0312	24.1206	11	11	50.6	27.473
P53172	Protein SDS23	SDS23	22.6576	23.8453	12	12	39.1	58.097
P53183	Putative uncharacterized oxidoreductase YGL039W	YGL039W	25.1849	25.2625	10	9	39.7	38.259
P53184	Nicotinamidase	PNC1	27.2127	24.1176	5	5	31.5	24.993
P53191	Phosphatidylinositol 3-phosphate-binding protein 2	PIB2	22.8512	23.3972	16	16	32.3	70.616
P53199	Sterol-4-alpha-carboxylate 3-dehydrogenase, decarboxylating	ERG26	26.18	26.3345	7	7	24.1	38.706
P53200	Protein-lysine N-methyltransferase EFM5	EFM5	23.084	22.2116	4	4	16.1	28.582
P53201	SWR1-complex protein 4	SWC4	23.5666	24.0866	8	8	17.2	55.212
P53206	Putative cysteine synthase	YGR012W	26.614	26.5348	13	13	33.8	42.8
P53210	Uncharacterized protein YGR017W	YGR017W	24.9943	25.1763	10	10	30.3	34.679
P53212	Probable transcriptional regulatory protein HAH1	YGR021W	24.805	24.9304	10	10	31.7	31.699
P53221	60S ribosomal protein L26-B	RPL26B	27.6275	27.8053	18	4	72.4	14.235
P53228	Transaldolase NQM1	NQM1	26.7647	26.2825	19	18	58.9	37.253
P53235	Eukaryotic translation initiation factor 2A	YGR054W	26.5104	26.9331	18	18	31.3	71.304
P53250	Twinfilin-1	TWF1	25.6829	25.5736	11	11	41.6	37.07
P53252	Sphingolipid long chain base-responsive protein PIL1	PIL1	29.7498	29.6538	28	26	60.8	38.349
P53254	U3 small nucleolar RNA-associated protein 22	UTP22	24.4118	25.2776	15	15	12.8	140.48
P53256	Exosome complex component RRP46	RRP46	25.7313	25.5131	4	4	20.2	24.407
P53258	GTPase-activating protein GYP2	MDR1	24.6076	25.0065	12	12	14.3	109.26
P53261	Pescadillo homolog	NOP7	24.8879	24.1086	13	13	24	69.876
P53265	Uncharacterized protein YGR111W	YGR111W	24.6927	25.1041	8	8	26.2	46.667
P53273	Uncharacterized vacuolar membrane protein YGR125W	VSB1	24.7106	25.0874	6	6	6.5	116.97
P53275	Uncharacterized protein YGR127W	YGR127W	26.6005	26.0764	10	10	29.2	35.685
P53276	U3 small nucleolar RNA-associated protein 8	UTP8	25.3368	25.774	10	10	18.9	80.19
P53278	Uncharacterized protein YGR130C	YGR130C	27.1298	26.5299	24	24	24.8	92.697
P53292	37S ribosomal protein S35, mitochondrial	MRPS35	24.2537	24.9909	12	12	35.1	39.575
P53295	Ribosome-interacting GTPase 2	RBG2	23.6544	24.7696	11	11	27.2	41.006
P53297	PAB1-binding protein 1	PBP1	23.4158	24.0532	13	13	22.6	78.78
P53312	Succinyl-CoA ligase [ADP-forming] subunit beta, mitochondrial	LSC2	27.052	27.1848	30	30	69.6	46.9
P53313	Protein SDA1	SDA1	23.6637	23.7481	3	3	4.4	86.617
P53316	Uncharacterized RNA-binding protein YGR250C	YGR250C	25.2153	24.929	16	16	24.8	89.512
P53318	Ubiquinone biosynthesis monooxygenase COQ6, mitochondrial	COQ6	25.8047	26.0765	11	11	23	53.527
P53319	6-phosphogluconate dehydrogenase, decarboxylating 2	GND2	28.7613	27.6244	20	11	48.8	53.922
P53326	Uncharacterized protein YGR266W	YGR266W	22.5447	23.0328	7	7	10.1	81.19
P53334	Probable family 17 glucosidase SCW4	SCW4	23.8961	24.2322	8	8	24.6	40.173
P53336	Putative methyltransferase YGR283C	YGR283C	22.6163	22.5809	5	5	18.5	38.546
P53337	ER-derived vesicles protein ERV29	ERV29	24.3692	24.2145	5	5	22.9	35.012
P53549	26S protease subunit RPT4	RPT4	27.4167	27.4058	17	15	36.2	49.408
P53550	mRNA-decapping enzyme subunit 2	DCP2	23.0862	24.3891	17	17	19.5	108.67
P53552	THO complex subunit 2	THO2	24.5637	24.5058	18	18	11.3	183.93
P53598	Succinyl-CoA ligase [ADP-forming] subunit alpha, mitochondrial	LSC1	30.0804	30.0629	20	20	60.5	35.032
P53622	Coatomer subunit alpha	COP1	28.3358	28.277	26	26	27.3	135.61
P53630	Dethiobiotin synthetase	BIO4	25.9437	24.8916	9	9	63.7	26.257
P53633	Prenylated Rab acceptor 1	YIP3	27.0168	28.2715	8	8	38.1	19.411
P53691	Peptidyl-prolyl cis-trans isomerase CPR6	CPR6	28.0932	28.2028	21	21	59.3	42.071
P53720	tRNA-dihydrouridine(20) synthase [NAD(P)+]	SMM1	24.3793	24.3752	8	8	22.1	42.816
P53723	UPF0674 endoplasmic reticulum membrane protein YNR021W	YNR021W	26.3828	26.2059	9	9	24.8	47.093
P53727	Putative pyridoxal kinase BUD17	BUD17	23.388	23.6958	5	5	21.8	35.366
P53731	Actin-related protein 2/3 complex subunit 2	ARC35	23.8182	25.0157	10	10	24.3	39.566
P53734	ATP-dependent RNA helicase DBP6	DBP6	24.3075	24.569	13	13	23.7	70.361
P53735	Protein ZRG17	ZRG17	23.1498	22.7187	5	5	8.4	67.46
P53736	Uncharacterized protein YNR040W	MRX15	22.7128	22.3723	5	5	25.4	28.636
P53741	UBP3-associated protein BRE5	BRE5	23.5819	23.9318	9	9	19.6	57.673
P53742	Nucleolar GTP-binding protein 2	NOG2	24.9366	25.536	11	11	22.4	55.488
P53834	Hsp90 co-chaperone HCH1	HCH1	25.8758	23.291	9	9	60.1	17.246
P53839	Glyoxylate reductase 1	GOR1	27.5493	27.0206	11	11	38.9	38.831
P53848	Folic acid synthesis protein FOL1;Dihydroneopterin aldolase;2-amino-4-hydroxy-6-hydroxymethyldihydropteridine pyrophosphokinase;Dihydropteroate synthase	FOL1	26.2206	26.6167	11	11	10.6	93.119
P53852	Cysteine--tRNA ligase	CRS1	26.5986	26.9387	27	27	37	87.529
P53859	Exosome complex component CSL4	CSL4	23.0937	22.5667	5	5	19.9	31.583
P53860	Phosphatidylinositol transfer protein PDR16	PDR16	24.6909	24.989	8	8	20.8	40.713
P53868	Alpha-1,2-mannosyltransferase ALG9	ALG9	25.5116	25.8338	7	7	13.9	63.776
P53875	54S ribosomal protein L19, mitochondrial	MRPL19	24.8212	24.7422	8	8	60.1	16.67
P53878	Uncharacterized oxidoreductase YNL181W	PBR1	25.0264	24.9638	7	7	23.6	46.502
P53879	GTP-binding protein RHO5	RHO5	24.3218	23.9569	11	11	40.5	36.818
P53889	Uncharacterized mitochondrial hydrolase FMP41	FMP41	25.9164	24.2888	9	9	36.3	28.792
P53893	Ribosome assembly protein 1	RIA1	24.7127	25.0638	9	9	10.1	124.46
P53912	Uncharacterized protein YNL134C	YNL134C	28.9511	28.0855	18	18	54	41.164
P53914	UPF0202 protein KRE33	KRE33	23.376	24.6761	10	10	12.5	119.35
P53920	Pro-apoptotic serine protease NMA111	NMA111	25.2818	25.8025	12	12	12.3	110.88
P53941	U3 small nucleolar ribonucleoprotein protein IMP4	IMP4	23.895	24.8254	8	8	22.1	33.482
P53953	SED5-binding protein 2	SFB2	25.2253	25.4588	14	13	16.6	98.942
P53954	GDP-Man:Man(3)GlcNAc(2)-PP-Dol alpha-1,2-mannosyltransferase	ALG11	22.7701	23.3768	10	10	17	63.142
P53958	Protein BOP3	BOP3	23.3504	23.3164	4	4	13.6	43.748
P53969	Sorting assembly machinery 50 kDa subunit	SAM50	24.6718	24.9044	7	7	17.8	54.405
P53973	Histone deacetylase HDA1	HDA1	22.2823	23.6027	8	8	11.9	80.069
P53978	Elongation factor 3B	HEF3	25.4836	25.1688	33	20	40.7	115.87
P53980	Uncharacterized protein YNL011C	YNL011C	25.1206	25.0733	3	3	6.1	49.913
P53981	Uncharacterized phosphatase YNL010W	PYP1	25.8812	26.0509	16	16	58.9	27.48
P54000	RNA polymerase II transcriptional coactivator SUB1	SUB1	23.7702	23.9544	5	5	16.8	33.102
P54113	Bifunctional purine biosynthesis protein ADE16;Phosphoribosylaminoimidazolecarboxamide formyltransferase;IMP cyclohydrolase	ADE16	29.3657	29.4021	32	27	60.6	65.282
P54115	Magnesium-activated aldehyde dehydrogenase, cytosolic	ALD6	31.9419	31.5699	41	41	75	54.414
P54781	Cytochrome P450 61	ERG5	25.4868	26.0645	10	10	19.3	61.334
P54783	D-arabinono-1,4-lactone oxidase	ALO1	27.1456	26.8814	15	15	33.7	59.493
P54791	Origin recognition complex subunit 4	ORC4	23.76	24.2948	7	7	12.1	60.705
P54838	Dihydroxyacetone kinase 1	DAK1	29.2101	28.5911	38	38	70.4	62.206
P54839	Hydroxymethylglutaryl-CoA synthase	ERG13	27.9774	28.0275	25	25	48.5	55.013
P54860	E4 ubiquitin-protein ligase UFD2	UFD2	25.9733	26.5069	14	13	15.2	109.91
P54861	Dynamin-related protein DNM1	DNM1	24.086	24.3785	27	27	40.2	84.971
P54885	Gamma-glutamyl phosphate reductase	PRO2	26.2901	25.9669	21	21	56.1	49.74
P60010	Actin	ACT1	31.8372	31.5871	31	31	71.5	41.689
P61830	Histone H3	HHT1	28.272	28.0555	8	8	59.6	15.356
P69771	Vacuolar protein-sorting-associated protein 46	DID2	25.1331	25.5126	8	8	42.2	23.091
P80210	Adenylosuccinate synthetase	ADE12	27.4821	27.7144	26	26	64.4	48.279
P81449	ATP synthase subunit e, mitochondrial	TIM11	24.6031	24.7087	9	9	63.5	10.875
P89102	Exocyst complex component SEC5	SEC5	23.7878	24.0928	13	13	12.5	112.12
P89105	RNA polymerase-associated protein CTR9	CTR9	24.1983	24.7523	14	14	13.7	124.71
Q00055	Glycerol-3-phosphate dehydrogenase [NAD(+)] 1	GPD1	29.0847	28.4588	19	18	49.6	42.868
Q00245	GTP-binding protein RHO3	RHO3	24.7489	25.197	7	7	32.5	25.312
Q00402	Nuclear migration protein NUM1	NUM1	24.4439	24.6134	38	38	22.7	313.03
Q00416	Helicase SEN1	SEN1	22.8204	23.4231	6	6	3.5	252.49
Q00539	Protein NAM8	NAM8	22.0049	22.8927	5	5	12.4	56.972
Q00618	Geranylgeranyl transferase type-2 subunit alpha	BET4	23.7533	24.0667	6	6	21.1	39.674
Q00711;P47052	Succinate dehydrogenase [ubiquinone] flavoprotein subunit, mitochondrial	SDH1	26.7129	26.666	25	25	49.5	70.229
Q00723	Pre-mRNA-splicing factor 38	PRP38	22.7765	22.1963	2	2	11.2	27.966
Q00764	Alpha,alpha-trehalose-phosphate synthase [UDP-forming] 56 kDa subunit	TPS1	29.0455	28.3764	24	24	49.9	56.147
Q00772	Mitogen-activated protein kinase SLT2/MPK1	SLT2	22.7137	25.2002	12	11	33.5	55.635
Q00816	Resistance to glucose repression protein 1	REG1	24.9712	25.029	18	18	16.9	112.61
Q00955	Acetyl-CoA carboxylase;Biotin carboxylase	ACC1	30.3337	30.6931	86	83	38.2	250.35
Q01080	DNA-directed RNA polymerase I subunit RPA49	RPA49	24.2557	24.9703	15	15	31.6	46.65
Q01163	37S ribosomal protein S23, mitochondrial	RSM23	26.2728	26.4359	25	25	48.4	50.866
Q01217	Protein ARG5,6, mitochondrial;N-acetyl-gamma-glutamyl-phosphate reductase;Acetylglutamate kinase	ARG5,6	29.0688	28.3046	34	34	50.3	94.868
Q01329	Pre-tRNA-processing protein PTA1	PTA1	23.2186	23.1023	13	13	20.3	88.472
Q01454	DNA polymerase alpha-binding protein	CTF4	23.9236	25.4027	9	9	11.2	104.42
Q01477	Ubiquitin carboxyl-terminal hydrolase 3	UBP3	24.9771	25.0756	16	16	16.8	101.92
Q01532	Cysteine proteinase 1, mitochondrial	LAP3	28.0635	27.5785	19	19	34.4	55.482
Q01560	Nucleolar protein 3	NPL3	26.407	27.5366	10	10	24.4	45.407
Q01574	Acetyl-coenzyme A synthetase 1	ACS1	25.0412	25.0391	25	24	36.7	79.14
Q01662	Methionine aminopeptidase 1	MAP1	26.9661	27.1514	15	15	37	43.373
Q01802	Aspartate aminotransferase, mitochondrial	AAT1	25.3525	25.6164	9	9	24.2	51.795
Q01852	Mitochondrial import inner membrane translocase subunit TIM44	TIM44	24.3232	24.9177	16	16	39.4	48.854
Q01855	40S ribosomal protein S15	RPS15	31.4652	31.3618	11	11	81.7	16.002
Q01939	26S protease regulatory subunit 8 homolog	RPT6	24.8689	25.3744	15	14	35.3	45.271
Q02046	Methylenetetrahydrofolate dehydrogenase [NAD(+)]	MTD1	25.3025	25.3474	9	9	28.4	36.239
Q02201	Oxysterol-binding protein homolog 6	OSH6	24.5068	24.486	11	8	24.6	51.587
Q02207	Peroxisomal hydratase-dehydrogenase-epimerase;2-enoyl-CoA hydratase;(3R)-3-hydroxyacyl-CoA dehydrogenase	FOX2	22.1745	23.6201	22	22	30.3	98.702
Q02326	60S ribosomal protein L6-A	RPL6A	25.0628	26.1399	14	9	60.8	19.961
Q02354	U3 small nucleolar RNA-associated protein 6	UTP6	22.2877	23.9038	8	8	14.5	52.418
Q02455	Protein MLP1	MLP1	25.5356	26.0947	27	27	17.3	218.45
Q02486	ARS-binding factor 2, mitochondrial	ABF2	26.5273	25.994	17	17	65.6	21.561
Q02608	37S ribosomal protein S16, mitochondrial	MRPS16	22.5727	23.7775	7	7	59.5	13.639
Q02629	Nucleoporin NUP100/NSP100	NUP100	25.7355	25.7867	11	11	12.5	99.987
Q02630	Nucleoporin NUP116/NSP116	NUP116	24.7728	25.0661	10	10	9.4	116.23
Q02642	Nascent polypeptide-associated complex subunit beta-1	EGD1	27.3422	25.9528	9	9	77.1	17.02
Q02725	Vacuolar transporter chaperone 3	VTC3	27.1478	26.5131	17	16	19	96.552
Q02733	Increased recombination centers protein 15	IRC15	23.6371	22.5615	7	7	15.8	54.156
Q02753	60S ribosomal protein L21-A	RPL21A	31.7352	32.0224	13	2	60	18.242
Q02773	Ribonuclease P protein component, mitochondrial	RPM2	22.8088	23.549	14	14	10.7	139.35
Q02776	Mitochondrial import inner membrane translocase subunit TIM50	TIM50	24.5379	24.2303	11	11	30	55.098
Q02792	5-3 exoribonuclease 2	RAT1	23.7925	24.3625	9	9	8.6	115.93
Q02795	Dolichyl-diphosphooligosaccharide--protein glycosyltransferase subunit SWP1	SWP1	23.6944	24.5518	4	4	16.1	31.653
Q02805	Protein ROD1	ROD1	25.3448	25.6173	7	7	10.2	92.348
Q02821	Importin subunit alpha	SRP1	27.5085	27.2227	13	13	23.8	60.441
Q02866	Protein MUK1	MUK1	22.6808	23.0135	9	9	19.9	69.538
Q02875	SMY2 homolog 2	SYH1	25.8728	26.4277	16	16	20.7	94.355
Q02887	Autophagy-related protein 21	ATG21	22.3009	26.1201	7	7	18.3	55.187
Q02908	Elongator complex protein 3	ELP3	23.1547	23.9167	8	8	14	63.656
Q02931	NET1-associated nuclear protein 1	NAN1	26.7639	27.3216	17	17	23.2	101.24
Q02933	Ribonuclease T2-like	RNY1	25.8998	25.9903	9	9	26.3	50.171
Q02950	37S ribosomal protein MRP51, mitochondrial	MRP51	24.4439	25.1478	11	11	31.7	39.445
Q03010	Transcriptional regulatory protein UME1	UME1	21.9063	23.8034	5	5	13.7	51.021
Q03016	GLC7-interacting protein 3	GIP3	24.1807	24.7322	15	14	12.7	140.89
Q03028	Mitochondrial 2-oxodicarboxylate carrier 1	ODC1	26.0307	26.2403	15	15	40.3	34.206
Q03034	Ferulic acid decarboxylase 1	FDC1	24.8282	25.1058	7	7	14.9	56.163
Q03048	Cofilin	COF1	27.0844	25.5506	9	9	66.4	15.901
Q03063	Down-regulator of invasive growth 1	DIG1	23.2194	23.1249	8	8	25.9	49.356
Q03088	Styryl dye vacuolar localization protein 3	SVL3	24.8644	26.2055	12	12	17.8	92.143
Q03102	Uncharacterized membrane protein YML131W	YML131W	26.7726	26.5524	9	9	25.5	39.976
Q03103	Endoplasmic oxidoreductin-1	ERO1	25.4956	26.3962	10	10	21	65.032
Q03124	Chromatin structure-remodeling complex subunit RSC9	RSC9	23.455	24.1668	10	10	19.3	65.217
Q03148	Pyridoxal 5-phosphate synthase subunit SNZ1	SNZ1	27.1856	27.1731	20	13	63.6	31.817
Q03161	Glucose-6-phosphate 1-epimerase	YMR099C	28.7814	28.5359	19	19	60.3	33.955
Q03195	Translation initiation factor RLI1	RLI1	28.1164	28.3718	26	26	37.8	68.34
Q03219	Uncharacterized protein YMR178W	FPY1	26.0254	25.8846	11	11	40.9	31.144
Q03262	Phosphoribomutase	PRM15	25.6552	25.6401	12	12	19.8	71.068
Q03280	E3 ubiquitin-protein ligase TOM1	TOM1	23.8328	23.7594	15	15	5.4	374.18
Q03290	RNA polymerase II transcription factor B subunit 3	TFB3	22.9204	23.0009	4	4	15.6	38.128
Q03306	Serine/threonine-protein kinase PKH3	PKH3	23.9767	24.1706	8	8	10.1	100.47
Q03337	Trafficking protein particle complex subunit 31	TRS31	23.425	23.0325	8	8	38.2	31.721
Q03361	Uncharacterized protein JIP4	JIP4	22.7179	25.3401	16	16	20.3	98.69
Q03430	37S ribosomal protein RSM28, mitochondrial	RSM28	25.6258	25.4848	16	16	34.3	41.215
Q03441	Sporulation protein RMD1	RMD1	22.8492	23.2556	7	7	16.3	49.931
Q03497	Serine/threonine-protein kinase STE20	STE20	26.8378	26.7004	26	26	38.3	102.36
Q03532	ATP-dependent RNA helicase HAS1	HAS1	26.4864	27.3688	18	18	35.2	56.717
Q03558	NADPH dehydrogenase 2	OYE2	31.6109	31.6186	30	27	59.5	45.01
Q03640	Tricalbin-3	TCB3	28.3214	27.4775	38	38	32.4	171.07
Q03654	Pre-mRNA-splicing factor CEF1	CEF1	25.4306	23.828	8	8	16.3	67.73
Q03655	Probable 1,3-beta-glucanosyltransferase GAS3	GAS3	23.0723	23.6263	9	9	26	56.793
Q03656	Serine/threonine-protein kinase SKY1	SKY1	26.1574	26.1303	9	9	17.3	83.237
Q03690	Clustered mitochondria protein 1	CLU1	27.0535	27.2074	35	35	30.3	145.16
Q03702	Cruciform cutting endonuclease 1, mitochondrial	CCE1	22.4035	22.3187	4	4	14.2	41
Q03705	EKC/KEOPS complex subunit CGI121	CGI121	25.7036	25.7602	7	7	37	20.662
Q03735	RNA-binding protein NAB6	NAB6	22.4215	22.9639	9	9	8.7	126.14
Q03761	Transcription initiation factor TFIID subunit 12	TAF12	25.0607	25.0264	19	19	38.8	61.072
Q03774	tRNA (guanine-N(7)-)-methyltransferase non-catalytic subunit TRM82	TRM82	22.9875	23.2081	4	4	10.1	50.487
Q03799	37S ribosomal protein S8, mitochondrial	MRPS8	25.0705	25.0147	11	11	58.7	17.47
Q03834	DNA mismatch repair protein MSH6	MSH6	23.9194	23.8794	7	7	6.5	140.08
Q03862	Probable metalloprotease ARX1	ARX1	24.6948	25.4615	16	16	36.1	65.212
Q03921	Protein dopey	DOP1	24.136	24.6644	12	12	7.2	194.69
Q03940	RuvB-like protein 1	RVB1	27.3905	27.5343	21	21	57	50.452
Q03957	CTD kinase subunit alpha	CTK1	22.4548	23.0415	7	7	13.8	60.5
Q03973	High mobility group protein 1	HMO1	25.1312	24.7694	5	5	26.4	27.544
Q04013	Citrate/oxoglutarate carrier protein	YHM2	27.8219	27.9875	10	10	31.8	34.184
Q04053	Sorting nexin-41	SNX41	23.9564	23.4334	7	7	14.4	70.74
Q04062	26S proteasome regulatory subunit RPN9	RPN9	26.9253	26.6751	14	14	36.1	45.782
Q04067	Eukaryotic translation initiation factor 3 subunit G	TIF35	26.9674	27.0075	7	7	34.7	30.501
Q04081	Leucine carboxyl methyltransferase 1	PPM1	24.3061	24.3579	10	10	35.1	37.694
Q04120	Peroxiredoxin TSA2	TSA2	24.8623	22.6266	10	8	51	21.615
Q04170	Uncharacterized protein YDR391C	YDR391C	23.5388	23.4282	4	4	13.4	26.273
Q04175	Importin beta SMX1	SXM1	24.6758	24.1516	9	9	10.4	108.4
Q04183	Trafficking protein particle complex II-specific subunit 120	TRS120	23.3412	24.1819	10	10	9.3	147.66
Q12490;Q04214;Q12266;Q04215	Transposon Ty1-BL Gag-Pol polyprotein;Capsid protein;Ty1 protease;Integrase;Reverse transcriptase/ribonuclease H;Transposon Ty1-MR1 Gag-Pol polyprotein;Capsid protein;Ty1 protease;Integrase;Reverse transcriptase/ribonuclease H	TY1B-BL;TY1B-MR1	26.7024	27.1341	36	2	19.8	198.97
Q04217	Probable ATP-dependent RNA helicase DHR1	ECM16	22.6161	23.6796	9	9	7.3	144.95
Q04225	Ribosome assembly protein RRB1	RRB1	27.435	27.4759	14	14	37	57.261
Q04226	Transcription initiation factor TFIID subunit 11	TAF11	23.5283	24.7458	4	4	14.7	40.623
Q04228	UBX domain-containing protein 2	UBX2	22.6359	23.1753	8	8	15.6	66.76
Q04279	Eisosome protein SEG1	SEG1	25.2994	25.6425	34	34	36.5	105.87
Q04304	UPF0659 protein YMR090W	YMR090W	28.6847	27.7281	13	13	66.1	24.882
Q04305	U3 small nucleolar RNA-associated protein 15	UTP15	22.9014	23.6817	9	9	18.7	57.686
Q04322	Probable GTPase-activating protein GYL1	GYL1	22.2412	23.1467	6	6	8.3	82.13
Q04336	Uncharacterized protein YMR196W	YMR196W	24.9892	24.6062	21	21	21.3	126.62
Q04371	Protein-glutamate O-methyltransferase	YMR027W	26.0965	25.2641	17	17	36.4	54.128
Q04373	Pumilio homology domain family member 6	PUF6	23.5781	25.8159	9	9	13.4	75.105
Q04409	Putative glucokinase-2	EMI2	29.1592	28.6741	25	23	48.4	55.92
Q04410	GRASP65 homolog protein 1	GRH1	24.5388	24.7712	9	9	34.7	41.118
Q04432	Glutathione-independent glyoxalase HSP31	HSP31	28.818	28.2185	11	11	58.2	25.67
Q04439	Myosin-5	MYO5	26.0511	26.7261	24	18	22.3	136.9
Q04458	Fatty aldehyde dehydrogenase HFD1	HFD1	28.6086	28.1192	12	12	18.8	59.978
Q04491	Protein transport protein SEC13	SEC13	26.0584	25.8804	13	13	42.8	33.043
Q04545	Probable transcription factor TDA9	TDA9	23.8583	23.9096	4	4	4.4	141.46
Q04599	54S ribosomal protein L1, mitochondrial	MRPL1	27.5194	27.3898	11	11	47.4	30.996
Q04600	Translation machinery-associated protein 64	TMA64	26.6844	26.5974	10	10	23	63.991
Q04636	FACT complex subunit POB3	POB3	25.7257	25.8702	19	19	38.6	62.993
Q04651	ER-derived vesicles protein ERV41	ERV41	23.3723	24.1264	4	4	11.6	40.705
Q04660	Ribosome biogenesis protein ERB1	ERB1	22.7896	24.0515	14	14	17.7	91.704
Q04697	Glucose-signaling factor 2	GSF2	26.7582	27.2948	11	11	30	45.869
Q04728	Arginine biosynthesis bifunctional protein ArgJ, mitochondrial;Glutamate N-acetyltransferase;Amino-acid acetyltransferase;Arginine biosynthesis bifunctional protein ArgJ alpha chain;Arginine biosynthesis bifunctional protein ArgJ beta chain	ARG7	29.3051	29.1181	31	31	63.3	47.848
Q04779	Transcriptional regulatory protein RCO1	RCO1	23.2863	23.7065	8	8	10.5	78.836
Q04792	Glutamate decarboxylase	GAD1	26.954	25.754	20	20	37.9	65.989
Q04868	Elongator complex protein 6	ELP6	21.8732	23.3778	4	4	13.2	30.573
Q04869	Uncharacterized protein YMR315W	YMR315W	29.8036	29.6341	14	14	49.6	38.215
Q04894	NADP-dependent alcohol dehydrogenase 6	ADH6	26.8872	26.7782	11	11	33.3	39.617
Q04935	Cytochrome c oxidase protein 20, mitochondrial	COX20	26.124	23.5972	8	8	33.7	23.758
Q04947	Reticulon-like protein 1	RTN1	30.8093	30.7041	18	18	55.3	32.916
Q05015	Family of serine hydrolases 2	FSH2	22.8026	22.9679	2	2	9.9	24.533
Q05016	Uncharacterized oxidoreductase YMR226C	ORA1	28.2174	27.6171	14	14	54.3	29.158
Q05022	rRNA biogenesis protein RRP5	RRP5	26.6356	27.6208	38	38	22.8	193.13
Q05024	Protein TRI1	TRI1	25.0149	22.5305	2	2	7.1	26.47
Q05029	Protein BCH1	BCH1	25.4986	26.472	9	9	14.8	82.048
Q05031	Mannan endo-1,6-alpha-mannosidase DFG5	DFG5	23.1064	24.1679	4	4	11.4	50.54
Q05040	Factor arrest protein 8	FAR8	25.333	24.7821	12	12	22	59.3
Q05050	Eisosome protein 1	EIS1	27.0071	27.1344	39	39	48.2	93.344
Q05123	Actin-like protein ARP9	ARP9	22.3323	22.8045	8	8	19.3	53.074
Q05166	Nucleoporin ASM4	ASM4	25.4968	26.0332	10	10	21.6	58.792
Q05359	Protein ERP1	ERP1	25.5879	25.6921	7	7	36.5	24.723
Q05506	Arginine--tRNA ligase, cytoplasmic	YDR341C	28.4985	28.5708	33	32	50.2	69.524
Q05515	Survival factor 1	SVF1	25.2918	25.2551	8	8	24.9	54.367
Q05518	Protein PAL1	PAL1	24.1579	23.7242	9	9	21	54.995
Q05543	Regulator of Ty1 transposition protein 103	RTT103	24.1633	23.9135	11	11	27.1	46.488
Q05567	Sphingosine-1-phosphate lyase	DPL1	25.1511	24.9331	8	8	19.4	65.565
Q05580	E3 ubiquitin-protein ligase HEL2	HEL2	24.6847	25.2255	12	12	21.4	72.755
Q05584	Hydroxyacylglutathione hydrolase, cytoplasmic isozyme	GLO2	23.2634	24.4685	6	6	19.3	31.326
Q05775	Eukaryotic translation initiation factor 3 subunit J	HCR1	29.72	29.4592	17	17	52.8	29.564
Q05778	Proteasome chaperone 1	PBA1	25.4174	25.4825	9	9	52.9	30.695
Q05779	Ubiquinone biosynthesis protein COQ9, mitochondrial	COQ9	26.6752	26.1359	7	7	24.2	29.958
Q05785	Epsin-2	ENT2	26.6791	26.5103	9	7	19.4	71.806
Q05787	ERAD-associated E3 ubiquitin-protein ligase component HRD3	HRD3	23.4783	23.2511	10	10	11.3	95.48
Q05892	Uncharacterized protein YLR290C, mitochondrial	YLR290C	25.4998	24.3301	8	8	34.7	31.524
Q05905	Protein HRI1	HRI1	26.1766	26.8323	10	10	35.7	27.5
Q05911	Adenylosuccinate lyase	ADE13	28.7069	28.9554	28	28	52.7	54.51
Q05931	Heat shock protein SSQ1, mitochondrial	SSQ1	26.5353	26.4221	24	24	36.2	72.364
Q05933	Actin-related protein 2/3 complex subunit 3	ARC18	25.2247	25.5452	5	5	46.6	20.578
Q05934	Vacuolar import and degradation protein 22	VID22	23.4707	25.0768	5	5	7.2	102.5
Q05946	U3 small nucleolar RNA-associated protein 13	UTP13	25.6188	25.9318	12	12	19.7	91.031
Q05948;Q04925	Uncharacterized SVF1-like protein YLR225C	YLR225C	25.976	26.439	10	10	20.9	46.422
Q05979	Kynureninase	BNA5	25.7176	25.8726	11	11	34	51.031
Q06010	A-factor-processing enzyme	STE23	26.8685	27.1718	25	25	26	117.58
Q06078	U3 small nucleolar RNA-associated protein 21	UTP21	24.3245	24.8775	3	3	3.2	104.79
Q06103	26S proteasome regulatory subunit RPN7	RPN7	26.979	27.2675	13	13	34.3	48.958
Q06108	Regulator of the glycerol channel 1	RGC1	24.7109	24.8261	11	11	10.3	120.39
Q06142	Importin subunit beta-1	KAP95	26.3545	26.6725	19	19	27.9	94.775
Q06144	Protein ORM2	ORM2	25.7474	22.6308	3	2	21.3	24.854
Q06146	Uncharacterized protein YLR257W	YLR257W	25.7661	25.8218	10	10	45.5	35.998
Q06151	m7GpppX diphosphatase	DCS1	26.57	26.2555	21	21	57.4	40.769
Q06169	Peroxisomal membrane protein PEX30	PEX30	22.875	22.9495	6	6	15.3	59.461
Q06205	FK506-binding protein 4	FPR4	26.8697	27.623	5	4	13.3	43.903
Q06218	ATP-dependent RNA helicase DBP9	DBP9	24.8291	25.5404	17	17	29.3	68.059
Q06252	Uncharacterized protein YLR179C	YLR179C	25.4129	26.0681	7	7	32.3	22.151
Q06287	Ribosomal RNA small subunit methyltransferase NEP1	EMG1	26.5621	25.765	6	6	27.8	27.895
Q06336	ADP-ribosylation factor-binding protein GGA1	GGA1	25.1479	25.0471	15	15	41.7	62.319
Q06338	Protein BCP1	BCP1	24.5363	23.4237	7	7	31.4	32.661
Q06405	ATP synthase subunit f, mitochondrial	ATP17	27.3682	26.9538	8	8	38.6	11.312
Q06409	DOCK-like protein YLR422W	YLR422W	22.8098	23.2909	7	7	3.3	221.56
Q06440	Coronin-like protein	CRN1	25.6205	26.0606	24	24	36.3	72.552
Q06449	[PSI+] inducibility protein 3	PIN3	25.1914	24.8742	6	6	40.9	23.539
Q06451	Polyamine transporter 3	TPO3	22.5997	22.3447	5	5	5.5	68.065
Q06488	Chromatin structure-remodeling complex subunit RSC2	RSC2	24.0019	24.3917	12	12	16.4	102.3
Q06497	Peroxisomal adenine nucleotide transporter 1	ANT1	22.9264	24.4899	4	4	21	36.367
Q06505	Transcription factor SPN1	SPN1	26.7246	26.8051	15	15	42.7	46.082
Q06508	Lysophosphatidic acid:oleoyl-CoA acyltransferase 1	LOA1	25.0738	25.1077	6	6	22.3	33.816
Q06522	Uncharacterized protein YPR147C	YPR147C	25.6269	25.3236	4	4	13.2	34.842
Q06523	Uncharacterized protein YPR148C	YPR148C	26.4326	26.6083	17	17	42.8	49.279
Q06608	Pyridoxamine 5-phosphate oxidase homolog	YPR172W	24.5884	24.1381	5	5	29.5	22.507
Q06625	Glycogen debranching enzyme;4-alpha-glucanotransferase;Amylo-alpha-1,6-glucosidase	GDB1	28.7504	28.2919	22	22	14.6	174.97
Q06631	Protein BFR2	BFR2	24.7086	25.4356	10	10	22.1	61.202
Q06639	Chromatin structure-remodeling complex protein RSC3	RSC3	25.3214	25.6373	13	13	18	101.72
Q06677	Auxilin-like clathrin uncoating factor SWA2	SWA2	22.5872	23.1853	10	10	19.5	75.019
Q06678	54S ribosomal protein L35, mitochondrial	MRPL35	22.1525	23.0522	9	9	24.8	42.825
Q06679	U3 small nucleolar RNA-associated protein 4	UTP4	24.7802	25.3735	14	14	20.4	87.8
Q06685	Inositol hexakisphosphate and diphosphoinositol-pentakisphosphate kinase	VIP1	25.9664	26.2942	30	30	30.5	129.75
Q06704	Golgin IMH1	IMH1	22.8562	23.4203	15	15	18.1	105.22
Q06705	Phosphatidylinositol transfer protein CSR1	CSR1	25.1805	25.5386	9	9	22.1	47.462
Q06706	Elongator complex protein 1	IKI3	24.2421	25.1219	10	10	6.4	152.99
Q06817	Glycine--tRNA ligase 2	GRS2	22.2004	23.0164	10	9	16.8	71.018
Q06833	Uncharacterized PH domain-containing protein YPR091C	YPR091C	25.7865	24.0706	9	9	12.3	87.323
Q06839	PX domain-containing protein YPR097W	YPR097W	25.0187	25.5975	19	19	20.6	123.08
Q06892	NADH kinase POS5, mitochondrial	POS5	26.0356	25.8461	11	11	33.6	46.246
Q07349	Uncharacterized protein YDL027C	MRX9	24.2855	24.0801	11	11	21.4	48.312
Q07362	Protein PBP4	PBP4	26.0851	25.8142	6	6	42.2	19.881
Q07381	Ribosome biogenesis protein TSR1	TSR1	24.1733	24.8708	9	9	14.7	90.746
Q07478	ATP-dependent RNA helicase SUB2	SUB2	28.9814	29.2197	21	21	53.8	50.308
Q07505	Putative carboxymethylenebutenolidase	YDL086W	25.4527	25.7071	6	6	20.9	30.837
Q07527	tRNA (guanosine(18)-2-O)-methyltransferase	TRM3	23.283	24.5039	10	10	6.5	165.05
Q07551	NADPH-dependent alpha-keto amide reductase	YDL124W	30.8544	30.4173	27	27	81.1	35.56
Q07589	Uncharacterized protein YDL144C	YDL144C	24.1841	24.0892	7	7	23	39.782
Q07651	SUR7 family protein FMP45	FMP45	23.7838	22.8056	4	4	26.5	34.135
Q07653	Protein HBT1	HBT1	27.4133	26.6657	65	65	64.2	113.61
Q07657	Seventh homolog of septin 1	SHS1	26.1166	26.0285	14	14	31.9	62.629
Q07688	Phosphorelay intermediate protein YPD1	YPD1	23.7411	24.8996	7	7	45.5	19.168
Q07800;Q07949	Phosphatase PSR1	PSR1	23.5093	24.1831	3	3	7.5	47.93
Q07807	mRNA-binding protein PUF3	PUF3	23.3692	24.1005	10	10	10.1	98.067
Q07825	Putative Xaa-Pro aminopeptidase FRA1	FRA1	24.4826	24.5995	16	16	27.4	84.923
Q07878	Vacuolar protein sorting-associated protein 13	VPS13	25.3265	25.1733	31	31	10.7	357.85
Q07896	Nucleolar complex-associated protein 3	NOC3	22.3456	22.7902	12	12	21.9	75.581
Q07979	Chromatin structure-remodeling complex protein RSC58	RSC58	24.4091	24.0179	14	14	31.1	57.794
Q08162	Exosome complex exonuclease DIS3	DIS3	21.8579	23.7937	14	14	14.8	113.71
Q08179	Mitochondrial distribution and morphology protein 38	MDM38	25.9201	25.9199	14	14	32.3	65.004
Q08193	1,3-beta-glucanosyltransferase GAS5	GAS5	25.3667	25.6783	8	8	16.7	51.869
Q08199	Nucleotide exchange factor SIL1	SIL1	23.0322	24.8059	12	12	29.7	48.274
Q08208	Nucleolar protein 12	NOP12	25.4719	25.5308	10	10	28.1	51.941
Q08220	Glutathione synthetase	GSH2	24.8994	25.3402	16	16	37.5	55.815
Q08224	Hydroxymethylpyrimidine/phosphomethylpyrimidine kinase THI20	THI20	27.3164	27.8757	25	17	58.3	61.269
Q08225	Probable dipeptidyl peptidase 3	YOL057W	26.1071	26.5076	15	15	27.7	80.509
Q08227	Phosphatidylinositol 4,5-bisphosphate 5-phosphatase INP54	INP54	24.657	24.656	6	6	20.6	43.798
Q08229	Protein NBA1	NBA1	22.8728	23.4085	9	9	24	55.923
Q08245	Protein ZEO1	ZEO1	25.5514	24.5105	21	21	88.5	12.589
Q08269;P43553	Magnesium transporter ALR1	ALR1	22.5966	23.5277	5	5	6.5	95.868
Q08412	Ubiquitin-binding protein CUE5	CUE5	24.6817	24.2618	14	14	33.8	46.869
Q08438	Phosphopantothenoylcysteine decarboxylase subunit VHS3	VHS3	24.1066	23.6387	10	9	29.2	73.648
Q08446	Protein SGT1	SGT1	24.1919	24.2765	9	9	19.5	44.859
Q08471	G1-specific transcription factors activator MSA1	MSA1	22.1117	21.6408	3	3	7.2	68.69
Q08548	Lysophospholipid acyltransferase	ALE1	25.7283	25.6502	7	7	12	72.227
Q08601	Metacaspase-1	MCA1	25.9529	25.9786	8	8	23.8	47.982
Q08641	tRNA(Thr) (cytosine(32)-N(3))-methyltransferase	ABP140	23.9424	25.224	12	12	27.4	71.485
Q08645	Folylpolyglutamate synthase	MET7	24.7287	25.1075	12	12	17.9	62.151
Q08685	mRNA cleavage and polyadenylation factor CLP1	CLP1	24.5789	24.7313	6	6	12.4	50.225
Q08686	Thiosulfate sulfurtransferase TUM1	TUM1	27.4115	26.9988	17	17	54.3	34.219
Q08723	26S proteasome regulatory subunit RPN8	RPN8	25.6473	26.1575	14	13	46.4	38.312
Q08732	Serine/threonine-protein kinase HRK1	HRK1	25.0636	25.404	9	9	12.8	85.695
Q08754	Bud site selection protein 7	BUD7	27.1437	24.4076	3	3	4.8	84.829
Q08822	Probable electron transfer flavoprotein-ubiquinone oxidoreductase, mitochondrial	CIR2	23.6182	24.3846	13	13	25.8	69.633
Q08873	Transgelin	SCP1	23.1093	23.4442	4	4	18	22.748
Q08886	Guanine nucleotide-binding protein subunit beta 1	GPB1	22.6659	24.5618	4	4	6.7	100.94
Q08925	RNA-binding protein MRN1	MRN1	23.7064	25.2619	9	9	17.5	68.663
Q08951	AP-3 complex subunit delta	APL5	25.082	25.6339	12	12	13.8	106.92
Q08961	Ribosomal lysine N-methyltransferase 1	RKM1	23.0442	23.717	6	6	9.8	67.178
Q08968	UPF0061 protein FMP40	FMP40	26.6155	26.0126	23	23	30.5	78.312
Q08969	Protein GRE1	GRE1	24.3906	22.4691	9	9	69.6	19.025
Q08971	Protein PBDC1 homolog	YPL225W	25.6475	28.1596	7	7	34.2	17.445
Q08972	[NU+] prion formation protein 1	NEW1	26.7343	27.6423	31	31	30.5	134.33
Q08977	UPF0662 protein YPL260W	YPL260W	26.1849	25.5787	17	17	30.5	62.779
Q08985;Q04898	Homocysteine S-methyltransferase 2;Putative uncharacterized protein YMR321C	SAM4	25.6438	25.4962	10	9	26.5	36.668
Q10740	Leukotriene A-4 hydrolase homolog	LAP2	25.8335	25.5734	21	21	36.2	77.352
Q12008	Phosphoglycerate mutase 2	GPM2	25.9935	26.0975	13	12	41.5	36.073
Q12012	Uncharacterized protein YOR289W	YOR289W	26.6903	26.0519	9	9	28.7	29.099
Q12018	Cell division control protein 53	CDC53	23.342	25.1662	16	16	21.1	93.943
Q12019	Midasin	MDN1	26.6309	26.9284	21	21	4.9	559.3
Q12024	Ribosome biogenesis protein YTM1	YTM1	24.2871	24.3547	11	11	28.5	51.358
Q12028	AP-1 complex subunit gamma-1	APL4	24.2562	24.5141	7	7	8.4	93.623
Q12029	Probable mitochondrial transport protein FSF1	FSF1	25.5915	24.9242	10	10	38.8	35.414
Q12032	Altered inheritance of mitochondria protein 41, mitochondrial	AIM41	25.934	23.5326	12	12	42.2	21.229
Q12034	Protein SLF1	SLF1	25.8264	24.6416	11	11	24.8	50.942
Q12038	Lethal(2) giant larvae protein homolog SRO7	SRO7	24.4013	24.5626	10	10	11.5	114.51
Q12044	Regulator of calcineurin 2	RCN2	24.849	24.949	13	13	60.8	29.255
Q12068	NADPH-dependent methylglyoxal reductase GRE2	GRE2	25.5293	25.9113	11	11	35.1	38.169
Q12074	Spermidine synthase	SPE3	24.5791	24.5646	9	9	37.2	33.324
Q12078	Iron transporter SMF3	SMF3	23.6728	25.0418	4	4	10.8	51.775
Q12099	ATP-dependent RNA helicase FAL1	FAL1	22.8463	24.0114	5	5	13	45.213
Q12108	Restriction of telomere capping protein 5	RTC5	24.2717	24.3571	11	11	24.5	64.294
Q12109	Tryptophan--tRNA ligase, cytoplasmic	WRS1	27.5942	27.6807	18	18	41	49.35
Q12114	Chitin biosynthesis protein CHS5	CHS5	25.3544	25.1662	11	11	21.3	73.638
Q12117	Protein MRH1	MRH1	31.0147	31.4287	11	7	24.1	36.19
Q12118	Small glutamine-rich tetratricopeptide repeat-containing protein 2	SGT2	30.1979	29.9328	27	27	78.6	37.218
Q12122	Homocitrate synthase, mitochondrial	LYS21	28.7388	29.1859	19	5	47	48.594
Q12123	Inactive diphosphatase DCS2	DCS2	26.3423	25.8382	16	16	49	40.94
Q12125	Golgi to ER traffic protein 4	GET4	24.1759	23.2361	7	7	29.2	36.28
Q12136	Something about silencing protein 10	SAS10	22.8662	23.75	7	7	15.2	70.259
Q12142	Autophagy-related protein 9	ATG9	22.4784	22.5495	5	5	4.2	115.4
Q12149	Exosome complex exonuclease RRP6	RRP6	26.1127	26.2851	9	9	15.4	84.038
Q12154	ATPase GET3	GET3	27.6276	27.1239	12	12	31.4	39.353
Q12159	RNA annealing protein YRA1	YRA1	28.2588	29.1514	12	12	49.1	24.955
Q12160	Uncharacterized protein YPR063C	YPR063C	24.1523	25.8189	3	3	20	15.441
Q12164	Pore membrane protein of 33 kDa	POM33	22.6405	23.1377	4	4	13.3	32.186
Q12176	Ribosome biogenesis protein MAK21	MAK21	24.6364	24.067	9	9	8.9	116.68
Q12189	Ribose-5-phosphate isomerase	RKI1	23.7219	24.2009	10	10	38.8	28.258
Q12198	Putative cystathionine gamma-synthase YLL058W	HSU1	24.3259	24.622	9	9	15.3	64.223
Q12199	Type 2A phosphatase activator TIP41	TIP41	24.7366	25.0616	12	12	35.7	41.019
Q12200	Niemann-Pick type C-related protein 1	NCR1	24.6998	24.5529	10	10	9.5	132.64
Q12207	Non-classical export protein 2	NCE102	27.7706	25.8301	6	6	32.9	18.967
Q12211	tRNA pseudouridine synthase 1	PUS1	22.1651	24.5881	12	12	23	62.142
Q12221	mRNA-binding protein PUF2	PUF2	24.8882	25.3352	7	6	8.6	119.51
Q12224	Transcription factor RLM1	RLM1	26.8627	28.6199	6	6	10.9	73.483
Q12230	Sphingolipid long chain base-responsive protein LSP1	LSP1	28.7291	28.3338	24	22	56.3	38.071
Q12233	ATP synthase subunit g, mitochondrial	ATP20	28.5392	28.0189	6	6	58.3	12.921
Q12250	26S proteasome regulatory subunit RPN5	RPN5	25.8812	26.2975	20	20	37.8	51.768
Q12255	Vacuolar v-SNARE NYV1	NYV1	25.8403	25.4788	6	6	17.4	28.964
Q12263	Serine/threonine-protein kinase GIN4	GIN4	24.1498	24.6726	16	16	13.1	129.86
Q12265	Ribose-phosphate pyrophosphokinase 5	PRS5	27.2767	27.2317	14	14	29.6	53.504
Q12271	Polyphosphatidylinositol phosphatase INP53;SAC1-like phosphoinositide phosphatase;Phosphatidylinositol 4,5-bisphosphate 5-phosphatase	INP53	22.706	22.7972	13	13	13.3	124.58
Q12284	FAD-linked sulfhydryl oxidase ERV2	ERV2	24.2864	24.8936	5	5	33.2	22.141
Q12285	Ubiquitin-like protein MDY2	MDY2	26.9893	27.0332	11	11	49.1	23.732
Q12298	Uncharacterized ABC transporter ATP-binding protein YDR061W	YDR061W	24.7979	25.168	16	16	28.4	61.191
Q12305	Thiosulfate sulfurtransferase RDL1, mitochondrial	RDL1	26.3843	25.2685	6	6	57.6	15.413
Q12306	Ubiquitin-like protein SMT3	SMT3	25.1032	24.0448	5	5	47.5	11.597
Q12314	Protein arginine N-methyltransferase SFM1	SFM1	25.9149	26.0327	13	13	52.1	24.743
Q12320	Hydroxyacylglutathione hydrolase, mitochondrial	GLO4	23.8636	23.0361	6	6	23.5	32.338
Q12329	Heat shock protein 42	HSP42	28.8516	28.3727	14	14	36.3	42.816
Q12335	Protoplast secreted protein 2	PST2	28.0149	27.2922	8	7	52	20.965
Q12339	rRNA-processing protein UTP23	UTP23	22.7032	22.7605	5	5	15.4	28.801
Q12355	Cell wall mannoprotein PST1	PST1	27.1583	26.2084	4	4	11.3	45.776
Q12363	Transcriptional modulator WTM1	WTM1	30.2451	30.4123	22	22	58.6	48.382
Q12368	23 kDa U4/U6.U5 small nuclear ribonucleoprotein component	SNU23	23.0664	23.1432	4	4	20.1	22.678
Q12377	26S proteasome regulatory subunit RPN6	RPN6	25.6052	25.7049	11	11	30	49.773
Q12386	Actin-like protein ARP8	ARP8	23.5113	23.1087	8	8	11.5	100.21
Q12387	N-terminal acetyltransferase B complex subunit MDM20	MDM20	24.4094	24.6031	10	10	11.4	92.808
Q12389	ATP-dependent RNA helicase DBP10	DBP10	24.5512	25.2109	16	16	15.1	112.94
Q12396	Protein EMP46	EMP46	22.4925	23.9389	7	6	15.8	50.946
Q12402	Protein YOP1	YOP1	26.9435	26.701	6	6	22.2	20.269
Q12404	Protein disulfide-isomerase MPD1	MPD1	23.0591	23.9911	10	10	32.4	36.408
Q12414;P0C2I5;Q03612;Q03434;P0C2J1	Transposon Ty1-PL Gag-Pol polyprotein;Capsid protein;Ty1 protease;Integrase;Reverse transcriptase/ribonuclease H;Transposon Ty1-LR2 Gag-Pol polyprotein;Capsid protein;Ty1 protease;Integrase;Reverse transcriptase/ribonuclease H;Transposon Ty1-ER1 Gag-Pol polyprotein;Capsid protein;Ty1 protease;Integrase;Reverse transcriptase/ribonuclease H;Transposon Ty1-ML2 Gag-Pol polyprotein;Capsid protein;Ty1 …	TY1B-PL;TY1B-LR2;TY1B-ER1;TY1B-ML2;TY1B-PR3	32.4377	32.3554	55	0	31.1	198.57
Q12415	Transcription factor tau 55 kDa subunit	TFC7	24.0511	24.2927	5	5	12.2	49.146
Q12427	Protein STB3	STB3	23.9043	23.9456	8	8	26.3	56.263
Q12428	Probable 2-methylcitrate dehydratase	PDH1	24.9345	24.5297	20	20	44.6	57.683
Q12432	Chromatin modification-related protein EAF3	EAF3	25.09	25.0708	10	10	22.9	45.203
Q12443	Reticulon-like protein 2	RTN2	25.1976	23.7721	14	14	41	44.358
Q12445	Nucleoporin POM34	POM34	23.318	23.649	7	7	26.4	34.232
Q12446	Proline-rich protein LAS17	LAS17	22.9421	23.3115	9	9	16.6	67.571
Q12447	Polyamine N-acetyltransferase 1	PAA1	24.8496	24.2156	10	10	50.8	21.947
Q12449	Hsp90 co-chaperone AHA1	AHA1	26.8447	27.0804	17	17	43.7	39.435
Q12451	Oxysterol-binding protein homolog 2	OSH2	24.4095	24.6259	21	21	17.4	145.79
Q12452	3-keto-steroid reductase	ERG27	24.3361	26.3422	8	8	25.1	39.724
Q12453	Cytoplasmic export protein 1	CEX1	25.3638	25.5091	13	13	18.8	84.768
Q12458	Putative reductase 1	YPR1	27.6639	26.712	17	16	64.4	34.755
Q12460	Nucleolar protein 56	NOP56	28.3439	28.6861	19	19	40.3	56.863
Q12462	Peroxisomal membrane protein PMP27	PEX11	26.4681	26.1384	9	9	33.5	26.875
Q12464	RuvB-like protein 2	RVB2	27.4544	27.8631	18	18	40.1	51.611
Q12466	Tricalbin-1	TCB1	27.6997	27.6454	23	23	24.4	133.57
Q12480	Probable electron transfer flavoprotein subunit alpha, mitochondrial	AIM45	28.0157	28.1002	16	16	62.2	36.802
Q12486	Putative uncharacterized hydrolase YOR131C	YOR131C	23.5847	24.2671	8	8	26.6	24.84
Q12487	54S ribosomal protein L23, mitochondrial	MRPL23	22.3193	24.286	4	4	16	18.463
Q12494	Inositol hexakisphosphate kinase 1	KCS1	23.4797	23.1406	7	7	6.6	119.55
Q12496	Uncharacterized protein YOL098C	SDD3	25.5231	25.8444	20	20	18.8	118.39
Q12499	Nucleolar protein 58	NOP58	27.3325	27.5303	18	18	40.5	56.956
Q12500	Late secretory pathway protein AVL9	AVL9	24.2917	24.0427	12	12	20.2	86.425
Q12504	Ribosomal lysine N-methyltransferase 4	RKM4	24.8435	25.2648	9	9	17.4	57.288
Q12511	[Pyruvate dehydrogenase [acetyl-transferring]]-phosphatase 1, mitochondrial	PTC5	25.8414	26.1698	14	14	35.8	63.668
Q12512	Protein ZPS1	ZPS1	30.1776	29.0763	10	10	49	27.567
Q12513	Translation machinery-associated protein 17	TMA17	24.9188	22.7136	5	5	49.3	16.771
Q12515	Protein PAR32	PAR32	26.5496	26.7461	13	13	35.9	31.886
Q12517	mRNA-decapping enzyme subunit 1	DCP1	22.6701	22.9428	4	4	24.7	26.266
Q12518	Epsin-1	ENT1	23.7916	25.1322	8	6	18.5	52.351
Q12523	WD repeat-containing protein YPL247C	YPL247C	23.9172	22.8384	13	13	26.4	57.323
Q12532	Ribosome quality control complex subunit 2	RQC2	24.2548	24.1581	8	8	8.5	119.07
Q12680	Glutamate synthase [NADH]	GLT1	25.6708	27.0978	36	36	19.1	238.1
Q12692	Histone H2A.Z	HTZ1	25.8625	28.5394	5	4	48.5	14.282
Q12743	DER1-like family member protein 1	DFM1	23.6224	25.1791	7	7	25.5	38.13
Q12746	Plasma membrane-associated coenzyme Q6 reductase PGA3	PGA3	22.4266	25.391	6	6	22.8	35.287
Q12754	Ribosomal RNA-processing protein 12	RRP12	22.1334	24.3439	8	8	8.9	137.51
Q3E754;P0C0V8	40S ribosomal protein S21-B;40S ribosomal protein S21-A	RPS21B;RPS21A	24.4585	24.2134	5	5	63.2	9.7597
Q3E764	Translation machinery-associated protein 7	TMA7	23.9456	23.6863	3	3	29.7	6.9412
Q3E792;P0C0T4	40S ribosomal protein S25-A;40S ribosomal protein S25-B	RPS25A;RPS25B	28.1538	28.6549	6	6	49.1	12.039
Q3E7A3	Uncharacterized protein YJL133C-A	YJL133C-A	24.6203	23.6404	6	6	70.3	7.7407
Q3E7Y3;P0C0W1	40S ribosomal protein S22-B;40S ribosomal protein S22-A	RPS22B;RPS22A	30.4315	30.4743	9	9	47.7	14.626
Q6Q560	Protein ISD11	ISD11	26.3544	26.533	10	10	67	11.266
Q86ZR7	Putative uncharacterized hydrolase YKL033W-A	YKL033W-A	25.1982	25.1427	7	7	26.3	26.17
Q96VH4	Putative nitroreductase HBN1	HBN1	23.0818	23.2577	8	8	38.9	20.994
Q99190	Very-long-chain enoyl-CoA reductase	TSC13	22.4602	22.7214	4	4	9.4	36.767
Q99207	Nucleolar complex protein 14	NOP14	22.3263	23.7667	7	7	9.6	94.301
Q99247	Uncharacterized WD repeat-containing protein YOL087C	DUF1	23.1693	23.7856	7	7	7.4	125.38
Q99257	mRNA export factor MEX67	MEX67	26.3375	26.9619	11	11	22.9	67.351
Q99258	3,4-dihydroxy-2-butanone 4-phosphate synthase	RIB3	24.9282	24.8951	15	15	64.4	22.567
Q99287	Protein SEY1	SEY1	25.8028	25.878	11	11	14.2	89.431
Q99297	Mitochondrial 2-oxodicarboxylate carrier 2	ODC2	24.7471	26.2481	16	16	42	34.007
Q99369	Family of serine hydrolases 3	FSH3	22.1903	23.3872	5	5	22.9	30.418

## Sheet: 24h_WT_C115S_proteome_significa
Supplementary table 3 - proteins with significantly different abundance in the CDC48 vs WT proteome, at 24h
Protein IDs	Protein names	Gene names	-log(P-value)	log 2 Difference (WT-mut)	Localization
More abundant in WT
P13130	Sporulation-specific wall maturation protein	SPS100	2.34119	2.97292	Wall
P00427	Cytochrome c oxidase subunit 6, mitochondrial	COX6	2.26821	2.85361	M
P30952	Malate synthase 1, glyoxysomal	MLS1	2.67104	2.23576	P,C
Q3E841	Uncharacterized protein YNR034W-A	YNR034W-A	4.28705	2.18241	C
P00045	Cytochrome c iso-2	CYC7	3.0409	2.07072	M
P53315	6-phosphogluconolactonase 4	SOL4	3.29519	1.91698	N,C
P50087	MICOS subunit MIC26	MIC26	2.65636	1.63448	M
P00445	Superoxide dismutase [Cu-Zn]	SOD1	2.93954	1.59274	M,C
Q07395	Synchronized import protein 1	SYO1	2.49077	1.53065	N,C
P54114	Aldehyde dehydrogenase [NAD(P)+] 2	ALD3	3.7964	1.32435	C
P38013	Peroxiredoxin type-2	AHP1	4.04673	1.31444	M,C
P22803	Thioredoxin-2	TRX2	3.67759	1.28886	C
Q06494	Putative pyridoxal reductase	YPR127W	2.99341	1.21959	N,C
P39708	NADP-specific glutamate dehydrogenase 2	GDH3	3.50896	1.21045	M
Q03104	Meiotic sister chromatid recombination protein 1	MSC1	2.68282	1.20258	E,M
P37012	Phosphoglucomutase 2	PGM2	3.02131	1.14583	C
P06115	Catalase T	CTT1	3.09926	1.13383	M,P,C
Q01976	ADP-ribose pyrophosphatase	YSA1	2.83682	1.13077	M,N,C
P09457	ATP synthase subunit 5, mitochondrial	ATP5	3.10677	1.01253	M
More abundant in Cdc48 C115S
P38787	2-dehydropantoate 2-reductase	PAN5	2.99563	-0.955429	M,C
P0CX24;P0CX23	60S ribosomal protein L20-B;60S ribosomal protein L20-A	RPL20B;RPL20A	3.14747	-0.990757	C
P36161	Nucleoporin NUP133	NUP133	2.74866	-1.32261	N,C
P30605	Myo-inositol transporter 1	ITR1	2.42912	-1.85935	PM
P14741	Translation initiation factor eIF-2B subunit alpha	GCN3	3.09936	-2.91635	C
P12383	Transcription factor PDR1	PDR1	2.95745	-3.32352	N,C
P07702	L-aminoadipate-semialdehyde dehydrogenase	LYS2	5.25628	-5.35609	C
