# Supplementary material for: Cdc48 plays a crucial role in redox homeostasis through dynamic reshaping of its interactome during early stationary phase
Source: Redox Biol. 2025 May 1;84:103651. doi: 10.1016/j.redox.2025.103651 (PMC12137173; doi:10.1016/j.redox.2025.103651)
Supplement: Multimedia component 6 [file mmc6.xlsx]

## Sheet: Cdc48-C115S 24-48h proteome
Supplementary table 5 - all identified proteins in the CDC-C115S strain proteomics at 24h and 48h
Protein IDs	Protein names	Gene names	Cdc48-C115S median 24h	Cdc48-C115S median 48h	Peptides	Razor + unique peptides	Unique peptides	Sequence coverage [%]	Unique + razor sequence coverage [%]	Unique sequence coverage [%]	Mol. weight [kDa]
P01123	GTP-binding protein YPT1	YPT1	26.9368	26.1894	10	10	10	33	33	33	23.214
P06634	ATP-dependent RNA helicase DED1	DED1	29.6411	28.923	28	28	24	52	52	47.2	65.552
P13586	Calcium-transporting ATPase 1	PMR1	26.4804	25.503	20	20	20	22.1	22.1	22.1	104.57
P14063	54S ribosomal protein L31, mitochondrial	MRPL31	24.9122	22.7649	5	5	5	29.8	29.8	29.8	15.52
P14741	Translation initiation factor eIF-2B subunit alpha	GCN3	25.2901	22.6048	6	6	6	22	22	22	34.025
P14906	Protein translocation protein SEC63	SEC63	27.5737	27.0013	14	14	14	23.2	23.2	23.2	75.344
Q03494;P25384;Q12113;P0CX64;P0CX63;Q12501;Q12337;P0C2J3;Q12472;P0C2J5;Q12491;Q99303;Q12439;Q03483;P25383;P0C2J6;P0CX62;P0CX61;Q12392;Q12293;P0C2J4;P0C2J2;Q12260	Transposon Ty2-DR2 Gag-Pol polyprotein;Capsid protein;Ty2 protease;Integrase;Reverse transcriptase/ribonuclease H;Transposon Ty2-C Gag-Pol polyprotein;Capsid protein;Ty2 protease;Integrase;Reverse transcriptase/ribonuclease H;Transposon Ty2-OR1 Gag-Pol polyprotein;Capsid protein;Ty2 protease;Integrase;Reverse transcriptase/ribonuclease H;Transposon Ty2-GR2 Gag-Pol polyprotein;Capsid protein;Ty2 p…	TY2B-DR2;TY2B-C;TY2B-OR1;TY2B-GR2;TY2B-F;TY2B-OR2;TY2B-GR1;TY2B-LR1;TY2B-DR1;TY2B-LR2;TY2B-B	29.1812	27.8941	24	12	0	13.6	7.8	0	202.09
P32349	DNA-directed RNA polymerase III subunit RPC3	RPC82	24.4695	23.3346	11	11	11	17.6	17.6	17.6	74.016
P33331	Nuclear transport factor 2	NTF2	29.3633	22.9652	6	6	6	47.2	47.2	47.2	14.453
P36013	NAD-dependent malic enzyme, mitochondrial	MAE1	26.0433	24.9794	18	18	18	38.9	38.9	38.9	74.375
P37302	Aminopeptidase Y	APE3	27.7089	26.6661	14	14	14	29.4	29.4	29.4	60.137
P38225	Very long-chain fatty acid transport protein	FAT1	24.9938	22.1627	8	8	8	13.2	13.2	13.2	77.14
P38715	NADPH-dependent aldose reductase GRE3	GRE3	29.1479	28.461	24	24	24	59.3	59.3	59.3	37.118
P38789;Q12153	Ribosome biogenesis protein SSF1;Ribosome biogenesis protein SSF2	SSF1;SSF2	24.4981	22.6743	6	6	6	14.3	14.3	14.3	51.763
P38828	Protein LSM12	LSM12	23.9219	22.4759	8	8	8	41.2	41.2	41.2	21.313
P39938	40S ribosomal protein S26-A	RPS26A	28.778	28.0172	8	8	1	56.3	56.3	9.2	13.505
P40482	Protein transport protein SEC24	SEC24	26.7689	25.9257	29	29	28	33.8	33.8	32.5	103.63
P47031	Mitochondrial outer membrane protein IML2	IML2	25.8439	24.4715	18	18	18	24.5	24.5	24.5	82.535
P47125	Indoleamine 2,3-dioxygenase	BNA2	24.8809	22.4479	11	11	11	27.2	27.2	27.2	50.775
P49626	60S ribosomal protein L4-B	RPL4B	27.1213	22.8821	29	2	2	70.2	4.4	4.4	39.062
P50107	Lactoylglutathione lyase	GLO1	23.9884	21.8043	5	5	5	19.9	19.9	19.9	37.208
P53633	Prenylated Rab acceptor 1	YIP3	28.2715	26.779	8	8	8	38.1	38.1	38.1	19.411
Q02792	5-3 exoribonuclease 2	RAT1	24.3625	23.0897	9	9	9	8.6	8.6	8.6	115.93
Q02795	Dolichyl-diphosphooligosaccharide--protein glycosyltransferase subunit SWP1	SWP1	24.5518	22.1885	4	4	4	16.1	16.1	16.1	31.653
Q04651	ER-derived vesicles protein ERV41	ERV41	24.1264	22.5312	4	4	4	11.6	11.6	11.6	40.705
Q05979	Kynureninase	BNA5	25.8726	24.687	11	11	11	34	34	34	51.031
Q06010	A-factor-processing enzyme	STE23	27.1718	26.4371	25	25	25	26	26	26	117.58
Q08873	Transgelin	SCP1	23.4442	22.2695	4	4	4	18	18	18	22.748
P00044	Cytochrome c iso-1	CYC1	23.9531	26.6766	8	8	5	55	55	32.1	12.182
P00410	Cytochrome c oxidase subunit 2	COX2	28.0648	28.6109	7	7	7	32.3	32.3	32.3	28.567
P00445	Superoxide dismutase [Cu-Zn]	SOD1	29.8724	31.2645	16	16	16	94.8	94.8	94.8	15.854
P00447	Superoxide dismutase [Mn], mitochondrial	SOD2	28.6395	29.5139	8	8	8	33.9	33.9	33.9	25.774
P00830	ATP synthase subunit beta, mitochondrial	ATP2	30.5382	31.6284	37	37	37	78.7	78.7	78.7	54.793
P00890	Citrate synthase, mitochondrial	CIT1	29.2424	31.3586	38	38	34	66.6	66.6	60.3	53.359
P05626	ATP synthase subunit 4, mitochondrial	ATP4	29.0909	30.3189	19	19	19	53.7	53.7	53.7	26.925
P05745	60S ribosomal protein L36-A	RPL36A	23.3011	25.694	13	2	2	74	10	10	11.124
P07143	Cytochrome c1, heme protein, mitochondrial	CYT1	25.1012	27.0205	8	8	8	31.7	31.7	31.7	34.054
P07251	ATP synthase subunit alpha, mitochondrial	ATP1	31.3612	32.1318	53	53	53	73.4	73.4	73.4	58.607
P07257	Cytochrome b-c1 complex subunit 2, mitochondrial	QCR2	28.9712	30.3667	42	42	42	89.9	89.9	89.9	40.478
P08679	Citrate synthase, peroxisomal	CIT2	26.8153	28.4324	26	22	20	49.6	43	40.4	51.413
P09457	ATP synthase subunit 5, mitochondrial	ATP5	26.6943	28.2016	15	15	15	71.2	71.2	71.2	22.814
P10963	Phosphoenolpyruvate carboxykinase [ATP]	PCK1	22.6272	31.5044	35	35	35	66.3	66.3	66.3	60.983
P11154	Pyruvate carboxylase 1	PYC1	28.1168	29.059	44	44	17	39.6	39.6	16	130.1
P11655	Guanine nucleotide-exchange factor SEC12	SEC12	21.7008	23.7522	5	5	5	14	14	14	51.607
P16547	Mitochondrial outer membrane protein OM45	OM45	26.4351	28.1235	39	39	39	73.3	73.3	73.3	44.58
P17505	Malate dehydrogenase, mitochondrial	MDH1	30.3829	31.3134	29	29	29	74.9	74.9	74.9	35.65
P17695	Glutaredoxin-2, mitochondrial	GRX2	26.9308	28.0597	11	11	11	60.8	60.8	60.8	15.861
P19955	37S ribosomal protein YMR-31, mitochondrial	YMR31	24.8873	26.6463	9	9	9	75.6	75.6	75.6	13.689
P22133	Malate dehydrogenase, cytoplasmic	MDH2	26.2587	28.9113	18	18	18	51.7	51.7	51.7	40.73
P22289	Cytochrome b-c1 complex subunit 9	QCR9	23.1157	25.5757	3	3	3	31.8	31.8	31.8	7.4763
P22354	54S ribosomal protein L20, mitochondrial	MRPL20	22.6089	24.7838	7	7	7	33.3	33.3	33.3	22.392
P22943	12 kDa heat shock protein	HSP12	24.4475	26.7756	11	11	11	77.1	77.1	77.1	11.693
P23641	Mitochondrial phosphate carrier protein;Mitochondrial phosphate carrier protein, N-terminally processed	MIR1	28.9976	30.3631	23	23	23	77.8	77.8	77.8	32.812
P27796	3-ketoacyl-CoA thiolase, peroxisomal	POT1	23.2806	26.8837	18	18	18	44.8	44.8	44.8	44.73
P28240	Isocitrate lyase	ICL1	22.0188	30.3188	37	37	37	64.5	64.5	64.5	62.408
P28241	Isocitrate dehydrogenase [NAD] subunit 2, mitochondrial	IDH2	28.3329	29.3483	18	18	18	68	68	68	39.739
P30952	Malate synthase 1, glyoxysomal	MLS1	24.1542	30.5512	41	41	34	64.6	64.6	58.7	62.79
P32190	Glycerol kinase	GUT1	23.3548	25.5342	15	15	15	29.3	29.3	29.3	79.823
P32191	Glycerol-3-phosphate dehydrogenase, mitochondrial	GUT2	25.1307	26.7765	21	21	21	33.9	33.9	33.9	72.388
P32316	Acetyl-CoA hydrolase	ACH1	28.44	29.9842	41	41	41	66.2	66.2	66.2	58.711
P32340	Rotenone-insensitive NADH-ubiquinone oxidoreductase, mitochondrial	NDI1	27.3835	29.1451	24	24	24	48.9	48.9	48.9	57.249
P32899	U3 small nucleolar ribonucleoprotein protein IMP3	IMP3	22.3799	24.4325	6	6	6	25.1	25.1	25.1	21.885
P32913	Vacuolar protein sorting-associated protein 17	VPS17	21.9644	23.106	9	9	9	20.5	20.5	20.5	63.203
P33303	Succinate/fumarate mitochondrial transporter	SFC1	23.23	28.0875	16	16	16	47.8	47.8	47.8	35.34
P33759	37S ribosomal protein S5, mitochondrial	MRPS5	21.8438	24.0965	11	11	11	36.2	36.2	36.2	34.883
P36046	Mitochondrial intermembrane space import and assembly protein 40	MIA40	22.2199	24.3418	11	11	11	39.5	39.5	39.5	44.536
P36060	NADH-cytochrome b5 reductase 2;NADH-cytochrome b5 reductase p34 form;NADH-cytochrome b5 reductase p32 form	MCR1	28.2238	29.5767	21	21	21	61.9	61.9	61.9	34.137
P36112	MICOS complex subunit MIC60	MIC60	25.3459	26.2942	19	19	19	41.5	41.5	41.5	61.081
P37299	Cytochrome b-c1 complex subunit 10	QCR10	22.4529	25.8271	5	5	5	48.1	48.1	48.1	8.5928
P39708	NADP-specific glutamate dehydrogenase 2	GDH3	23.7769	25.5703	17	9	9	42.5	26.7	26.7	49.627
P40017	Carnitine O-acetyltransferase YAT2	YAT2	22.5574	25.0346	17	17	17	20.4	20.4	20.4	103.33
P40087	DNA damage-inducible protein 1	DDI1	22.905	24.0549	10	10	10	33.4	33.4	33.4	47.354
P40215	External NADH-ubiquinone oxidoreductase 1, mitochondrial	NDE1	26.6245	28.065	27	27	26	50.2	50.2	50.2	62.773
P40515	Mitochondria fission 1 protein	FIS1	21.572	24.4439	7	7	7	48.4	48.4	48.4	17.733
P40561	RNA-binding protein SGN1	SGN1	24.0306	24.8651	7	7	7	23.6	23.6	23.6	28.954
P41903	Peroxisomal acyl-coenzyme A thioester hydrolase 1	TES1	22.9942	25.4748	5	5	5	16.6	16.6	16.6	40.259
P41939	Isocitrate dehydrogenase [NADP] cytoplasmic	IDP2	22.8608	28.2687	25	21	20	59.7	51.7	49	46.562
P43567	Alanine--glyoxylate aminotransferase 1	AGX1	23.4583	26.2927	12	12	12	45.7	45.7	45.7	41.907
P43612	SIT4-associating protein SAP155	SAP155	22.0246	23.9337	10	10	10	10.1	10.1	10.1	115
P47127	Altered inheritance of mitochondria protein 24, mitochondrial	AIM24	25.014	26.816	15	15	15	36.3	36.3	36.3	44.427
P47150	37S ribosomal protein S7, mitochondrial	RSM7	26.1663	27.4428	11	11	11	44.9	44.9	44.9	27.816
P48527	Tyrosine--tRNA ligase, mitochondrial	MSY1	23.3045	25.3628	10	10	10	22.4	22.4	22.4	55.287
P49095	Glycine dehydrogenase (decarboxylating), mitochondrial	GCV2	24.9665	25.6826	20	20	20	25.3	25.3	25.3	114.45
P53110	Uncharacterized protein YGL159W	YGL159W	21.8494	24.2338	7	7	7	19.2	19.2	19.2	41.635
P53163	54S ribosomal protein L12, mitochondrial	MNP1	24.2223	26.0032	11	11	11	64.4	64.4	64.4	20.65
P54115	Magnesium-activated aldehyde dehydrogenase, cytosolic	ALD6	31.5699	32.5743	41	41	41	75	75	75	54.414
P80235	Putative mitochondrial carnitine O-acetyltransferase	YAT1	22.2761	25.63	17	17	17	29.3	29.3	29.3	77.765
P81449	ATP synthase subunit e, mitochondrial	TIM11	24.7087	27.3757	9	9	9	63.5	63.5	63.5	10.875
Q00711;P47052	Succinate dehydrogenase [ubiquinone] flavoprotein subunit, mitochondrial	SDH1	26.666	28.2805	25	25	25	49.5	49.5	49.5	70.229
Q01574	Acetyl-coenzyme A synthetase 1	ACS1	25.0391	28.1159	25	25	24	36.7	36.7	35.2	79.14
Q02207	Peroxisomal hydratase-dehydrogenase-epimerase;2-enoyl-CoA hydratase;(3R)-3-hydroxyacyl-CoA dehydrogenase	FOX2	23.6201	25.247	22	22	22	30.3	30.3	30.3	98.702
Q03028	Mitochondrial 2-oxodicarboxylate carrier 1	ODC1	26.2403	27.7256	15	15	15	40.3	40.3	40.3	34.206
Q03667	Mitochondrial intermembrane space cysteine motif-containing protein MIX17	MIX17	22.9368	25.5247	3	3	3	29.5	29.5	29.5	16.669
Q06385	Vacuolar protein sorting-associated protein 74	VPS74	22.5642	23.8944	8	8	8	26.4	26.4	26.4	39.286
Q06485	Autophagy-related protein 33	ATG33	22.7395	23.7754	3	3	3	30.5	30.5	30.5	20.4
Q07653	Protein HBT1	HBT1	26.6657	27.8207	65	65	65	64.2	64.2	64.2	113.61
Q08179	Mitochondrial distribution and morphology protein 38	MDM38	25.9199	26.6773	14	14	14	32.3	32.3	32.3	65.004
Q08245	Protein ZEO1	ZEO1	24.5105	26.6401	21	21	21	88.5	88.5	88.5	12.589
Q08963	U2 small nuclear ribonucleoprotein A	LEA1	22.4198	24.1119	3	3	3	16.8	16.8	16.8	27.193
Q08968	UPF0061 protein FMP40	FMP40	26.0126	27.3138	23	23	23	30.5	30.5	30.5	78.312
Q08969	Protein GRE1	GRE1	23.1867	25.9744	9	9	9	69.6	69.6	69.6	19.025
Q12233	ATP synthase subunit g, mitochondrial	ATP20	28.0189	29.7413	6	6	6	58.3	58.3	58.3	12.921
Q12289	Mitochondrial carnitine carrier	CRC1	22.049	26.7047	17	17	17	56.9	56.9	56.9	34.754
Q12428	Probable 2-methylcitrate dehydratase	PDH1	24.5297	28.7274	20	20	20	44.6	44.6	44.6	57.683
O13297	mRNA-capping enzyme subunit beta	CET1	25.7911	26.4825	18	18	18	33.2	33.2	33.2	61.849
O13547	Covalently-linked cell wall protein 14	CCW14	26.2122	26.3356	4	4	4	18.1	18.1	18.1	23.268
O14455	60S ribosomal protein L36-B	RPL36B	31.2938	31.1945	15	15	4	79	79	15	11.135
O14467	Multiprotein-bridging factor 1	MBF1	29.828	29.6914	20	20	20	72.8	72.8	72.8	16.403
P00128	Cytochrome b-c1 complex subunit 7	QCR7	27.7904	29.1906	12	12	12	88.2	88.2	88.2	14.565
P00330	Alcohol dehydrogenase 1	ADH1	32.6364	32.4041	28	28	18	70.7	70.7	51.1	36.849
P00359	Glyceraldehyde-3-phosphate dehydrogenase 3	TDH3	34.936	34.7353	47	47	12	85.2	85.2	39.8	35.746
P00360	Glyceraldehyde-3-phosphate dehydrogenase 1	TDH1	32.5696	33.191	46	28	26	83.7	65.4	63	35.75
P00424	Cytochrome c oxidase polypeptide 5A, mitochondrial	COX5A	27.5191	28.1391	5	5	3	28.8	28.8	18.3	17.14
P00427	Cytochrome c oxidase subunit 6, mitochondrial	COX6	22.9186	25.7999	7	7	7	42.6	42.6	42.6	17.341
P00431	Cytochrome c peroxidase, mitochondrial	CCP1	29.1122	29.2104	17	17	17	62.6	62.6	62.6	40.352
P00498	ATP phosphoribosyltransferase	HIS1	28.0573	27.5669	11	11	11	34.7	34.7	34.7	32.266
P00546	Cyclin-dependent kinase 1	CDC28	27.2294	26.8617	16	16	14	48.3	48.3	41.9	34.061
P00549	Pyruvate kinase 1	CDC19	34.3685	34.1483	56	56	53	86.2	86.2	84.2	54.544
P00560	Phosphoglycerate kinase	PGK1	34.9772	34.6349	58	58	58	93.3	93.3	93.3	44.738
P00572	Thymidylate kinase	CDC8	23.4744	23.3785	3	3	3	10.2	10.2	10.2	24.687
P00635	Repressible acid phosphatase	PHO5	27.7726	27.4852	13	13	8	28.9	28.9	16.3	52.858
P00724	Invertase 2	SUC2	26.7371	26.7245	14	14	14	28.6	28.6	28.6	60.639
P00729	Carboxypeptidase Y	PRC1	26.1809	24.1982	6	6	6	12.8	12.8	12.8	59.801
P00812	Arginase	CAR1	25.9661	24.9887	13	13	13	32.1	32.1	32.1	35.662
P00815	Histidine biosynthesis trifunctional protein;Phosphoribosyl-AMP cyclohydrolase;Phosphoribosyl-ATP pyrophosphohydrolase;Histidinol dehydrogenase	HIS4	30.5719	30.6676	42	42	42	51.7	51.7	51.7	87.72
P00817	Inorganic pyrophosphatase	IPP1	29.2333	29.4162	22	22	22	71.1	71.1	71.1	32.299
P00899	Anthranilate synthase component 1	TRP2	27.6497	27.8568	23	23	23	42	42	42	56.767
P00924	Enolase 1	ENO1	32.8572	32.7618	54	26	26	93.4	48.7	48.7	46.816
P00925	Enolase 2	ENO2	34.4531	34.4245	58	58	30	99.8	99.8	52.4	46.914
P00927	Threonine dehydratase, mitochondrial	ILV1	29.0302	28.8568	34	34	34	62.3	62.3	62.3	63.83
P00931	Tryptophan synthase	TRP5	29.6525	29.3915	32	32	32	53.5	53.5	53.5	76.625
P00937	Multifunctional tryptophan biosynthesis protein;Anthranilate synthase component 2;Indole-3-glycerol phosphate synthase	TRP3	26.7529	26.166	15	15	15	34.9	34.9	34.9	53.489
P00942	Triosephosphate isomerase	TPI1	33.5573	32.8948	20	20	20	76.2	76.2	76.2	26.795
P00950	Phosphoglycerate mutase 1	GPM1	33.4167	33.1656	35	35	35	89.5	89.5	89.5	27.608
P00958	Methionine--tRNA ligase, cytoplasmic	MES1	27.6339	27.2681	31	31	31	44.2	44.2	44.2	85.677
P01120	Ras-like protein 2	RAS2	26.9581	26.3232	19	19	19	58.1	58.1	58.1	34.705
P02294	Histone H2B.2	HTB2	30.8186	30.5946	19	19	2	90.8	90.8	7.6	14.237
P02309	Histone H4	HHF1	27.6864	28.2595	12	12	12	63.1	63.1	63.1	11.368
P02381	Ribosomal protein VAR1, mitochondrial	VAR1	25.6973	26.0559	13	13	13	36.4	36.4	36.4	47.123
P02400	60S acidic ribosomal protein P2-beta	RPP2B	25.9203	25.466	5	5	5	34.5	34.5	34.5	11.05
P02406	60S ribosomal protein L28	RPL28	31.9483	31.7128	16	16	16	71.8	71.8	71.8	16.721
P14127;P02407	40S ribosomal protein S17-B;40S ribosomal protein S17-A	RPS17B;RPS17A	30.9092	30.2725	17	17	17	75	75	75	15.803
P02557	Tubulin beta chain	TUB2	28.8064	28.8248	18	18	18	41.8	41.8	41.8	50.922
P02829	ATP-dependent molecular chaperone HSP82	HSP82	29.1605	28.8282	61	10	10	64.3	19	19	81.405
P02992	Elongation factor Tu, mitochondrial	TUF1	28.2089	29.0624	21	21	21	51.5	51.5	51.5	47.972
P02994	Elongation factor 1-alpha	TEF1	33.8772	33.9398	41	41	41	63.5	63.5	63.5	50.032
P03872	Partitioning protein REP2	REP2	23.3485	23.7231	4	4	4	18.6	18.6	18.6	33.196
P03965	Carbamoyl-phosphate synthase arginine-specific large chain	CPA2	28.6103	28.74	38	36	36	38.8	36.9	36.9	123.91
P04046	Amidophosphoribosyltransferase	ADE4	26.8608	26.3773	15	15	15	33.7	33.7	33.7	56.719
P04050	DNA-directed RNA polymerase II subunit RPB1	RPO21	26.3307	26.7509	41	41	40	24.5	24.5	24	191.61
P04051	DNA-directed RNA polymerase III subunit RPC1	RPO31	24.0242	23.8357	13	13	13	10.1	10.1	10.1	162.3
P04076	Argininosuccinate lyase	ARG4	28.5765	28.6178	30	30	30	51.8	51.8	51.8	51.989
P04147	Polyadenylate-binding protein, cytoplasmic and nuclear	PAB1	30.4887	30.3376	46	46	46	66.6	66.6	66.6	64.343
P04173	3-isopropylmalate dehydrogenase	LEU2	29.729	30.1335	29	29	29	82.4	82.4	82.4	38.952
P04449	60S ribosomal protein L24-A	RPL24A	29.2515	29.309	17	17	6	56.1	56.1	18.1	17.613
P04456	60S ribosomal protein L25	RPL25	30.7937	30.5183	15	15	15	62.7	62.7	62.7	15.757
P04650	60S ribosomal protein L39	RPL39	26.2223	26.7064	5	5	5	58.8	58.8	58.8	6.3415
P04710	ADP,ATP carrier protein 1	AAC1	25.7867	27.5872	12	9	9	28.5	23.3	23.3	34.12
P04786	DNA topoisomerase 1	TOP1	23.5187	22.8531	11	11	11	14.3	14.3	14.3	89.994
P04801	Threonine--tRNA ligase, cytoplasmic	THS1	29.0285	27.9685	38	38	38	46.6	46.6	46.6	84.519
P04802	Aspartate--tRNA ligase, cytoplasmic	DPS1	30.3289	29.7554	35	35	35	53.5	53.5	53.5	63.515
P04806	Hexokinase-1	HXK1	31.3824	30.6452	45	45	41	89.7	89.7	83.9	53.738
P04807	Hexokinase-2	HXK2	30.8442	30.5997	39	35	35	87.4	83.5	83.5	53.942
P04840	Mitochondrial outer membrane protein porin 1	POR1	32.4096	32.9442	27	27	27	87.3	87.3	87.3	30.428
P04912;P04911	Histone H2A.2;Histone H2A.1	HTA2;HTA1	30.9531	30.9634	6	6	5	62.1	62.1	62.1	13.989
P05030	Plasma membrane ATPase 1	PMA1	31.9296	31.4325	42	42	12	44.8	44.8	15	99.618
P05066	Deoxyribodipyrimidine photo-lyase, mitochondrial	PHR1	23.5913	23.6069	12	12	12	18.9	18.9	18.9	66.273
P05317	60S acidic ribosomal protein P0	RPP0	30.676	30.9532	16	16	16	50.6	50.6	50.6	33.717
P05318	60S acidic ribosomal protein P1-alpha	RPP1A	25.0306	25.771	2	2	2	28.3	28.3	28.3	10.908
P05319	60S acidic ribosomal protein P2-alpha	RPP2A	27.6338	27.6246	6	6	6	98.1	98.1	98.1	10.746
P05373	Delta-aminolevulinic acid dehydratase	HEM2	26.7599	27.1609	8	8	8	19	19	19	37.74
P05374	Phosphatidylethanolamine N-methyltransferase	CHO2	25.9975	24.8386	15	15	15	17.5	17.5	17.5	101.2
P05453	Eukaryotic peptide chain release factor GTP-binding subunit	SUP35	26.9989	27.4884	20	20	20	32	32	32	76.55
P05694	5-methyltetrahydropteroyltriglutamate--homocysteine methyltransferase	MET6	32.5678	32.4072	66	66	66	83.3	83.3	83.3	85.859
P05737	60S ribosomal protein L7-A	RPL7A	31.703	31.7478	29	29	4	84	84	10.7	27.638
P05738	60S ribosomal protein L9-A	RPL9A	28.3846	28.7176	17	17	4	73.3	73.3	18.3	21.569
P05739	60S ribosomal protein L6-B	RPL6B	29.5341	29.3204	15	15	10	69.3	69.3	44.3	19.986
P05743	60S ribosomal protein L26-A	RPL26A	32.7632	32.284	18	18	4	72.4	72.4	9.4	14.234
P05744	60S ribosomal protein L33-A	RPL33A	31.0836	30.4441	9	9	2	67.3	67.3	15.9	12.154
P05748	60S ribosomal protein L15-A	RPL15A	30.1874	29.787	14	14	3	48	48	8.8	24.422
P05749	60S ribosomal protein L22-A	RPL22A	25.5518	26.4296	6	6	3	73.6	73.6	55.4	13.693
P05750	40S ribosomal protein S3	RPS3	30.6078	30.3154	23	23	23	75	75	75	26.502
P05755	40S ribosomal protein S9-B	RPS9B	30.3474	29.8948	22	22	2	66.2	66.2	8.2	22.298
P05756	40S ribosomal protein S13	RPS13	32.2598	32.3074	14	14	14	76.2	76.2	76.2	17.029
P05759;P0CG63	Ubiquitin-40S ribosomal protein S31;Ubiquitin;40S ribosomal protein S31;Polyubiquitin;Ubiquitin	RPS31;UBI4	27.0147	26.1796	12	12	6	65.1	65.1	28.9	17.216
P06101	Hsp90 co-chaperone Cdc37	CDC37	25.843	26.0845	16	16	16	42.7	42.7	42.7	58.384
P06102	General negative regulator of transcription subunit 3	NOT3	23.8885	24.32	14	14	14	17.1	17.1	17.1	94.402
P06103	Eukaryotic translation initiation factor 3 subunit B	PRT1	28.3225	27.7536	23	23	23	26.5	26.5	26.5	88.129
P06105	Protein SCP160	SCP160	30.528	30.044	67	67	67	50.5	50.5	50.5	134.81
P06115	Catalase T	CTT1	27.6763	27.9588	20	20	20	37.9	37.9	37.9	64.583
P06168	Ketol-acid reductoisomerase, mitochondrial	ILV5	29.1629	29.3537	28	28	28	64.3	64.3	64.3	44.368
P06169	Pyruvate decarboxylase isozyme 1	PDC1	34.4509	33.7327	49	49	39	84	84	65	61.495
P06197	CDP-diacylglycerol--inositol 3-phosphatidyltransferase	PIS1	24.8273	24.1818	4	4	4	9.5	9.5	9.5	24.823
P06208	2-isopropylmalate synthase	LEU4	29.0158	29.2031	36	36	25	57.2	57.2	42.2	68.408
P06245	cAMP-dependent protein kinase type 2	TPK2	26.3563	26.927	12	12	7	28.7	28.7	21.3	44.219
P06701	Regulatory protein SIR3	SIR3	23.3396	24.6085	6	6	6	5.8	5.8	5.8	111.36
P06738	Glycogen phosphorylase	GPH1	30.1041	29.6548	44	44	44	51.3	51.3	51.3	103.27
P06773	Deoxycytidylate deaminase	DCD1	23.3677	23.7227	4	4	4	16.3	16.3	16.3	35.646
P06780	GTP-binding protein RHO1	RHO1	24.8175	22.4942	6	6	6	42.1	42.1	42.1	23.152
P06782	Carbon catabolite-derepressing protein kinase	SNF1	26.8108	26.6598	14	14	14	25.6	25.6	25.6	72.045
P06785	Thymidylate synthase	CDC21	25.5763	25.6064	9	9	9	35.2	35.2	35.2	35.047
P07149	Fatty acid synthase subunit beta;3-hydroxyacyl-[acyl-carrier-protein] dehydratase;Enoyl-[acyl-carrier-protein] reductase [NADH];[Acyl-carrier-protein] acetyltransferase;[Acyl-carrier-protein] malonyltransferase;S-acyl fatty acid synthase thioesterase	FAS1	31.9995	31.4629	94	94	94	46.4	46.4	46.4	228.69
P07170	Adenylate kinase	ADK1	29.9609	29.815	23	23	23	88.3	88.3	88.3	24.254
P07172	Histidinol-phosphate aminotransferase	HIS5	27.3108	26.4939	12	12	12	38.7	38.7	38.7	42.646
P07213	Mitochondrial import receptor subunit TOM70	TOM70	28.2573	28.312	26	26	26	42.9	42.9	42.9	70.122
P07244	Bifunctional purine biosynthetic protein ADE5,7;Phosphoribosylamine--glycine ligase;Phosphoribosylformylglycinamidine cyclo-ligase	ADE5,7	27.1998	27.3411	26	26	26	40.8	40.8	40.8	86.067
P07245	C-1-tetrahydrofolate synthase, cytoplasmic;Methylenetetrahydrofolate dehydrogenase;Methenyltetrahydrofolate cyclohydrolase;Formyltetrahydrofolate synthetase	ADE3	29.5728	29.5134	51	51	46	56.4	56.4	53.6	102.2
P07246	Alcohol dehydrogenase 3, mitochondrial	ADH3	27.3607	27.246	17	16	16	46.7	46.7	46.7	40.369
P07248	Regulatory protein ADR1	ADR1	23.1147	24.0177	13	13	13	11.9	11.9	11.9	150.94
P07253	Cytochrome B pre-mRNA-processing protein 6	CBP6	24.2035	25.9887	10	10	10	46.9	46.9	46.9	18.678
P07255	Cytochrome c oxidase subunit 7A	COX9	26.2005	26.8846	6	6	6	35.6	35.6	35.6	6.9631
P07256	Cytochrome b-c1 complex subunit 1, mitochondrial	COR1	30.7336	30.8638	29	29	29	74	74	74	50.227
P07259	Protein URA2;Glutamine-dependent carbamoyl-phosphate synthase;Aspartate carbamoyltransferase	URA2	30.2435	29.9386	87	87	85	42.8	42.8	41.8	245.04
P07260	Eukaryotic translation initiation factor 4E	CDC33	25.7666	25.8575	8	8	8	34.3	34.3	34.3	24.254
P07262	NADP-specific glutamate dehydrogenase 1	GDH1	29.2344	28.7039	24	24	16	62.8	62.8	48.7	49.569
P07263	Histidine--tRNA ligase, mitochondrial	HTS1	28.2229	27.6082	21	21	21	37	37	37	59.952
P07264	3-isopropylmalate dehydratase	LEU1	28.6195	27.3821	21	21	21	27.9	27.9	27.9	85.793
P07267	Saccharopepsin	PEP4	27.3888	28.0537	17	17	17	49.9	49.9	49.9	44.498
P07273	Transcription elongation factor S-II	DST1	26.2915	25.9055	13	13	13	43.4	43.4	43.4	34.843
P07275	Delta-1-pyrroline-5-carboxylate dehydrogenase, mitochondrial	PUT2	26.8881	27.2136	16	16	16	32.9	32.9	32.9	64.434
P07278	cAMP-dependent protein kinase regulatory subunit	BCY1	28.4835	28.1119	22	22	22	53.8	53.8	53.8	47.218
P07281	40S ribosomal protein S19-B	RPS19B	30.1394	30.3825	17	17	2	79.2	79.2	18.1	15.891
P07283	Phosphomannomutase	SEC53	29.6506	29.0538	16	16	16	55.5	55.5	55.5	29.063
P07284	Serine--tRNA ligase, cytoplasmic	SES1	28.4285	27.9176	27	27	27	55.2	55.2	55.2	53.309
P07342	Acetolactate synthase catalytic subunit, mitochondrial	ILV2	29.1236	28.5787	26	26	26	37	37	37	74.936
P07560	Ras-related protein SEC4	SEC4	25.2576	25.0656	10	10	9	54	54	48.8	23.505
P07702	L-aminoadipate-semialdehyde dehydrogenase	LYS2	27.3857	27.7353	33	33	33	28	28	28	155.34
P07703	DNA-directed RNA polymerases I and III subunit RPAC1	RPC40	27.7289	28.1098	10	10	10	33.4	33.4	33.4	37.686
P07806	Valine--tRNA ligase, mitochondrial	VAS1	28.9127	28.4242	49	49	49	42.3	42.3	42.3	125.77
P07991	Ornithine aminotransferase	CAR2	28.3717	28.605	19	19	19	63.9	63.9	63.9	46.085
P08018	MAP kinase kinase PBS2	PBS2	24.6685	25.079	17	17	17	35.5	35.5	35.5	72.719
P08067	Cytochrome b-c1 complex subunit Rieske, mitochondrial	RIP1	22.2331	25.0237	10	10	10	43.3	43.3	43.3	23.365
P08417	Fumarate hydratase, mitochondrial	FUM1	28.5429	29.2545	27	27	27	60.9	60.9	60.9	53.151
P08456	CDP-diacylglycerol--serine O-phosphatidyltransferase	CHO1	25.3632	25.3028	4	4	4	14.5	14.5	14.5	30.804
P08465	Homoserine O-acetyltransferase	MET2	24.6243	24.8476	9	9	9	21	21	21	53.659
P08518	DNA-directed RNA polymerase II subunit RPB2	RPB2	27.8811	27.7663	28	28	28	25.5	25.5	25.5	138.75
P08524	Farnesyl pyrophosphate synthase	ERG20	29.1575	29.2723	20	20	20	51.7	51.7	51.7	40.483
P08536	Sulfate adenylyltransferase	MET3	24.6108	23.5336	13	13	13	24.3	24.3	24.3	57.724
P08566	Pentafunctional AROM polypeptide;3-dehydroquinate synthase;3-phosphoshikimate 1-carboxyvinyltransferase;Shikimate kinase;3-dehydroquinate dehydratase;Shikimate dehydrogenase	ARO1	29.9352	29.5881	54	54	54	37.7	37.7	37.7	174.75
P08678	Adenylate cyclase	CYR1	25.1051	25.0767	18	18	18	10.8	10.8	10.8	227.83
P08964	Myosin-1	MYO1	23.2454	22.3754	12	12	12	7.6	7.6	7.6	223.63
P09032	Translation initiation factor eIF-2B subunit gamma	GCD1	26.8428	26.5796	9	9	9	17.3	17.3	17.3	65.699
P09064	Eukaryotic translation initiation factor 2 subunit beta	SUI3	26.0905	26.3888	14	14	14	43.2	43.2	43.2	31.574
P09201	Fructose-1,6-bisphosphatase	FBP1	21.988	27.5465	13	13	13	39.4	39.4	39.4	38.262
P09232	Cerevisin	PRB1	29.4508	30.075	17	17	17	24.6	24.6	24.6	69.621
P09435	Heat shock protein SSA3	SSA3	23.4144	26.1234	43	19	19	61	35.6	35.6	70.546
P09436	Isoleucine--tRNA ligase, cytoplasmic	ILS1	28.5773	28.2555	43	43	43	40.3	40.3	40.3	122.98
P09440	C-1-tetrahydrofolate synthase, mitochondrial;Methylenetetrahydrofolate dehydrogenase;Methenyltetrahydrofolate cyclohydrolase;Formyltetrahydrofolate synthetase	MIS1	27.3245	26.8862	31	26	26	35.4	32.6	32.6	106.22
P09547	SWI/SNF chromatin-remodeling complex subunit SWI1	SWI1	23.7485	23.5524	7	7	7	6.2	6.2	6.2	147.94
P09624	Dihydrolipoyl dehydrogenase, mitochondrial	LPD1	30.9869	31.2943	40	40	40	67.5	67.5	67.5	54.009
P09733	Tubulin alpha-1 chain	TUB1	26.6082	26.6329	17	17	10	42.3	42.3	28	49.799
P09734	Tubulin alpha-3 chain	TUB3	24.0234	24.2054	17	10	10	40	25.6	25.6	49.693
P09880	tRNA ligase	TRL1	24.2484	23.1101	12	12	12	15.5	15.5	15.5	95.336
P09938	Ribonucleoside-diphosphate reductase small chain 1	RNR2	29.4197	28.7831	15	15	15	39.3	39.3	39.3	46.147
P09950	5-aminolevulinate synthase, mitochondrial	HEM1	25.2258	22.4988	7	7	7	12.2	12.2	12.2	59.362
P09959	Regulatory protein SWI6	SWI6	23.3974	23.2307	8	8	8	12	12	12	90.559
Q3E757;P0C0W9	60S ribosomal protein L11-B;60S ribosomal protein L11-A	RPL11B;RPL11A	30.1799	30.001	14	14	14	61.5	61.5	61.5	19.749
P0C2H6;P0C2H7	60S ribosomal protein L27-A;60S ribosomal protein L27-B	RPL27A;RPL27B	29.7467	29.167	11	11	11	58.8	58.8	58.8	15.531
P0C2H9	60S ribosomal protein L31-B	RPL31B	29.8195	29.5428	12	12	1	72.6	72.6	8	12.967
P0CS90	Heat shock protein SSC1, mitochondrial	SSC1	31.8388	32.0716	61	61	51	72.8	72.8	63.5	70.627
P0CT04	Protease B inhibitor 2	PBI2	23.2776	24.4485	5	5	5	62.7	62.7	62.7	8.5897
P0CX11;P0CX10;P42222	Enolase-related protein 2;Enolase-related protein 1;Enolase-related protein 3	ERR2;ERR1;ERR3	25.1707	26.2199	8	8	8	21.1	21.1	21.1	47.327
P0CX24;P0CX23	60S ribosomal protein L20-B;60S ribosomal protein L20-A	RPL20B;RPL20A	30.5313	29.7532	18	18	17	64	64	61.6	20.437
P0CX26;P0CX25	60S ribosomal protein L43-B;60S ribosomal protein L43-A	RPL43B;RPL43A	29.6036	29.0966	11	11	11	62	62	62	10.091
P0CX28;P0CX27	60S ribosomal protein L42-B;60S ribosomal protein L42-A	RPL42B;RPL42A	26.7542	22.8608	6	6	6	38.7	38.7	38.7	12.211
P0CX30;P0CX29	40S ribosomal protein S23-B;40S ribosomal protein S23-A	RPS23B;RPS23A	27.4219	28.188	12	12	12	45.5	45.5	45.5	16.038
P0CX32;P0CX31	40S ribosomal protein S24-B;40S ribosomal protein S24-A	RPS24B;RPS24A	31.3157	31.2304	14	14	14	61.5	61.5	61.5	15.329
P0CX34;P0CX33	40S ribosomal protein S30-B;40S ribosomal protein S30-A	RPS30B;RPS30A	26.704	27.0176	7	7	7	54	54	54	7.1184
P0CX36;P0CX35	40S ribosomal protein S4-B;40S ribosomal protein S4-A	RPS4B;RPS4A	30.7699	30.4166	24	24	24	68.6	68.6	68.6	29.41
P0CX38;P0CX37	40S ribosomal protein S6-B;40S ribosomal protein S6-A	RPS6B;RPS6A	31.4733	31.3161	26	26	26	61	61	61	26.996
P0CX40;P0CX39	40S ribosomal protein S8-B;40S ribosomal protein S8-A	RPS8B;RPS8A	29.2712	28.7909	15	15	15	57.5	57.5	57.5	22.489
P0CX42;P0CX41	60S ribosomal protein L23-B;60S ribosomal protein L23-A	RPL23B;RPL23A	31.0079	30.6317	13	13	13	62.8	62.8	62.8	14.473
P0CX44;P0CX43	60S ribosomal protein L1-B;60S ribosomal protein L1-A	RPL1B;RPL1A	32.3098	31.9311	22	22	22	65.4	65.4	65.4	24.485
P0CX46;P0CX45	60S ribosomal protein L2-B;60S ribosomal protein L2-A	RPL2B;RPL2A	29.9293	29.4449	23	23	23	75.2	75.2	75.2	27.408
P0CX48;P0CX47	40S ribosomal protein S11-B;40S ribosomal protein S11-A	RPS11B;RPS11A	30.932	30.4046	16	16	16	71.2	71.2	71.2	17.749
P0CX50;P0CX49	60S ribosomal protein L18-B;60S ribosomal protein L18-A	RPL18B;RPL18A	31.0157	30.4747	12	12	12	45.7	45.7	45.7	20.563
P0CX52;P0CX51	40S ribosomal protein S16-B;40S ribosomal protein S16-A	RPS16B;RPS16A	29.8005	29.0021	18	18	18	76.2	76.2	76.2	15.847
P0CX54;P0CX53	60S ribosomal protein L12-B;60S ribosomal protein L12-A	RPL12B;RPL12A	32.699	32.2232	14	14	14	71.5	71.5	71.5	17.822
P0CX56;P0CX55	40S ribosomal protein S18-B;40S ribosomal protein S18-A	RPS18B;RPS18A	30.2184	29.4514	15	15	15	65.1	65.1	65.1	17.037
P0CX83;P0CX82	60S ribosomal protein L19-B;60S ribosomal protein L19-A	RPL19B;RPL19A	31.252	31.1596	20	20	20	62.4	62.4	62.4	21.704
P0CX85;P0CX84	60S ribosomal protein L35-B;60S ribosomal protein L35-A	RPL35B;RPL35A	30.2295	29.8221	18	18	18	67.5	67.5	67.5	13.909
P10080	Single-stranded nucleic acid-binding protein	SBP1	27.2872	27.4388	15	15	15	43.2	43.2	43.2	32.989
P10081	ATP-dependent RNA helicase eIF4A	TIF1	31.3974	31.3473	24	24	24	54.7	54.7	54.7	44.697
P10127	Alcohol dehydrogenase 4	ADH4	31.8123	31.1813	23	23	23	49.7	49.7	49.7	41.142
P10356	Uncharacterized protein YER152C	YER152C	24.5853	24.6591	8	8	8	23.7	23.7	23.7	49.49
P10507	Mitochondrial-processing peptidase subunit beta	MAS1	23.8548	24.4112	12	12	12	24.9	24.9	24.9	51.083
P10591	Heat shock protein SSA1	SSA1	33.0547	32.8921	74	74	18	94.5	94.5	30.7	69.656
P10592	Heat shock protein SSA2	SSA2	29.9861	29.5952	71	15	14	91.4	25.5	21.9	69.469
P10614	Lanosterol 14-alpha demethylase	ERG11	26.0693	25.9305	6	6	6	16.2	16.2	16.2	60.719
P10659	S-adenosylmethionine synthase 1	SAM1	25.5943	25.5271	28	11	11	60.2	28.3	28.3	41.818
P10662	37S ribosomal protein MRP1, mitochondrial	MRP1	24.2055	23.5276	9	9	9	31.2	31.2	31.2	36.728
P10664	60S ribosomal protein L4-A	RPL4A	32.1472	31.7656	29	29	2	70.2	70.2	4.4	39.092
P10834	Protein PET54	PET54	23.4324	23.7472	7	7	7	25.3	25.3	25.3	34.637
P10869	Aspartokinase	HOM3	27.9478	27.7635	21	21	21	41.9	41.9	41.9	58.109
P10964	DNA-directed RNA polymerase I subunit RPA190	RPA190	27.7263	27.2423	40	39	39	27.5	27	27	186.43
P11075	Protein transport protein SEC7	SEC7	26.5027	25.6488	24	24	24	13.1	13.1	13.1	226.88
P11076	ADP-ribosylation factor 1	ARF1	25.9994	25.2606	7	7	2	55.8	55.8	21.5	20.529
P11353	Oxygen-dependent coproporphyrinogen-III oxidase	HEM13	26.6338	26.1291	17	17	17	54.3	54.3	54.3	37.711
P11412	Glucose-6-phosphate 1-dehydrogenase	ZWF1	26.3011	27.1979	22	22	22	42.2	42.2	42.2	57.521
P11433	Cell division control protein 24	CDC24	23.8208	23.881	7	7	7	8.4	8.4	8.4	96.938
P11484	Heat shock protein SSB1	SSB1	26.8542	26.7166	61	5	5	84.3	10.8	10.8	66.601
P11491	Repressible alkaline phosphatase;Soluble alkaline phosphatase	PHO8	23.0494	22.6344	8	8	8	17.3	17.3	17.3	63.003
P11745	Ran GTPase-activating protein 1	RNA1	25.7693	26.1204	13	13	13	36.4	36.4	36.4	45.815
P11792	Serine/threonine-protein kinase SCH9	SCH9	24.5796	23.0597	8	8	8	10.2	10.2	10.2	91.81
P11914	Mitochondrial-processing peptidase subunit alpha	MAS2	24.1329	24.7311	16	16	16	37.6	37.6	37.6	53.337
P11938	DNA-binding protein RAP1	RAP1	25.8711	25.9455	15	15	15	28.8	28.8	28.8	92.412
P11986	Inositol-3-phosphate synthase	INO1	31.972	31.2826	37	37	37	61.4	61.4	61.4	59.641
P12383	Transcription factor PDR1	PDR1	25.0253	23.8093	6	6	6	7	7	7	121.79
P12385	Eukaryotic peptide chain release factor subunit 1	SUP45	28.9624	28.6334	21	21	21	41.4	41.4	41.4	49.005
P12612	T-complex protein 1 subunit alpha	TCP1	26.8155	27.2596	25	25	25	52.4	52.4	52.4	60.48
P12630	Barrierpepsin	BAR1	23.7265	23.9557	8	8	8	15.8	15.8	15.8	63.729
P12684	3-hydroxy-3-methylglutaryl-coenzyme A reductase 2	HMG2	26.0813	25.6508	10	10	8	9.9	9.9	7.8	115.69
P12687	54S ribosomal protein L2, mitochondrial	MRP7	23.0109	23.5058	10	10	10	29.6	29.6	29.6	43.226
P12688	Serine/threonine-protein kinase YPK1	YPK1	24.9035	24.818	12	12	9	19.4	19.4	14.9	76.479
P12695	Dihydrolipoyllysine-residue acetyltransferase component of pyruvate dehydrogenase complex, mitochondrial	LAT1	30.0795	30.3056	29	29	29	53.1	53.1	53.1	51.817
P12709	Glucose-6-phosphate isomerase	PGI1	32.576	32.1355	45	45	45	76.7	76.7	76.7	61.298
P12754	Translation initiation factor eIF-2B subunit delta	GCD2	25.1836	25.0599	10	10	10	16.6	16.6	16.6	70.851
P12904	5-AMP-activated protein kinase subunit gamma	SNF4	23.7579	23.6995	9	9	9	27.6	27.6	27.6	36.401
P12945	N-terminal acetyltransferase A complex subunit NAT1	NAT1	27.7681	26.7196	21	21	21	26.2	26.2	26.2	98.904
P12962	Cap-associated protein CAF20	CAF20	23.8098	23.9007	4	4	4	34.8	34.8	34.8	18.223
P13130	Sporulation-specific wall maturation protein	SPS100	22.9589	24.6681	2	2	2	7.1	7.1	7.1	34.226
P13185	Serine/threonine protein kinase KIN1	KIN1	24.3368	23.601	10	10	10	11.1	11.1	11.1	120.07
P13186	Serine/threonine-protein kinase KIN2	KIN2	22.327	23.3728	10	10	10	10.5	10.5	10.5	128.34
P13188	Glutamine--tRNA ligase	GLN4	28.5881	28.4804	25	25	25	27.6	27.6	27.6	93.132
P13298	Orotate phosphoribosyltransferase 1	URA5	25.8098	25.3927	14	12	12	55.3	46	46	24.664
P13517	F-actin-capping protein subunit beta	CAP2	24.941	24.7558	8	8	8	28.9	28.9	28.9	32.629
P13663	Aspartate-semialdehyde dehydrogenase	HOM2	28.9298	28.7494	24	24	24	67.1	67.1	67.1	39.543
P13711	Acyl-coenzyme A oxidase	POX1	23.6346	24.9928	10	10	10	14.2	14.2	14.2	84.041
P13856	Ras-related protein RSR1	RSR1	22.3599	24.0868	4	4	4	18.8	18.8	18.8	30.39
P14020	Dolichol-phosphate mannosyltransferase	DPM1	29.6156	29.5362	19	19	19	64.8	64.8	64.8	30.362
P14065	Glycerol 2-dehydrogenase (NADP(+))	GCY1	28.1291	27.9314	19	19	18	50.3	50.3	47.1	35.079
P14120	60S ribosomal protein L30	RPL30	26.3035	26.5102	6	6	6	67.6	67.6	67.6	11.415
P14126	60S ribosomal protein L3	RPL3	31.4571	31.5614	44	44	44	68.2	68.2	68.2	43.757
P14306	Carboxypeptidase Y inhibitor	TFS1	27.045	27.3054	7	7	7	51.1	51.1	51.1	24.357
P14540	Fructose-bisphosphate aldolase	FBA1	33.0288	32.519	34	34	34	81.1	81.1	81.1	39.62
P14680	Dual specificity protein kinase YAK1	YAK1	25.9237	25.3862	12	12	12	21.4	21.4	21.4	91.244
P14681	Mitogen-activated protein kinase KSS1	KSS1	23.935	23.3046	9	9	8	20.1	20.1	17.9	42.692
P14682	Ubiquitin-conjugating enzyme E2-34 kDa	CDC34	25.5095	26.0194	3	3	3	12.5	12.5	12.5	34.064
P14742	Glutamine--fructose-6-phosphate aminotransferase [isomerizing]	GFA1	29.4011	29.1546	32	32	32	48.7	48.7	48.7	80.046
P14743	Glycylpeptide N-tetradecanoyltransferase	NMT1	25.5427	25.0674	9	9	9	16.5	16.5	16.5	52.837
P14832	Peptidyl-prolyl cis-trans isomerase	CPR1	29.8134	30.242	12	10	10	59.9	51.9	51.9	17.39
P14843	Phospho-2-dehydro-3-deoxyheptonate aldolase, phenylalanine-inhibited	ARO3	25.7466	25.898	17	17	15	40.5	40.5	36.5	41.069
P14904	Vacuolar aminopeptidase 1	APE1	29.8612	29.6627	22	22	22	45.5	45.5	45.5	57.092
P14907	Nucleoporin NSP1	NSP1	27.1768	26.439	32	32	32	52.9	52.9	52.9	86.515
P14922	General transcriptional corepressor CYC8	CYC8	24.2739	24.5542	15	15	15	26.4	26.4	26.4	107.2
P15019	Transaldolase	TAL1	30.5326	30.2131	39	39	38	77.9	77.9	77.9	37.036
P15108	ATP-dependent molecular chaperone HSC82	HSC82	32.1865	31.9396	68	68	17	70.5	70.5	25.2	80.899
P15180	Lysine--tRNA ligase, cytoplasmic	KRS1	27.4221	27.5327	35	35	35	53	53	53	67.958
P15274	AMP deaminase	AMD1	24.8907	24.2952	19	19	19	28.6	28.6	28.6	93.3
P15303	Protein transport protein SEC23	SEC23	28.3502	27.9995	19	19	19	29.8	29.8	29.8	85.384
P15367	Signal peptidase complex catalytic subunit SEC11	SEC11	23.9498	23.6791	4	4	4	19.2	19.2	19.2	18.762
P15424	ATP-dependent RNA helicase MSS116, mitochondrial	MSS116	25.6405	25.5416	11	11	11	15.4	15.4	15.4	76.268
P15442	Serine/threonine-protein kinase GCN2	GCN2	24.3348	24.4059	17	17	17	10.7	10.7	10.7	190.19
P15454	Guanylate kinase	GUK1	23.9325	23.9621	12	12	12	61.5	61.5	61.5	20.637
P15496	Isopentenyl-diphosphate Delta-isomerase	IDI1	27.0131	27.0935	9	9	9	33.3	33.3	33.3	33.351
P15565	tRNA (guanine(26)-N(2))-dimethyltransferase, mitochondrial	TRM1	25.9874	25.778	14	14	14	26.1	26.1	26.1	64.052
P15624	Phenylalanine--tRNA ligase beta subunit	FRS1	30.2663	29.5582	29	29	29	51.4	51.4	51.4	67.364
P15625	Phenylalanine--tRNA ligase alpha subunit	FRS2	27.8988	27.4823	26	26	26	56.9	56.9	56.9	57.511
P15646	rRNA 2-O-methyltransferase fibrillarin	NOP1	26.105	26.1357	16	16	16	49.2	49.2	49.2	34.465
P15703	Glucan 1,3-beta-glucosidase	BGL2	29.7144	29.6883	11	11	11	27.5	27.5	27.5	34.118
P15705	Heat shock protein STI1	STI1	29.0037	29.4017	48	48	48	69.1	69.1	69.1	66.264
P15873	Proliferating cell nuclear antigen	POL30	24.6625	24.3672	11	11	11	50	50	50	28.916
P15891	Actin-binding protein	ABP1	29.2604	29.651	40	40	40	73.1	73.1	73.1	65.575
P15992	Heat shock protein 26	HSP26	31.4737	32.0155	38	38	38	96.7	96.7	96.7	23.879
P16120	Threonine synthase	THR4	28.2279	28.6634	36	36	36	67.3	67.3	67.3	57.474
P16140	V-type proton ATPase subunit B	VMA2	30.761	30.5606	40	40	40	74.7	74.7	74.7	57.749
P16387	Pyruvate dehydrogenase E1 component subunit alpha, mitochondrial	PDA1	29.8804	30.0205	31	31	31	73.3	73.3	73.3	46.343
P16451	Pyruvate dehydrogenase complex protein X component, mitochondrial	PDX1	26.6985	27.0886	14	14	14	41.7	41.7	41.7	45.361
P16467	Pyruvate decarboxylase isozyme 2	PDC5	27.0688	26.1002	26	19	17	49.9	35.9	33.7	61.911
P16474	78 kDa glucose-regulated protein homolog	KAR2	30.8315	30.688	46	43	43	59.8	57.5	57.5	74.467
P16521	Elongation factor 3A	YEF3	31.6067	30.7847	63	63	50	61.4	61.4	50.9	115.94
P16550	Protein APA1;5,5-P-1,P-4-tetraphosphate phosphorylase;ADP-sulfurylase	APA1	27.8428	27.9725	18	18	18	71.7	71.7	71.7	36.492
P16603	NADPH--cytochrome P450 reductase	NCP1	27.6127	27.3064	23	23	23	43.7	43.7	43.7	76.771
P16622	Ferrochelatase, mitochondrial	HEM15	27.4079	26.7284	18	18	18	49.9	49.9	49.9	44.596
P16649	General transcriptional corepressor TUP1	TUP1	26.2569	25.9883	16	16	16	29.2	29.2	29.2	78.307
P16861	ATP-dependent 6-phosphofructokinase subunit alpha	PFK1	30.2666	29.3256	51	51	51	47.4	47.4	47.4	107.97
P16862	ATP-dependent 6-phosphofructokinase subunit beta	PFK2	30.5618	29.7875	42	42	42	56.2	56.2	56.2	104.62
P16892	Mitogen-activated protein kinase FUS3	FUS3	24.7628	23.8969	6	5	5	17.3	15	15	40.772
P17076	60S ribosomal protein L8-A	RPL8A	29.2878	29.5467	34	8	8	80.9	19.1	19.1	28.124
P17106	Centromere-binding protein 1	CBF1	22.875	23.7208	9	9	9	41.9	41.9	41.9	39.387
P17157	Cyclin-dependent protein kinase PHO85	PHO85	25.2529	25.4101	8	6	6	24.3	18	18	34.906
P17255	V-type proton ATPase catalytic subunit A;Endonuclease PI-SceI	VMA1	32.1257	31.7276	74	74	74	62.8	62.8	62.8	118.64
P17423	Homoserine kinase	THR1	28.0483	27.2063	14	14	14	55.2	55.2	55.2	38.712
P17442	Phosphate system positive regulatory protein PHO81	PHO81	24.9938	24.8722	19	19	19	16.1	16.1	16.1	134.03
P17536	Tropomyosin-1	TPM1	23.9355	24.7776	18	18	18	74.9	74.9	74.9	23.54
P17555	Adenylyl cyclase-associated protein	SRV2	28.0871	28.0076	25	25	25	53.2	53.2	53.2	57.521
P17558	37S ribosomal protein PET123, mitochondrial	PET123	25.4408	25.4755	11	11	11	43.1	43.1	43.1	35.998
P17649	4-aminobutyrate aminotransferase	UGA1	27.7916	26.5545	19	19	19	43.5	43.5	43.5	52.946
P17709	Glucokinase-1	GLK1	30.0398	30.1918	34	34	32	65.6	65.6	61.4	55.377
P17883	Superkiller protein 3	SKI3	24.1426	23.7021	14	14	14	10.8	10.8	10.8	163.72
P17967	Protein disulfide-isomerase	PDI1	28.5607	28.9635	32	32	32	55.9	55.9	55.9	58.226
P18239	ADP,ATP carrier protein 2	PET9	30.286	31.4091	34	34	26	61.9	61.9	50.3	34.426
P18480	SWI/SNF chromatin-remodeling complex subunit SNF5	SNF5	22.2526	23.3054	7	7	7	13.4	13.4	13.4	102.54
P18496	Mitochondrial ATPase complex subunit ATP10	ATP10	24.6764	25.3045	12	12	12	43.7	43.7	43.7	32.094
P18544	Acetylornithine aminotransferase, mitochondrial	ARG8	25.4814	25.2661	14	14	14	42.3	42.3	42.3	46.681
P18562	Uracil phosphoribosyltransferase	FUR1	28.1296	27.6636	9	9	9	45.8	45.8	45.8	24.594
P18759	Vesicular-fusion protein SEC18	SEC18	28.1539	27.8661	27	27	27	36.5	36.5	36.5	84.055
P18851	Guanine nucleotide-binding protein subunit beta	STE4	26.3897	25.7376	9	9	9	28.1	28.1	28.1	46.581
P18899	Stress protein DDR48	DDR48	24.3997	24.1119	16	16	16	41.4	41.4	41.4	46.233
P18900	Hexaprenyl pyrophosphate synthase, mitochondrial	COQ1	24.6305	25.2826	7	7	7	18	18	18	52.559
P18961	Serine/threonine-protein kinase YPK2/YKR2	YPK2	26.1219	24.3205	10	7	7	19.6	15.1	15.1	76.663
P18963	Inhibitory regulator protein IRA1	IRA1	23.0394	22.7629	9	9	9	3.2	3.2	3.2	350.98
P19073	Cell division control protein 42	CDC42	26.1806	25.8802	4	4	4	26.2	26.2	26.2	21.322
P19097	Fatty acid synthase subunit alpha;Acyl carrier;3-oxoacyl-[acyl-carrier-protein] reductase;3-oxoacyl-[acyl-carrier-protein] synthase	FAS2	32.2646	31.6037	120	120	120	64.5	64.5	64.5	206.94
P19262	Dihydrolipoyllysine-residue succinyltransferase component of 2-oxoglutarate dehydrogenase complex, mitochondrial	KGD2	29.1857	30.1562	24	24	24	51.2	51.2	51.2	50.43
P19358	S-adenosylmethionine synthase 2	SAM2	31.5235	30.9734	30	30	13	60.9	60.9	32	42.255
P19414	Aconitate hydratase, mitochondrial	ACO1	28.9594	29.6903	46	46	44	45.8	45.8	44.9	85.367
P19454	Casein kinase II subunit alpha	CKA2	26.3186	26.0978	11	11	11	25.1	25.1	25.1	39.403
P19524	Myosin-2	MYO2	26.161	25.9051	30	30	27	21.7	21.7	19.6	180.68
P19658	Exocyst complex component EXO70	EXO70	23.7674	23.3857	8	8	8	14.6	14.6	14.6	71.293
P19659	Mediator of RNA polymerase II transcription subunit 15	GAL11	24.3415	24.7307	12	12	12	13.2	13.2	13.2	120.31
P19812	E3 ubiquitin-protein ligase UBR1	UBR1	24.5559	24.0622	8	8	8	5.5	5.5	5.5	224.84
P19882	Heat shock protein 60, mitochondrial	HSP60	30.7467	30.8042	55	55	55	78.8	78.8	78.8	60.751
P20051	Dihydroorotase	URA4	24.5155	24.9447	8	8	8	31.3	31.3	31.3	40.313
P20081	FK506-binding protein 1	FPR1	28.0557	29.0823	9	9	9	66.7	66.7	66.7	12.158
P20084	54S ribosomal protein L33, mitochondrial	MRPL33	25.4678	26.378	6	6	6	53.5	53.5	53.5	9.5311
P20107	Zinc/cadmium resistance protein	ZRC1	23.5849	22.51	2	2	2	10.4	10.4	10.4	48.344
P20424	Signal recognition particle subunit SRP54	SRP54	26.1305	26.4088	15	15	15	36.2	36.2	36.2	59.624
P20436	DNA-directed RNA polymerases I, II, and III subunit RPABC3	RPB8	22.4842	23.7003	3	3	3	17.1	17.1	17.1	16.511
P20447	ATP-dependent RNA helicase DBP3	DBP3	26.2982	25.9576	15	15	15	28.5	28.5	28.5	58.826
P20449	ATP-dependent RNA helicase DBP5	DBP5	26.8047	27.14	23	23	23	48.1	48.1	48.1	53.873
P20459	Eukaryotic translation initiation factor 2 subunit alpha	SUI2	28.1369	28.4601	13	13	13	41.8	41.8	41.8	34.717
P20485	Choline kinase	CKI1	26.4764	26.4441	16	16	16	29.9	29.9	29.9	66.316
P20604	Serine/threonine-protein phosphatase PP1-1	SIT4	23.3867	23.9776	8	8	8	24.8	24.8	24.8	35.537
P20606	Small COPII coat GTPase SAR1	SAR1	28.1929	28.6926	8	8	8	54.2	54.2	54.2	21.45
P20676	Nucleoporin NUP1	NUP1	24.6108	24.1318	21	21	21	26.4	26.4	26.4	113.58
P20967	2-oxoglutarate dehydrogenase, mitochondrial	KGD1	28.2481	29.0856	42	42	42	43.3	43.3	43.3	114.41
P21147	Acyl-CoA desaturase 1	OLE1	27.8058	26.7231	9	9	9	24.3	24.3	24.3	58.402
P21182	S-adenosylmethionine decarboxylase proenzyme;S-adenosylmethionine decarboxylase alpha chain;S-adenosylmethionine decarboxylase beta chain	SPE2	22.3888	22.6656	5	5	5	12.9	12.9	12.9	46.232
P21242	Probable proteasome subunit alpha type-7	PRE10	25.7295	26.3052	8	8	8	28.1	28.1	28.1	31.536
P21243	Proteasome subunit alpha type-1	SCL1	27.3939	27.94	22	22	22	79.8	79.8	79.8	28.001
P21264	Phosphoribosylaminoimidazole carboxylase	ADE2	28.5384	28.7029	29	29	29	56.7	56.7	56.7	62.339
P21304	Periodic tryptophan protein 1	PWP1	26.0095	26.5068	14	14	14	24.1	24.1	24.1	63.803
P21375	Fumarate reductase 2	OSM1	24.4319	24.5086	15	15	15	33.1	33.1	33.1	55.064
P21524	Ribonucleoside-diphosphate reductase large chain 1	RNR1	26.3185	23.7868	17	17	10	24.3	24.3	13.1	99.56
P21538	DNA-binding protein REB1	REB1	23.5442	23.3938	11	11	11	14.7	14.7	14.7	91.873
P21560	Protein CBP3, mitochondrial	CBP3	25.3132	26.1999	9	9	9	26	26	26	39.083
P21576	Vacuolar protein sorting-associated protein 1	VPS1	29.4275	29.0383	31	31	31	50	50	50	78.736
P21734	Ubiquitin-conjugating enzyme E2 1	UBC1	27.0643	27.0041	7	7	7	37.7	37.7	37.7	24.178
P21801	Succinate dehydrogenase [ubiquinone] iron-sulfur subunit, mitochondrial	SDH2	27.3694	28.814	15	15	15	49.2	49.2	49.2	30.231
P21827	Guanine nucleotide exchange factor SRM1	SRM1	25.9006	25.6688	15	15	15	35.7	35.7	35.7	53.013
P21954	Isocitrate dehydrogenase [NADP], mitochondrial	IDP1	27.7927	27.7541	30	30	25	69.6	69.6	61.9	48.19
P21957	Transcriptional repressor OPI1	OPI1	23.8409	22.2173	7	7	7	20.8	20.8	20.8	46.064
P21965	Protein kinase MCK1	MCK1	24.715	25.267	12	12	12	32.8	32.8	32.8	43.135
P22023	Killer toxin-resistance protein 5	KRE5	24.8246	24.9298	15	15	15	10.8	10.8	10.8	156.48
P22137	Clathrin heavy chain	CHC1	28.7333	28.8569	59	59	59	38.2	38.2	38.2	187.23
P22138	DNA-directed RNA polymerase I subunit RPA135	RPA135	27.0861	26.7572	20	20	20	15.8	15.8	15.8	135.74
P22141	Proteasome subunit beta type-4	PRE1	25.312	23.8386	7	7	7	34.8	34.8	34.8	22.516
P22146	1,3-beta-glucanosyltransferase GAS1	GAS1	30.1589	29.7049	13	13	13	19.3	19.3	19.3	59.582
P22147	5-3 exoribonuclease 1	XRN1	27.1856	26.7893	23	23	23	15.4	15.4	15.4	175.46
P22202	Heat shock protein SSA4	SSA4	27.4109	26.9506	47	26	19	63.7	43.3	33	69.65
P22203	V-type proton ATPase subunit E	VMA4	29.8724	29.6829	22	22	22	63.9	63.9	63.9	26.471
P22211	Nitrogen permease reactivator protein	NPR1	22.5376	22.4471	6	6	6	10.9	10.9	10.9	85.989
P22213	Protein SLY1	SLY1	24.9052	24.7803	14	14	14	27.9	27.9	27.9	74.678
P22217	Thioredoxin-1	TRX1	25.4463	26.1069	8	6	6	72.8	65	65	11.235
P22276	DNA-directed RNA polymerase III subunit RPC2	RET1	24.5757	24.0713	13	13	13	13	13	13	129.46
P22336	Replication factor A protein 1	RFA1	24.9548	24.7974	15	15	15	23.3	23.3	23.3	70.347
P22353	54S ribosomal protein L8, mitochondrial	MRPL8	23.4221	23.539	7	7	7	35.7	35.7	35.7	26.945
P22515	Ubiquitin-activating enzyme E1 1	UBA1	29.7442	29.4974	39	39	39	45	45	45	114.26
P22517	Calcium/calmodulin-dependent protein kinase II	CMK2	26.1928	25.7379	13	13	13	32.7	32.7	32.7	50.447
P22768	Argininosuccinate synthase	ARG1	28.0333	27.7383	20	20	20	43.3	43.3	43.3	46.927
P22803	Thioredoxin-2	TRX2	28.1729	29.4051	9	9	7	79.8	79.8	72.1	11.204
P22855	Alpha-mannosidase	AMS1	27.4838	27.4949	41	41	41	38.2	38.2	38.2	124.5
P23180	Probable oxidoreductase AIM17	AIM17	27.5479	26.8664	13	13	13	28.2	28.2	28.2	53.134
P23201	Protein SPA2	SPA2	24.3332	24.1562	19	19	19	18.7	18.7	18.7	163.14
P23202	Transcriptional regulator URE2	URE2	21.662	23.6884	3	3	3	7.6	7.6	7.6	40.27
P23248	40S ribosomal protein S1-B	RPS1B	29.4166	29.3016	30	30	12	65.1	65.1	32.5	28.812
P23254	Transketolase 1	TKL1	30.1289	30.0784	40	40	40	56.9	56.9	56.9	73.805
P23287	Serine/threonine-protein phosphatase 2B catalytic subunit A1	CNA1	26.043	25.3898	12	12	12	24.2	24.2	24.2	63.001
P23291	Casein kinase I homolog 1	YCK1	25.4427	25.4885	9	8	8	29.2	27.3	27.3	61.714
P23292	Casein kinase I homolog 2	YCK2	24.7506	24.7555	10	10	9	23.8	23.8	22	62.078
P23293	Serine/threonine-protein kinase BUR1	SGV1	23.5104	24.5702	12	12	11	19.6	19.6	18.4	74.238
P23301	Eukaryotic translation initiation factor 5A-1	HYP2	27.2716	28.0032	10	10	6	58.6	58.6	41.4	17.114
P23337	Glycogen [starch] synthase isoform 1	GSY1	26.8335	26.1675	19	13	13	24.3	19.4	19.4	80.509
P23493	Mitochondrial biogenesis regulation protein 1	MBR1	23.1039	22.941	14	14	14	48.1	48.1	48.1	36.934
P23542	Aspartate aminotransferase, cytoplasmic	AAT2	30.0359	30.4025	24	24	24	59.6	59.6	59.6	46.057
P23594	Serine/threonine-protein phosphatase PP2A-1 catalytic subunit	PPH21	25.3159	25.6432	8	8	2	27.9	27.9	9.8	41.937
P23615	Transcription elongation factor SPT6	SPT6	25.3343	25.4534	21	21	21	15.2	15.2	15.2	168.29
P23638	Proteasome subunit alpha type-3	PRE9	25.6919	25.9968	12	12	12	46.9	46.9	46.9	28.714
P23639	Proteasome subunit alpha type-2	PRE8	26.5092	26.6453	13	13	13	46.8	46.8	46.8	27.162
P23644	Mitochondrial import receptor subunit TOM40	TOM40	26.3446	26.7908	18	18	18	79.3	79.3	79.3	42.038
P23724	Proteasome subunit beta type-6	PRE7	26.1917	27.1181	13	13	13	58.1	58.1	58.1	26.871
P24276	Protein SSD1	SSD1	27.6101	27.4701	28	28	28	23.4	23.4	23.4	139.95
P24279	DNA replication licensing factor MCM3	MCM3	26.077	25.6384	21	21	21	26.3	26.3	26.3	107.52
P24280	SEC14 cytosolic factor	SEC14	26.7516	25.9788	15	15	14	54.6	54.6	54.6	34.9
P24384	Pre-mRNA-splicing factor ATP-dependent RNA helicase PRP22	PRP22	23.1477	22.5549	6	6	6	5	5	5	130.01
P24583	Protein kinase C-like 1	PKC1	23.4639	23.3656	15	15	15	12.3	12.3	12.3	131.48
P24783	ATP-dependent RNA helicase DBP2	DBP2	26.6477	26.1216	16	15	15	31.5	29.5	29.5	60.999
P24784	ATP-dependent RNA helicase DBP1	DBP1	27.6113	28.0808	24	20	20	41.5	36.8	36.8	67.916
P25037	Ubiquitin carboxyl-terminal hydrolase 1	UBP1	25.7296	25.3324	11	11	11	18.4	18.4	18.4	92.768
P25038	Translation initiation factor IF-2, mitochondrial	IFM1	23.2158	23.3203	7	7	7	9.9	9.9	9.9	75.656
P25039	Elongation factor G, mitochondrial	MEF1	24.3852	24.6574	15	15	15	23.9	23.9	23.9	84.573
P25043	Proteasome subunit beta type-2	PUP1	25.3167	25.1485	7	7	7	26.1	26.1	26.1	28.268
P25044	Tyrosine-protein phosphatase 1	PTP1	24.6157	24.0806	7	7	7	26.6	26.6	26.6	38.868
P25045	Serine palmitoyltransferase 1	LCB1	25.5321	25.7208	9	9	9	21	21	21	62.206
P25087	Sterol 24-C-methyltransferase	ERG6	28.3773	28.056	21	21	21	54.6	54.6	54.6	43.43
P25293	Nucleosome assembly protein	NAP1	26.1093	26.3279	10	10	10	31.9	31.9	31.9	47.884
P25294	Protein SIS1	SIS1	28.7397	28.8112	25	25	25	60.2	60.2	60.2	37.59
P25298	mRNA 3-end-processing protein RNA14	RNA14	24.9356	24.2662	11	11	11	13.4	13.4	13.4	79.959
P25302	Regulatory protein SWI4	SWI4	23.1941	23.6235	7	7	7	9.3	9.3	9.3	123.8
P25332	Probable ribokinase	RBK1	25.3333	23.649	8	8	8	21	21	21	36.924
P25340	Delta(24(24(1)))-sterol reductase	ERG4	26.4493	25.7998	8	8	8	11.4	11.4	11.4	56.039
P25342	Cell division control protein 10	CDC10	25.2409	25.2124	7	7	7	28.3	28.3	28.3	37.024
P25343	Reduced viability upon starvation protein 161	RVS161	25.0441	25.1193	16	16	16	65.7	65.7	65.7	30.25
P25349	Flavoprotein-like protein YCP4	YCP4	26.3025	27.1266	11	11	10	47	47	44.1	26.35
P25358	Elongation of fatty acids protein 2	ELO2	24.3211	23.0657	3	3	3	9.5	9.5	9.5	40.002
P25359	Exosome complex component RRP43	RRP43	25.5148	25.5629	7	7	7	17.5	17.5	17.5	44.011
P25367	[PIN+] prion protein RNQ1	RNQ1	24.1929	25.2368	6	6	6	29.1	29.1	29.1	42.579
P25368	Ribosomal RNA-processing protein 7	RRP7	24.3305	23.5535	10	10	10	22.6	22.6	22.6	34.47
P25369	LAS seventeen-binding protein 5	LSB5	25.5462	25.9445	6	6	6	28	28	28	39.872
P25371	Probable ATP-dependent permease	ADP1	24.6959	23.011	4	4	4	3.8	3.8	3.8	117.23
P25372	Thioredoxin-3, mitochondrial	TRX3	26.0214	26.4497	6	6	6	48	48	48	14.432
P25374	Cysteine desulfurase, mitochondrial	NFS1	24.1824	25.7912	8	8	8	17.9	17.9	17.9	54.466
P25375	Saccharolysin	PRD1	27.2399	27.5366	23	23	23	29.2	29.2	29.2	81.933
P25379	Catabolic L-serine/threonine dehydratase;L-serine dehydratase;L-threonine dehydratase	CHA1	24.0265	24.5396	9	9	9	25	25	25	39.301
P25386	Intracellular protein transport protein USO1	USO1	22.7261	22.5711	16	16	16	9.1	9.1	9.1	206.45
P25443	40S ribosomal protein S2	RPS2	31.2585	31.0768	19	19	19	59.8	59.8	59.8	27.449
P25451	Proteasome subunit beta type-3	PUP3	26.1545	26.4695	6	6	6	28.8	28.8	28.8	22.605
P25491	Mitochondrial protein import protein MAS5	YDJ1	28.1896	28.2291	22	22	22	44.7	44.7	44.7	44.67
P25555	Single-strand telomeric DNA-binding protein GBP2	GBP2	22.6597	23.9342	8	8	8	23	23	23	48.728
P25567	RNA-binding protein SRO9	SRO9	27.4186	27.016	11	11	11	32.7	32.7	32.7	48.059
P25573	Mitochondrial inner membrane i-AAA protease supercomplex subunit MGR1	MGR1	22.9287	23.5382	11	11	11	28.5	28.5	28.5	47.156
P25586	KRR1 small subunit processome component	KRR1	25.7559	25.7389	13	13	13	28.2	28.2	28.2	37.159
P25605	Acetolactate synthase small subunit, mitochondrial	ILV6	28.0744	28.7766	13	13	13	51.8	51.8	51.8	33.986
P25623	Suppressor of yeast profilin deletion	SYP1	26.05	25.8091	25	25	25	37.4	37.4	37.4	96.136
P25632	Chromatin structure-remodeling complex protein RSC6	RSC6	24.4885	23.681	8	8	8	20.3	20.3	20.3	54.164
P25644	DNA topoisomerase 2-associated protein PAT1	PAT1	25.6055	25.9571	19	19	19	22.9	22.9	22.9	88.51
P25655	General negative regulator of transcription subunit 1	CDC39	24.8491	24.0782	18	18	18	10.3	10.3	10.3	240.28
P25694	Cell division control protein 48	CDC48	30.6929	30.6487	53	53	53	55	55	55	91.995
P25719	Peptidyl-prolyl cis-trans isomerase C, mitochondrial	CPR3	26.3556	27.1559	15	15	13	81.9	81.9	74.7	19.919
P25847	DNA mismatch repair protein MSH2	MSH2	23.2631	21.9797	8	8	8	10.4	10.4	10.4	108.88
P26263	Pyruvate decarboxylase isozyme 3	PDC6	25.0613	27.419	24	15	15	52	31.1	31.1	61.58
P26321	60S ribosomal protein L5	RPL5	27.2373	27.0014	21	21	21	69.4	69.4	69.4	33.714
P26637	Leucine--tRNA ligase, cytoplasmic	CDC60	29.2654	29.0906	49	49	48	47.5	47.5	46.8	124.14
P26754	Replication factor A protein 2	RFA2	25.7375	25.8496	8	8	8	44.3	44.3	44.3	29.936
P26783	40S ribosomal protein S5	RPS5	31.1471	31.0999	22	22	22	64.9	64.9	64.9	25.038
P26784	60S ribosomal protein L16-A	RPL16A	27.431	27.7323	20	10	10	56.3	32.2	32.2	22.201
P26785	60S ribosomal protein L16-B	RPL16B	32.3015	32.1162	23	23	13	61.6	61.6	37.4	22.249
P26786	40S ribosomal protein S7-A	RPS7A	27.7515	27.2186	21	10	10	84.2	47.9	47.9	21.622
P27351	AP-2 complex subunit beta	APL1	23.5019	24.4159	9	9	9	11.9	11.9	11.9	80.452
P27466	Calcium/calmodulin-dependent protein kinase I	CMK1	25.3831	25.9005	14	14	14	31.6	31.6	31.6	50.296
P27472	Glycogen [starch] synthase isoform 2	GSY2	29.2241	28.6423	23	23	17	25.1	25.1	20.1	80.078
P27476	Nuclear localization sequence-binding protein	NSR1	25.5164	25.3236	18	18	18	41.5	41.5	41.5	44.535
P27614	Carboxypeptidase S	CPS1	27.5416	27.4729	13	13	13	23.8	23.8	23.8	64.596
P27616	Phosphoribosylaminoimidazole-succinocarboxamide synthase	ADE1	25.4599	26.3921	23	23	23	73.5	73.5	73.5	34.603
P27692	Transcription elongation factor SPT5	SPT5	26.2687	26.4881	27	27	27	29.4	29.4	29.4	115.65
P27809	Glycolipid 2-alpha-mannosyltransferase	KRE2	26.2708	25.2852	11	11	11	36.2	36.2	36.2	51.386
P27810	Alpha-1,2 mannosyltransferase KTR1	KTR1	27.0826	26.3281	6	6	6	14	14	14	46.022
P27929	37S ribosomal protein NAM9, mitochondrial	NAM9	23.0646	22.795	12	12	12	22.6	22.6	22.6	56.355
P28003	SWIRM domain-containing protein FUN19	FUN19	25.2193	25.206	9	9	8	22.3	22.3	19.9	47.068
P28006	Serine/threonine-protein phosphatase 1 regulatory subunit GAC1	GAC1	23.088	24.1187	8	8	8	13.1	13.1	13.1	88.532
P28272	Dihydroorotate dehydrogenase (fumarate)	URA1	27.9353	26.5636	13	13	13	52.5	52.5	52.5	34.801
P28273	5-oxoprolinase	OXP1	26.5954	26.5284	24	24	24	23.5	23.5	23.5	140.43
P28274	CTP synthase 1	URA7	27.593	27.0753	22	22	20	42.8	42.8	40.4	64.71
P28319	Cell wall protein CWP1	CWP1	25.0488	25.271	8	8	8	43.1	43.1	43.1	24.268
P28625	Protein YIM1	YIM1	23.2482	22.3739	6	6	6	23	23	23	41.637
P28707	Co-chaperone protein SBA1	SBA1	29.2231	29.4771	5	5	5	18.5	18.5	18.5	24.081
P28777	Chorismate synthase	ARO2	27.6082	27.7204	18	18	18	63.3	63.3	63.3	40.838
P28817	3-hydroxyisobutyryl-CoA hydrolase, mitochondrial	EHD3	26.9658	27.2957	11	11	11	23.6	23.6	23.6	56.288
P28834	Isocitrate dehydrogenase [NAD] subunit 1, mitochondrial	IDH1	25.6469	26.9495	16	16	16	54.7	54.7	54.7	39.324
P29295	Casein kinase I homolog HRR25	HRR25	25.0508	24.9636	9	9	8	27.5	27.5	25.7	57.339
P29311	Protein BMH1	BMH1	29.6658	29.8292	22	22	6	84.3	84.3	36.3	30.091
P29366	Bud emergence protein 1	BEM1	24.9236	24.7954	11	11	11	21.4	21.4	21.4	61.605
P29453	60S ribosomal protein L8-B	RPL8B	32.4785	32.7473	37	37	11	81.6	81.6	24.2	28.111
P29468	Poly(A) polymerase	PAP1	23.7392	23.1573	12	12	12	23.1	23.1	23.1	64.551
P29469	DNA replication licensing factor MCM2	MCM2	25.8875	25.7329	15	15	15	20.7	20.7	20.7	98.778
P29496	Minichromosome maintenance protein 5	MCM5	26.4954	25.8854	19	19	19	29.3	29.3	29.3	86.41
P29509	Thioredoxin reductase 1	TRR1	28.0944	27.3919	18	18	16	70.2	70.2	56.1	34.238
P29547	Elongation factor 1-gamma 1	CAM1	29.5371	29.5657	24	22	22	49.6	47.2	47.2	47.087
P29704	Squalene synthase	ERG9	28.1332	27.0989	11	11	11	21.2	21.2	21.2	51.719
P29952	Mannose-6-phosphate isomerase	PMI40	27.3659	26.6369	21	21	21	45.7	45.7	45.7	48.188
P30402	Orotate phosphoribosyltransferase 2	URA10	26.2119	26.4681	15	15	13	64.3	64.3	55.1	24.81
P30605	Myo-inositol transporter 1	ITR1	25.6864	24.233	11	11	10	18.7	18.7	17.5	63.569
P30624	Long-chain-fatty-acid--CoA ligase 1	FAA1	30.3745	30.1535	37	37	36	56.3	56.3	55	77.865
P30656	Proteasome subunit beta type-5	PRE2	26.4187	26.5489	12	12	12	54.4	54.4	54.4	31.636
P30665	DNA replication licensing factor MCM4	MCM4	26.0532	26.2783	16	16	15	19.8	19.8	19.1	105
P30771	ATP-dependent helicase NAM7	NAM7	24.0435	25.3806	9	9	9	8.7	8.7	8.7	109.43
P30822	Exportin-1	CRM1	26.4256	25.8814	16	16	16	20.3	20.3	20.3	124.1
P30902	ATP synthase subunit d, mitochondrial	ATP7	29.4872	30.3808	19	19	19	82.2	82.2	82.2	19.809
P31116	Homoserine dehydrogenase	HOM6	29.3452	29.3413	24	24	24	75.5	75.5	75.5	38.502
P31373	Cystathionine gamma-lyase	CYS3	28.6727	28.2166	21	21	21	64.2	64.2	64.2	42.542
P31380	ATP-dependent helicase FUN30	FUN30	24.5174	24.6963	14	14	14	12.2	12.2	12.2	128.51
P31382	Dolichyl-phosphate-mannose--protein mannosyltransferase 2	PMT2	26.4849	25.1626	12	12	11	19.4	19.4	18.4	86.869
P31383	Protein phosphatase PP2A regulatory subunit A	TPD3	26.7086	26.9887	13	13	13	24.3	24.3	24.3	70.907
P31412	V-type proton ATPase subunit C	VMA5	27.1884	26.9596	24	24	24	54.8	54.8	54.8	44.188
P31539	Heat shock protein 104	HSP104	31.004	31.2141	65	65	65	61.1	61.1	61.1	102.03
P31688	Trehalose-phosphatase	TPS2	29.0139	28.7314	33	33	33	37.4	37.4	37.4	102.98
P32048	Lysine--tRNA ligase, mitochondrial	MSK1	23.218	24.0504	9	9	9	16.8	16.8	16.8	66.127
P32074	Coatomer subunit gamma	SEC21	28.1907	27.888	30	30	30	38.5	38.5	38.5	104.83
P32178	Chorismate mutase	ARO7	27.9613	27.6938	13	13	13	48.8	48.8	48.8	29.747
P32179	3(2),5-bisphosphate nucleotidase	MET22	22.1892	24.2484	11	11	11	31.9	31.9	31.9	39.149
P32259	Mediator of RNA polymerase II transcription subunit 16	SIN4	24.3955	23.9657	5	5	5	5.9	5.9	5.9	111.3
P32263	Pyrroline-5-carboxylate reductase	PRO3	27.9723	27.6943	13	13	13	53.1	53.1	53.1	30.131
P32264	Glutamate 5-kinase	PRO1	24.7078	24.547	11	11	11	29.7	29.7	29.7	47.162
P32266	Dynamin-like GTPase MGM1, mitochondrial;Dynamin-like GTPase MGM1 large isoform;Dynamin-like GTPase MGM1 small isoform	MGM1	23.7148	23.7984	14	14	14	18	18	18	99.177
P32288	Glutamine synthetase	GLN1	28.3479	26.5366	11	11	11	30	30	30	41.766
P32317	Protein AFG1	AFG1	24.0845	24.8767	10	10	10	22.8	22.8	22.8	58.264
P32318	Thiamine thiazole synthase	THI4	30.15	30.074	15	15	15	48.2	48.2	48.2	34.991
P32319	Vacuolar protein sorting/targeting protein VPS10	PEP1	27.4068	26.9898	25	25	23	16.5	16.5	15.4	177.78
P32324	Elongation factor 2	EFT1	32.7005	32.5169	63	63	63	66.9	66.9	66.9	93.288
P32327	Pyruvate carboxylase 2	PYC2	26.0676	26.1384	39	12	12	36.3	12.7	12.7	130.17
P32331	Carrier protein YMC1, mitochondrial	YMC1	26.4198	26.8594	13	13	13	45.3	45.3	45.3	33.375
P32332	Mitochondrial oxaloacetate transport protein	OAC1	24.1516	24.525	7	7	7	24.1	24.1	24.1	35.153
P32333	TATA-binding protein-associated factor MOT1	MOT1	22.8113	22.9059	13	13	13	7.9	7.9	7.9	209.97
P32335	Protein MSS51, mitochondrial	MSS51	26.345	26.1143	13	13	13	28.4	28.4	28.4	50.88
P32337	Importin subunit beta-3	PSE1	27.1278	27.0893	11	11	11	14	14	14	121.03
P32353	C-5 sterol desaturase	ERG3	26.2928	26.4755	2	2	2	4.4	4.4	4.4	42.73
P32356	Neutral trehalase	NTH1	25.8813	26.1422	26	26	23	34.4	34.4	29.8	85.878
P32366	V-type proton ATPase subunit d	VMA6	26.4719	26.2184	7	7	7	22.9	22.9	22.9	39.79
P32368	Phosphoinositide phosphatase SAC1	SAC1	27.1595	26.1498	21	21	21	41.1	41.1	41.1	71.124
P32377	Diphosphomevalonate decarboxylase	MVD1	26.8385	27.148	16	16	16	54.8	54.8	54.8	44.115
P32379	Proteasome subunit alpha type-5	PUP2	29.2662	29.4422	15	15	15	70.8	70.8	70.8	28.617
P32380	Spindle pole body component 110	SPC110	23.0078	22.8522	7	7	7	7.8	7.8	7.8	111.78
P32381	Actin-related protein 2	ARP2	26.5232	26.7507	17	17	17	40.7	40.7	40.7	44.073
P32386	ATP-dependent bile acid permease	YBT1	25.0874	25.1217	16	16	15	10.6	10.6	10.1	189.16
P32387	54S ribosomal protein L41, mitochondrial	MRP20	22.1249	26.6115	7	7	7	33.1	33.1	33.1	30.566
P32419	Malate dehydrogenase, peroxisomal	MDH3	28.8117	29.2336	18	18	18	60.9	60.9	60.9	37.186
P32445	Single-stranded DNA-binding protein RIM1, mitochondrial	RIM1	26.5895	27.6078	4	4	4	34.8	34.8	34.8	15.386
P32447	Histone chaperone ASF1	ASF1	23.1946	24.76	8	8	8	26.2	26.2	26.2	31.603
P32449	Phospho-2-dehydro-3-deoxyheptonate aldolase, tyrosine-inhibited	ARO4	27.4137	27.2124	16	14	14	51.6	47.6	47.6	39.749
P32451	Biotin synthase, mitochondrial	BIO2	27.3713	26.656	17	17	17	40	40	40	41.884
P32453	Protein ATP11, mitochondrial	ATP11	23.707	24.1608	9	9	9	28.6	28.6	28.6	36.851
P32454	Aminopeptidase 2, mitochondrial	APE2	28.7275	28.6875	49	49	47	52.8	52.8	50.8	107.75
P32457	Cell division control protein 3	CDC3	27.0988	26.657	16	16	16	31.2	31.2	31.2	60.054
P32458	Cell division control protein 11	CDC11	24.9304	23.2501	5	5	5	14.7	14.7	14.7	47.648
P32461	Diphthamide biosynthesis protein 2	DPH2	24.7574	23.2643	2	2	2	4.5	4.5	4.5	59.775
P32468	Cell division control protein 12	CDC12	28.3664	28.6206	16	16	16	35.6	35.6	35.6	46.667
P32469	Diphthine synthase	DPH5	26.0069	25.2125	3	3	3	7.3	7.3	7.3	33.847
P32471	Elongation factor 1-beta	EFB1	29.9651	30.0303	17	17	17	76.2	76.2	76.2	22.627
P32473	Pyruvate dehydrogenase E1 component subunit beta, mitochondrial	PDB1	27.9325	28.3514	15	15	15	51.1	51.1	51.1	40.053
P32474	Protein disulfide-isomerase EUG1	EUG1	23.843	23.806	6	6	6	13.7	13.7	13.7	58.981
P32476	Squalene monooxygenase	ERG1	28.0872	27.415	10	10	10	19.4	19.4	19.4	55.125
P32477	Glutamate--cysteine ligase	GSH1	26.6799	26.2986	14	14	14	21.2	21.2	21.2	78.253
P32478;P46999	Cell wall mannoprotein HSP150	HSP150	32.0674	31.7973	8	8	4	26.2	26.2	24.2	41.059
P32481	Eukaryotic translation initiation factor 2 subunit gamma	GCD11	28.5184	28.3437	27	27	27	55.6	55.6	55.6	57.865
P32485;P41808	Mitogen-activated protein kinase HOG1	HOG1	27.1559	26.7697	13	13	12	39.8	39.8	37.9	48.858
P32491;P32490	MAP kinase kinase MKK2/SSP33	MKK2	22.8826	23.8418	5	5	5	10.9	10.9	10.9	56.757
P32492	Myosin-4	MYO4	25.0894	23.6944	12	9	9	10.3	8.2	8.2	169.34
P32495	H/ACA ribonucleoprotein complex subunit 2	NHP2	28.7842	28.6113	5	5	5	23.7	23.7	23.7	17.122
P32496	26S proteasome regulatory subunit RPN12	RPN12	26.682	27.2007	10	10	10	35.4	35.4	35.4	31.919
P32497	Eukaryotic translation initiation factor 3 subunit C	NIP1	26.9857	27.0069	22	22	22	29.9	29.9	29.9	93.203
P32499	Nucleoporin NUP2	NUP2	27.7725	27.4205	30	30	30	49	49	49	77.88
P32501	Translation initiation factor eIF-2B subunit epsilon	GCD6	26.4326	25.7512	11	11	11	16.3	16.3	16.3	81.16
P32505	Nuclear polyadenylated RNA-binding protein NAB2	NAB2	25.7982	24.9247	8	8	8	15	15	15	58.32
P32521	Actin cytoskeleton-regulatory complex protein PAN1	PAN1	26.6719	26.8887	27	27	27	23.2	23.2	23.2	160.27
P32523	Pre-mRNA-processing factor 19	PRP19	23.3544	21.7821	6	6	6	11.5	11.5	11.5	56.569
P32525	Protein ECM25	ECM25	24.3283	24.2149	9	9	9	17.7	17.7	17.7	68.463
P32527	Zuotin	ZUO1	29.4613	29.3241	25	25	25	55.7	55.7	55.7	49.019
P32558	FACT complex subunit SPT16	SPT16	27.5877	27.6531	25	25	25	27	27	27	118.63
P32561	Histone deacetylase RPD3	RPD3	24.2168	23.6785	10	10	10	30.5	30.5	30.5	48.904
P32563	V-type proton ATPase subunit a, vacuolar isoform	VPH1	25.4017	25.2163	14	14	14	18.6	18.6	18.6	95.528
P32565	26S proteasome regulatory subunit RPN2	RPN2	29.3008	29.4645	26	25	25	23.8	23.1	23.1	104.23
P32566	Cell wall assembly regulator SMI1	SMI1	23.74	23.8468	9	9	9	24.4	24.4	24.4	57.079
P32569	Mediator of RNA polymerase II transcription subunit 17	SRB4	24.6569	22.6031	5	5	5	8.7	8.7	8.7	78.475
P32579	Threonylcarbamoyl-AMP synthase	SUA5	22.0911	23.9999	4	4	4	8.5	8.5	8.5	46.538
P32582	Cystathionine beta-synthase	CYS4	31.6103	31.2884	42	42	42	74.2	74.2	74.2	56.021
P32588	Nuclear and cytoplasmic polyadenylated RNA-binding protein PUB1	PUB1	26.5337	25.6719	10	10	10	35.5	35.5	35.5	50.762
P32589	Heat shock protein homolog SSE1	SSE1	31.0615	31.3685	48	48	40	62.8	62.8	53.7	77.365
P32590	Heat shock protein homolog SSE2	SSE2	27.7848	28.1988	30	22	22	40.3	30	30	77.62
P32591	SWI/SNF complex subunit SWI3	SWI3	23.4015	25.7885	16	16	16	21.1	21.1	21.1	92.925
P32597	Nuclear protein STH1/NPS1	STH1	24.8974	24.4843	11	11	11	7.9	7.9	7.9	156.74
P32598	Serine/threonine-protein phosphatase PP1-2	GLC7	23.9259	23.7094	11	11	11	40.1	40.1	40.1	35.907
P32599	Fimbrin	SAC6	29.3652	29.4667	27	27	27	44.1	44.1	44.1	71.772
P32602	Alpha-soluble NSF attachment protein	SEC17	27.2536	27.5999	16	16	16	58.2	58.2	58.2	32.802
P32604	Fructose-2,6-bisphosphatase	FBP26	24.8792	25.0691	17	17	17	31	31	31	52.594
P32608	Retrograde regulation protein 2	RTG2	25.7275	25.2368	20	20	20	41.8	41.8	41.8	65.571
P32610	V-type proton ATPase subunit D	VMA8	28.8543	28.528	11	11	11	41	41	41	29.194
P32611	54S ribosomal protein RML2, mitochondrial	RML2	25.6248	26.3056	9	9	9	27	27	27	43.785
P32614	Fumarate reductase 1	FRD1	28.7423	28.6287	31	31	31	65.7	65.7	65.7	50.843
P32621	Guanosine-diphosphatase	GDA1	25.7375	24.7745	8	8	8	17.8	17.8	17.8	56.821
P32623	Probable glycosidase CRH2	UTR2	25.5765	24.6239	4	4	4	10.1	10.1	10.1	49.906
P32634	Negative regulator of sporulation PMD1	PMD1	25.2089	23.8684	6	6	6	5.1	5.1	5.1	195.38
P32642	Monothiol glutaredoxin-4	GRX4	22.5957	24.0467	5	5	4	26.2	26.2	23.4	27.493
P32643	Trans-aconitate 3-methyltransferase	TMT1	25.2518	24.9871	9	9	9	23.1	23.1	23.1	34.768
P32657	Chromo domain-containing protein 1	CHD1	25.0765	24.9584	13	13	13	10.3	10.3	10.3	168.24
P32660	Phospholipid-transporting ATPase DNF1	DNF1	24.4241	23.9267	14	14	9	8.4	8.4	6.2	177.8
P32769	Elongation factor 1 alpha-like protein	HBS1	23.9092	24.4555	10	10	10	21.6	21.6	21.6	68.729
P32770	Asparagine-rich protein	NRP1	22.67	22.4971	4	4	4	5.7	5.7	5.7	79.298
P32775	1,4-alpha-glucan-branching enzyme	GLC3	26.636	25.9755	22	22	22	30.4	30.4	30.4	81.115
P32776	RNA polymerase II transcription factor B subunit 1	TFB1	23.8278	22.9252	9	9	9	15.9	15.9	15.9	72.894
P32783	mRNA cap guanine-N7 methyltransferase	ABD1	23.7556	22.5582	9	9	9	23.6	23.6	23.6	50.34
P32785	Methionyl-tRNA formyltransferase, mitochondrial	FMT1	23.5954	22.2503	8	8	8	23.7	23.7	23.7	44.616
P32787	Mitochondrial genome maintenance protein MGM101	MGM101	24.3977	25.0999	10	10	10	35.3	35.3	35.3	30.09
P32790	Actin cytoskeleton-regulatory complex protein SLA1	SLA1	26.0941	26.7908	22	22	22	32.4	32.4	32.4	135.85
P32793	Protein YSC84	YSC84	23.5715	23.537	14	7	7	31.6	22.9	22.9	50.901
P32794	ATPase family gene 2 protein	AFG2	23.9017	23.5488	8	8	8	10.9	10.9	10.9	84.747
P32795	Mitochondrial inner membrane i-AAA protease supercomplex subunit YME1	YME1	25.7642	26.3189	19	19	19	35.3	35.3	35.3	81.771
P32796	Carnitine O-acetyltransferase, mitochondrial	CAT2	24.497	27.7716	23	23	23	35.4	35.4	35.4	77.241
P32799	Cytochrome c oxidase subunit 6A, mitochondrial	COX13	24.4435	22.298	4	4	4	30.2	30.2	30.2	15.021
P32803	Endosomal protein P24B	EMP24	25.3154	22.4365	5	5	5	25.1	25.1	25.1	23.332
P32829	Double-strand break repair protein MRE11	MRE11	23.3681	22.8269	5	5	5	7.8	7.8	7.8	77.65
P32831	Negative growth regulatory protein NGR1	NGR1	22.6437	24.4856	9	9	9	19.5	19.5	19.5	75.023
P32832	Chromatin structure-remodeling complex subunit RSC7	NPL6	24.8856	24.1168	10	10	10	26.4	26.4	26.4	49.65
P32835;P32836	GTP-binding nuclear protein GSP1/CNR1;GTP-binding nuclear protein GSP2/CNR2	GSP1;GSP2	30.1725	29.8523	11	11	11	37.9	37.9	37.9	24.81
P32843	Mitochondrial escape protein 2	YME2	25.4241	25.7531	20	20	20	26.9	26.9	26.9	96.687
P32857	Membrane protein PTM1	PTM1	25.5484	21.8974	4	4	4	5.7	5.7	5.7	60.018
P32860	NifU-like protein, mitochondrial	NFU1	25.0894	25.4253	10	10	10	44.1	44.1	44.1	29.174
P32861	UTP--glucose-1-phosphate uridylyltransferase	UGP1	30.4827	29.9759	30	30	30	60.5	60.5	60.5	55.987
P32864	Rab proteins geranylgeranyltransferase component A	MRS6	26.8088	26.6415	10	10	10	16.3	16.3	16.3	67.373
P32891	D-lactate dehydrogenase [cytochrome] 1, mitochondrial	DLD1	24.6352	25.6447	15	15	15	27.9	27.9	27.9	65.292
P32895	Ribose-phosphate pyrophosphokinase 1	PRS1	27.2717	27.419	12	12	12	26.9	26.9	26.9	47.047
P32898	Mitochondrial presequence protease	CYM1	24.6111	24.8644	24	24	24	24.7	24.7	24.7	112.18
P32904	54S ribosomal protein L6, mitochondrial	MRPL6	24.4452	24.9273	10	10	10	41.1	41.1	41.1	23.889
P32905;P46654	40S ribosomal protein S0-A;40S ribosomal protein S0-B	RPS0A;RPS0B	30.9781	30.7689	8	8	8	40.5	40.5	40.5	28.024
P32909	Protein SMY2	SMY2	25.048	25.2412	11	11	11	18.6	18.6	18.6	81.396
P32910	DNA-directed RNA polymerase III subunit RPC6	RPC34	23.4348	22.5904	4	4	4	13.6	13.6	13.6	36.135
P32915	Protein transport protein SEC61	SEC61	27.3198	27.0027	9	9	9	14.8	14.8	14.8	52.936
P32916	Signal recognition particle receptor subunit alpha homolog	SRP101	24.9049	25.6984	11	11	11	19.2	19.2	19.2	69.277
P32939	GTP-binding protein YPT7	YPT7	26.0705	26.3693	7	7	7	46.2	46.2	46.2	23.042
P33201	Ribosome assembly factor MRT4	MRT4	24.792	25.2416	7	7	7	33.5	33.5	33.5	27.058
P33202	Ubiquitin fusion degradation protein 4	UFD4	23.2067	22.3689	10	10	10	7.8	7.8	7.8	167.84
P33204	Actin-related protein 2/3 complex subunit 4	ARC19	23.8297	22.6191	3	3	3	21.1	21.1	21.1	19.916
P33297	26S protease regulatory subunit 6A	RPT5	27.8242	27.9839	15	15	15	42.4	42.4	42.4	48.255
P33298	26S protease regulatory subunit 6B homolog	RPT3	25.5827	24.6222	12	11	11	36	33.2	33.2	47.893
P33299	26S protease regulatory subunit 7 homolog	RPT1	26.5365	26.5431	21	21	21	47.5	47.5	47.5	51.982
P33307	Importin alpha re-exporter	CSE1	25.8562	22.9541	9	9	9	12.4	12.4	12.4	109.35
P33310	ATP-dependent permease MDL1, mitochondrial	MDL1	22.8847	23.9837	10	9	9	15.4	14.4	14.4	75.949
P33311	ATP-dependent permease MDL2, mitochondrial	MDL2	23.4073	24.5673	10	10	9	14.5	14.5	13.6	85.136
P33313	Hsp70/Hsp90 co-chaperone CNS1	CNS1	23.2471	22.6232	6	6	6	15.8	15.8	15.8	44.112
P33315	Transketolase 2	TKL2	26.6457	28.2904	17	17	17	27.6	27.6	27.6	75.028
P33317	Deoxyuridine 5-triphosphate nucleotidohydrolase	DUT1	24.3328	22.0799	2	2	2	18.4	18.4	18.4	15.307
P33322	H/ACA ribonucleoprotein complex subunit 4	CBF5	28.0944	27.9076	18	18	18	31.9	31.9	31.9	54.704
P33327	NAD-specific glutamate dehydrogenase	GDH2	24.0388	24.5502	24	24	24	24.4	24.4	24.4	124.33
P33330	Phosphoserine aminotransferase	SER1	27.7193	28.7971	19	19	19	42.8	42.8	42.8	43.415
P33332	Exocyst complex component SEC3	SEC3	22.915	22.7388	11	11	11	11	11	11	154.69
P33333	Probable 1-acyl-sn-glycerol-3-phosphate acyltransferase	SLC1	27.6636	27.9342	12	12	12	36.6	36.6	36.6	33.887
P33338	Protein SLA2	SLA2	26.7165	26.3716	22	22	22	30	30	30	108.91
P33399	La protein homolog	LHP1	24.7871	24.4821	10	10	10	30.2	30.2	30.2	32.104
P33401	Phosphoglucomutase 1	PGM1	26.2516	26.3504	17	12	12	28.8	23.5	23.5	63.111
P33416	Heat shock protein 78, mitochondrial	HSP78	27.8985	27.9727	37	37	37	51.3	51.3	51.3	91.335
P33441	THO complex subunit MFT1	MFT1	22.7114	22.4995	7	7	7	20.2	20.2	20.2	44.996
P33442	40S ribosomal protein S1-A	RPS1A	29.6906	29.3746	29	11	11	65.5	26.7	26.7	28.743
P33734	Imidazole glycerol phosphate synthase hisHF;Glutamine amidotransferase;Cyclase	HIS7	27.6758	27.3657	24	24	24	48.4	48.4	48.4	61.067
P33748	Zinc finger protein MSN2	MSN2	23.0342	23.1225	2	2	2	3.8	3.8	3.8	77.86
P33767	Dolichyl-diphosphooligosaccharide--protein glycosyltransferase subunit WBP1	WBP1	24.4051	23.9034	6	6	6	14.7	14.7	14.7	49.391
P33775	Dolichyl-phosphate-mannose--protein mannosyltransferase 1	PMT1	25.3562	24.5586	9	9	9	12.7	12.7	12.7	92.674
P33891	Protein transport protein TIP20	TIP20	23.6459	23.8876	11	11	11	18.4	18.4	18.4	81.165
P33892	Translational activator GCN1	GCN1	26.9084	26.2473	45	45	45	18.3	18.3	18.3	296.69
P34077	Nucleoporin NIC96	NIC96	25.1311	24.7015	13	13	13	15.1	15.1	15.1	96.173
P34111	Transcription factor tau 138 kDa subunit	TFC3	23.033	22.1816	5	5	5	4.5	4.5	4.5	132.11
P34160	Nuclear cap-binding protein complex subunit 1	STO1	26.8309	27.1727	12	12	12	11.4	11.4	11.4	100.02
P34163	Sterol esterase TGL1	TGL1	23.6918	23.1517	11	11	11	20.1	20.1	20.1	62.978
P34167	Eukaryotic translation initiation factor 4B	TIF3	28.5005	28.4721	24	24	24	58.3	58.3	58.3	48.521
P34216	EH domain-containing and endocytosis protein 1	EDE1	27.8075	27.8744	27	27	27	29.1	29.1	29.1	150.78
P34217	RNA-binding protein PIN4	PIN4	26.151	25.5448	12	12	12	24.1	24.1	24.1	73.775
P34221	Protein phosphatase 2C homolog 3	PTC3	25.533	25.765	9	7	7	23.1	19.4	19.4	51.331
P34222	Peptidyl-tRNA hydrolase 2	PTH2	26.3242	26.6425	9	9	9	46.2	46.2	46.2	22.435
P34223	UBX domain-containing protein 1	SHP1	26.2713	26.6527	16	16	16	47.5	47.5	47.5	46.987
P34227	Mitochondrial peroxiredoxin PRX1	PRX1	26.5955	27.3243	16	16	16	55.2	55.2	55.2	29.495
P34237	Protein CASP	COY1	25.865	25.4973	19	19	19	31.1	31.1	31.1	77.513
P34250	Eisosome protein SEG2	SEG2	24.3167	23.9198	18	18	18	17	17	17	125.59
P34730	Protein BMH2	BMH2	26.0756	27.6868	20	4	4	64.8	15	15	31.061
P34760	Peroxiredoxin TSA1	TSA1	29.4419	29.3421	19	19	17	83.7	83.7	79.6	21.589
P34909	General negative regulator of transcription subunit 4	MOT2	22.946	22.9429	10	10	10	20.6	20.6	20.6	65.353
P35180	Mitochondrial import receptor subunit TOM20	TOM20	23.0728	23.8164	6	6	6	43.2	43.2	43.2	20.317
P35183;P0C5L1	Protein AST1	AST1	24.7772	23.336	5	4	4	11.4	9.1	9.1	48.348
P35191	DnaJ homolog 1, mitochondrial	MDJ1	25.8613	26.2727	12	12	12	33.1	33.1	33.1	55.56
P35194	U3 small nucleolar RNA-associated protein 20	UTP20	23.954	23.444	12	11	11	4.7	4.4	4.4	287.56
P35197	ADP-ribosylation factor GTPase-activating protein GCS1	GCS1	26.052	26.2783	14	14	14	57.1	57.1	57.1	39.296
P35202	Thiamine pyrophosphokinase	THI80	23.42	22.9065	6	6	6	23.2	23.2	23.2	36.616
P35207	Antiviral helicase SKI2	SKI2	22.9626	23.3354	14	14	14	12.8	12.8	12.8	146.06
P35691	Translationally-controlled tumor protein homolog	TMA19	28.7743	29.1724	12	12	12	50.3	50.3	50.3	18.741
P35719	Uncharacterized protein MRP8	MRP8	27.9037	27.891	20	20	20	80.8	80.8	80.8	25.097
P35723	Endoplasmic reticulum transmembrane protein 1	YET1	26.0078	25.8918	10	10	10	42.7	42.7	42.7	23.459
P35731	3-oxoacyl-[acyl-carrier-protein] reductase	OAR1	24.4006	24.6253	8	8	8	29.5	29.5	29.5	31.184
P35732	RNA polymerase II degradation factor 1	DEF1	26.6939	26.8242	16	16	16	27.5	27.5	27.5	83.972
P35817	Bromodomain-containing factor 1	BDF1	24.5232	23.5496	14	14	14	21.6	21.6	21.6	76.977
P35844	Protein KES1	KES1	28.4966	28.7982	11	11	11	26.7	26.7	26.7	49.491
P35845	Oxysterol-binding protein homolog 1	SWH1	22.7415	24.6108	7	7	7	5.8	5.8	5.8	135.1
P35996	54S ribosomal protein L38, mitochondrial;54S ribosomal protein L34, mitochondrial	MRPL38	26.5641	27.3564	8	8	8	47.8	47.8	47.8	14.904
P38711;P35997	40S ribosomal protein S27-B;40S ribosomal protein S27-A	RPS27B;RPS27A	26.5137	26.3355	5	5	5	47.6	47.6	47.6	8.8653
P35999	Mitochondrial intermediate peptidase	OCT1	23.1834	23.9952	10	10	10	13.7	13.7	13.7	88.182
P36000	AP-1 complex subunit beta-1	APL2	25.7444	25.5876	13	13	13	15.8	15.8	15.8	81.868
P36006	Myosin-3	MYO3	24.0059	23.7749	18	12	12	17.6	11.9	11.9	142.45
P36007	Threo-3-hydroxyaspartate ammonia-lyase	SRY1	23.3277	22.8067	12	12	12	47.2	47.2	47.2	34.899
P36008	Elongation factor 1-gamma 2	TEF4	30.6362	30.3096	25	25	23	46.6	46.6	44.2	46.52
P36010	Nucleoside diphosphate kinase	YNK1	28.3179	28.7966	11	11	11	71.9	71.9	71.9	17.166
P36015	Synaptobrevin homolog YKT6	YKT6	24.4555	24.1718	14	14	14	66.5	66.5	66.5	22.707
P36016	Heat shock protein 70 homolog LHS1	LHS1	26.7992	26.4458	16	16	16	19.5	19.5	19.5	99.57
P36017	Vacuolar protein sorting-associated protein 21	VPS21	24.3294	22.486	8	7	7	47.1	41.9	41.9	23.081
P36018	GTP-binding protein YPT52	YPT52	26.5886	25.5902	8	8	7	47.4	47.4	42.7	26.132
P36024	Phosphopantothenoylcysteine decarboxylase subunit SIS2	SIS2	25.8488	26.2108	18	18	17	35.9	35.9	33.3	62.477
P36037	Protein DOA1	DOA1	25.5735	25.3109	16	16	16	20.4	20.4	20.4	79.505
P36041	Protein EAP1	EAP1	26.6733	27.1667	12	12	12	24.5	24.5	24.5	69.761
P36047	Protein phosphatase 1 regulatory subunit SDS22	SDS22	27.2083	27.2953	14	14	14	40.8	40.8	40.8	38.887
P36048	Pre-mRNA-splicing factor SNU114	SNU114	25.3537	24.9341	14	14	14	15.4	15.4	15.4	114.04
P36049	rRNA-processing protein EBP2	EBP2	23.7015	23.9206	9	9	9	18.3	18.3	18.3	49.734
P36057	Signal recognition particle receptor subunit beta	SRP102	23.7734	24.4435	3	3	3	13.9	13.9	13.9	26.974
P36059	ATP-dependent (S)-NAD(P)H-hydrate dehydratase	NNR2	25.8161	26.3991	17	17	17	41.5	41.5	41.5	37.357
P36076	Coenzyme A biosynthesis protein 3	CAB3	23.6853	24.3728	9	9	9	17	17	17	65.237
P36081	Uncharacterized protein YKL077W	YKL077W	24.9791	24.9181	6	6	6	10.5	10.5	10.5	46.036
P36088	Free methionine-R-sulfoxide reductase	YKL069W	25.1857	24.311	3	3	3	25	25	25	19.734
P36101	tRNA threonylcarbamoyladenosine dehydratase 2	TCD2	23.2039	21.8151	13	13	13	35.6	35.6	35.6	50.265
P36105	60S ribosomal protein L14-A	RPL14A	30.9968	30.5378	12	12	2	59.4	59.4	7.2	15.167
P36114	Mitochondrial outer membrane protein YKR018C	YKR018C	26.677	26.326	11	11	11	17.1	17.1	17.1	81.753
P36121	DNA-directed RNA polymerase III subunit RPC5	RPC37	23.5361	24.244	6	6	6	23	23	23	32.142
P36123	SIT4-associating protein SAP190	SAP190	24.9544	24.5791	4	4	4	4.4	4.4	4.4	117.1
P36135;P46955	Probable secreted beta-glucosidase UTH1	UTH1	21.7441	23.9357	6	6	6	26	26	26	36.955
P36136	Sedoheptulose 1,7-bisphosphatase	SHB17	24.0023	23.9213	10	10	10	41.3	41.3	41.3	31.022
P36139	Protein PET10	PET10	27.8331	27.7352	17	17	17	53.7	53.7	53.7	31.246
P36141	Putative redox protein FMP46, mitochondrial	FMP46	22.3074	25.0152	5	5	5	41.4	41.4	41.4	15.65
P36145	Transcription initiation factor IIE subunit beta	TFA2	24.5874	22.7785	9	9	9	31.7	31.7	31.7	36.985
P36147	Presequence translocated-associated motor subunit PAM17, mitochondrial	PAM17	24.7173	25.4211	4	4	4	21.3	21.3	21.3	21.968
P36148	Glycerol-3-phosphate O-acyltransferase 2	GPT2	25.4077	25.566	12	12	12	19.4	19.4	19.4	83.644
P36152	Fe-S cluster assembly protein DRE2	DRE2	24.2567	24.1381	10	10	10	25.9	25.9	25.9	38.542
P36156	Glutathione S-transferase omega-like 2	ECM4	23.1773	23.0149	9	9	9	25.1	25.1	25.1	43.273
P36161	Nucleoporin NUP133	NUP133	24.0946	23.1091	12	12	12	11.1	11.1	11.1	133.32
P36165	Lipase 4	TGL4	25.1432	25.1614	10	10	10	13.5	13.5	13.5	102.72
P36421	Tyrosine--tRNA ligase, cytoplasmic	TYS1	28.6555	28.3153	24	24	24	52.8	52.8	52.8	44.019
P36516	54S ribosomal protein L3, mitochondrial	MRPL3	26.1184	24.5713	13	13	13	36.7	36.7	36.7	43.999
P36520	54S ribosomal protein L10, mitochondrial	MRPL10	25.8035	25.7355	7	7	7	18.3	18.3	18.3	36.347
P36523	54S ribosomal protein L15, mitochondrial	MRPL15	25.1002	25.2593	5	5	5	24.1	24.1	24.1	28.167
P36525	54S ribosomal protein L24, mitochondrial	MRPL24	22.7306	24.1218	9	9	9	32.9	32.9	32.9	30.049
P36527	54S ribosomal protein L28, mitochondrial	MRPL28	24.7868	25.511	6	6	6	34.7	34.7	34.7	17.342
P36775	Lon protease homolog, mitochondrial	PIM1	27.1573	27.6997	28	28	28	27.4	27.4	27.4	127.11
P37012	Phosphoglucomutase 2	PGM2	30.2231	30.145	37	37	32	64.3	64.3	57.6	63.088
P37254	Aminodeoxychorismate synthase	ABZ1	23.9464	23.7043	8	8	8	9.9	9.9	9.9	88.543
P37262	6-phosphogluconolactonase-like protein 2	SOL2	25.6429	24.2529	8	8	6	34.3	34.3	26.7	34.501
P37291	Serine hydroxymethyltransferase, cytosolic	SHM2	31.7053	32.3997	38	38	37	74	74	72.5	52.218
P37292	Serine hydroxymethyltransferase, mitochondrial	SHM1	29.5438	29.271	22	21	21	47.8	46.3	46.3	53.686
P37296	V-type proton ATPase subunit a, Golgi isoform	STV1	24.0633	23.5211	5	5	5	5.1	5.1	5.1	101.66
P37298	Succinate dehydrogenase [ubiquinone] cytochrome b small subunit, mitochondrial	SDH4	21.8608	23.5254	3	3	3	22.1	22.1	22.1	20.248
P37303	Low specificity L-threonine aldolase	GLY1	26.519	25.7503	9	9	9	23.5	23.5	23.5	42.815
P37304	Protein PAM1	PAM1	25.7072	25.1465	13	13	13	22.5	22.5	22.5	92.871
P37370	Verprolin	VRP1	24.5057	24.7875	10	10	10	19.5	19.5	19.5	82.593
P37838	Nucleolar protein 4	NOP4	25.0567	23.9084	7	7	7	10.1	10.1	10.1	77.824
P37898	Alanine/arginine aminopeptidase	AAP1	26.6961	26.097	22	20	20	23.6	21.4	21.4	97.661
P38009	Bifunctional purine biosynthesis protein ADE17;Phosphoribosylaminoimidazolecarboxamide formyltransferase;IMP cyclohydrolase	ADE17	27.0629	27.2504	30	25	25	63.7	55.2	55.2	65.262
P38011	Guanine nucleotide-binding protein subunit beta-like protein	ASC1	28.933	29.0108	19	19	19	57.7	57.7	57.7	34.805
P38013	Peroxiredoxin type-2	AHP1	29.4718	29.5356	13	13	13	88.1	88.1	88.1	19.114
P38061	60S ribosomal protein L32	RPL32	28.7506	28.5556	9	9	9	62.3	62.3	62.3	14.771
P38063	Ribose-phosphate pyrophosphokinase 4	PRS4	25.2914	25.7648	9	7	6	30.4	27.3	24.5	35.72
P38064	54S ribosomal protein L16, mitochondrial	MRPL16	23.2623	22.893	5	5	5	17.2	17.2	17.2	26.518
P38067	Succinate-semialdehyde dehydrogenase [NADP(+)]	UGA2	27.131	27.5231	15	15	15	40.4	40.4	40.4	54.189
P38069	Alpha-1,2-mannosyltransferase MNN2	MNN2	25.5406	24.5509	17	17	17	34.5	34.5	34.5	67.773
P38071	Enoyl-[acyl-carrier protein] reductase [NADPH, B-specific], mitochondrial	ETR1	27.0491	27.8362	24	24	24	63.9	63.9	63.9	42.066
P38072	Protein SCO2, mitochondrial	SCO2	24.8804	22.5573	5	5	5	13.3	13.3	13.3	34.888
P38077	ATP synthase subunit gamma, mitochondrial	ATP3	29.5188	30.0566	22	22	22	71.7	71.7	71.7	34.35
P38079	Protein YRO2	YRO2	23.0623	23.9766	8	4	4	20.1	10.5	10.5	38.719
P38080	Serine/threonine-protein kinase AKL1	AKL1	24.6213	23.6398	17	17	16	17.5	17.5	16.7	123.99
P38081	Uncharacterized glycosyl hydrolase YBR056W	MRX18	25.9871	25.9017	16	16	16	24.8	24.8	24.8	57.821
P38086	DNA repair and recombination protein RDH54;DNA topoisomerase;Putative helicase	RDH54	24.5241	23.8658	5	5	5	5.3	5.3	5.3	107.94
P38087	Carrier protein YMC2, mitochondrial	YMC2	23.4805	23.0819	5	5	5	17	17	17	36.555
P38088	Glycine--tRNA ligase 1, mitochondrial	GRS1	29.7354	29.9203	45	45	44	62.5	62.5	61.2	78.183
P38089	Protein phosphatase 2C homolog 4	PTC4	24.6349	24.6329	6	6	6	16.8	16.8	16.8	44.175
P38109	Putative serine carboxypeptidase YBR139W	ATG42	23.6441	23.8565	6	6	6	14.2	14.2	14.2	57.638
P38113	Alcohol dehydrogenase 5	ADH5	25.3998	25.3848	6	4	4	14	10.5	10.5	37.648
P38115	D-arabinose dehydrogenase [NAD(P)+] heavy chain	ARA1	26.8733	27.297	11	11	11	37.8	37.8	37.8	38.883
P38121	DNA polymerase alpha subunit B	POL12	23.7373	22.425	9	9	9	14.8	14.8	14.8	78.773
P38122	3-methyl-2-oxobutanoate hydroxymethyltransferase	ECM31	24.7175	23.5014	8	8	8	32.4	32.4	32.4	34.465
P38127	Mitochondrial carrier protein RIM2	RIM2	21.5916	24.7336	7	7	7	18.8	18.8	18.8	42.101
P38129	Transcription initiation factor TFIID subunit 5	TAF5	25.6461	25.7753	15	15	15	25.6	25.6	25.6	88.967
P38130	Probable mannosyltransferase KTR3	KTR3	25.8665	24.953	13	13	13	24.8	24.8	24.8	47.482
P38132	DNA replication licensing factor MCM7	MCM7	25.3139	25.2581	9	9	9	12.8	12.8	12.8	94.942
P38137	Peroxisomal-coenzyme A synthetase	PCS60	27.2992	27.6186	22	22	22	33.3	33.3	33.3	60.488
P38139	Lipid droplet hydrolase 1	LDH1	22.3591	22.9681	4	4	4	10.1	10.1	10.1	43.286
P38149	Probable di- and tripeptidase DUG2	DUG2	24.9086	25.4723	13	13	13	15	15	15	98.07
P38153	AP-3 complex subunit mu	APM3	24.8385	24.7297	11	11	11	25.5	25.5	25.5	54.837
P38165	Retrograde regulation protein 3	RTG3	24.0609	21.5888	8	8	8	24.3	24.3	24.3	54.139
P38166	Protein transport protein SFT2	SFT2	23.8072	23.5822	3	3	3	16.7	16.7	16.7	24.274
P38167	Protein ECM21	ECM21	22.2027	23.8174	13	13	13	11.8	11.8	11.8	123.61
P38169	Kynurenine 3-monooxygenase	BNA4	25.0628	23.4829	6	6	6	13.5	13.5	13.5	52.429
P38174	Methionine aminopeptidase 2	MAP2	24.9934	23.9173	11	11	11	29.9	29.9	29.9	47.518
P38181	Nucleoporin NUP170	NUP170	24.3388	24.7329	13	13	13	11.5	11.5	11.5	169.47
P38197	UPF0001 protein YBL036C	YBL036C	24.2791	24.024	9	9	9	39.3	39.3	39.3	29.123
P38199	Heterogeneous nuclear rnp K-like protein 2	HEK2	25.782	25.7289	15	15	15	45.1	45.1	45.1	41.682
P38205	Multisite-specific tRNA:(cytosine-C(5))-methyltransferase	NCL1	27.515	26.9541	21	21	21	34.8	34.8	34.8	77.878
P38217	Importin subunit beta-2	KAP104	26.191	25.8871	12	12	12	16.2	16.2	16.2	103.68
P38219	Obg-like ATPase 1	OLA1	31.3976	31.5444	30	30	30	68.5	68.5	68.5	44.174
P38221	Phosphatidate cytidylyltransferase	CDS1	25.8276	25.6717	5	5	5	8.1	8.1	8.1	51.822
P38230	Probable quinone oxidoreductase	ZTA1	25.647	26.7557	11	11	11	30.5	30.5	30.5	37.018
P38234	Protein RFS1	RFS1	22.4213	23.3477	6	6	6	33.3	33.3	33.3	22.921
P38235	Uncharacterized protein YBR053C	YBR053C	24.0457	26.2343	12	12	12	35.8	35.8	35.8	40.295
P38248	Cell wall protein ECM33	ECM33	28.1658	28.3462	8	8	8	15.6	15.6	15.6	43.768
P38249	Eukaryotic translation initiation factor 3 subunit A	RPG1	27.9166	27.5465	48	48	48	43	43	43	110.34
P38250	Increased sodium tolerance protein 2	IST2	26.3451	26.4943	20	20	20	22.6	22.6	22.6	105.85
P38255	Transcriptional regulatory protein RXT2	RXT2	24.1457	24.1268	10	10	10	20.7	20.7	20.7	48.629
P38264	Inorganic phosphate transport protein PHO88	PHO88	28.0162	27.8828	9	9	9	53.7	53.7	53.7	21.137
P38266	Altered inheritance of mitochondria protein 3	AIM3	22.6763	22.7825	5	5	4	6.1	6.1	5.4	103.86
P38272	SWI5-dependent HO expression protein 3	SHE3	25.2781	24.9753	12	12	12	34.4	34.4	34.4	47.416
P38281	Actin patches distal protein 1	APD1	25.6637	25.8414	12	12	12	33.5	33.5	33.5	35.758
P38286	Very-long-chain 3-oxoacyl-CoA reductase	IFA38	26.0109	26.169	6	6	6	17.9	17.9	17.9	38.708
P38295	Medium-chain fatty acid ethyl ester synthase/esterase 2	EHT1	29.671	29.1386	18	18	18	45.5	45.5	45.5	51.255
P38297	Mitofusin FZO1	FZO1	24.3678	24.5054	8	8	8	11.2	11.2	11.2	97.807
P38314	Protein SDS24	SDS24	25.7267	26.0712	15	15	15	41	41	41	57.187
P38315	YAP1-binding protein 1	YBP1	22.634	23.4374	13	13	13	21.7	21.7	21.7	77.74
P38323	Mitochondrial clpX-like chaperone MCX1	MCX1	25.7299	26.0836	12	12	12	24.4	24.4	24.4	57.945
P38328	Actin-related protein 2/3 complex subunit 1	ARC40	26.0751	26.0505	11	11	11	29.4	29.4	29.4	42.474
P38333	Essential nuclear protein 1	ENP1	25.6387	25.2288	12	12	12	34.6	34.6	34.6	55.136
P38351	RNA polymerase II-associated protein 1	PAF1	24.5869	24.5163	14	14	14	36.9	36.9	36.9	51.8
P38353	Sec sixty-one protein homolog	SSH1	24.4886	23.5905	7	7	7	11.8	11.8	11.8	53.311
P38426	Trehalose synthase complex regulatory subunit TPS3	TPS3	25.9415	26.0818	21	18	18	25.1	22.5	22.5	118.83
P38427	Trehalose synthase complex regulatory subunit TSL1	TSL1	29.8434	29.6815	43	43	40	38.5	38.5	36	123.02
P38431	Eukaryotic translation initiation factor 5	TIF5	28.378	27.9206	20	20	20	44.4	44.4	44.4	45.261
P38523	GrpE protein homolog, mitochondrial	MGE1	24.267	24.7634	12	12	12	36.4	36.4	36.4	26.066
P38604	Lanosterol synthase	ERG7	24.4261	23.9063	7	7	7	10.1	10.1	10.1	83.459
P38616	Protein YGP1	YGP1	29.6456	29.6821	8	8	8	30.5	30.5	30.5	37.327
P38623	Serine/threonine-protein kinase RCK2	RCK2	24.9381	24.5733	12	12	12	22.8	22.8	22.8	68.061
P38624	Proteasome subunit beta type-1	PRE3	25.731	25.0711	10	10	10	43.7	43.7	43.7	23.547
P38625	GMP synthase [glutamine-hydrolyzing]	GUA1	28.0261	27.7522	20	20	20	38.7	38.7	38.7	58.482
P38626	NADH-cytochrome b5 reductase 1	CBR1	26.9529	25.9902	18	18	18	55.3	55.3	55.3	31.493
P38627	CTP synthase 2	URA8	25.6369	25.7841	19	17	17	34.4	32	32	64.51
P38628	Phosphoacetylglucosamine mutase	PCM1	26.7777	26.7	18	18	18	32.3	32.3	32.3	62.066
P38629	Replication factor C subunit 3	RFC3	27.2769	27.0783	13	13	13	45.3	45.3	45.3	38.203
P38630	Replication factor C subunit 1	RFC1	25.8429	25.7901	20	20	20	25.6	25.6	25.6	94.902
P38634	Protein SIC1	SIC1	23.0585	23.9179	4	4	4	22.2	22.2	22.2	32.223
P38682	ADP-ribosylation factor GTPase-activating protein GLO3	GLO3	26.142	26.7853	15	15	15	30.2	30.2	30.2	55.093
P38687	Signal recognition particle subunit SRP68	SRP68	26.8453	26.3515	13	13	13	25.4	25.4	25.4	69.005
P38688	Signal recognition particle subunit SRP72	SRP72	23.1096	22.4178	9	9	9	14.8	14.8	14.8	73.54
P38689	Ribose-phosphate pyrophosphokinase 3	PRS3	27.0276	26.2808	13	13	11	31.9	31.9	28.8	35.123
P38692	Serine/threonine-protein kinase KIC1	KIC1	24.4823	24.7573	11	11	11	12.5	12.5	12.5	117.06
P38694	Putative aldehyde dehydrogenase-like protein YHR039C	MSC7	25.2766	24.3417	12	12	12	20.7	20.7	20.7	71.32
P38697;P39567	Inosine-5-monophosphate dehydrogenase 2	IMD2	25.3681	25.3611	18	7	7	40.9	13.2	13.2	56.529
P38701	40S ribosomal protein S20	RPS20	29.421	29.7053	16	16	16	88.4	88.4	88.4	13.907
P38707	Asparagine--tRNA ligase, cytoplasmic	DED81	28.4806	28.5978	26	26	26	48.4	48.4	48.4	62.206
P38708	Putative proline--tRNA ligase YHR020W	YHR020W	28.8067	28.3803	29	29	29	52.6	52.6	52.6	77.385
P38712	ATP-dependent rRNA helicase RRP3	RRP3	23.9185	25.1294	8	8	8	19.8	19.8	19.8	55.968
P38713	Oxysterol-binding protein homolog 3	OSH3	24.1284	24.8301	7	7	7	6.3	6.3	6.3	113.76
P38716	Uncharacterized trans-sulfuration enzyme YHR112C	YHR112C	27.0934	26.5903	8	8	8	27.2	27.2	27.2	42.445
P38719	ATP-dependent RNA helicase DBP8	DBP8	24.0083	23.6635	7	7	7	14.8	14.8	14.8	47.878
P38720	6-phosphogluconate dehydrogenase, decarboxylating 1	GND1	31.8647	31.3883	38	38	29	72.4	72.4	56.2	53.543
P38736	Golgi SNAP receptor complex member 1	GOS1	25.173	24.2124	11	11	11	61.9	61.9	61.9	25.394
P38737	Proteasome component ECM29	ECM29	24.2153	23.7996	19	19	19	12	12	12	210.43
P38746	Obg-like ATPase homolog	YLF2	23.3356	24.8496	6	6	6	20	20	20	45.714
P38753	Class E vacuolar protein-sorting machinery protein HSE1	HSE1	24.3319	23.7339	12	12	12	36.5	36.5	36.5	51.16
P38755	Oxysterol-binding protein homolog 7	OSH7	24.339	26.055	9	6	6	18.5	14.2	14.2	49.804
P38756	tRNA threonylcarbamoyladenosine dehydratase 1	TCD1	22.608	23.8546	6	6	6	12.1	12.1	12.1	48.883
P38758	Putative oxidoreductase TDA3	TDA3	25.7344	25.8393	10	10	10	20.3	20.3	20.3	57.613
P38759	Vacuolar protein sorting-associated protein 29	VPS29	26.4373	26.0793	6	6	6	25.9	25.9	25.9	31.012
P38764	26S proteasome regulatory subunit RPN1	RPN1	28.5612	28.5332	29	29	29	36.6	36.6	36.6	109.49
P38765	Uncharacterized isomerase YHI9	YHI9	25.0386	24.8766	9	9	9	33	33	33	32.563
P38771	Ribosome-recycling factor, mitochondrial	RRF1	23.1451	23.9257	4	4	4	13.5	13.5	13.5	26.406
P38773;P38774	2-deoxyglucose-6-phosphate phosphatase 2;2-deoxyglucose-6-phosphate phosphatase 1	DOG2;DOG1	22.7093	22.5174	9	9	9	49.2	49.2	49.2	27.165
P38775	Putative uncharacterized protein YHR045W	YHR045W	23.4962	22.4587	8	8	8	21.8	21.8	21.8	62.691
P38777	Family of serine hydrolases 1	FSH1	25.1821	23.1321	9	9	9	39.5	39.5	39.5	27.339
P38779	Proteasome-interacting protein CIC1	CIC1	24.963	25.3025	8	8	8	22.9	22.9	22.9	42.529
P38787	2-dehydropantoate 2-reductase	PAN5	25.9774	24.648	15	15	15	44.1	44.1	44.1	42.821
P38788	Ribosome-associated complex subunit SSZ1	SSZ1	30.3993	29.835	32	32	32	58	58	58	58.237
P38790	Hydroxyacyl-thioester dehydratase type 2, mitochondrial	HTD2	23.1936	22.1931	5	5	5	13.6	13.6	13.6	33.055
P38791	Deoxyhypusine synthase	DYS1	28.1309	27.4957	18	18	18	56.6	56.6	56.6	42.892
P38792	Exosome complex component RRP4	RRP4	24.2145	23.3816	3	3	3	10.6	10.6	10.6	39.427
P38793	tRNA (guanine(37)-N1)-methyltransferase	TRM5	25.8746	26.0602	11	11	11	21.2	21.2	21.2	56.514
P38795	Glutamine-dependent NAD(+) synthetase	QNS1	24.3645	23.579	18	18	18	24.9	24.9	24.9	80.685
P38797	Protein phosphatase 2C homolog 7, mitochondrial	PTC7	25.3033	25.7138	10	10	10	24.2	24.2	24.2	37.782
P38798	Nonsense-mediated mRNA decay protein 2	NMD2	23	22.8987	11	11	11	10.1	10.1	10.1	126.75
P38809	Uncharacterized protein YHR097C	YHR097C	23.2157	23.8359	6	6	6	21	21	21	40.662
P38810	SED5-binding protein 3	SFB3	26.4705	26.0301	19	19	19	27.8	27.8	27.8	103.95
P38817	ADP-ribosylation factor-binding protein GGA2	GGA2	26.5937	26.4436	13	13	13	27.2	27.2	27.2	64.346
P38821	Aspartyl aminopeptidase 4	APE4	24.8428	23.3321	11	11	11	25.5	25.5	25.5	54.173
P38822	Protein BZZ1	BZZ1	24.939	25.4425	15	15	15	22.4	22.4	22.4	71.17
P38825	Protein TOM71	TOM71	24.64	24.3558	8	8	8	13	13	13	71.855
P38837	Protein NSG1	NSG1	23.1099	23.2495	5	5	5	21.3	21.3	21.3	32.214
P38840	Aromatic amino acid aminotransferase 2	ARO9	23.0869	23.0509	7	7	7	15.2	15.2	15.2	58.527
P38845	Cruciform DNA-recognizing protein 1;CRP1 short N-terminal subpeptide;CRP1 short C-terminal subpeptide	CRP1	25.4741	25.6559	16	16	16	32.3	32.3	32.3	51.115
P38853	Kelch repeat-containing protein 1	KEL1	24.1497	23.932	24	24	24	22.2	22.2	22.2	131.09
P38858	6-phosphogluconolactonase 3	SOL3	25.4219	25.1551	12	12	12	47.8	47.8	47.8	27.784
P38861	60S ribosomal export protein NMD3	NMD3	25.5775	24.9194	12	12	12	28.2	28.2	28.2	59.095
P38873	Target of rapamycin complex 1 subunit KOG1	KOG1	22.8974	22.6546	8	8	8	4.6	4.6	4.6	177.61
P38875	GPI transamidase component GPI16	GPI16	26.0559	25.8179	8	8	8	16.7	16.7	16.7	68.771
P38879	Nascent polypeptide-associated complex subunit alpha	EGD2	28.6776	28.6692	10	10	10	58	58	58	18.709
P38881	Nucleus-vacuole junction protein 1	NVJ1	23.4161	25.2022	6	6	6	20.9	20.9	20.9	36.421
P38882	U3 small nucleolar RNA-associated protein 9	UTP9	25.174	23.7334	12	12	12	20.7	20.7	20.7	65.271
P38886	26S proteasome regulatory subunit RPN10	RPN10	24.8583	25.2076	6	6	6	29.5	29.5	29.5	29.747
P38891	Branched-chain-amino-acid aminotransferase, mitochondrial	BAT1	28.8329	29.0273	19	15	15	45.8	38.2	38.2	43.596
P38903	Serine/threonine-protein phosphatase 2A 56 kDa regulatory subunit delta isoform	RTS1	24.0253	23.2775	12	12	12	20.3	20.3	20.3	85.334
P38910	10 kDa heat shock protein, mitochondrial	HSP10	27.5854	27.6003	8	8	8	71.7	71.7	71.7	11.372
P38911	FK506-binding nuclear protein	FPR3	28.1435	28.715	8	8	7	20	20	15.8	46.553
P38912	Eukaryotic translation initiation factor 1A	TIF11	22.4696	23.0573	8	8	8	39.2	39.2	39.2	17.435
P38915	Transcription factor SPT8	SPT8	24.1097	23.1571	6	6	6	12.3	12.3	12.3	66.189
P38920	DNA mismatch repair protein MLH1	MLH1	23.7234	22.9155	9	9	9	11.2	11.2	11.2	87.061
P38922	Protein HRB1	HRB1	22.2338	25.1639	10	10	10	27.5	27.5	27.5	52.141
P38929	Calcium-transporting ATPase 2	PMC1	23.4309	23.067	13	13	13	13.6	13.6	13.6	130.86
P38932	Vacuolar protein sorting-associated protein 45	VPS45	25.3053	23.0433	13	13	13	22.9	22.9	22.9	67.017
P38934	Nuclear segregation protein BFR1	BFR1	28.9214	28.5655	52	52	52	72.6	72.6	72.6	54.639
P38968	Protein transport protein SEC31	SEC31	28.2716	27.9066	32	32	32	26.1	26.1	26.1	138.72
P38970	Serine/threonine-protein kinase HAL5	HAL5	26.349	26.1527	12	12	12	17.4	17.4	17.4	95.454
P38972	Phosphoribosylformylglycinamidine synthase	ADE6	29.1505	28.865	38	38	38	40	40	40	148.9
P38985	Signal recognition particle subunit SRP14	SRP14	25.8245	25.7153	5	5	5	29.5	29.5	29.5	16.43
P38986	L-asparaginase 1	ASP1	29.0132	28.6622	13	13	13	37.5	37.5	37.5	41.395
P38988	Mitochondrial GTP/GDP carrier protein 1	GGC1	24.9163	25.5958	15	15	15	46	46	46	33.215
P38996	Nuclear polyadenylated RNA-binding protein 3	NAB3	23.7207	23.6259	9	9	9	14.8	14.8	14.8	90.438
P38998	Saccharopine dehydrogenase [NAD(+), L-lysine-forming]	LYS1	27.5964	28.0628	14	14	14	39.1	39.1	39.1	41.464
P38999	Saccharopine dehydrogenase [NADP(+), L-glutamate-forming]	LYS9	27.9968	28.0888	16	16	16	41.5	41.5	41.5	48.917
P39001	Transcriptional regulatory protein UME6	UME6	23.0367	22.5922	6	6	6	12.1	12.1	12.1	91.123
P39002	Long-chain-fatty-acid--CoA ligase 3	FAA3	25.6602	25.7743	8	7	7	12	10.4	10.4	77.946
P39003;P53631;P39924;P54854;P47185	High-affinity hexose transporter HXT6	HXT6	29.178	29.5851	16	16	2	32.8	32.8	3.3	62.704
P39006	Phosphatidylserine decarboxylase proenzyme 1, mitochondrial;Phosphatidylserine decarboxylase 1 beta chain;Phosphatidylserine decarboxylase 1 alpha chain	PSD1	27.1263	26.0873	10	10	10	24.2	24.2	24.2	56.594
P39007	Dolichyl-diphosphooligosaccharide--protein glycosyltransferase subunit STT3	STT3	24.769	23.6602	6	6	6	10.3	10.3	10.3	81.528
P39013	Actin cytoskeleton-regulatory complex protein END3	END3	23.4925	22.9305	14	14	14	46.1	46.1	46.1	40.297
P39015	Suppressor protein STM1	STM1	28.7551	28.9507	28	28	28	62.6	62.6	62.6	29.995
P39016	Suppressor protein MPT5	MPT5	23.4198	22.2781	6	6	6	7.9	7.9	7.9	95.421
P39073	Meiotic mRNA stability protein kinase SSN3	SSN3	22.9974	22.5273	5	5	5	16	16	16	62.846
P39076	T-complex protein 1 subunit beta	CCT2	27.9798	28.0074	21	21	21	49.5	49.5	49.5	57.203
P39077	T-complex protein 1 subunit gamma	CCT3	28.0306	28.1445	28	28	28	47.9	47.9	47.9	58.814
P39078	T-complex protein 1 subunit delta	CCT4	26.5378	26.0562	22	22	22	42.2	42.2	42.2	57.603
P39079	T-complex protein 1 subunit zeta	CCT6	24.9544	25.5424	17	17	17	39.2	39.2	39.2	59.923
P39081	Protein PCF11	PCF11	24.7168	23.7509	9	9	9	15.3	15.3	15.3	71.897
P39101	Protein CAJ1	CAJ1	25.536	25.9007	12	12	12	35.8	35.8	35.8	44.854
P39104;REV__Q03308	Phosphatidylinositol 4-kinase PIK1	PIK1	24.0039	22.7211	11	11	11	12	12	12	119.92
P39105	Lysophospholipase 1	PLB1	25.4812	25.0188	6	6	6	12.7	12.7	12.7	71.667
P39106	Alpha-1,3-mannosyltransferase MNN1	MNN1	24.6206	24.466	5	5	5	6.6	6.6	6.6	88.528
P39107	Mannan polymerase complexes subunit MNN9	MNN9	25.7695	22.7213	4	4	4	9.9	9.9	9.9	45.954
P39109	Metal resistance protein YCF1	YCF1	26.3832	26.3419	14	14	12	8.5	8.5	7.5	171.12
P39113	Regulatory protein CAT8	CAT8	23.8129	24.3056	12	12	12	11.8	11.8	11.8	160.48
P39515	Mitochondrial import inner membrane translocase subunit TIM17	TIM17	22.4994	23.5804	5	5	5	49.4	49.4	49.4	16.584
P39516;P06367	40S ribosomal protein S14-B;40S ribosomal protein S14-A	RPS14B;RPS14A	30.1953	30.2449	13	13	13	71.7	71.7	71.7	14.65
P39517	ATP-dependent RNA helicase DHH1	DHH1	27.0776	26.4889	14	14	14	25.9	25.9	25.9	57.543
P39522	Dihydroxy-acid dehydratase, mitochondrial	ILV3	29.6734	29.3935	28	28	28	51.5	51.5	51.5	62.86
P39523	Uncharacterized protein YMR124W	EPO1	24.0483	24.2414	13	13	13	18.9	18.9	18.9	105.91
P39525	3-oxoacyl-[acyl-carrier-protein] synthase homolog	CEM1	25.09	25.5712	14	14	14	37.8	37.8	37.8	47.555
P39526	AP-1 accessory protein LAA1	LAA1	22.9445	22.6418	7	7	7	4.2	4.2	4.2	229.9
P39533	Homocitrate dehydratase, mitochondrial	ACO2	25.9903	22.5163	16	14	14	18.8	17.7	17.7	86.582
P39676	Flavohemoprotein	YHB1	29.4	29.7508	13	13	13	43.1	43.1	43.1	44.646
P39678	Transcription factor MBP1	MBP1	24.5417	25.1527	9	9	9	13.4	13.4	13.4	93.907
P39683	Nicotinate phosphoribosyltransferase	NPT1	26.803	26.661	21	21	21	54.1	54.1	54.1	49.018
P39692	Sulfite reductase [NADPH] flavoprotein component	MET10	25.8651	25.8013	20	20	20	25.1	25.1	25.1	114.83
P39705	Nucleoporin NUP60	NUP60	26.5026	26.1512	22	22	22	48.2	48.2	48.2	59.039
P39714	(R,R)-butanediol dehydrogenase	BDH1	25.8319	25.936	9	9	9	27	27	27	41.582
P39726	Glycine cleavage system H protein, mitochondrial	GCV3	25.9149	26.9152	5	5	5	46.5	46.5	46.5	18.793
P39730	Eukaryotic translation initiation factor 5B	FUN12	27.7587	27.6817	34	34	34	32.8	32.8	32.8	112.27
P39742	Translocation protein SEC72	SEC72	24.565	23.8974	8	8	8	38.3	38.3	38.3	21.607
P39743	Reduced viability upon starvation protein 167	RVS167	25.5297	25.4567	17	17	17	40.2	40.2	40.2	52.774
P39744	Nucleolar complex protein 2	NOC2	26.3127	26.2286	12	12	12	15.2	15.2	15.2	81.6
P39925	Mitochondrial respiratory chain complexes assembly protein AFG3	AFG3	26.1708	26.8796	14	14	12	19.4	19.4	17	84.543
P39926	Protein SSO2	SSO2	27.6994	27.9719	6	6	5	21.7	21.7	18.6	33.733
P39929	Vacuolar-sorting protein SNF7	SNF7	26.778	27.1929	7	7	7	23.3	23.3	23.3	26.987
P39935	Eukaryotic initiation factor 4F subunit p150	TIF4631	25.6905	25.7799	20	20	19	31.9	31.9	30.5	107.1
P39936	Eukaryotic initiation factor 4F subunit p130	TIF4632	22.8096	22.8852	8	7	7	13.6	12	12	103.9
P39940	E3 ubiquitin-protein ligase RSP5	RSP5	26.0073	26.0628	17	17	17	25	25	25	91.815
P39944	Ubiquitin carboxyl-terminal hydrolase 5	UBP5	24.0323	24.6192	6	6	6	7.5	7.5	7.5	92.259
P39952	Mitochondrial inner membrane protein OXA1	OXA1	21.5991	23.931	8	8	8	20.9	20.9	20.9	44.815
P39953	Mitochondrial nicotinamide adenine dinucleotide transporter 2	YEA6	22.5253	22.5326	5	5	5	21.8	21.8	21.8	36.96
P39954	Adenosylhomocysteinase	SAH1	32.0249	31.5105	28	28	28	45.4	45.4	45.4	49.125
P39955	Protein SAP1	SAP1	24.5355	23.4469	13	13	12	17.9	17.9	16.6	100.33
P39958	Rab GDP-dissociation inhibitor	GDI1	27.5007	27.4187	14	14	14	35.3	35.3	35.3	51.206
P39960	GTPase-activating protein BEM2/IPL2	BEM2	24.0661	22.5399	17	17	17	10.7	10.7	10.7	245.43
P39966	Protein phosphatase 2C homolog 2	PTC2	25.0271	24.8908	16	16	14	39.7	39.7	36	50.388
P39968	Vacuolar protein 8	VAC8	28.783	28.776	12	12	12	25.1	25.1	25.1	63.207
P39969	Protein BOI2	BOI2	24.2818	24.3643	14	14	14	15.1	15.1	15.1	115.69
P39976	D-lactate dehydrogenase [cytochrome] 3	DLD3	29.9355	29.2344	28	28	27	58.3	58.3	56.7	55.224
P39985	DNA polymerase V	POL5	25.3288	25.0886	11	11	11	11.2	11.2	11.2	115.89
P39986	Manganese-transporting ATPase 1	SPF1	27.6061	26.9016	28	28	28	27.6	27.6	27.6	135.27
P39990	13 kDa ribonucleoprotein-associated protein	SNU13	26.7537	26.2946	6	6	6	56.3	56.3	56.3	13.569
P39993	ARF guanine-nucleotide exchange factor 2	GEA2	23.5052	22.7369	11	11	11	8.6	8.6	8.6	165.67
P39994	Putative 2-hydroxyacyl-CoA lyase	YEL020C	24.6978	25.8451	7	7	7	17.1	17.1	17.1	61.288
P39998	Enhancer of mRNA-decapping protein 3	EDC3	24.7681	25.2009	11	11	11	18.5	18.5	18.5	61.339
P40008	Protein FMP52, mitochondrial	FMP52	25.3212	25.802	10	10	10	49.8	49.8	49.8	25.086
P40010	Nuclear GTP-binding protein NUG1	NUG1	25.8345	25.8823	21	21	21	45.6	45.6	45.6	57.708
P40011	4-hydroxy-4-methyl-2-oxoglutarate aldolase	YER010C	25.3641	25.7937	7	7	7	38.9	38.9	38.9	25.563
P40012	Protoporphyrinogen oxidase	HEM14	27.2039	27.121	21	21	21	45.1	45.1	45.1	59.702
P40015	Inositol phosphosphingolipids phospholipase C	ISC1	25.0502	23.3868	5	5	5	9.6	9.6	9.6	53.94
P40016	26S proteasome regulatory subunit RPN3	RPN3	26.1802	26.0573	15	15	15	24.3	24.3	24.3	60.392
P40024	ABC transporter ATP-binding protein ARB1	ARB1	26.9589	26.4026	22	22	22	40	40	40	68.376
P40032	Prolyl 3,4-dihydroxylase TPA1	TPA1	24.9209	23.8115	9	9	9	13.8	13.8	13.8	74.041
P40035	Mitochondrial phosphate carrier protein 2	PIC2	26.8933	27.0814	18	18	18	41.7	41.7	41.7	33.528
P40037	Protein HMF1	HMF1	25.7065	26.4625	9	9	9	65.9	65.9	65.9	13.906
P40040	Protein THO1	THO1	25.9106	25.9163	8	8	8	22.5	22.5	22.5	24.137
P40046	Vacuolar transporter chaperone 1	VTC1	25.8517	22.9062	5	5	5	15.5	15.5	15.5	14.371
P40047	Aldehyde dehydrogenase 5, mitochondrial	ALD5	25.8273	26.2296	17	16	16	33.7	32.1	32.1	56.692
P40051	Intermediate cleaving peptidase 55	ICP55	22.1986	23.4533	7	7	7	11.2	11.2	11.2	57.989
P40053	Altered inheritance of mitochondria protein 9, mitochondrial	AIM9	28.4487	28.7165	34	34	34	52.3	52.3	52.3	72.413
P40054	D-3-phosphoglycerate dehydrogenase 1	SER3	29.59	29.0651	19	19	10	46.3	46.3	24.1	51.193
P40056	Golgi to ER traffic protein 2	GET2	23.595	23.9305	6	6	6	34.4	34.4	34.4	31.493
P40064	Nucleoporin NUP157	NUP157	25.2685	24.9687	12	12	12	9.3	9.3	9.3	156.65
P40066	Nucleoporin GLE2	GLE2	23.6947	23.9166	7	7	7	30.1	30.1	30.1	40.522
P40069	Importin subunit beta-4	KAP123	28.6417	28.4167	29	29	29	35.6	35.6	35.6	122.6
P40070	U6 snRNA-associated Sm-like protein LSm4	LSM4	22.429	26.3349	5	5	5	24.6	24.6	24.6	21.276
P40075	Vesicle-associated membrane protein-associated protein SCS2	SCS2	24.1464	24.2861	10	10	10	57	57	57	26.925
P40086	Cytochrome c oxidase assembly protein COX15	COX15	26.1381	25.6302	9	9	9	13.8	13.8	13.8	54.658
P40093;REV__P40093	UPF0160 protein YER156C	YER156C	26.7039	26.3836	13	13	13	39.3	39.3	39.3	38.174
P40098	Uncharacterized mitochondrial membrane protein FMP10	FMP10	24.8452	25.722	9	9	9	32	32	32	27.698
P40106	Glycerol-1-phosphate phosphohydrolase 2	GPP2	26.8296	25.9032	17	9	9	55.2	30.4	30.4	27.813
P40150	Heat shock protein SSB2	SSB2	32.6006	32.6138	61	61	5	84.3	84.3	10.8	66.594
P40157	Vacuolar import and degradation protein 27	VID27	24.6489	24.5716	14	14	14	19.3	19.3	19.3	88.845
P40159	Uncharacterized protein YNL208W	YNL208W	27.4722	27.1088	5	5	5	43.7	43.7	43.7	20.151
P40185	Protein MMF1, mitochondrial	MMF1	29.3925	30.211	9	9	9	66.9	66.9	66.9	15.908
P40187	GSY2-interacting protein PIG2	PIG2	24.5215	23.2512	8	8	8	13.6	13.6	13.6	61.938
P40202	Superoxide dismutase 1 copper chaperone	CCS1	24.485	24.9582	8	8	8	44.2	44.2	44.2	27.33
P40207	Uncharacterized protein YMR134W	ERG29	22.0102	24.1195	4	4	4	10.5	10.5	10.5	27.921
P40210	Protein SIP5	SIP5	23.3692	22.9014	7	7	7	15.3	15.3	15.3	55.859
P40212	60S ribosomal protein L13-B	RPL13B	31.582	31.2552	17	17	1	61.8	61.8	14.6	22.525
P40302	Proteasome subunit alpha type-6	PRE5	28.115	27.9522	14	14	14	46.6	46.6	46.6	25.604
P40303	Proteasome subunit alpha type-4	PRE6	26.0674	27.1572	11	11	11	47.6	47.6	47.6	28.439
P40308	Lipase 3	TGL3	24.256	23.9904	9	9	9	17	17	17	73.612
P40319	Elongation of fatty acids protein 3	ELO3	23.4846	23.3227	5	5	5	15.9	15.9	15.9	39.465
P40327	26S protease regulatory subunit 4 homolog	RPT2	28.8814	28.5423	19	19	19	34.3	34.3	34.3	48.828
P40339	Replication factor C subunit 4	RFC4	24.8355	23.5338	8	8	8	33.4	33.4	33.4	36.149
P40341	Mitochondrial respiratory chain complexes assembly protein YTA12	YTA12	25.8101	23.7987	11	9	9	13.5	11.2	11.2	93.275
P40343	Vacuolar protein sorting-associated protein 27	VPS27	23.9389	23.872	10	10	10	18.3	18.3	18.3	70.973
P40347	Low molecular weight phosphotyrosine protein phosphatase	LTP1	23.3091	23.8349	3	3	3	15.5	15.5	15.5	18.675
P40348	Replication factor C subunit 2	RFC2	25.6823	25.5337	17	17	17	44.2	44.2	44.2	39.741
P40358	DnaJ-like chaperone JEM1	JEM1	25.3756	25.1499	9	9	9	10.7	10.7	10.7	75.143
P40360	Amino-acid acetyltransferase, mitochondrial	ARG2	24.8652	25.7835	7	7	7	14.5	14.5	14.5	65.609
P40362	U3 small nucleolar RNA-associated protein 18	UTP18	25.9767	24.9967	6	6	6	15.2	15.2	15.2	66.423
P40363	S-formylglutathione hydrolase	YJL068C	25.3851	25.4526	12	12	12	40.5	40.5	40.5	33.934
P40364	Mitochondrial peculiar membrane protein 1	MPM1	25.0707	26.2462	13	13	13	54	54	54	28.47
P40368	Nucleoporin NUP82	NUP82	24.3458	23.326	12	12	12	19.1	19.1	19.1	82.084
P40413	T-complex protein 1 subunit epsilon	CCT5	27.3619	26.8913	20	20	20	42.9	42.9	42.9	61.913
P40433	6-phosphofructo-2-kinase 1	PFK26	24.7292	25.4714	13	13	13	19.5	19.5	19.5	93.416
P40459	Pantoate--beta-alanine ligase	PAN6	25.4546	25.2345	6	6	6	16.5	16.5	16.5	35.032
P40460	Kinetochore protein NDC80	NDC80	22.8044	22.9265	7	7	7	9	9	9	80.486
P40462	Protein TMA108	TMA108	26.3476	25.7727	20	20	20	24.2	24.2	24.2	107.72
P40467	Activator of stress genes 1	ASG1	24.9014	24.3605	4	4	4	7.3	7.3	7.3	108.78
P40470	Regulator of rDNA transcription protein 14	RRT14	23.7566	23.2307	2	2	2	13.1	13.1	13.1	23.845
P40471	NADPH-dependent 1-acyldihydroxyacetone phosphate reductase	AYR1	24.1037	23.2109	12	12	12	45.1	45.1	45.1	32.814
P40477	Nucleoporin NUP159	NUP159	25.6305	25.3076	25	25	25	24.1	24.1	24.1	158.91
P40483	Putative zinc metalloproteinase YIL108W	YIL108W	26.2254	25.9488	15	15	15	29.3	29.3	29.3	77.413
P40484	DBF2 kinase activator protein MOB1	MOB1	23.4781	23.4588	5	5	5	20.7	20.7	20.7	35.882
P40485	Phosphatidylinositol 4,5-bisphosphate-binding protein SLM1	SLM1	21.8866	23.8926	6	6	6	12.5	12.5	12.5	77.994
P40495	Homoisocitrate dehydrogenase, mitochondrial	LYS12	29.3658	29.0498	24	24	24	57.1	57.1	57.1	40.068
P40502	Altered inheritance of mitochondria protein 19, mitochondrial	AIM19	24.7525	25.6783	3	3	3	28.7	28.7	28.7	16.923
P40506	Phosphopantothenate--cysteine ligase CAB2	CAB2	24.7492	22.5773	7	7	7	23	23	23	41.866
P40510	D-3-phosphoglycerate dehydrogenase 2	SER33	25.5505	26.7237	18	9	9	46.3	24.1	24.1	51.188
P40517	Ran-specific GTPase-activating protein 2	YRB2	25.3611	25.5212	10	10	10	37.9	37.9	37.9	36.054
P40518	Actin-related protein 2/3 complex subunit 5	ARC15	23.3563	22.5884	6	6	6	55.8	55.8	55.8	17.134
P40522;P40041	Transcription factor VHR1;Transcription factor VHR2	VHR1;VHR2	24.0976	23.04	6	6	6	8.8	8.8	8.8	71.42
P87262;P40525	60S ribosomal protein L34-A;60S ribosomal protein L34-B	RPL34A;RPL34B	27.8545	27.3105	11	11	11	62.8	62.8	62.8	13.639
P40528	Protein SYG1	SYG1	23.5312	22.6902	6	6	6	7.6	7.6	7.6	104.22
P40529	ADP-ribosylation factor GTPase-activating protein effector protein 2	AGE2	23.0678	22.8454	8	8	8	33.2	33.2	33.2	32.638
P40531	Protein GVP36	GVP36	29.6252	29.6586	20	20	20	81.3	81.3	81.3	36.67
P40535	ATF/CREB activator 2	CST6	24.9459	25.5686	9	9	9	24.7	24.7	24.7	65.263
P40540	ER membrane protein complex subunit 5	EMC5	27.6756	27.4695	6	6	6	34	34	34	15.907
P40545	1-(5-phosphoribosyl)-5-[(5-phosphoribosylamino)methylideneamino] imidazole-4-carboxamide isomerase	HIS6	24.7256	24.2442	4	4	4	15.7	15.7	15.7	29.556
P40547	Vacuolar import and degradation protein 28	VID28	23.3444	22.5764	7	7	7	7.6	7.6	7.6	105.49
P40553	Peroxiredoxin DOT5	DOT5	24.8494	25.1842	9	9	9	38.1	38.1	38.1	24.119
P40557	ER-retained PMA1-suppressing protein 1	EPS1	24.8332	27.5166	12	12	12	17.7	17.7	17.7	81.218
P40563	Altered inheritance of mitochondria protein 21	AIM21	23.7308	23.8079	12	12	12	25.6	25.6	25.6	74.762
P40580	Benzil reductase ((S)-benzoin forming) IRC24	IRC24	27.5504	27.6218	12	12	12	46.8	46.8	46.8	28.804
P40581	Peroxiredoxin HYR1	HYR1	25.8201	26.0275	12	12	10	49.7	49.7	38.7	18.641
P40582	Glutathione S-transferase 1	GTT1	23.4092	24.4773	16	16	16	54.7	54.7	54.7	26.794
P40693	Ribosome biogenesis protein RLP7	RLP7	24.3411	22.9581	7	7	7	19.6	19.6	19.6	36.559
P40825	Alanine--tRNA ligase, mitochondrial	ALA1	29.5546	29.1989	40	40	40	44.5	44.5	44.5	110.06
P40893	Regulation of enolase protein 1	REE1	26.5214	26.3829	11	11	11	66.2	66.2	66.2	21.966
P40956	Protein GTS1	GTS1	23.7317	23.9263	4	4	4	12.4	12.4	12.4	44.406
P40957	Spindle assembly checkpoint component MAD1	MAD1	23.5207	23.8379	9	9	9	12.6	12.6	12.6	87.65
P40959	Sorting nexin MVP1	MVP1	22.8424	22.9792	10	10	10	16.8	16.8	16.8	59.656
P40961	Prohibitin-1	PHB1	26.9663	27.2269	10	10	10	50.5	50.5	50.5	31.427
P40970	Serine palmitoyltransferase 2	LCB2	25.315	24.5128	9	9	9	14.3	14.3	14.3	63.11
P40989	1,3-beta-glucan synthase component GSC2	GSC2	25.5383	23.9971	22	22	10	14.1	14.1	7.4	216.99
P40991	25S rRNA (cytosine(2870)-C(5))-methyltransferase	NOP2	29.113	29.0583	18	18	18	31.9	31.9	31.9	69.811
P41057	40S ribosomal protein S29-A	RPS29A	24.4389	25.8507	5	5	5	50	50	50	6.6606
P41058	40S ribosomal protein S29-B	RPS29B	24.6666	22.8329	5	5	5	46.4	46.4	46.4	6.7276
P41277	Glycerol-1-phosphate phosphohydrolase 1	GPP1	31.7815	30.8513	22	22	14	68	68	47.6	27.947
P41338	Acetyl-CoA acetyltransferase	ERG10	30.2606	30.5287	19	19	19	67.3	67.3	67.3	41.728
P41734	Isoamyl acetate-hydrolyzing esterase	IAH1	23.7749	23.3378	5	5	5	19.7	19.7	19.7	27.346
P41805	60S ribosomal protein L10	RPL10	29.3937	29.427	29	29	29	82.8	82.8	82.8	25.361
P41807	V-type proton ATPase subunit H	VMA13	28.3316	27.5966	21	21	21	39.5	39.5	39.5	54.415
P41810	Coatomer subunit beta	SEC26	27.4676	27.0252	20	20	20	22.9	22.9	22.9	109.02
P41811	Coatomer subunit beta	SEC27	28.3549	28.133	26	26	26	33.4	33.4	33.4	99.444
P41814	tRNA (adenine(58)-N(1))-methyltransferase non-catalytic subunit TRM6	GCD10	24.8489	22.9615	5	5	5	12.8	12.8	12.8	54.389
P41835	Thiamine biosynthetic bifunctional enzyme;Thiamine-phosphate synthase;Hydroxyethylthiazole kinase	THI6	26.3855	26.6706	16	16	16	43.1	43.1	43.1	58.058
P41911	Glycerol-3-phosphate dehydrogenase [NAD(+)] 2, mitochondrial	GPD2	24.3439	24.2504	14	13	13	41.8	38.4	38.4	49.421
P41920	Ran-specific GTPase-activating protein 1	YRB1	25.8336	25.8851	9	9	9	48.8	48.8	48.8	22.953
P41921	Glutathione reductase	GLR1	28.7266	28.7358	15	15	15	37.3	37.3	37.3	53.44
P41940	Mannose-1-phosphate guanyltransferase	PSA1	29.8755	30.3225	22	22	22	60.9	60.9	60.9	39.565
P42826	Xylulose kinase	XKS1	25.6029	25.7651	18	18	18	30.2	30.2	30.2	68.32
P42840	Uncharacterized membrane protein YNL320W	YNL320W	23.3765	22.9575	3	3	3	12	12	12	32.308
P42842	Essential for maintenance of the cell wall protein 1	EMW1	25.5277	25.0601	14	14	14	15.3	15.3	15.3	102.34
P42846	Protein KRI1	KRI1	23.9081	24.0248	10	10	10	20	20	20	68.653
P42847	37S ribosomal protein S18, mitochondrial	MRPS18	24.394	24.546	6	6	6	29.5	29.5	29.5	24.563
P42900	Sigma-like sequence protein 1, mitochondrial	SLS1	23.1152	22.499	8	8	8	12.1	12.1	12.1	73.256
P42935	Elongator complex protein 2	ELP2	25.8939	25.9037	11	11	11	13.8	13.8	13.8	89.409
P42940	Probable electron transfer flavoprotein subunit beta	CIR1	26.4557	25.7894	17	17	17	69.3	69.3	69.3	28.758
P42943	T-complex protein 1 subunit eta	CCT7	27.849	27.1822	25	25	25	47.3	47.3	47.3	59.735
P42945	U3 small nucleolar RNA-associated protein 10	UTP10	25.2514	24.9703	14	14	14	9.8	9.8	9.8	200.08
P43123	UDP-N-acetylglucosamine pyrophosphorylase	QRI1	27.1126	26.8886	17	17	17	31.4	31.4	31.4	53.475
P43535	Protein GCN20	GCN20	26.1079	25.9907	16	16	16	22.5	22.5	22.5	85.026
P53824;P43545	Probable pyridoxal 5-phosphate synthase subunit SNZ2;Probable pyridoxal 5-phosphate synthase subunit SNZ3	SNZ2;SNZ3	25.3083	26.8466	17	10	10	57	46.3	46.3	32.033
P43554	SWI/SNF global transcription activator complex subunit SWP82	SWP82	23.866	23.6748	8	8	8	10.6	10.6	10.6	70.275
P43555	Protein EMP47	EMP47	24.6501	24.2647	13	13	12	34.8	34.8	33.3	50.33
P43556	Rho-GTPase-activating protein RGD2	RGD2	23.8263	22.7528	5	5	5	7	7	7	82.208
P43558	Ubiquitin thioesterase OTU1	OTU1	25.6858	25.9249	9	9	9	39.9	39.9	39.9	33.51
P43561	Iron transport multicopper oxidase FET5	FET5	25.0022	23.2351	4	4	4	6.9	6.9	6.9	70.879
P43568	Serine/threonine-protein kinase CAK1	CAK1	24.6598	23.7102	9	9	9	21.2	21.2	21.2	42.186
P43574	Transcriptional regulatory protein GAT1	GAT1	23.6567	24.1389	6	6	6	13.7	13.7	13.7	56.327
P43582	WW domain-containing protein WWM1	WWM1	23.3977	23.4343	3	3	3	33.6	33.6	33.6	22.655
P43585	Vacuolar transporter chaperone 2	VTC2	27.0011	26.4543	20	20	19	21	21	19.9	95.44
P43588	Ubiquitin carboxyl-terminal hydrolase RPN11	RPN11	25.262	25.3747	11	11	11	41.2	41.2	41.2	34.398
P43591	ATP-dependent kinase YFH7	YFH7	22.5426	22.3011	8	8	8	29.5	29.5	29.5	39.885
P43593	Ubiquitin carboxyl-terminal hydrolase 6	UBP6	26.1199	25.9016	23	23	23	48.5	48.5	48.5	57.11
P43603	LAS seventeen-binding protein 3	LSB3	27.3093	28.0699	19	19	12	32	32	23.1	49.343
P43609	Chromatin structure-remodeling complex protein RSC8	RSC8	24.6767	24.0451	19	19	19	29.6	29.6	29.6	63.167
P43610	Uncharacterized ATP-dependent helicase IRC5	IRC5	21.719	22.0805	4	4	4	4.6	4.6	4.6	96.964
P43613	ER-localized J domain-containing protein 5	ERJ5	24.6197	23.2703	5	5	5	14.6	14.6	14.6	34.191
P43616	Cys-Gly metallodipeptidase DUG1	DUG1	28.7453	28.5494	25	25	25	60.1	60.1	60.1	52.871
P43619	Nicotinate-nucleotide pyrophosphorylase [carboxylating]	BNA6	28.5309	27.9179	11	11	11	35.6	35.6	35.6	32.365
P43621	Coatomer subunit delta	RET2	25.6032	25.3121	14	14	14	22.3	22.3	22.3	60.627
P43638	MAP-homologous protein 1	MHP1	24.1702	24.4776	16	16	16	12	12	12	155.21
P45978	Protein SCD6	SCD6	23.4816	22.9906	7	7	7	26.1	26.1	26.1	39.189
P46151	Methylenetetrahydrofolate reductase 1	MET12	23.6483	23.1675	12	12	12	21.9	21.9	21.9	73.941
P46367	Potassium-activated aldehyde dehydrogenase, mitochondrial	ALD4	30.8338	31.2178	41	41	40	79.6	79.6	79.6	56.723
P46655	Glutamate--tRNA ligase, cytoplasmic	GUS1	30.1686	29.9511	46	46	46	53.2	53.2	53.2	80.842
P46669	DNA-directed RNA polymerase I subunit RPA43	RPA43	23.4832	23.1115	6	6	6	16.3	16.3	16.3	36.224
P46672	tRNA-aminoacylation cofactor ARC1	ARC1	29.8373	29.8703	20	20	20	51.9	51.9	51.9	42.083
P46674	Nuclear mRNA export protein SAC3	SAC3	22.5749	22.5126	6	6	6	5.1	5.1	5.1	149.57
P46675	Protein STU2	STU2	26.2264	26.4743	12	12	12	17	17	17	100.92
P46676	Suppressor of mar1-1 protein	SUM1	23.1176	23.6997	11	11	11	11.9	11.9	11.9	118.2
P46680	Actin-interacting protein 1	AIP1	26.6782	26.4039	19	19	19	39.8	39.8	39.8	67.325
P46681	D-lactate dehydrogenase [cytochrome] 2, mitochondrial	DLD2	25.982	25.4967	16	15	15	30.2	28.7	28.7	59.268
P46682	AP-3 complex subunit beta	APL6	23.5402	23.4709	11	11	11	15.8	15.8	15.8	91.606
P46683	Ankyrin repeat-containing protein YAR1	YAR1	22.8162	23.7108	8	8	8	44.5	44.5	44.5	22.355
P46784	40S ribosomal protein S10-B	RPS10B	22.7281	25.6102	7	7	2	46.7	46.7	8.6	12.738
P46956	Inorganic phosphate transporter PHO86	PHO86	23.2977	24.1801	6	6	6	18.3	18.3	18.3	34.881
P46971	Dolichyl-phosphate-mannose--protein mannosyltransferase 4	PMT4	23.7639	22.2558	3	3	3	3.7	3.7	3.7	87.965
P46974	Respiration factor 2	RSF2	23.4566	23.1619	9	9	9	6.4	6.4	6.4	155.06
P46985	Probable alpha-1,6-mannosyltransferase MNN11	MNN11	22.6422	22.9069	7	7	7	19.4	19.4	19.4	47.858
P46989	Autophagy-related protein 27	ATG27	25.6563	25.3166	6	6	6	25.1	25.1	25.1	30.201
P46990	60S ribosomal protein L17-B	RPL17B	31.2242	30.6458	15	15	1	60.9	60.9	5.4	20.551
P46992	Cell wall protein YJL171C	TOH1	26.2589	22.696	6	6	6	17.9	17.9	17.9	42.957
P47017	Sm-like protein LSm1	LSM1	22.6145	23.7601	3	3	3	15.1	15.1	15.1	20.307
P47018	Maintenance of telomere capping protein 1	MTC1	26.8065	26.7501	17	17	17	40.6	40.6	40.6	53.477
P47025	Mitochondrial division protein 1	MDV1	22.7932	24.6116	13	13	13	21.1	21.1	21.1	80.031
P47029	Arrestin-related trafficking adapter 3	ALY2	23.1115	23.2902	9	9	9	9.5	9.5	9.5	117.21
P47035	Nucleolar protein NET1	NET1	26.0935	25.8655	29	29	29	27.8	27.8	27.8	128.53
P47039	Probable kynurenine--oxoglutarate transaminase BNA3	BNA3	27.2399	27.0646	13	13	13	35.1	35.1	35.1	50.082
P47044	LOG family protein YJL055W	LOG1	28.1507	27.6739	8	8	8	43.3	43.3	43.3	26.864
P47045	Mitochondrial import inner membrane translocase subunit TIM54	TIM54	23.9463	25.3486	6	6	6	18.6	18.6	18.6	54.182
P47047	ATP-dependent RNA helicase DOB1	MTR4	26.1832	25.5942	13	13	13	14.6	14.6	14.6	122.05
P47054	Nucleoporin NUP192	NUP192	22.284	23.0238	10	10	10	7.5	7.5	7.5	191.53
P47068	Myosin tail region-interacting protein MTI1	BBC1	27.786	27.8929	51	51	51	52.9	52.9	52.9	128.29
P47075	Vacuolar transporter chaperone 4	VTC4	27.606	26.7458	17	17	17	20	20	20	83.154
P47079	T-complex protein 1 subunit theta	CCT8	28.7326	28.4564	23	23	23	48.8	48.8	48.8	61.662
P47083	U3 small nucleolar RNA-associated protein MPP10	MPP10	22.259	23.2235	8	8	8	11	11	11	66.952
P47085	MEMO1 family protein YJR008W	MHO1	24.3836	24.6013	11	11	11	32.8	32.8	32.8	38.481
P47089	Translation machinery-associated protein 22	TMA22	23.5941	23.9654	3	3	3	19.7	19.7	19.7	22.495
P47096	3-hydroxyanthranilate 3,4-dioxygenase	BNA1	26.0189	26.0969	8	8	8	46.3	46.3	46.3	20.235
P47104	Regulator of V-ATPase in vacuolar membrane protein 1	RAV1	23.3632	22.2701	9	9	9	7.6	7.6	7.6	154.93
P47108	Nucleolar pre-ribosomal-associated protein 2	URB2	23.6742	22.9652	11	11	11	9.4	9.4	9.4	135.12
P47116	Serine/threonine-protein kinase PTK2/STK2	PTK2	24.3731	23.9701	15	15	15	26.7	26.7	26.7	91.399
P47117	Actin-related protein 3	ARP3	27.1353	27.3264	21	21	21	53.7	53.7	53.7	49.541
P47120	Deoxyhypusine hydroxylase	LIA1	24.4352	23.7858	10	10	10	43.1	43.1	43.1	36.164
P47122	GPN-loop GTPase 1	NPA3	22.251	24.0388	8	8	8	18.4	18.4	18.4	43.194
P47124	Putative glycosyltransferase HOC1	HOC1	25.8684	25.7659	5	5	5	12.1	12.1	12.1	46.296
P47129	Assembly-complementing factor 4	ACF4	23.2702	23.8586	6	6	6	23.9	23.9	23.9	35.52
P47130	Cop9 signalosome complex subunit 12	CSN12	21.8339	24.9761	4	4	4	8.7	8.7	8.7	49.482
P47135	Protein JSN1	JSN1	25.2736	25.1742	18	18	17	19.6	19.6	18.8	120.37
P47136	Bud site selection protein 4	BUD4	23.8213	23.7394	5	5	5	3.2	3.2	3.2	164.48
P47137	Uncharacterized oxidoreductase YJR096W	YJR096W	24.8085	23.8995	14	14	14	46.5	46.5	46.5	32.344
P47143	Adenosine kinase	ADO1	29.0947	29.061	14	14	14	58.5	58.5	58.5	36.372
P47154	CAAX prenyl protease 1	STE24	24.8424	23.7486	8	8	8	16.1	16.1	16.1	52.323
P47160	Epsin-3	ENT3	23.9673	24.9443	13	13	13	23.5	23.5	23.5	45.091
P47169	Sulfite reductase [NADPH] subunit beta	MET5	28.0206	27.4743	28	28	27	25.1	25.1	24.6	161.22
P47176	Branched-chain-amino-acid aminotransferase, cytosolic	BAT2	27.5497	27.7054	21	21	17	59.8	59.8	51.9	41.624
P47177	Putative nitronate monooxygenase	YJR149W	23.6055	23.0639	6	6	6	15.8	15.8	15.8	45.158
P47181	Uncharacterized protein YJR154W	YJR154W	23.2118	22.4441	7	7	7	22	22	22	38.972
P47771	Aldehyde dehydrogenase [NAD(P)+] 1	ALD2	26.2374	26.6601	26	8	8	59.1	23.3	23.3	55.187
P47818	Protein CCC1	CCC1	24.5771	22.7649	5	5	5	19.9	19.9	19.9	34.249
P47912	Long-chain-fatty-acid--CoA ligase 4	FAA4	26.7759	26.3806	18	17	16	32.6	31.3	29.7	77.266
P48015	Aminomethyltransferase, mitochondrial	GCV1	26.6876	27.836	19	19	19	54.5	54.5	54.5	44.468
P48164	40S ribosomal protein S7-B	RPS7B	30.4135	29.641	23	23	12	86.8	86.8	56.8	21.634
P48231	Tricalbin-2	TCB2	25.4805	24.5686	14	14	14	13.2	13.2	13.2	132.51
P48237	Mitochondrial group I intron splicing factor CCM1	CCM1	23.156	23.0956	4	4	4	5.3	5.3	5.3	101.42
P48361	Activator of SKN7 protein 10	ASK10	22.7231	22.3609	6	6	6	8.4	8.4	8.4	126.86
P48362	Protein HGH1	HGH1	25.8858	25.4837	9	9	9	24.4	24.4	24.4	44.951
P48415	COPII coat assembly protein SEC16	SEC16	27.0503	27.0958	45	45	45	28.3	28.3	28.3	241.69
P48445	Biotin--protein ligase;Biotin--[methylmalonyl-CoA-carboxytransferase] ligase;Biotin--[propionyl-CoA-carboxylase [ATP-hydrolyzing]] ligase;Biotin--[methylcrotonoyl-CoA-carboxylase] ligase;Biotin--[acetyl-CoA-carboxylase] ligase	BPL1	26.0618	25.1493	14	14	14	26.4	26.4	26.4	76.362
P48510	Ubiquitin domain-containing protein DSK2	DSK2	25.1589	25.6157	7	7	7	35.9	35.9	35.9	39.345
P48524	Ubiquitin ligase-binding protein BUL1	BUL1	26.4875	23.9514	10	10	10	10.1	10.1	10.1	109.17
P48525	Glutamate--tRNA ligase, mitochondrial	MSE1	23.6928	24.5641	5	5	5	7.1	7.1	7.1	61.603
P48562	Serine/threonine-protein kinase CLA4	CLA4	23.4547	23.1429	11	11	10	20.9	20.9	19	93.908
P48567	tRNA pseudouridine synthase 4	PUS4	25.6524	24.2699	8	8	8	20.6	20.6	20.6	45.273
P48582	Vacuolar-sorting protein BRO1	BRO1	26.3338	26.3828	21	21	21	23.8	23.8	23.8	97.275
P48589	40S ribosomal protein S12	RPS12	29.4843	29.1111	8	8	8	55.2	55.2	55.2	15.471
P48836	V-type proton ATPase subunit G	VMA10	23.3432	23.9978	9	9	9	50.9	50.9	50.9	12.713
P48837	Nucleoporin NUP57	NUP57	25.8189	25.8437	9	9	9	19.6	19.6	19.6	57.498
P49017	2-methoxy-6-polyprenyl-1,4-benzoquinol methylase, mitochondrial	COQ5	24.3481	23.7354	7	7	7	20.2	20.2	20.2	34.684
P49089	Asparagine synthetase [glutamine-hydrolyzing] 1	ASN1	28.4605	28.0656	25	25	19	39.5	39.5	29.9	64.47
P49090	Asparagine synthetase [glutamine-hydrolyzing] 2	ASN2	27.7195	27.5939	24	18	18	41.8	34.3	34.3	64.592
P49166	60S ribosomal protein L37-A	RPL37A	25.7076	26.3465	13	13	8	64.8	64.8	37.5	9.8502
P49167	60S ribosomal protein L38	RPL38	28.2904	28.8992	8	8	8	76.9	76.9	76.9	8.8264
P49334	Mitochondrial import receptor subunit TOM22	TOM22	25.0274	25.4125	7	7	7	48	48	48	16.79
P49367	Homoaconitase, mitochondrial	LYS4	26.1134	25.9864	17	17	17	32.9	32.9	32.9	75.15
P49435	Adenine phosphoribosyltransferase 1	APT1	26.7961	22.3557	6	6	6	21.9	21.9	21.9	20.587
P49573	Copper transport protein CTR1	CTR1	22.3839	23.0958	7	7	7	20.4	20.4	20.4	44.441
P49686	Nucleoporin NUP42	NUP42	22.5857	23.0695	5	5	5	19.8	19.8	19.8	42.778
P49687	Nucleoporin NUP145;Nucleoporin NUP145N;Nucleoporin NUP145C	NUP145	25.2554	25.5659	18	18	18	19.4	19.4	19.4	145.66
P49723	Ribonucleoside-diphosphate reductase small chain 2	RNR4	30.7522	30.595	25	25	25	64.1	64.1	64.1	40.054
P49954	Probable hydrolase NIT3	NIT3	25.0189	24.0932	12	12	12	40.2	40.2	40.2	32.549
P50085	Prohibitin-2	PHB2	26.4981	27.6389	15	15	15	43.5	43.5	43.5	34.406
P50086	Probable 26S proteasome regulatory subunit p28	NAS6	24.091	24.3745	12	12	12	42.1	42.1	42.1	25.616
P50090	Kelch repeat-containing protein 2	KEL2	23.1879	22.684	4	4	4	5.6	5.6	5.6	99.974
P50094	Inosine-5-monophosphate dehydrogenase 4	IMD4	27.3143	27.1259	16	7	7	36.1	19.8	19.8	56.393
P50095;O42831	Inosine-5-monophosphate dehydrogenase 3	IMD3	28.1083	27.2142	22	22	9	50.9	50.9	20.5	56.584
P50101	Ubiquitin carboxyl-terminal hydrolase 15	UBP15	23.9157	23.2219	13	13	13	12.4	12.4	12.4	143.56
P50106	DNA-directed RNA polymerase I subunit RPA14	RPA14	22.7806	23.3732	3	3	3	24.8	24.8	24.8	14.585
P50109	Protein PSP2	PSP2	25.4709	25.4276	9	9	9	21.4	21.4	21.4	65.583
P50264	Polyamine oxidase FMS1	FMS1	24.746	24.8757	8	8	8	13.8	13.8	13.8	57.805
P50277	Adenosylmethionine-8-amino-7-oxononanoate aminotransferase	BIO3	27.9471	27.5614	14	14	14	35.4	35.4	35.4	53.708
P50875	Transcription factor SPT20	SPT20	22.9598	22.3975	5	5	5	10.6	10.6	10.6	67.796
P50896	Protein PSP1	PSP1	25.1509	25.2909	15	15	14	24.4	24.4	22.6	95.346
P50946	Putative tyrosine-protein phosphatase OCA1	OCA1	22.9288	24.1746	5	5	5	23.9	23.9	23.9	27.205
P51402	60S ribosomal protein L37-B	RPL37B	23.3382	23.2702	11	6	6	61.4	34.1	34.1	9.8682
P51601	GTP cyclohydrolase 1	FOL2	25.3813	25.3154	7	7	7	28.4	28.4	28.4	27.769
P51996	GTP-binding protein YPT32/YPT11	YPT32	26.7547	26.5126	10	10	4	48.2	48.2	20.3	24.52
P52286	Suppressor of kinetochore protein 1	SKP1	22.356	24.2838	5	5	5	44.3	44.3	44.3	22.33
P52488	Ubiquitin-activating enzyme E1-like	UBA2	25.2849	25.4568	17	17	17	37.1	37.1	37.1	71.258
P52489	Pyruvate kinase 2	PYK2	25.466	24.5505	17	14	14	34	30.2	30.2	55.195
P52490	Ubiquitin-conjugating enzyme E2 13	UBC13	25.8318	25.2732	5	5	5	34	34	34	17.468
P52593	Nucleoporin NUP188	NUP188	24.7491	24.2598	11	11	11	5.9	5.9	5.9	188.57
P52870	Protein transport protein SBH1	SBH1	23.0707	24.825	3	3	3	22	22	22	8.7111
P52893	Probable alanine aminotransferase, mitochondrial	ALT1	26.6989	26.2306	10	10	10	25.7	25.7	25.7	66.421
P52910	Acetyl-coenzyme A synthetase 2	ACS2	29.2241	28.937	21	20	20	31.5	31.5	31.5	75.491
P52917	Vacuolar protein sorting-associated protein 4	VPS4	24.9329	24.2729	17	17	17	33.6	33.6	33.6	48.172
P52918	Protein MSN5	MSN5	23.42	23.5452	11	11	11	11	11	11	142.12
P53011	Nucleoporin SEH1	SEH1	24.7292	23.6759	9	9	9	23.5	23.5	23.5	39.122
P53012	FIT family protein SCS3	SCS3	24.6659	23.5597	3	3	3	11.1	11.1	11.1	42.734
P53044	Ubiquitin fusion degradation protein 1	UFD1	26.5437	26.8013	12	12	12	31	31	31	39.81
P53063	Decapping nuclease RAI1	RAI1	23.1317	23.5344	9	9	9	24.8	24.8	24.8	44.509
P53064	RNA polymerase-associated protein RTF1	RTF1	24.9233	22.945	9	9	9	15.4	15.4	15.4	65.868
P53067	Importin subunit beta-5	KAP114	23.9084	23.6637	5	5	5	4.6	4.6	4.6	113.92
P53072	tRNA acetyltransferase TAN1	TAN1	25.7762	25.5611	7	7	7	25.3	25.3	25.3	33.55
P53073	ER membrane protein complex subunit 4	EMC4	25.2779	24.899	7	7	7	42.1	42.1	42.1	21.46
P53075	Outer spore wall assembly protein SHE10	SHE10	27.4382	27.1352	18	18	18	28.4	28.4	28.4	66.862
P53080	Enhancer of mRNA-decapping protein 1	EDC1	23.1144	24.1074	8	8	8	46.3	46.3	46.3	19.237
P53081	NGG1-interacting factor 3	NIF3	27.2461	27.7504	16	16	16	66.7	66.7	66.7	31.888
P53090	Aromatic/aminoadipate aminotransferase 1	ARO8	29.7598	29.2219	19	19	19	41	41	41	56.177
P53091	DNA replication licensing factor MCM6	MCM6	24.3337	24.7975	12	12	12	13.1	13.1	13.1	112.98
P53095	D-serine dehydratase	DSD1	25.0448	25.4079	11	11	11	26.2	26.2	26.2	47.827
P53101	Cystathionine beta-lyase	STR3	23.0094	22.6143	7	7	7	15.5	15.5	15.5	51.828
P53111	NADPH-dependent aldehyde reductase ARI1	ARI1	26.6194	25.4041	12	12	11	42.7	42.7	42.7	38.083
P53115	Putative DNA helicase INO80	INO80	24.2852	24.2258	16	16	16	10.2	10.2	10.2	171.45
P53119	Probable E3 ubiquitin-protein ligase HUL5	HUL5	23.278	22.7581	8	8	8	9.9	9.9	9.9	105.56
P53128	Methylenetetrahydrofolate reductase 2	MET13	23.4025	22.7684	10	10	10	21.7	21.7	21.7	68.559
P53130	Heterotrimeric G protein gamma subunit GPG1	GPG1	21.517	22.0857	3	3	3	22.2	22.2	22.2	14.922
P53131	Pre-mRNA-splicing factor ATP-dependent RNA helicase PRP43	PRP43	26.2149	24.5427	14	14	13	14.7	14.7	13.6	87.561
P53136	Ribosome biogenesis protein NSA1	NSA1	23.3072	22.6452	7	7	7	14.7	14.7	14.7	51.906
P53140	Protein RMD9, mitochondrial	RMD9	24.397	24.5178	10	10	10	18.6	18.6	18.6	74.595
P53141	Myosin light chain 1	MLC1	22.1522	23.631	9	9	9	38.3	38.3	38.3	16.444
P53145	Large subunit GTPase 1	LSG1	25.5266	25.272	15	15	15	20.9	20.9	20.9	72.727
P53155	Uncharacterized protein YGL082W	YGL082W	23.6983	23.8151	9	9	9	28.3	28.3	28.3	43.321
P53164	NADH pyrophosphatase	NPY1	24.9505	24.7687	8	8	8	22.4	22.4	22.4	43.516
P53165	SAGA-associated factor 73	SGF73	23.1308	23.8731	6	6	6	12.6	12.6	12.6	72.877
P53166	ATP-dependent RNA helicase MRH4, mitochondrial	MRH4	24.1483	23.3441	15	15	15	25.8	25.8	25.8	63.057
P53168	DASH complex subunit DUO1	DUO1	24.1206	23.9536	11	11	11	50.6	50.6	50.6	27.473
P53172	Protein SDS23	SDS23	23.8453	24.398	12	12	12	39.1	39.1	39.1	58.097
P53183	Putative uncharacterized oxidoreductase YGL039W	YGL039W	25.2625	22.9318	10	9	9	39.7	37.6	37.6	38.259
P53184	Nicotinamidase	PNC1	24.1542	26.5316	5	5	5	31.5	31.5	31.5	24.993
P53191	Phosphatidylinositol 3-phosphate-binding protein 2	PIB2	23.3972	23.1295	16	16	16	32.3	32.3	32.3	70.616
P53199	Sterol-4-alpha-carboxylate 3-dehydrogenase, decarboxylating	ERG26	26.3345	25.9503	7	7	7	24.1	24.1	24.1	38.706
P53200	Protein-lysine N-methyltransferase EFM5	EFM5	22.2116	22.3811	4	4	4	16.1	16.1	16.1	28.582
P53201	SWR1-complex protein 4	SWC4	24.0866	22.8164	8	8	8	17.2	17.2	17.2	55.212
P53206	Putative cysteine synthase	YGR012W	26.5348	26.9714	13	13	13	33.8	33.8	33.8	42.8
P53210	Uncharacterized protein YGR017W	YGR017W	25.1763	25.0676	10	10	10	30.3	30.3	30.3	34.679
P53212	Probable transcriptional regulatory protein HAH1	YGR021W	24.9304	25.7427	10	10	10	31.7	31.7	31.7	31.699
P53221	60S ribosomal protein L26-B	RPL26B	27.8053	27.8435	18	4	4	72.4	9.4	9.4	14.235
P53228	Transaldolase NQM1	NQM1	26.2825	26.3369	19	18	18	58.9	58.9	58.9	37.253
P53235	Eukaryotic translation initiation factor 2A	YGR054W	26.9331	26.9	18	18	18	31.3	31.3	31.3	71.304
P53250	Twinfilin-1	TWF1	25.5736	26.0306	11	11	11	41.6	41.6	41.6	37.07
P53252	Sphingolipid long chain base-responsive protein PIL1	PIL1	29.6538	29.5849	28	28	26	60.8	60.8	54	38.349
P53254	U3 small nucleolar RNA-associated protein 22	UTP22	25.2776	24.7251	15	15	15	12.8	12.8	12.8	140.48
P53256	Exosome complex component RRP46	RRP46	25.5131	22.5436	4	4	4	20.2	20.2	20.2	24.407
P53258	GTPase-activating protein GYP2	MDR1	25.0065	23.4049	12	12	12	14.3	14.3	14.3	109.26
P53261	Pescadillo homolog	NOP7	24.1086	24.9144	13	13	13	24	24	24	69.876
P53265	Uncharacterized protein YGR111W	YGR111W	25.1041	23.2918	8	8	8	26.2	26.2	26.2	46.667
P53272	Uncharacterized protein YGR122W	YGR122W	23.0469	23.4253	9	9	9	26.4	26.4	26.4	45.304
P53273	Uncharacterized vacuolar membrane protein YGR125W	VSB1	25.0874	24.8978	6	6	6	6.5	6.5	6.5	116.97
P53275	Uncharacterized protein YGR127W	YGR127W	26.0764	24.0301	10	10	10	29.2	29.2	29.2	35.685
P53276	U3 small nucleolar RNA-associated protein 8	UTP8	25.774	25.4114	10	10	10	18.9	18.9	18.9	80.19
P53278	Uncharacterized protein YGR130C	YGR130C	26.5299	26.9504	24	24	24	24.8	24.8	24.8	92.697
P53292	37S ribosomal protein S35, mitochondrial	MRPS35	24.9909	25.1539	12	12	12	35.1	35.1	35.1	39.575
P53295	Ribosome-interacting GTPase 2	RBG2	24.7696	22.3074	11	11	11	27.2	27.2	27.2	41.006
P53297	PAB1-binding protein 1	PBP1	24.0532	24.2236	13	13	13	22.6	22.6	22.6	78.78
P53299	Mitochondrial import inner membrane translocase subunit TIM13	TIM13	22.6481	24.2908	6	6	6	65.7	65.7	65.7	11.286
P53301	Probable glycosidase CRH1	CRH1	24.5188	26.4761	6	6	6	10.1	10.1	10.1	52.757
P53312	Succinyl-CoA ligase [ADP-forming] subunit beta, mitochondrial	LSC2	27.1848	27.9162	30	30	30	69.6	69.6	69.6	46.9
P53313	Protein SDA1	SDA1	23.7481	22.2781	3	3	3	4.4	4.4	4.4	86.617
P53315	6-phosphogluconolactonase 4	SOL4	25.9219	24.1737	6	6	6	25.5	25.5	25.5	28.447
P53316	Uncharacterized RNA-binding protein YGR250C	YGR250C	24.929	24.8462	16	16	16	24.8	24.8	24.8	89.512
P53318	Ubiquinone biosynthesis monooxygenase COQ6, mitochondrial	COQ6	26.0765	25.9331	11	11	11	23	23	23	53.527
P53319	6-phosphogluconate dehydrogenase, decarboxylating 2	GND2	27.6244	27.201	20	11	11	48.8	30.1	30.1	53.922
P53326	Uncharacterized protein YGR266W	YGR266W	23.0328	22.5411	7	7	7	10.1	10.1	10.1	81.19
P53334	Probable family 17 glucosidase SCW4	SCW4	24.2322	24.8065	8	8	8	24.6	24.6	24.6	40.173
P53337	ER-derived vesicles protein ERV29	ERV29	24.2145	24.8546	5	5	5	22.9	22.9	22.9	35.012
P53549	26S protease subunit RPT4	RPT4	27.4058	27.1433	17	17	15	36.2	36.2	31.8	49.408
P53550	mRNA-decapping enzyme subunit 2	DCP2	24.3891	24.5969	17	17	17	19.5	19.5	19.5	108.67
P53552	THO complex subunit 2	THO2	24.5058	24.532	18	18	18	11.3	11.3	11.3	183.93
P53598	Succinyl-CoA ligase [ADP-forming] subunit alpha, mitochondrial	LSC1	30.0629	30.2995	20	20	20	60.5	60.5	60.5	35.032
P53622	Coatomer subunit alpha	COP1	28.277	28.673	26	26	26	27.3	27.3	27.3	135.61
P53630	Dethiobiotin synthetase	BIO4	24.8916	25.3846	9	9	9	63.7	63.7	63.7	26.257
P53691	Peptidyl-prolyl cis-trans isomerase CPR6	CPR6	28.2028	28.4859	21	21	21	59.3	59.3	59.3	42.071
P53720	tRNA-dihydrouridine(20) synthase [NAD(P)+]	SMM1	24.3752	23.1732	8	8	8	22.1	22.1	22.1	42.816
P53723	UPF0674 endoplasmic reticulum membrane protein YNR021W	YNR021W	26.2059	26.4714	9	9	9	24.8	24.8	24.8	47.093
P53724	54S ribosomal protein L50, mitochondrial	MRPL50	23.4231	24.6246	3	3	3	21.6	21.6	21.6	16.283
P53727	Putative pyridoxal kinase BUD17	BUD17	23.6958	23.2978	5	5	5	21.8	21.8	21.8	35.366
P53731	Actin-related protein 2/3 complex subunit 2	ARC35	25.0157	25.6277	10	10	10	24.3	24.3	24.3	39.566
P53734	ATP-dependent RNA helicase DBP6	DBP6	24.569	24.1096	13	13	13	23.7	23.7	23.7	70.361
P53736	Uncharacterized protein YNR040W	MRX15	23.0176	23.5952	5	5	5	25.4	25.4	25.4	28.636
P53741	UBP3-associated protein BRE5	BRE5	23.9318	23.6811	9	9	9	19.6	19.6	19.6	57.673
P53742	Nucleolar GTP-binding protein 2	NOG2	25.536	24.5883	11	11	11	22.4	22.4	22.4	55.488
P53834	Hsp90 co-chaperone HCH1	HCH1	24.0039	26.2414	9	9	9	60.1	60.1	60.1	17.246
P53839	Glyoxylate reductase 1	GOR1	27.0206	27.3606	11	11	11	38.9	38.9	38.9	38.831
P53848	Folic acid synthesis protein FOL1;Dihydroneopterin aldolase;2-amino-4-hydroxy-6-hydroxymethyldihydropteridine pyrophosphokinase;Dihydropteroate synthase	FOL1	26.6167	26.397	11	11	11	10.6	10.6	10.6	93.119
P53852	Cysteine--tRNA ligase	CRS1	26.9387	26.1464	27	27	27	37	37	37	87.529
P53859	Exosome complex component CSL4	CSL4	22.5667	22.9541	5	5	5	19.9	19.9	19.9	31.583
P53860	Phosphatidylinositol transfer protein PDR16	PDR16	24.989	24.9878	8	8	8	20.8	20.8	20.8	40.713
P53868	Alpha-1,2-mannosyltransferase ALG9	ALG9	25.8338	25.6489	7	7	7	13.9	13.9	13.9	63.776
P53875	54S ribosomal protein L19, mitochondrial	MRPL19	24.7422	25.9421	8	8	8	60.1	60.1	60.1	16.67
P53878	Uncharacterized oxidoreductase YNL181W	PBR1	24.9638	24.8369	7	7	7	23.6	23.6	23.6	46.502
P53879	GTP-binding protein RHO5	RHO5	23.9569	23.1617	11	11	11	40.5	40.5	40.5	36.818
P53885	Signal transduction protein MDG1	MDG1	22.1432	23.4724	12	12	12	46.4	46.4	46.4	40.278
P53889	Uncharacterized mitochondrial hydrolase FMP41	FMP41	23.831	25.6524	9	9	9	36.3	36.3	36.3	28.792
P53893	Ribosome assembly protein 1	RIA1	25.0638	24.7356	9	9	9	10.1	10.1	10.1	124.46
P53912	Uncharacterized protein YNL134C	YNL134C	28.0855	28.5384	18	18	18	54	54	54	41.164
P53914	UPF0202 protein KRE33	KRE33	24.6761	24.296	10	10	10	12.5	12.5	12.5	119.35
P53920	Pro-apoptotic serine protease NMA111	NMA111	25.8025	25.1758	12	12	12	12.3	12.3	12.3	110.88
P53933	Phosphatidate phosphatase APP1	APP1	23.1445	23.9969	9	9	9	15.3	15.3	15.3	66.134
P53941	U3 small nucleolar ribonucleoprotein protein IMP4	IMP4	24.8254	24.6799	8	8	8	22.1	22.1	22.1	33.482
P53953	SED5-binding protein 2	SFB2	25.4588	24.9291	14	13	13	16.6	15.2	15.2	98.942
P53954	GDP-Man:Man(3)GlcNAc(2)-PP-Dol alpha-1,2-mannosyltransferase	ALG11	23.3768	22.7955	10	10	10	17	17	17	63.142
P53958	Protein BOP3	BOP3	23.3164	22.3893	4	4	4	13.6	13.6	13.6	43.748
P53969	Sorting assembly machinery 50 kDa subunit	SAM50	24.9044	23.6695	7	7	7	17.8	17.8	17.8	54.405
P53973	Histone deacetylase HDA1	HDA1	23.6027	23.9232	8	8	8	11.9	11.9	11.9	80.069
P53978	Elongation factor 3B	HEF3	25.1688	25.6634	33	20	20	40.7	29.3	29.3	115.87
P53980	Uncharacterized protein YNL011C	YNL011C	25.0733	23.939	3	3	3	6.1	6.1	6.1	49.913
P53981	Uncharacterized phosphatase YNL010W	PYP1	26.0509	25.523	16	16	16	58.9	58.9	58.9	27.48
P54000	RNA polymerase II transcriptional coactivator SUB1	SUB1	23.9544	23.2607	5	5	5	16.8	16.8	16.8	33.102
P54007	Uncharacterized protein YLR460C	YLR460C	23.2068	23.5846	5	5	3	16.2	16.2	9.6	41.127
P54113	Bifunctional purine biosynthesis protein ADE16;Phosphoribosylaminoimidazolecarboxamide formyltransferase;IMP cyclohydrolase	ADE16	29.4021	29.1702	32	32	27	60.6	60.6	54.1	65.282
P54114	Aldehyde dehydrogenase [NAD(P)+] 2	ALD3	27.5999	27.7194	30	30	12	64	64	28.3	55.385
P54781	Cytochrome P450 61	ERG5	26.0645	25.336	10	10	10	19.3	19.3	19.3	61.334
P54783	D-arabinono-1,4-lactone oxidase	ALO1	26.8814	26.6919	15	15	15	33.7	33.7	33.7	59.493
P54791	Origin recognition complex subunit 4	ORC4	24.2948	24.269	7	7	7	12.1	12.1	12.1	60.705
P54838	Dihydroxyacetone kinase 1	DAK1	28.5911	28.6413	38	38	38	70.4	70.4	70.4	62.206
P54839	Hydroxymethylglutaryl-CoA synthase	ERG13	28.0275	27.7172	25	25	25	48.5	48.5	48.5	55.013
P54860	E4 ubiquitin-protein ligase UFD2	UFD2	26.5069	26.0205	14	14	13	15.2	15.2	14.4	109.91
P54861	Dynamin-related protein DNM1	DNM1	24.3785	25.283	27	27	27	40.2	40.2	40.2	84.971
P54885	Gamma-glutamyl phosphate reductase	PRO2	25.9669	26.512	21	21	21	56.1	56.1	56.1	49.74
P60010	Actin	ACT1	31.5871	31.6223	31	31	31	71.5	71.5	71.5	41.689
P61830	Histone H3	HHT1	28.0555	28.1006	8	8	8	59.6	59.6	59.6	15.356
P69771	Vacuolar protein-sorting-associated protein 46	DID2	25.5126	25.6519	8	8	8	42.2	42.2	42.2	23.091
P80210	Adenylosuccinate synthetase	ADE12	27.7144	26.9803	26	26	26	64.4	64.4	64.4	48.279
P81451	ATP synthase subunit K, mitochondrial	ATP19	23.3128	24.0556	4	4	4	44.1	44.1	44.1	7.5337
P89102	Exocyst complex component SEC5	SEC5	24.0928	24.2829	13	13	13	12.5	12.5	12.5	112.12
P89105	RNA polymerase-associated protein CTR9	CTR9	24.7523	23.486	14	14	14	13.7	13.7	13.7	124.71
Q00055	Glycerol-3-phosphate dehydrogenase [NAD(+)] 1	GPD1	28.4588	28.5507	19	19	18	49.6	49.6	45.8	42.868
Q00245	GTP-binding protein RHO3	RHO3	25.197	25.4311	7	7	7	32.5	32.5	32.5	25.312
Q00402	Nuclear migration protein NUM1	NUM1	24.6134	23.9554	38	38	38	22.7	22.7	22.7	313.03
Q00416	Helicase SEN1	SEN1	23.4231	22.9256	6	6	6	3.5	3.5	3.5	252.49
Q00539	Protein NAM8	NAM8	22.8927	22.1068	5	5	5	12.4	12.4	12.4	56.972
Q00618	Geranylgeranyl transferase type-2 subunit alpha	BET4	24.0667	22.7364	6	6	6	21.1	21.1	21.1	39.674
Q00764	Alpha,alpha-trehalose-phosphate synthase [UDP-forming] 56 kDa subunit	TPS1	28.3764	28.1935	24	24	24	49.9	49.9	49.9	56.147
Q00772	Mitogen-activated protein kinase SLT2/MPK1	SLT2	25.2002	23.5846	12	11	11	33.5	31.8	31.8	55.635
Q00816	Resistance to glucose repression protein 1	REG1	25.029	25.22	18	18	18	16.9	16.9	16.9	112.61
Q00955	Acetyl-CoA carboxylase;Biotin carboxylase	ACC1	30.6931	30.7298	86	86	83	38.2	38.2	37.9	250.35
Q01080	DNA-directed RNA polymerase I subunit RPA49	RPA49	24.9703	24.1086	15	15	15	31.6	31.6	31.6	46.65
Q01159	mRNA-capping enzyme subunit alpha	CEG1	22.9285	24.3145	6	6	6	16.1	16.1	16.1	52.764
Q01163	37S ribosomal protein S23, mitochondrial	RSM23	26.4359	27.0306	25	25	25	48.4	48.4	48.4	50.866
Q01217	Protein ARG5,6, mitochondrial;N-acetyl-gamma-glutamyl-phosphate reductase;Acetylglutamate kinase	ARG5,6	28.3046	28.8527	34	34	34	50.3	50.3	50.3	94.868
Q01329	Pre-tRNA-processing protein PTA1	PTA1	23.1023	23.1463	13	13	13	20.3	20.3	20.3	88.472
Q01448	Histone promoter control protein 2	HPC2	22.5454	23.6049	6	6	6	11.8	11.8	11.8	67.775
Q01454	DNA polymerase alpha-binding protein	CTF4	25.4027	25.4528	9	9	9	11.2	11.2	11.2	104.42
Q01476	Ubiquitin carboxyl-terminal hydrolase 2	UBP2	23.5003	24.0778	15	15	15	12.3	12.3	12.3	146.35
Q01477	Ubiquitin carboxyl-terminal hydrolase 3	UBP3	25.0756	25.1032	16	16	16	16.8	16.8	16.8	101.92
Q01532	Cysteine proteinase 1, mitochondrial	LAP3	27.5785	27.3515	19	19	19	34.4	34.4	34.4	55.482
Q01560	Nucleolar protein 3	NPL3	27.5366	27.3966	10	10	10	24.4	24.4	24.4	45.407
Q01590	Integral membrane protein SED5	SED5	24.5924	25.3072	4	4	4	12.1	12.1	12.1	38.807
Q01662	Methionine aminopeptidase 1	MAP1	27.1514	27.2427	15	15	15	37	37	37	43.373
Q01802	Aspartate aminotransferase, mitochondrial	AAT1	25.6164	25.2559	9	9	9	24.2	24.2	24.2	51.795
Q01852	Mitochondrial import inner membrane translocase subunit TIM44	TIM44	24.9177	25.1501	16	16	16	39.4	39.4	39.4	48.854
Q01855	40S ribosomal protein S15	RPS15	31.3618	31.1519	11	11	11	81.7	81.7	81.7	16.002
Q01939	26S protease regulatory subunit 8 homolog	RPT6	25.3744	24.7209	15	14	14	35.3	33.6	33.6	45.271
Q01976	ADP-ribose pyrophosphatase	YSA1	27.427	27.5191	7	7	7	29	29	29	26.087
Q02046	Methylenetetrahydrofolate dehydrogenase [NAD(+)]	MTD1	25.3474	25.5179	9	9	9	28.4	28.4	28.4	36.239
Q02159	Ubiquitin-conjugating enzyme E2 7	UBC7	23.2589	22.8217	4	4	4	21.2	21.2	21.2	18.52
Q02201	Oxysterol-binding protein homolog 6	OSH6	24.486	24.748	11	11	8	24.6	24.6	20.3	51.587
Q02326	60S ribosomal protein L6-A	RPL6A	26.1399	25.5986	14	9	9	60.8	35.8	35.8	19.961
Q02354	U3 small nucleolar RNA-associated protein 6	UTP6	23.9038	23.4243	8	8	8	14.5	14.5	14.5	52.418
Q02455	Protein MLP1	MLP1	26.0947	25.8508	27	27	27	17.3	17.3	17.3	218.45
Q02486	ARS-binding factor 2, mitochondrial	ABF2	25.994	26.9754	17	17	17	65.6	65.6	65.6	21.561
Q02608	37S ribosomal protein S16, mitochondrial	MRPS16	23.7775	23.5799	7	7	7	59.5	59.5	59.5	13.639
Q02629	Nucleoporin NUP100/NSP100	NUP100	25.7867	25.5898	11	11	11	12.5	12.5	12.5	99.987
Q02630	Nucleoporin NUP116/NSP116	NUP116	25.0661	24.973	10	10	10	9.4	9.4	9.4	116.23
Q02642	Nascent polypeptide-associated complex subunit beta-1	EGD1	25.9528	27.8755	9	9	9	77.1	77.1	77.1	17.02
Q02725	Vacuolar transporter chaperone 3	VTC3	26.5131	25.9265	17	16	16	19	18	18	96.552
Q02753	60S ribosomal protein L21-A	RPL21A	32.0224	31.7175	13	13	2	60	60	18.1	18.242
Q02773	Ribonuclease P protein component, mitochondrial	RPM2	23.549	22.4903	14	14	14	10.7	10.7	10.7	139.35
Q02776	Mitochondrial import inner membrane translocase subunit TIM50	TIM50	24.2303	24.5598	11	11	11	30	30	30	55.098
Q02793	Antiviral protein SKI8	SKI8	23.6218	25.0342	3	3	3	8.8	8.8	8.8	44.231
Q02805	Protein ROD1	ROD1	25.6173	25.5675	7	7	7	10.2	10.2	10.2	92.348
Q02821	Importin subunit alpha	SRP1	27.2227	26.8705	13	13	13	23.8	23.8	23.8	60.441
Q02866	Protein MUK1	MUK1	23.0135	22.8848	9	9	9	19.9	19.9	19.9	69.538
Q02875	SMY2 homolog 2	SYH1	26.4277	26.628	16	16	16	20.7	20.7	20.7	94.355
Q02887	Autophagy-related protein 21	ATG21	26.1201	26.2579	7	7	7	18.3	18.3	18.3	55.187
Q02908	Elongator complex protein 3	ELP3	23.9167	22.1437	8	8	8	14	14	14	63.656
Q02931	NET1-associated nuclear protein 1	NAN1	27.3216	27.2443	17	17	17	23.2	23.2	23.2	101.24
Q02933	Ribonuclease T2-like	RNY1	25.9903	25.3483	9	9	9	26.3	26.3	26.3	50.171
Q02950	37S ribosomal protein MRP51, mitochondrial	MRP51	25.1478	25.4959	11	11	11	31.7	31.7	31.7	39.445
Q02969	Peroxisomal membrane protein PEX25	PEX25	22.7597	25.2772	6	6	6	15	15	15	44.91
Q03010	Transcriptional regulatory protein UME1	UME1	23.8034	23.998	5	5	5	13.7	13.7	13.7	51.021
Q03016	GLC7-interacting protein 3	GIP3	24.7322	24.0769	15	15	14	12.7	12.7	11.9	140.89
Q03034	Ferulic acid decarboxylase 1	FDC1	25.1058	23.4758	7	7	7	14.9	14.9	14.9	56.163
Q03048	Cofilin	COF1	25.5506	27.4305	9	9	9	66.4	66.4	66.4	15.901
Q03063	Down-regulator of invasive growth 1	DIG1	23.1249	22.6019	8	8	8	25.9	25.9	25.9	49.356
Q03088	Styryl dye vacuolar localization protein 3	SVL3	26.2055	25.4789	12	12	12	17.8	17.8	17.8	92.143
Q03102	Uncharacterized membrane protein YML131W	YML131W	26.5524	26.1776	9	9	9	25.5	25.5	25.5	39.976
Q03103	Endoplasmic oxidoreductin-1	ERO1	26.3962	24.597	10	10	10	21	21	21	65.032
Q03104	Meiotic sister chromatid recombination protein 1	MSC1	25.8884	26.5458	21	21	21	42.5	42.5	42.5	59.588
Q03124	Chromatin structure-remodeling complex subunit RSC9	RSC9	24.1668	24.2108	10	10	10	19.3	19.3	19.3	65.217
Q03144	Pyridoxal 5-phosphate synthase subunit SNO1	SNO1	22.5678	24.2833	2	2	2	8	8	8	24.906
Q03148	Pyridoxal 5-phosphate synthase subunit SNZ1	SNZ1	27.1731	28.0851	20	20	13	63.6	63.6	52.9	31.817
Q03161	Glucose-6-phosphate 1-epimerase	YMR099C	28.5359	28.4518	19	19	19	60.3	60.3	60.3	33.955
Q03195	Translation initiation factor RLI1	RLI1	28.3718	28.1703	26	26	26	37.8	37.8	37.8	68.34
Q03213	High-osmolarity-induced transcription protein 1	HOT1	23.2428	24.0375	9	9	9	17.1	17.1	17.1	79.415
Q03219	Uncharacterized protein YMR178W	FPY1	25.8846	25.3708	11	11	11	40.9	40.9	40.9	31.144
Q03262	Phosphoribomutase	PRM15	25.6401	24.361	12	12	12	19.8	19.8	19.8	71.068
Q03280	E3 ubiquitin-protein ligase TOM1	TOM1	23.7594	23.2437	15	15	15	5.4	5.4	5.4	374.18
Q03290	RNA polymerase II transcription factor B subunit 3	TFB3	23.0009	22.7089	4	4	4	15.6	15.6	15.6	38.128
Q03306	Serine/threonine-protein kinase PKH3	PKH3	24.1706	24.1616	8	8	8	10.1	10.1	10.1	100.47
Q03337	Trafficking protein particle complex subunit 31	TRS31	23.2394	24.0959	8	8	8	38.2	38.2	38.2	31.721
Q03361	Uncharacterized protein JIP4	JIP4	25.3401	25.4135	16	16	16	20.3	20.3	20.3	98.69
Q03430	37S ribosomal protein RSM28, mitochondrial	RSM28	25.4848	26.2184	16	16	16	34.3	34.3	34.3	41.215
Q03441	Sporulation protein RMD1	RMD1	23.2556	23.7739	7	7	7	16.3	16.3	16.3	49.931
Q03497	Serine/threonine-protein kinase STE20	STE20	26.7004	27.1384	26	26	26	38.3	38.3	38.3	102.36
Q03532	ATP-dependent RNA helicase HAS1	HAS1	27.3688	26.9687	18	18	18	35.2	35.2	35.2	56.717
Q03558	NADPH dehydrogenase 2	OYE2	31.6186	31.4904	30	30	27	59.5	59.5	55	45.01
Q03640	Tricalbin-3	TCB3	27.4775	28.5608	38	38	38	32.4	32.4	32.4	171.07
Q03653	Protein EFR3	EFR3	23.7256	25.0232	10	10	10	12.8	12.8	12.8	89.19
Q03654	Pre-mRNA-splicing factor CEF1	CEF1	23.4145	25.6047	8	8	8	16.3	16.3	16.3	67.73
Q03655	Probable 1,3-beta-glucanosyltransferase GAS3	GAS3	23.6263	22.7825	9	9	9	26	26	26	56.793
Q03656	Serine/threonine-protein kinase SKY1	SKY1	26.1303	25.4267	9	9	9	17.3	17.3	17.3	83.237
Q03690	Clustered mitochondria protein 1	CLU1	27.2074	27.4387	35	35	35	30.3	30.3	30.3	145.16
Q03702	Cruciform cutting endonuclease 1, mitochondrial	CCE1	22.3187	22.4456	4	4	4	14.2	14.2	14.2	41
Q03705	EKC/KEOPS complex subunit CGI121	CGI121	25.7602	22.8147	7	7	7	37	37	37	20.662
Q03735	RNA-binding protein NAB6	NAB6	22.9639	23.3354	9	9	9	8.7	8.7	8.7	126.14
Q03761	Transcription initiation factor TFIID subunit 12	TAF12	25.0264	25.3896	19	19	19	38.8	38.8	38.8	61.072
Q03774	tRNA (guanine-N(7)-)-methyltransferase non-catalytic subunit TRM82	TRM82	23.2081	23.5306	4	4	4	10.1	10.1	10.1	50.487
Q03799	37S ribosomal protein S8, mitochondrial	MRPS8	25.0147	26.2817	11	11	11	58.7	58.7	58.7	17.47
Q03834	DNA mismatch repair protein MSH6	MSH6	23.8794	23.341	7	7	7	6.5	6.5	6.5	140.08
Q03862	Probable metalloprotease ARX1	ARX1	25.4615	24.8239	16	16	16	36.1	36.1	36.1	65.212
Q03921	Protein dopey	DOP1	24.6644	24.617	12	12	12	7.2	7.2	7.2	194.69
Q03940	RuvB-like protein 1	RVB1	27.5343	27.8783	21	21	21	57	57	57	50.452
Q03944	Vacuolar protein sorting-associated protein 64	VPS64	22.675	22.35	2	2	2	3	3	3	67.283
Q03957	CTD kinase subunit alpha	CTK1	23.0415	22.8745	7	7	7	13.8	13.8	13.8	60.5
Q03973	High mobility group protein 1	HMO1	24.7694	24.7602	5	5	5	26.4	26.4	26.4	27.544
Q04013	Citrate/oxoglutarate carrier protein	YHM2	27.9875	28.2118	10	10	10	31.8	31.8	31.8	34.184
Q04053	Sorting nexin-41	SNX41	23.473	23.7635	7	7	7	14.4	14.4	14.4	70.74
Q04062	26S proteasome regulatory subunit RPN9	RPN9	26.6751	26.8344	14	14	14	36.1	36.1	36.1	45.782
Q04067	Eukaryotic translation initiation factor 3 subunit G	TIF35	27.0075	27.405	7	7	7	34.7	34.7	34.7	30.501
Q04081	Leucine carboxyl methyltransferase 1	PPM1	24.3579	24.0897	10	10	10	35.1	35.1	35.1	37.694
Q04183	Trafficking protein particle complex II-specific subunit 120	TRS120	24.1819	22.7062	10	10	10	9.3	9.3	9.3	147.66
Q12490;Q04214;Q12266;Q04215	Transposon Ty1-BL Gag-Pol polyprotein;Capsid protein;Ty1 protease;Integrase;Reverse transcriptase/ribonuclease H;Transposon Ty1-MR1 Gag-Pol polyprotein;Capsid protein;Ty1 protease;Integrase;Reverse transcriptase/ribonuclease H	TY1B-BL;TY1B-MR1	27.1341	26.4784	36	11	2	19.8	5.9	1.7	198.97
Q04217	Probable ATP-dependent RNA helicase DHR1	ECM16	23.6796	24.2295	9	9	9	7.3	7.3	7.3	144.95
Q04225	Ribosome assembly protein RRB1	RRB1	27.4759	27.1727	14	14	14	37	37	37	57.261
Q04226	Transcription initiation factor TFIID subunit 11	TAF11	24.7458	24.8594	4	4	4	14.7	14.7	14.7	40.623
Q04228	UBX domain-containing protein 2	UBX2	23.1753	21.8544	8	8	8	15.6	15.6	15.6	66.76
Q04279	Eisosome protein SEG1	SEG1	25.6425	24.7377	34	34	34	36.5	36.5	36.5	105.87
Q04304	UPF0659 protein YMR090W	YMR090W	27.7281	27.779	13	13	13	66.1	66.1	66.1	24.882
Q04305	U3 small nucleolar RNA-associated protein 15	UTP15	23.6817	22.9734	9	9	9	18.7	18.7	18.7	57.686
Q04322	Probable GTPase-activating protein GYL1	GYL1	23.2562	22.6819	6	6	6	8.3	8.3	8.3	82.13
Q04336	Uncharacterized protein YMR196W	YMR196W	24.6062	24.3014	21	21	21	21.3	21.3	21.3	126.62
Q04344	Hit family protein 1	HNT1	22.0229	24.2395	4	4	4	32.9	32.9	32.9	17.679
Q04371	Protein-glutamate O-methyltransferase	YMR027W	25.2641	25.3564	17	17	17	36.4	36.4	36.4	54.128
Q04373	Pumilio homology domain family member 6	PUF6	25.8159	25.6075	9	9	9	13.4	13.4	13.4	75.105
Q04409	Putative glucokinase-2	EMI2	28.6741	28.4912	25	23	23	48.4	47	47	55.92
Q04410	GRASP65 homolog protein 1	GRH1	24.7712	24.6635	9	9	9	34.7	34.7	34.7	41.118
Q04432	Glutathione-independent glyoxalase HSP31	HSP31	28.2185	27.8385	11	11	11	58.2	58.2	58.2	25.67
Q04439	Myosin-5	MYO5	26.7261	26.7495	24	24	18	22.3	22.3	16.4	136.9
Q04458	Fatty aldehyde dehydrogenase HFD1	HFD1	28.1192	28.0571	12	12	12	18.8	18.8	18.8	59.978
Q04471	Putative peptidase YMR114C	YMR114C	22.6132	23.748	9	9	9	27.4	27.4	27.4	42.901
Q04491	Protein transport protein SEC13	SEC13	25.8804	25.8338	13	13	13	42.8	42.8	42.8	33.043
Q04545	Probable transcription factor TDA9	TDA9	23.9096	23.6865	4	4	4	4.4	4.4	4.4	141.46
Q04599	54S ribosomal protein L1, mitochondrial	MRPL1	27.3898	27.6823	11	11	11	47.4	47.4	47.4	30.996
Q04600	Translation machinery-associated protein 64	TMA64	26.5974	26.4982	10	10	10	23	23	23	63.991
Q04636	FACT complex subunit POB3	POB3	25.8702	25.7632	19	19	19	38.6	38.6	38.6	62.993
Q04660	Ribosome biogenesis protein ERB1	ERB1	24.0515	24.1704	14	14	14	17.7	17.7	17.7	91.704
Q04697	Glucose-signaling factor 2	GSF2	27.2948	26.9471	11	11	11	30	30	30	45.869
Q04728	Arginine biosynthesis bifunctional protein ArgJ, mitochondrial;Glutamate N-acetyltransferase;Amino-acid acetyltransferase;Arginine biosynthesis bifunctional protein ArgJ alpha chain;Arginine biosynthesis bifunctional protein ArgJ beta chain	ARG7	29.1181	28.7884	31	31	31	63.3	63.3	63.3	47.848
Q04779	Transcriptional regulatory protein RCO1	RCO1	23.7065	23.5448	8	8	8	10.5	10.5	10.5	78.836
Q04792	Glutamate decarboxylase	GAD1	25.754	26.0049	20	20	20	37.9	37.9	37.9	65.989
Q04867	Putative methyltransferase YMR310C	UPA2	23.4236	25.1394	6	6	6	19.9	19.9	19.9	35.852
Q04868	Elongator complex protein 6	ELP6	23.3778	22.3366	4	4	4	13.2	13.2	13.2	30.573
Q04869	Uncharacterized protein YMR315W	YMR315W	29.6341	29.171	14	14	14	49.6	49.6	49.6	38.215
Q04894	NADP-dependent alcohol dehydrogenase 6	ADH6	26.7782	26.9538	11	11	11	33.3	33.3	33.3	39.617
Q04935	Cytochrome c oxidase protein 20, mitochondrial	COX20	23.6352	26.3897	8	8	8	33.7	33.7	33.7	23.758
Q04947	Reticulon-like protein 1	RTN1	30.7041	30.7371	18	18	18	55.3	55.3	55.3	32.916
Q05015	Family of serine hydrolases 2	FSH2	22.9389	22.4207	2	2	2	9.9	9.9	9.9	24.533
Q05016	Uncharacterized oxidoreductase YMR226C	ORA1	27.6171	27.5267	14	14	14	54.3	54.3	54.3	29.158
Q05022	rRNA biogenesis protein RRP5	RRP5	27.6208	26.8603	38	38	38	22.8	22.8	22.8	193.13
Q05027	Transcription initiation factor TFIID subunit 9	TAF9	22.943	24.8576	4	4	4	33.8	33.8	33.8	17.314
Q05029	Protein BCH1	BCH1	26.472	26.0896	9	9	9	14.8	14.8	14.8	82.048
Q05031	Mannan endo-1,6-alpha-mannosidase DFG5	DFG5	24.1679	24.073	4	4	4	11.4	11.4	11.4	50.54
Q05040	Factor arrest protein 8	FAR8	24.7821	24.5618	12	12	12	22	22	22	59.3
Q05050	Eisosome protein 1	EIS1	27.1344	27.4786	39	39	39	48.2	48.2	48.2	93.344
Q05123	Actin-like protein ARP9	ARP9	23.0442	21.8134	8	8	8	19.3	19.3	19.3	53.074
Q05166	Nucleoporin ASM4	ASM4	26.0332	26.1859	10	10	10	21.6	21.6	21.6	58.792
Q05359	Protein ERP1	ERP1	25.6921	24.9424	7	7	7	36.5	36.5	36.5	24.723
Q05506	Arginine--tRNA ligase, cytoplasmic	YDR341C	28.5708	28.0619	33	33	32	50.2	50.2	48.6	69.524
Q05515	Survival factor 1	SVF1	25.2551	24.3131	8	8	8	24.9	24.9	24.9	54.367
Q05518	Protein PAL1	PAL1	23.7242	23.7663	9	9	9	21	21	21	54.995
Q05543	Regulator of Ty1 transposition protein 103	RTT103	23.9135	24.4159	11	11	11	27.1	27.1	27.1	46.488
Q05567	Sphingosine-1-phosphate lyase	DPL1	24.9331	24.6238	8	8	8	19.4	19.4	19.4	65.565
Q05580	E3 ubiquitin-protein ligase HEL2	HEL2	25.2255	25.2252	12	12	12	21.4	21.4	21.4	72.755
Q05584	Hydroxyacylglutathione hydrolase, cytoplasmic isozyme	GLO2	24.4685	22.9157	6	6	6	19.3	19.3	19.3	31.326
Q05775	Eukaryotic translation initiation factor 3 subunit J	HCR1	29.4592	29.5142	17	17	17	52.8	52.8	52.8	29.564
Q05778	Proteasome chaperone 1	PBA1	25.4825	25.456	9	9	9	52.9	52.9	52.9	30.695
Q05779	Ubiquinone biosynthesis protein COQ9, mitochondrial	COQ9	26.1359	26.5099	7	7	7	24.2	24.2	24.2	29.958
Q05785	Epsin-2	ENT2	26.5103	26.5077	9	9	7	19.4	19.4	16.6	71.806
Q05787	ERAD-associated E3 ubiquitin-protein ligase component HRD3	HRD3	23.2494	22.2687	10	10	10	11.3	11.3	11.3	95.48
Q05871	3,2-trans-enoyl-CoA isomerase	ECI1	23.9741	24.1112	5	5	5	21.1	21.1	21.1	31.698
Q05892	Uncharacterized protein YLR290C, mitochondrial	YLR290C	24.1539	25.9395	8	8	8	34.7	34.7	34.7	31.524
Q05905	Protein HRI1	HRI1	26.8323	26.0835	10	10	10	35.7	35.7	35.7	27.5
Q05911	Adenylosuccinate lyase	ADE13	28.9554	28.8054	28	28	28	52.7	52.7	52.7	54.51
Q05931	Heat shock protein SSQ1, mitochondrial	SSQ1	26.4221	27.2937	24	24	24	36.2	36.2	36.2	72.364
Q05933	Actin-related protein 2/3 complex subunit 3	ARC18	25.5452	24.5216	5	5	5	46.6	46.6	46.6	20.578
Q05934	Vacuolar import and degradation protein 22	VID22	25.0768	24.6867	5	5	5	7.2	7.2	7.2	102.5
Q05946	U3 small nucleolar RNA-associated protein 13	UTP13	25.9318	25.2012	12	12	12	19.7	19.7	19.7	91.031
Q05948;Q04925	Uncharacterized SVF1-like protein YLR225C	YLR225C	26.439	26.1093	10	10	10	20.9	20.9	20.9	46.422
Q06078	U3 small nucleolar RNA-associated protein 21	UTP21	24.8775	23.4585	3	3	3	3.2	3.2	3.2	104.79
Q06103	26S proteasome regulatory subunit RPN7	RPN7	27.2675	26.028	13	13	13	34.3	34.3	34.3	48.958
Q06108	Regulator of the glycerol channel 1	RGC1	24.8261	24.981	11	11	11	10.3	10.3	10.3	120.39
Q06109	Required for respiratory growth protein 8, mitochondrial	RRG8	22.5227	22.5215	5	5	5	24.9	24.9	24.9	31.133
Q06142	Importin subunit beta-1	KAP95	26.6725	26.6461	19	19	19	27.9	27.9	27.9	94.775
Q06146	Uncharacterized protein YLR257W	YLR257W	25.8218	25.632	10	10	10	45.5	45.5	45.5	35.998
Q06151	m7GpppX diphosphatase	DCS1	26.2555	26.3723	21	21	21	57.4	57.4	57.4	40.769
Q06169	Peroxisomal membrane protein PEX30	PEX30	22.9495	23.3459	6	6	6	15.3	15.3	15.3	59.461
Q06205	FK506-binding protein 4	FPR4	27.623	24.4361	5	4	4	13.3	8.9	8.9	43.903
Q06218	ATP-dependent RNA helicase DBP9	DBP9	25.5404	25.1903	17	17	17	29.3	29.3	29.3	68.059
Q06252	Uncharacterized protein YLR179C	YLR179C	26.0681	25.6379	7	7	7	32.3	32.3	32.3	22.151
Q06287	Ribosomal RNA small subunit methyltransferase NEP1	EMG1	25.765	26.2072	6	6	6	27.8	27.8	27.8	27.895
Q06315	Protein SKG3	SKG3	22.9605	22.9329	8	8	8	9.8	9.8	9.8	114.11
Q06336	ADP-ribosylation factor-binding protein GGA1	GGA1	25.0471	24.2226	15	15	15	41.7	41.7	41.7	62.319
Q06338	Protein BCP1	BCP1	23.4237	23.9759	7	7	7	31.4	31.4	31.4	32.661
Q06405	ATP synthase subunit f, mitochondrial	ATP17	26.9538	28.358	8	8	8	38.6	38.6	38.6	11.312
Q06440	Coronin-like protein	CRN1	26.0606	25.3421	24	24	24	36.3	36.3	36.3	72.552
Q06449	[PSI+] inducibility protein 3	PIN3	24.8742	24.2281	6	6	6	40.9	40.9	40.9	23.539
Q06488	Chromatin structure-remodeling complex subunit RSC2	RSC2	24.3917	23.83	12	12	12	16.4	16.4	16.4	102.3
Q06489	Methylthioribose-1-phosphate isomerase	MRI1	23.2342	24.3817	7	7	7	22.1	22.1	22.1	45.02
Q06494	Putative pyridoxal reductase	YPR127W	30.1531	30.492	21	21	21	59.7	59.7	59.7	38.6
Q06497	Peroxisomal adenine nucleotide transporter 1	ANT1	24.4899	24.2352	4	4	4	21	21	21	36.367
Q06505	Transcription factor SPN1	SPN1	26.8051	26.7839	15	15	15	42.7	42.7	42.7	46.082
Q06508	Lysophosphatidic acid:oleoyl-CoA acyltransferase 1	LOA1	25.1077	23.7815	6	6	6	22.3	22.3	22.3	33.816
Q06522	Uncharacterized protein YPR147C	YPR147C	25.3236	23.8586	4	4	4	13.2	13.2	13.2	34.842
Q06523	Uncharacterized protein YPR148C	YPR148C	26.6083	26.459	17	17	17	42.8	42.8	42.8	49.279
Q06608	Pyridoxamine 5-phosphate oxidase homolog	YPR172W	24.1381	24.2999	5	5	5	29.5	29.5	29.5	22.507
Q06624	DNA damage tolerance protein RHC31	AOS1	24.3459	25.6425	7	7	7	26.8	26.8	26.8	39.273
Q06625	Glycogen debranching enzyme;4-alpha-glucanotransferase;Amylo-alpha-1,6-glucosidase	GDB1	28.2919	28.4138	22	22	22	14.6	14.6	14.6	174.97
Q06631	Protein BFR2	BFR2	25.4356	25.3651	10	10	10	22.1	22.1	22.1	61.202
Q06639	Chromatin structure-remodeling complex protein RSC3	RSC3	25.6373	25.3242	13	13	13	18	18	18	101.72
Q06677	Auxilin-like clathrin uncoating factor SWA2	SWA2	23.1853	22.4386	10	10	10	19.5	19.5	19.5	75.019
Q06678	54S ribosomal protein L35, mitochondrial	MRPL35	23.0995	23.285	9	9	9	24.8	24.8	24.8	42.825
Q06679	U3 small nucleolar RNA-associated protein 4	UTP4	25.3735	24.09	14	14	14	20.4	20.4	20.4	87.8
Q06685	Inositol hexakisphosphate and diphosphoinositol-pentakisphosphate kinase	VIP1	26.2942	25.47	30	30	30	30.5	30.5	30.5	129.75
Q06697	Cell division control protein 73	CDC73	22.7055	24.109	8	8	8	28.2	28.2	28.2	44.456
Q06704	Golgin IMH1	IMH1	23.4203	23.3796	15	15	15	18.1	18.1	18.1	105.22
Q06705	Phosphatidylinositol transfer protein CSR1	CSR1	25.5386	25.4268	9	9	9	22.1	22.1	22.1	47.462
Q06706	Elongator complex protein 1	IKI3	25.1219	24.8467	10	10	10	6.4	6.4	6.4	152.99
Q06817	Glycine--tRNA ligase 2	GRS2	23.0164	21.9231	10	9	9	16.8	15.4	15.4	71.018
Q06833	Uncharacterized PH domain-containing protein YPR091C	YPR091C	24.0706	25.4981	9	9	9	12.3	12.3	12.3	87.323
Q06839	PX domain-containing protein YPR097W	YPR097W	25.5975	26.0662	19	19	19	20.6	20.6	20.6	123.08
Q06892	NADH kinase POS5, mitochondrial	POS5	25.8461	26.4577	11	11	11	33.6	33.6	33.6	46.246
Q07349	Uncharacterized protein YDL027C	MRX9	23.5545	25.5976	11	11	11	21.4	21.4	21.4	48.312
Q07362	Protein PBP4	PBP4	25.8142	26.0345	6	6	6	42.2	42.2	42.2	19.881
Q07381	Ribosome biogenesis protein TSR1	TSR1	24.8708	23.8763	9	9	9	14.7	14.7	14.7	90.746
Q07451	Endoplasmic reticulum transmembrane protein 3	YET3	23.7772	24.7901	7	7	7	30	30	30	22.902
Q07478	ATP-dependent RNA helicase SUB2	SUB2	29.2197	28.8319	21	21	21	53.8	53.8	53.8	50.308
Q07505	Putative carboxymethylenebutenolidase	YDL086W	25.7071	25.1664	6	6	6	20.9	20.9	20.9	30.837
Q07527	tRNA (guanosine(18)-2-O)-methyltransferase	TRM3	24.5039	23.2403	10	10	10	6.5	6.5	6.5	165.05
Q07551	NADPH-dependent alpha-keto amide reductase	YDL124W	30.4173	29.8301	27	27	27	81.1	81.1	81.1	35.56
Q07589	Uncharacterized protein YDL144C	YDL144C	24.0892	22.8789	7	7	7	23	23	23	39.782
Q07657	Seventh homolog of septin 1	SHS1	26.0285	26.2326	14	14	14	31.9	31.9	31.9	62.629
Q07688	Phosphorelay intermediate protein YPD1	YPD1	24.8996	24.1952	7	7	7	45.5	45.5	45.5	19.168
Q07800;Q07949	Phosphatase PSR1	PSR1	24.1831	23.8226	3	3	3	7.5	7.5	7.5	47.93
Q07807	mRNA-binding protein PUF3	PUF3	24.1005	24.4573	10	10	10	10.1	10.1	10.1	98.067
Q07825	Putative Xaa-Pro aminopeptidase FRA1	FRA1	24.5995	24.4301	16	16	16	27.4	27.4	27.4	84.923
Q07834	KH domain-containing protein YLL032C	YLL032C	22.7565	23.6706	5	5	5	5.9	5.9	5.9	94.596
Q07878	Vacuolar protein sorting-associated protein 13	VPS13	25.1733	24.5501	31	31	31	10.7	10.7	10.7	357.85
Q07896	Nucleolar complex-associated protein 3	NOC3	22.7902	22.6314	12	12	12	21.9	21.9	21.9	75.581
Q07979	Chromatin structure-remodeling complex protein RSC58	RSC58	24.0179	23.5113	14	14	14	31.1	31.1	31.1	57.794
Q08162	Exosome complex exonuclease DIS3	DIS3	23.7937	23.7795	14	14	14	14.8	14.8	14.8	113.71
Q08193	1,3-beta-glucanosyltransferase GAS5	GAS5	25.6783	25.7186	8	8	8	16.7	16.7	16.7	51.869
Q08199	Nucleotide exchange factor SIL1	SIL1	24.8059	23.7646	12	12	12	29.7	29.7	29.7	48.274
Q08208	Nucleolar protein 12	NOP12	25.5308	25.5257	10	10	10	28.1	28.1	28.1	51.941
Q08220	Glutathione synthetase	GSH2	25.3402	24.909	16	16	16	37.5	37.5	37.5	55.815
Q08224	Hydroxymethylpyrimidine/phosphomethylpyrimidine kinase THI20	THI20	27.8757	28.2469	25	25	17	58.3	58.3	36.3	61.269
Q08225	Probable dipeptidyl peptidase 3	YOL057W	26.5076	26.5381	15	15	15	27.7	27.7	27.7	80.509
Q08227	Phosphatidylinositol 4,5-bisphosphate 5-phosphatase INP54	INP54	24.656	24.9442	6	6	6	20.6	20.6	20.6	43.798
Q08229	Protein NBA1	NBA1	23.4085	22.7312	9	9	9	24	24	24	55.923
Q08269;P43553	Magnesium transporter ALR1	ALR1	23.5277	22.3455	5	5	5	6.5	6.5	6.5	95.868
Q08412	Ubiquitin-binding protein CUE5	CUE5	24.2618	24.785	14	14	14	33.8	33.8	33.8	46.869
Q08438	Phosphopantothenoylcysteine decarboxylase subunit VHS3	VHS3	23.6387	22.8092	10	9	9	29.2	27	27	73.648
Q08446	Protein SGT1	SGT1	24.2765	25.5982	9	9	9	19.5	19.5	19.5	44.859
Q08471	G1-specific transcription factors activator MSA1	MSA1	21.553	22.8012	3	3	3	7.2	7.2	7.2	68.69
Q08548	Lysophospholipid acyltransferase	ALE1	25.6502	25.1309	7	7	7	12	12	12	72.227
Q08601	Metacaspase-1	MCA1	25.9786	24.4719	8	8	8	23.8	23.8	23.8	47.982
Q08641	tRNA(Thr) (cytosine(32)-N(3))-methyltransferase	ABP140	25.224	24.9095	12	12	12	27.4	27.4	27.4	71.485
Q08645	Folylpolyglutamate synthase	MET7	25.1075	24.0428	12	12	12	17.9	17.9	17.9	62.151
Q08685	mRNA cleavage and polyadenylation factor CLP1	CLP1	24.7313	24.6887	6	6	6	12.4	12.4	12.4	50.225
Q08686	Thiosulfate sulfurtransferase TUM1	TUM1	26.9988	27.4607	17	17	17	54.3	54.3	54.3	34.219
Q08723	26S proteasome regulatory subunit RPN8	RPN8	26.1575	26.2009	14	14	13	46.4	46.4	44.4	38.312
Q08732	Serine/threonine-protein kinase HRK1	HRK1	25.404	25.6434	9	9	9	12.8	12.8	12.8	85.695
Q08822	Probable electron transfer flavoprotein-ubiquinone oxidoreductase, mitochondrial	CIR2	24.3846	23.0802	13	13	13	25.8	25.8	25.8	69.633
Q08886	Guanine nucleotide-binding protein subunit beta 1	GPB1	24.5618	21.7573	4	4	4	6.7	6.7	6.7	100.94
Q08921	Target of rapamycin complex 1 subunit TCO89	TCO89	23.5136	24.7038	14	14	14	19	19	19	88.844
Q08925	RNA-binding protein MRN1	MRN1	25.2619	24.9635	9	9	9	17.5	17.5	17.5	68.663
Q08951	AP-3 complex subunit delta	APL5	25.6339	23.7021	12	12	12	13.8	13.8	13.8	106.92
Q08961	Ribosomal lysine N-methyltransferase 1	RKM1	23.717	22.4645	6	6	6	9.8	9.8	9.8	67.178
Q08971	Protein PBDC1 homolog	YPL225W	28.1596	28.7276	7	7	7	34.2	34.2	34.2	17.445
Q08972	[NU+] prion formation protein 1	NEW1	27.6423	27.0363	31	31	31	30.5	30.5	30.5	134.33
Q08977	UPF0662 protein YPL260W	YPL260W	25.5787	25.8726	17	17	17	30.5	30.5	30.5	62.779
Q08985;Q04898	Homocysteine S-methyltransferase 2;Putative uncharacterized protein YMR321C	SAM4	25.4962	25.2321	10	10	9	26.5	26.5	24.3	36.668
Q10740	Leukotriene A-4 hydrolase homolog	LAP2	25.5734	25.6418	21	21	21	36.2	36.2	36.2	77.352
Q12008	Phosphoglycerate mutase 2	GPM2	26.0975	25.4459	13	13	12	41.5	41.5	38.6	36.073
Q12012	Uncharacterized protein YOR289W	YOR289W	26.0519	24.6355	9	9	9	28.7	28.7	28.7	29.099
Q12018	Cell division control protein 53	CDC53	25.1662	23.9533	16	16	16	21.1	21.1	21.1	93.943
Q12019	Midasin	MDN1	26.9284	26.4983	21	21	21	4.9	4.9	4.9	559.3
Q12024	Ribosome biogenesis protein YTM1	YTM1	24.3547	25.0533	11	11	11	28.5	28.5	28.5	51.358
Q12028	AP-1 complex subunit gamma-1	APL4	24.0986	24.3969	7	7	7	8.4	8.4	8.4	93.623
Q12029	Probable mitochondrial transport protein FSF1	FSF1	24.9242	25.5218	10	10	10	38.8	38.8	38.8	35.414
Q12031	Mitochondrial 2-methylisocitrate lyase	ICL2	22.1844	24.6407	11	11	11	16.3	16.3	16.3	64.975
Q12032	Altered inheritance of mitochondria protein 41, mitochondrial	AIM41	23.4626	25.7162	12	12	12	42.2	42.2	42.2	21.229
Q12034	Protein SLF1	SLF1	23.7563	26.8043	11	11	11	24.8	24.8	24.8	50.942
Q12038	Lethal(2) giant larvae protein homolog SRO7	SRO7	24.5626	24.5073	10	10	10	11.5	11.5	11.5	114.51
Q12044	Regulator of calcineurin 2	RCN2	24.949	23.2487	13	13	13	60.8	60.8	60.8	29.255
Q12068	NADPH-dependent methylglyoxal reductase GRE2	GRE2	25.9113	25.1227	11	11	11	35.1	35.1	35.1	38.169
Q12074	Spermidine synthase	SPE3	24.5646	24.2266	9	9	9	37.2	37.2	37.2	33.324
Q12078	Iron transporter SMF3	SMF3	25.0418	22.8296	4	4	4	10.8	10.8	10.8	51.775
Q12099	ATP-dependent RNA helicase FAL1	FAL1	24.0114	23.3974	5	5	5	13	13	13	45.213
Q12108	Restriction of telomere capping protein 5	RTC5	24.3571	23.3701	11	11	11	24.5	24.5	24.5	64.294
Q12109	Tryptophan--tRNA ligase, cytoplasmic	WRS1	27.6807	27.5896	18	18	18	41	41	41	49.35
Q12114	Chitin biosynthesis protein CHS5	CHS5	25.1662	24.9205	11	11	11	21.3	21.3	21.3	73.638
Q12117	Protein MRH1	MRH1	31.4287	31.0183	11	11	7	24.1	24.1	13.8	36.19
Q12118	Small glutamine-rich tetratricopeptide repeat-containing protein 2	SGT2	29.9328	30.0519	27	27	27	78.6	78.6	78.6	37.218
Q12122	Homocitrate synthase, mitochondrial	LYS21	29.1859	28.4221	19	19	5	47	47	16.8	48.594
Q12123	Inactive diphosphatase DCS2	DCS2	25.8382	25.6226	16	16	16	49	49	49	40.94
Q12125	Golgi to ER traffic protein 4	GET4	23.2361	22.4322	7	7	7	29.2	29.2	29.2	36.28
Q12136	Something about silencing protein 10	SAS10	23.75	23.5368	7	7	7	15.2	15.2	15.2	70.259
Q12142	Autophagy-related protein 9	ATG9	22.7485	22.6466	5	5	5	4.2	4.2	4.2	115.4
Q12149	Exosome complex exonuclease RRP6	RRP6	26.2851	25.1993	9	9	9	15.4	15.4	15.4	84.038
Q12154	ATPase GET3	GET3	27.1239	28.0583	12	12	12	31.4	31.4	31.4	39.353
Q12159	RNA annealing protein YRA1	YRA1	29.1514	28.1361	12	12	12	49.1	49.1	49.1	24.955
Q12160	Uncharacterized protein YPR063C	YPR063C	25.8189	22.5559	3	3	3	20	20	20	15.441
Q12164	Pore membrane protein of 33 kDa	POM33	23.1687	23.1375	4	4	4	13.3	13.3	13.3	32.186
Q12176	Ribosome biogenesis protein MAK21	MAK21	23.8147	24.5422	9	9	9	8.9	8.9	8.9	116.68
Q12186	Branchpoint-bridging protein	MSL5	22.7818	23.7171	6	6	6	11.3	11.3	11.3	53.034
Q12189	Ribose-5-phosphate isomerase	RKI1	24.2009	24.8614	10	10	10	38.8	38.8	38.8	28.258
Q12198	Putative cystathionine gamma-synthase YLL058W	HSU1	24.622	24.2951	9	9	9	15.3	15.3	15.3	64.223
Q12199	Type 2A phosphatase activator TIP41	TIP41	25.0616	25.5386	12	12	12	35.7	35.7	35.7	41.019
Q12200	Niemann-Pick type C-related protein 1	NCR1	24.5529	22.1219	10	10	10	9.5	9.5	9.5	132.64
Q12207	Non-classical export protein 2	NCE102	25.8301	28.148	6	6	6	32.9	32.9	32.9	18.967
Q12211	tRNA pseudouridine synthase 1	PUS1	24.5881	23.4726	12	12	12	23	23	23	62.142
Q12221	mRNA-binding protein PUF2	PUF2	25.3352	25.1747	7	6	6	8.6	7.7	7.7	119.51
Q12224	Transcription factor RLM1	RLM1	28.6199	28.7512	6	6	6	10.9	10.9	10.9	73.483
Q12230	Sphingolipid long chain base-responsive protein LSP1	LSP1	28.3338	28.7298	24	22	22	56.3	49.6	49.6	38.071
Q12250	26S proteasome regulatory subunit RPN5	RPN5	26.2975	25.9689	20	20	20	37.8	37.8	37.8	51.768
Q12255	Vacuolar v-SNARE NYV1	NYV1	25.4788	26.0945	6	6	6	17.4	17.4	17.4	28.964
Q12263	Serine/threonine-protein kinase GIN4	GIN4	24.6726	24.6143	16	16	16	13.1	13.1	13.1	129.86
Q12265	Ribose-phosphate pyrophosphokinase 5	PRS5	27.2317	27.6081	14	14	14	29.6	29.6	29.6	53.504
Q12271	Polyphosphatidylinositol phosphatase INP53;SAC1-like phosphoinositide phosphatase;Phosphatidylinositol 4,5-bisphosphate 5-phosphatase	INP53	22.7972	23.1356	13	13	13	13.3	13.3	13.3	124.58
Q12283	Malonyl CoA-acyl carrier protein transacylase, mitochondrial	MCT1	22.2214	24.1778	6	6	6	23.1	23.1	23.1	40.707
Q12284	FAD-linked sulfhydryl oxidase ERV2	ERV2	24.8936	24.7963	5	5	5	33.2	33.2	33.2	22.141
Q12285	Ubiquitin-like protein MDY2	MDY2	27.0332	26.684	11	11	11	49.1	49.1	49.1	23.732
Q12298	Uncharacterized ABC transporter ATP-binding protein YDR061W	YDR061W	25.168	25.0627	16	16	16	28.4	28.4	28.4	61.191
Q12305	Thiosulfate sulfurtransferase RDL1, mitochondrial	RDL1	25.2685	25.9164	6	6	6	57.6	57.6	57.6	15.413
Q12314	Protein arginine N-methyltransferase SFM1	SFM1	26.0327	26.3896	13	13	13	52.1	52.1	52.1	24.743
Q12329	Heat shock protein 42	HSP42	28.3727	28.4096	14	14	14	36.3	36.3	36.3	42.816
Q12335	Protoplast secreted protein 2	PST2	27.2922	27.2859	8	7	7	52	48.5	48.5	20.965
Q12339	rRNA-processing protein UTP23	UTP23	22.4767	22.244	5	5	5	15.4	15.4	15.4	28.801
Q12355	Cell wall mannoprotein PST1	PST1	26.2084	23.9324	4	4	4	11.3	11.3	11.3	45.776
Q12363	Transcriptional modulator WTM1	WTM1	30.4123	30.0062	22	22	22	58.6	58.6	58.6	48.382
Q12377	26S proteasome regulatory subunit RPN6	RPN6	25.7049	25.5434	11	11	11	30	30	30	49.773
Q12386	Actin-like protein ARP8	ARP8	23.0675	23.271	8	8	8	11.5	11.5	11.5	100.21
Q12387	N-terminal acetyltransferase B complex subunit MDM20	MDM20	24.6031	23.2619	10	10	10	11.4	11.4	11.4	92.808
Q12389	ATP-dependent RNA helicase DBP10	DBP10	25.2109	25.1698	16	16	16	15.1	15.1	15.1	112.94
Q12396	Protein EMP46	EMP46	23.9389	22.1307	7	6	6	15.8	14.2	14.2	50.946
Q12402	Protein YOP1	YOP1	26.701	26.6054	6	6	6	22.2	22.2	22.2	20.269
Q12404	Protein disulfide-isomerase MPD1	MPD1	23.9911	22.9487	10	10	10	32.4	32.4	32.4	36.408
Q12406	Actin-related protein 7	ARP7	22.5157	23.4977	11	11	11	24.1	24.1	24.1	53.81
Q12414;P0C2I5;Q03612;Q03434;P0C2J1	Transposon Ty1-PL Gag-Pol polyprotein;Capsid protein;Ty1 protease;Integrase;Reverse transcriptase/ribonuclease H;Transposon Ty1-LR2 Gag-Pol polyprotein;Capsid protein;Ty1 protease;Integrase;Reverse transcriptase/ribonuclease H;Transposon Ty1-ER1 Gag-Pol polyprotein;Capsid protein;Ty1 protease;Integrase;Reverse transcriptase/ribonuclease H;Transposon Ty1-ML2 Gag-Pol polyprotein;Capsid protein;Ty1 …	TY1B-PL;TY1B-LR2;TY1B-ER1;TY1B-ML2;TY1B-PR3	32.3554	31.8037	55	55	0	31.1	31.1	0	198.57
Q12415	Transcription factor tau 55 kDa subunit	TFC7	24.2927	22.9272	5	5	5	12.2	12.2	12.2	49.146
Q12427	Protein STB3	STB3	23.9456	23.3162	8	8	8	26.3	26.3	26.3	56.263
Q12432	Chromatin modification-related protein EAF3	EAF3	25.0708	25.0944	10	10	10	22.9	22.9	22.9	45.203
Q12443	Reticulon-like protein 2	RTN2	23.7721	24.9348	14	14	14	41	41	41	44.358
Q12445	Nucleoporin POM34	POM34	23.649	23.6021	7	7	7	26.4	26.4	26.4	34.232
Q12446	Proline-rich protein LAS17	LAS17	23.3115	22.7248	9	9	9	16.6	16.6	16.6	67.571
Q12447	Polyamine N-acetyltransferase 1	PAA1	24.2156	24.6041	10	10	10	50.8	50.8	50.8	21.947
Q12449	Hsp90 co-chaperone AHA1	AHA1	27.0804	26.6453	17	17	17	43.7	43.7	43.7	39.435
Q12451	Oxysterol-binding protein homolog 2	OSH2	24.6259	24.8887	21	21	21	17.4	17.4	17.4	145.79
Q12452	3-keto-steroid reductase	ERG27	26.3422	23.9847	8	8	8	25.1	25.1	25.1	39.724
Q12453	Cytoplasmic export protein 1	CEX1	25.5091	25.3727	13	13	13	18.8	18.8	18.8	84.768
Q12458	Putative reductase 1	YPR1	26.712	27.051	17	16	16	64.4	61.2	61.2	34.755
Q12460	Nucleolar protein 56	NOP56	28.6861	28.3906	19	19	19	40.3	40.3	40.3	56.863
Q12462	Peroxisomal membrane protein PMP27	PEX11	26.1384	26.6691	9	9	9	33.5	33.5	33.5	26.875
Q12464	RuvB-like protein 2	RVB2	27.8631	27.7665	18	18	18	40.1	40.1	40.1	51.611
Q12466	Tricalbin-1	TCB1	27.6454	27.3277	23	23	23	24.4	24.4	24.4	133.57
Q12480	Probable electron transfer flavoprotein subunit alpha, mitochondrial	AIM45	28.1002	28.5252	16	16	16	62.2	62.2	62.2	36.802
Q12486	Putative uncharacterized hydrolase YOR131C	YOR131C	24.2671	23.9722	8	8	8	26.6	26.6	26.6	24.84
Q12487	54S ribosomal protein L23, mitochondrial	MRPL23	24.286	22.567	4	4	4	16	16	16	18.463
Q12496	Uncharacterized protein YOL098C	SDD3	25.8444	25.5254	20	20	20	18.8	18.8	18.8	118.39
Q12499	Nucleolar protein 58	NOP58	27.5303	27.3575	18	18	18	40.5	40.5	40.5	56.956
Q12500	Late secretory pathway protein AVL9	AVL9	24.0427	24.0172	12	12	12	20.2	20.2	20.2	86.425
Q12504	Ribosomal lysine N-methyltransferase 4	RKM4	25.2648	24.8258	9	9	9	17.4	17.4	17.4	57.288
Q12508	Sporulation protein RMD5	RMD5	22.3241	22.8625	6	6	6	17.8	17.8	17.8	49.168
Q12511	[Pyruvate dehydrogenase [acetyl-transferring]]-phosphatase 1, mitochondrial	PTC5	26.1698	25.915	14	14	14	35.8	35.8	35.8	63.668
Q12512	Protein ZPS1	ZPS1	29.0763	29.3571	10	10	10	49	49	49	27.567
Q12515	Protein PAR32	PAR32	26.7461	26.374	13	13	13	35.9	35.9	35.9	31.886
Q12517	mRNA-decapping enzyme subunit 1	DCP1	22.6229	22.7939	4	4	4	24.7	24.7	24.7	26.266
Q12518	Epsin-1	ENT1	25.1322	25.0648	8	6	6	18.5	14.8	14.8	52.351
Q12523	WD repeat-containing protein YPL247C	YPL247C	22.8384	22.9414	13	13	13	26.4	26.4	26.4	57.323
Q12532	Ribosome quality control complex subunit 2	RQC2	24.1581	24.2126	8	8	8	8.5	8.5	8.5	119.07
Q12680	Glutamate synthase [NADH]	GLT1	27.0978	26.1419	36	36	36	19.1	19.1	19.1	238.1
Q12692	Histone H2A.Z	HTZ1	28.5394	28.915	5	4	4	48.5	43.3	43.3	14.282
Q12743	DER1-like family member protein 1	DFM1	25.1791	24.0841	7	7	7	25.5	25.5	25.5	38.13
Q12746	Plasma membrane-associated coenzyme Q6 reductase PGA3	PGA3	25.391	23.9815	6	6	6	22.8	22.8	22.8	35.287
Q12754	Ribosomal RNA-processing protein 12	RRP12	24.3439	22.4661	8	8	8	8.9	8.9	8.9	137.51
Q3E754;P0C0V8	40S ribosomal protein S21-B;40S ribosomal protein S21-A	RPS21B;RPS21A	24.2134	24.9544	5	5	5	63.2	63.2	63.2	9.7597
Q3E764	Translation machinery-associated protein 7	TMA7	23.6863	22.334	3	3	3	29.7	29.7	29.7	6.9412
Q3E792;P0C0T4	40S ribosomal protein S25-A;40S ribosomal protein S25-B	RPS25A;RPS25B	28.6549	28.448	6	6	6	49.1	49.1	49.1	12.039
Q3E7A3	Uncharacterized protein YJL133C-A	YJL133C-A	23.6404	24.8087	6	6	6	70.3	70.3	70.3	7.7407
Q3E7Y3;P0C0W1	40S ribosomal protein S22-B;40S ribosomal protein S22-A	RPS22B;RPS22A	30.4743	30.2192	9	9	9	47.7	47.7	47.7	14.626
Q3E841	Uncharacterized protein YNR034W-A	YNR034W-A	26.3809	26.8227	11	11	11	79.6	79.6	79.6	10.781
Q6Q560	Protein ISD11	ISD11	26.533	26.3078	10	10	10	67	67	67	11.266
Q86ZR7	Putative uncharacterized hydrolase YKL033W-A	YKL033W-A	25.1427	24.4079	7	7	7	26.3	26.3	26.3	26.17
Q92325	Cullin-associated NEDD8-dissociated protein 1 homolog	LAG2	21.9433	23.1449	5	5	5	7.6	7.6	7.6	75.638
Q96VH4	Putative nitroreductase HBN1	HBN1	23.2577	23.1532	8	8	8	38.9	38.9	38.9	20.994
Q99190	Very-long-chain enoyl-CoA reductase	TSC13	22.8367	22.5418	4	4	4	9.4	9.4	9.4	36.767
Q99207	Nucleolar complex protein 14	NOP14	23.7667	23.5236	7	7	7	9.6	9.6	9.6	94.301
Q99247	Uncharacterized WD repeat-containing protein YOL087C	DUF1	23.7856	23.6004	7	7	7	7.4	7.4	7.4	125.38
Q99257	mRNA export factor MEX67	MEX67	26.9619	26.5693	11	11	11	22.9	22.9	22.9	67.351
Q99258	3,4-dihydroxy-2-butanone 4-phosphate synthase	RIB3	24.8951	23.4443	15	15	15	64.4	64.4	64.4	22.567
Q99287	Protein SEY1	SEY1	25.878	24.817	11	11	11	14.2	14.2	14.2	89.431
Q99297	Mitochondrial 2-oxodicarboxylate carrier 2	ODC2	26.2481	26.026	16	16	16	42	42	42	34.007
Q99369	Family of serine hydrolases 3	FSH3	23.3872	23.2423	5	5	5	22.9	22.9	22.9	30.418

## Sheet: C115S_24-48h_proteome_significa
Supplementary table 5 - proteins with significantly different abundence at 24h or 48h
Protein IDs	Protein names	Gene names	-log(P-value)	log 2 Difference (24h-48h)
increased in 24h
P33331	Nuclear transport factor 2	NTF2	1.65599	5.13097
P49626	60S ribosomal protein L4-B	RPL4B	1.70233	3.49764
P38225	Very long-chain fatty acid transport protein	FAT1	4.01524	2.92871
P14063	54S ribosomal protein L31, mitochondrial	MRPL31	3.28056	2.51905
P47125	Indoleamine 2,3-dioxygenase	BNA2	3.72685	2.41552
P14741	Translation initiation factor eIF-2B subunit alpha	GCN3	1.96021	2.32681
Q02795	Dolichyl-diphosphooligosaccharide--protein glycosyltransferase subunit SWP1	SWP1	2.41566	2.20009
P50107	Lactoylglutathione lyase	GLO1	2.13838	1.84549
P38789;Q12153	Ribosome biogenesis protein SSF1;Ribosome biogenesis protein SSF2	SSF1;SSF2	1.8974	1.64473
Q04651	ER-derived vesicles protein ERV41	ERV41	3.07128	1.61653
P38828	Protein LSM12	LSM12	2.36897	1.55615
P53633	Prenylated Rab acceptor 1	YIP3	2.36858	1.31817
Q03494;P25384;Q12113;P0CX64;P0CX63;Q12501;Q12337;P0C2J3;Q12472;P0C2J5;Q12491;Q99303;Q12439;Q03483;P25383;P0C2J6;P0CX62;P0CX61;Q12392;Q12293;P0C2J4;P0C2J2;Q12260	Transposon Ty2-DR2 Gag-Pol polyprotein;Capsid protein;Ty2 protease;Integrase;Reverse transcriptase/ribonuclease H;Transposon Ty2-C Gag-Pol polyprotein;Capsid protein;Ty2 protease;Integrase;Reverse transcriptase/ribonuclease H;Transposon Ty2-OR1 Gag-Pol polyprotein;Capsid protein;Ty2 protease;Integrase;Reverse transcriptase/ribonuclease H;Transposon Ty2-GR2 Gag-Pol polyprotein;Capsid protein;Ty2 p…	TY2B-DR2;TY2B-C;TY2B-OR1;TY2B-GR2;TY2B-F;TY2B-OR2;TY2B-GR1;TY2B-LR1;TY2B-DR1;TY2B-LR2;TY2B-B	2.49638	1.30285
Q02792	5-3 exoribonuclease 2	RAT1	2.3647	1.28367
P47031	Mitochondrial outer membrane protein IML2	IML2	2.24427	1.26094
P32349	DNA-directed RNA polymerase III subunit RPC3	RPC82	2.05223	1.19395
Q08873	Transgelin	SCP1	2.45416	1.16565
Q05979	Kynureninase	BNA5	3.42028	1.16137
P13586	Calcium-transporting ATPase 1	PMR1	2.32389	1.14424
P36013	NAD-dependent malic enzyme, mitochondrial	MAE1	2.50165	1.14238
P39938	40S ribosomal protein S26-A	RPS26A	2.16085	0.99774
P40482	Protein transport protein SEC24	SEC24	2.67297	0.994194
increased in 48h
P17505	Malate dehydrogenase, mitochondrial	MDH1	4.841	-0.991378
P28241	Isocitrate dehydrogenase [NAD] subunit 2, mitochondrial	IDH2	2.24688	-1.19389
P40215	External NADH-ubiquinone oxidoreductase 1, mitochondrial	NDE1	4.82048	-1.47271
P23641	Mitochondrial phosphate carrier protein;Mitochondrial phosphate carrier protein, N-terminally processed	MIR1	2.29207	-1.48568
P32316	Acetyl-CoA hydrolase	ACH1	2.40252	-1.55056
P32340	Rotenone-insensitive NADH-ubiquinone oxidoreductase, mitochondrial	NDI1	4.15754	-1.61993
P08679	Citrate synthase, peroxisomal	CIT2	3.05683	-1.63736
P16547	Mitochondrial outer membrane protein OM45	OM45	3.76349	-1.68527
P19955	37S ribosomal protein YMR-31, mitochondrial	YMR31	3.24369	-1.73419
P00890	Citrate synthase, mitochondrial	CIT1	3.49202	-2.26277
P22354	54S ribosomal protein L20, mitochondrial	MRPL20	2.11843	-2.26851
P00044	Cytochrome c iso-1	CYC1	1.76125	-2.53995
P22133	Malate dehydrogenase, cytoplasmic	MDH2	3.73915	-2.5761
P43567	Alanine--glyoxylate aminotransferase 1	AGX1	2.53684	-2.73634
P80235	Putative mitochondrial carnitine O-acetyltransferase	YAT1	3.51486	-3.34198
P27796	3-ketoacyl-CoA thiolase, peroxisomal	POT1	4.11327	-3.64279
Q12428	Probable 2-methylcitrate dehydratase	PDH1	4.89319	-4.03678
P33303	Succinate/fumarate mitochondrial transporter	SFC1	4.79464	-4.94152
P41939	Isocitrate dehydrogenase [NADP] cytoplasmic	IDP2	4.57181	-5.68141
P30952	Malate synthase 1, glyoxysomal	MLS1	6.3419	-6.45268
P28240	Isocitrate lyase	ICL1	4.52015	-8.52658
P10963	Phosphoenolpyruvate carboxykinase [ATP]	PCK1	5.35927	-9.28661
P00447	Superoxide dismutase [Mn], mitochondrial	SOD2	2.46999	-0.977188
P54115	Magnesium-activated aldehyde dehydrogenase, cytosolic	ALD6	5.25484	-0.994366
P36112	MICOS complex subunit MIC60	MIC60	2.89636	-0.996154
Q06485	Autophagy-related protein 33	ATG33	3.51093	-1.04511
P40087	DNA damage-inducible protein 1	DDI1	2.9386	-1.09991
P17695	Glutaredoxin-2, mitochondrial	GRX2	2.50782	-1.10069
Q08968	UPF0061 protein FMP40	FMP40	2.20365	-1.22275
P47150	37S ribosomal protein S7, mitochondrial	RSM7	2.15431	-1.23565
P00830	ATP synthase subunit beta, mitochondrial	ATP2	2.34262	-1.23578
P00445	Superoxide dismutase [Cu-Zn]	SOD1	2.26917	-1.23847
Q06385	Vacuolar protein sorting-associated protein 74	VPS74	2.34012	-1.23994
P36060	NADH-cytochrome b5 reductase 2;NADH-cytochrome b5 reductase p34 form;NADH-cytochrome b5 reductase p32 form	MCR1	2.24707	-1.26751
Q07653	Protein HBT1	HBT1	2.28356	-1.30142
P07257	Cytochrome b-c1 complex subunit 2, mitochondrial	QCR2	4.13898	-1.42737
P32913	Vacuolar protein sorting-associated protein 17	VPS17	1.9926	-1.4396
P05626	ATP synthase subunit 4, mitochondrial	ATP4	2.99301	-1.46327
Q12233	ATP synthase subunit g, mitochondrial	ATP20	2.07229	-1.47134
P09457	ATP synthase subunit 5, mitochondrial	ATP5	2.25599	-1.54124
Q03028	Mitochondrial 2-oxodicarboxylate carrier 1	ODC1	2.52805	-1.69511
Q02207	Peroxisomal hydratase-dehydrogenase-epimerase;2-enoyl-CoA hydratase;(3R)-3-hydroxyacyl-CoA dehydrogenase	FOX2	3.3926	-1.71335
Q08963	U2 small nuclear ribonucleoprotein A	LEA1	5.14648	-1.71706
P32191	Glycerol-3-phosphate dehydrogenase, mitochondrial	GUT2	2.16791	-1.72814
Q00711;P47052	Succinate dehydrogenase [ubiquinone] flavoprotein subunit, mitochondrial	SDH1	2.90687	-1.75963
P47127	Altered inheritance of mitochondria protein 24, mitochondrial	AIM24	3.53779	-1.78383
P36046	Mitochondrial intermembrane space import and assembly protein 40	MIA40	1.99397	-1.86724
P32899	U3 small nucleolar ribonucleoprotein protein IMP3	IMP3	2.00763	-1.88703
P07143	Cytochrome c1, heme protein, mitochondrial	CYT1	3.59122	-1.95795
P43612	SIT4-associating protein SAP155	SAP155	4.70629	-1.96025
P11655	Guanine nucleotide-exchange factor SEC12	SEC12	3.38885	-2.00105
P53163	54S ribosomal protein L12, mitochondrial	MNP1	2.28496	-2.04461
P39708	NADP-specific glutamate dehydrogenase 2	GDH3	2.72961	-2.05575
Q08245	Protein ZEO1	ZEO1	3.17644	-2.09646
P32190	Glycerol kinase	GUT1	3.1755	-2.12525
P48527	Tyrosine--tRNA ligase, mitochondrial	MSY1	2.0865	-2.17395
P41903	Peroxisomal acyl-coenzyme A thioester hydrolase 1	TES1	1.89007	-2.20235
P53110	Uncharacterized protein YGL159W	YGL159	2.68056	-2.28142
P33759	37S ribosomal protein S5, mitochondrial	MRPS5	2.5025	-2.29761
P22943	12 kDa heat shock protein	HSP12	1.90303	-2.36893
P40017	Carnitine O-acetyltransferase YAT2	YAT2	2.58132	-2.38239
P05745	60S ribosomal protein L36-A	RPL36A	2.48812	-2.406
P40515	Mitochondria fission 1 protein	FIS1	2.44747	-2.42959
P22289	Cytochrome b-c1 complex subunit 9	QCR9	3.75294	-2.50505
P81449	ATP synthase subunit e, mitochondrial	TIM11	1.88347	-2.51261
Q03667	Mitochondrial intermembrane space cysteine motif-containing protein MIX17	MIX17	2.27583	-2.62218
P37299	Cytochrome b-c1 complex subunit 10	QCR10	2.34799	-3.0418
Q08969	Protein GRE1	GRE1	3.70857	-3.07318
Q01574	Acetyl-coenzyme A synthetase 1	ACS1	2.92822	-3.26067
Q12289	Mitochondrial carnitine carrier	CRC1	3.91347	-4.41179
