# Supplementary material for: Cdc48 plays a crucial role in redox homeostasis through dynamic reshaping of its interactome during early stationary phase
Source: Redox Biol. 2025 May 1;84:103651. doi: 10.1016/j.redox.2025.103651 (PMC12137173; doi:10.1016/j.redox.2025.103651)
Supplement: Multimedia component 7 [file mmc7.xlsx]

## Sheet: C115S_24h_48h_interactome
Supplementary table 6 - Cdc48-C115S interactome at 24h and 48h
			Median Log(2) LFQ
Protein IDs	Protein names	Gene names	Cdc48-C115S 24h	Cdc48-C115S 48h	Peptides	Unique peptides	Sequence coverage [%]	Mol. weight [kDa]
P07149	Fatty acid synthase subunit beta;3-hydroxyacyl-[acyl-carrier-protein] dehydratase;Enoyl-[acyl-carrier-protein] reductase [NADH];[Acyl-carrier-protein] acetyltransferase;[Acyl-carrier-protein] malonyltransferase;S-acyl fatty acid synthase thioesterase	FAS1	-9.80977	-10.5767	44	44	26	228.69
P16521	Elongation factor 3A	YEF3	-5.71366	-6.66679	43	33	47.8	115.94
P06634	ATP-dependent RNA helicase DED1	DED1	-5.82437	-6.35221	37	30	69.7	65.552
P16474	78 kDa glucose-regulated protein homolog	KAR2	-6.99048	-7.74766	33	31	47.9	74.467
P53064	RNA polymerase-associated protein RTF1	RTF1	-6.10745	-6.90384	31	31	49.3	65.868
P24783	ATP-dependent RNA helicase DBP2	DBP2	-7.41177	-8.15988	31	30	57.7	60.999
P32589	Heat shock protein homolog SSE1	SSE1	-9.07241	-9.70292	31	27	46.9	77.365
P09436	Isoleucine--tRNA ligase, cytoplasmic	ILS1	-11.0174	-11.991	30	30	32.4	122.98
P02994	Elongation factor 1-alpha	TEF1	-3.45519	-4.28955	29	29	55.2	50.032
P38691	Serine/threonine-protein kinase KSP1	KSP1	-8.06444	-8.97276	29	29	29.9	117.08
P34167	Eukaryotic translation initiation factor 4B	TIF3	-7.87364	-8.44149	28	28	77.8	48.521
P33442	40S ribosomal protein S1-A	RPS1A	-7.47427	-8.37886	27	6	68.2	28.743
P23248	40S ribosomal protein S1-B	RPS1B	-5.83808	-6.6593	27	6	71.8	28.812
P27692	Transcription elongation factor SPT5	SPT5	-9.57639	-10.4204	27	27	33	115.65
P53145	Large subunit GTPase 1	LSG1	-8.43037	-9.8467	27	27	45.5	72.727
Q08972	[NU+] prion formation protein 1	NEW1	-10.9443	-11.8893	27	27	26.6	134.33
P19358	S-adenosylmethionine synthase 2	SAM2	-5.36243	-6.51741	26	14	71.9	42.255
P12945	N-terminal acetyltransferase A complex subunit NAT1	NAT1	-10.4174	-12.253	26	26	30	98.904
P38249	Eukaryotic translation initiation factor 3 subunit A	RPG1	-12.1435	-13.0587	25	25	30	110.34
P40327	26S protease regulatory subunit 4 homolog	RPT2	-9.363	-9.91941	24	24	65.9	48.828
P38427	Trehalose synthase complex regulatory subunit TSL1	TSL1	-7.14366	-9.57021	24	24	26.1	123.02
Q01852	Mitochondrial import inner membrane translocase subunit TIM44	TIM44	-9.36889	-10.3962	23	23	48	48.854
Q05518	Protein PAL1	PAL1	-8.53288	-9.19828	23	22	59.3	54.995
P40024	ABC transporter ATP-binding protein ARB1	ARB1	-8.79116	-10.287	23	23	43.6	68.376
P32356;P35172	Neutral trehalase	NTH1	-10.335	-11.0778	23	23	33.3	85.878
P32582	Cystathionine beta-synthase	CYS4	-10.5464	-11.4898	23	23	46	56.021
P38439	RNA polymerase-associated protein LEO1	LEO1	-8.5981	-9.32356	23	23	45.3	53.919
P38351	RNA polymerase II-associated protein 1	PAF1	-8.43102	-9.47362	23	23	58.4	51.8
P04786	DNA topoisomerase 1	TOP1	-10.2166	-11.3157	23	23	32.2	89.994
Q03661	Silent chromatin protein ESC1	ESC1	-10.1093	-10.5785	22	22	15.3	187.14
P23615	Transcription elongation factor SPT6	SPT6	-12.1873	-13.3659	22	22	17	168.29
P33297	26S protease regulatory subunit 6A	RPT5	-9.29053	-10.0076	21	21	51.8	48.255
P39730	Eukaryotic translation initiation factor 5B	FUN12	-9.84772	-10.9931	21	21	20.5	112.27
P38809	Uncharacterized protein YHR097C	YHR097C	-8.4409	-9.12116	20	19	49.7	40.662
P33298	26S protease regulatory subunit 6B homolog	RPT3	-10.1529	-10.9621	20	19	52.1	47.893
P39935	Eukaryotic initiation factor 4F subunit p150	TIF4631	-9.9482	-10.6618	20	20	23.6	107.1
P38219	Obg-like ATPase 1	OLA1	-9.48708	-10.4533	20	20	51.3	44.174
P0CX36;P0CX35	40S ribosomal protein S4-B;40S ribosomal protein S4-A	RPS4B;RPS4A	-7.1644	-7.74533	20	20	58.6	29.41
P32790	Actin cytoskeleton-regulatory complex protein SLA1	SLA1	-10.735	-11.4169	20	20	17.7	135.85
P05750	40S ribosomal protein S3	RPS3	-6.68276	-7.97742	19	19	75.4	26.502
P14126	60S ribosomal protein L3	RPL3	-7.90638	-8.90132	19	19	44.4	43.757
Q04372	Type 2A phosphatase-associated protein 42	TAP42	-8.60836	-8.89821	19	19	56.6	42.567
Q12396	Protein EMP46	EMP46	-9.37125	-13.5258	19	19	45.3	50.946
O14467	Multiprotein-bridging factor 1	MBF1	-3.67291	-4.30263	18	18	74.2	16.403
P40187	GSY2-interacting protein PIG2	PIG2	-9.54551	-11.7132	18	18	32.3	61.938
Q06505	Transcription factor SPN1	SPN1	-10.8866	-11.6855	18	18	48.5	46.082
P41805	60S ribosomal protein L10	RPL10	-8.20779	-9.24579	18	18	57	25.361
P15646	rRNA 2-O-methyltransferase fibrillarin	NOP1	-7.61325	-8.67018	18	18	47.1	34.465
P32657	Chromo domain-containing protein 1	CHD1	-11.3485	-14.949	18	18	15.3	168.24
P38788	Ribosome-associated complex subunit SSZ1	SSZ1	-9.12956	-10.3165	17	17	42.4	58.237
Q05506	Arginine--tRNA ligase, cytoplasmic	RRS1	-10.7836	-11.2744	17	16	28	69.524
Q06344	Pre-rRNA-processing protein ESF1	ESF1	-10.4171	-11.1127	17	17	30.9	72.409
P05755;O13516	40S ribosomal protein S9-B;40S ribosomal protein S9-A	RPS9B;RPS9A	-7.32078	-7.94903	16	16	56.4	22.298
Q12363	Transcriptional modulator WTM1	WTM1	-8.9308	-9.76384	16	16	48.7	48.382
P53297	PAB1-binding protein 1	PBP1	-10.1898	-11.1862	16	16	24.8	78.78
P32481	Eukaryotic translation initiation factor 2 subunit gamma	GCD11	-10.2469	-10.6672	16	16	32.8	57.865
Q01080	DNA-directed RNA polymerase I subunit RPA49	RPA49	-9.84768	-11.032	16	16	46	46.65
Q12460	Nucleolar protein 56	NOP56	-11.3138	-12.4746	16	16	42.7	56.863
P53221	60S ribosomal protein L26-B	RPL26B	-5.56357	-6.74969	15	3	60.6	14.235
P0CX56;P0CX55	40S ribosomal protein S18-B;40S ribosomal protein S18-A	RPS18B;RPS18A	-4.86276	-6.88276	15	15	65.8	17.037
P48164	40S ribosomal protein S7-B	RPS7B	-5.28276	-6.95714	15	8	67.4	21.634
P12385	Eukaryotic peptide chain release factor subunit 1	SUP45	-9.21035	-10.4197	15	15	38.4	49.005
P38682	ADP-ribosylation factor GTPase-activating protein GLO3	GLO3	-9.96275	-10.7258	15	15	38.9	55.093
P51601	GTP cyclohydrolase 1	FOL2	-9.47431	-10.3398	15	15	52.7	27.769
P53549	26S protease subunit RPT4	RPT4	-10.1229	-10.837	15	14	34.1	49.408
P41807	V-type proton ATPase subunit H	VMA13	-11.1294	-11.6904	15	15	32.6	54.415
P52910	Acetyl-coenzyme A synthetase 2	ACS2	-11.1017	-11.6891	15	14	25.8	75.491
P25567	RNA-binding protein SRO9	SRO9	-9.82501	-11.0816	15	15	37.1	48.059
P39516;P06367	40S ribosomal protein S14-B;40S ribosomal protein S14-A	RPS14B;RPS14A	-3.13612	-5.24978	14	14	72.5	14.65
P05743	60S ribosomal protein L26-A	RPL26A	-9.21903	-14.8569	14	2	59.8	14.234
P26783	40S ribosomal protein S5	RPS5	-6.67847	-7.70404	14	14	43.6	25.038
P26786	40S ribosomal protein S7-A	RPS7A	-8.65754	-10.8165	14	7	67.4	21.622
Q06103	26S proteasome regulatory subunit RPN7	RPN7	-8.78735	-9.42027	14	14	40.3	48.958
P48415	COPII coat assembly protein SEC16	SEC16	-10.9615	-11.9155	14	14	7.7	241.69
P32527	Zuotin	ZUO1	-9.91594	-11.1959	14	14	39	49.019
P05738	60S ribosomal protein L9-A	RPL9A	-6.86876	-7.52298	14	4	71.7	21.569
P09064	Eukaryotic translation initiation factor 2 subunit beta	SUI3	-9.8356	-10.7478	14	14	52.3	31.574
P25443	40S ribosomal protein S2	RPS2	-7.96669	-8.96347	14	14	67.3	27.449
Q02875	SMY2 homolog 2	SYH1	-12.0332	-12.5595	14	14	21.2	94.355
P43555	Protein EMP47	EMP47	-8.782	-11.6634	14	14	40.2	50.33
Q04217	Probable ATP-dependent RNA helicase DHR1	ECM16	-11.112	-13.6093	14	14	14	144.95
P07281;P07280	40S ribosomal protein S19-B;40S ribosomal protein S19-A	RPS19B;RPS19A	-4.36336	-5.85441	13	13	66.7	15.891
P07273	Transcription elongation factor S-II	DST1	-10.1623	-11.3906	13	13	58.3	34.843
P38250	Increased sodium tolerance protein 2	IST2	-9.62807	-10.1454	13	13	15.9	105.85
P05453	Eukaryotic peptide chain release factor GTP-binding subunit	SUP35	-11.1926	-12.3133	13	13	21.6	76.55
P07283	Phosphomannomutase	SEC53	-11.1883	-12.5014	13	13	62.6	29.063
Q00362	Protein phosphatase PP2A regulatory subunit B	CDC55	-11.5433	-12.4498	13	13	34.8	59.661
Q04500	U3 small nucleolar RNA-associated protein 14	UTP14	-11.5111	-12.7167	13	13	16.6	103.02
P31412	V-type proton ATPase subunit C	VMA5	-11.1601	-12.5185	13	13	38	44.188
P0CX52;P0CX51	40S ribosomal protein S16-B;40S ribosomal protein S16-A	RPS16B;RPS16A	-6.11831	-7.9777	12	12	73.4	15.847
P10664	60S ribosomal protein L4-A	RPL4A	-8.53824	-9.32359	12	2	39.5	39.092
P32496	26S proteasome regulatory subunit RPN12	RPN12	-10.1844	-10.8139	12	12	47.1	31.919
P38911	FK506-binding nuclear protein	FPR3	-7.07057	-8.14698	12	11	25.8	46.553
P18899	Stress protein DDR48	DDR48	-9.95059	-15.2964	12	12	53.5	46.233
P05737	60S ribosomal protein L7-A	RPL7A	-8.72676	-9.60623	12	1	48.8	27.638
P0C2H8	60S ribosomal protein L31-A	RPL31A	-6.29731	-6.94871	12	1	71.7	12.953
P40036	GLC7-interacting protein 2	GIP2	-11.1405	-13.3099	12	12	28.6	62.318
P26321	60S ribosomal protein L5	RPL5	-8.75648	-10.2783	12	12	48.1	33.714
P53723	UPF0674 endoplasmic reticulum membrane protein YNR021W	YNR021W	-10.2013	-10.8389	12	12	27.2	47.093
P53691	Peptidyl-prolyl cis-trans isomerase CPR6	CPR6	-12.0581	-14.2917	12	12	26.4	42.071
P25582	27S pre-rRNA (guanosine(2922)-2-O)-methyltransferase	SPB1	-11.6418	-13.3427	12	12	19.6	96.484
Q05580	E3 ubiquitin-protein ligase HEL2	HEL2	-11.9451	-12.6846	11	11	19.6	72.755
Q06709	Cytoplasmic 60S subunit biogenesis factor REH1	REH1	-10.8064	-13.2344	11	11	29.9	49.689
P36119	Uncharacterized protein YKR023W	YKR023W	-12.0741	-14.0989	11	11	24.7	60.798
P09938	Ribonucleoside-diphosphate reductase small chain 1	RNR2	-11.473	-14.0245	11	11	30.3	46.147
P21147	Acyl-CoA desaturase 1	OLE1	-11.1376	-12.3093	11	11	24.1	58.402
P30619	Protein transport protein SEC1	SEC1	-12.258	-13.3239	11	11	16.6	83.479
P33322	H/ACA ribonucleoprotein complex subunit 4	CBF5	-11.1496	-12.0211	11	11	28	54.704
P48361	Activator of SKN7 protein 10	ASK10	-12.7993	-13.872	11	10	14.8	126.86
P38631	1,3-beta-glucan synthase component FKS1	FKS1	-11.9302	-12.7765	11	6	7.2	214.85
P46990	60S ribosomal protein L17-B	RPL17B	-7.29699	-8.4903	10	1	51.6	20.551
P14127;P02407	40S ribosomal protein S17-B;40S ribosomal protein S17-A	RPS17B;RPS17A	-5.8358	-6.8009	10	10	60.3	15.803
Q12499	Nucleolar protein 58	NOP58	-10.1604	-11.2438	10	10	26	56.956
P0CX85;P0CX84	60S ribosomal protein L35-B;60S ribosomal protein L35-A	RPL35B;RPL35A	-4.60542	-6.22912	10	10	44.2	13.909
Q05775	Eukaryotic translation initiation factor 3 subunit J	HCR1	-9.58131	-11.2899	10	10	44.5	29.564
P38061	60S ribosomal protein L32	RPL32	-6.25674	-8.5075	10	10	60.8	14.771
P50095	Inosine-5-monophosphate dehydrogenase 3	IMD3	-11.6026	-12.2855	10	1	29.4	56.584
P53914	UPF0202 protein KRE33	KRE33	-12.0607	-13.779	10	10	11.7	119.35
Q03735	RNA-binding protein NAB6	NAB6	-10.9577	-13.471	10	10	10.1	126.14
P05317	60S acidic ribosomal protein P0	RPP0	-8.29747	-9.85697	10	10	34.3	33.717
Q07381	Ribosome biogenesis protein TSR1	TSR1	-13.038	-14.9979	10	10	15.4	90.746
Q12532	Ribosome quality control complex subunit 2	RQC2	-12.9833	-13.7863	10	10	11.4	119.07
P40010	Nuclear GTP-binding protein NUG1	NUG1	-13.1447	-14.3538	10	10	23.7	57.708
P39931	Protein SSP120	SSP120	-8.8008	-12.5465	10	10	44.9	27.289
Q3E7Y3;P0C0W1	40S ribosomal protein S22-B;40S ribosomal protein S22-A	RPS22B;RPS22A	-7.7181	-9.56162	9	9	57.7	14.626
P02406	60S ribosomal protein L28	RPL28	-7.70406	-9.45175	9	9	51.7	16.721
Q3E772	Uncharacterized protein YGR169C-A	YGR169C-A	-5.06341	-7.58531	9	9	53.3	10.495
P25626	54S ribosomal protein IMG1, mitochondrial	IMG1	-12.8536	-14.8752	9	9	42.6	19.393
P23301	Eukaryotic translation initiation factor 5A-1	HYP2	-8.20767	-9.01594	9	7	58	17.114
P36036	RNA annealing protein YRA2	YRA2	-10.5462	-11.2254	9	9	48.8	23.777
P89886	Translation machinery-associated protein 20	TMA20	-10.7675	-12.36	9	9	44.8	20.277
P0CX32;P0CX31	40S ribosomal protein S24-B;40S ribosomal protein S24-A	RPS24B;RPS24A	-6.89479	-8.59308	9	9	41.5	15.329
Q06697	Cell division control protein 73	CDC73	-9.25952	-9.74155	9	9	27	44.456
P26785	60S ribosomal protein L16-B	RPL16B	-10.0063	-12.8179	9	6	42.9	22.249
P0CX83;P0CX82	60S ribosomal protein L19-B;60S ribosomal protein L19-A	RPL19B;RPL19A	-9.02289	-10.6293	9	9	34.4	21.704
P38833	Uncharacterized protein YHR127W	YHR127W	-10.91	-14.0305	9	9	39.5	27.132
P29478	Signal recognition particle subunit SEC65	SEC65	-11.277	-13.6713	9	9	44.7	31.169
P32468	Cell division control protein 12	CDC12	-13.2461	-14.1851	9	9	23.3	46.667
P53155	Uncharacterized protein YGL082W	YGL082W	-11.6952	-12.7508	9	9	30.7	43.321
P20447	ATP-dependent RNA helicase DBP3	DBP3	-11.3748	-13.6693	9	9	17.6	58.826
Q08979	Kelch repeat-containing protein 3	KEL3	-11.8656	-12.809	9	9	13.7	75.432
P40055;REV__P69850	U3 small nucleolar RNA-associated protein 7	UTP7	-11.278	-14.5462	9	9	20.9	62.316
P38041	Protein BOB1	BOI1	-10.1137	-14.4137	9	9	10.2	109.29
P38701	40S ribosomal protein S20	RPS20	-7.50583	-9.23933	8	8	51.2	13.907
P41057	40S ribosomal protein S29-A	RPS29A	-5.66847	-8.27859	8	6	73.2	6.6606
P38912	Eukaryotic translation initiation factor 1A	TIF11	-7.26088	-8.07986	8	8	37.3	17.435
P0C2H7;P0C2H6	60S ribosomal protein L27-B;60S ribosomal protein L27-A	RPL27B;RPL27A	-8.86916	-9.83405	8	8	52.9	15.505
P36013	NAD-dependent malic enzyme, mitochondrial	MAE1	-8.61916	-9.17973	8	8	15.4	74.375
P07347	N-terminal acetyltransferase A complex catalytic subunit ARD1	ARD1	-12.5498	-13.9942	8	8	36.1	27.603
P05759	Ubiquitin-40S ribosomal protein S31;Ubiquitin;40S ribosomal protein S31	RPS31	-6.90471	-7.71841	8	3	48.7	17.216
P40022	Uncharacterized protein YER034W	YER034W	-11.973	-13.6928	8	8	39.5	21.19
P53854	Pre-mRNA-splicing factor CWC25	CWC25	-12.0118	-12.5427	8	8	47.5	20.374
P38886	26S proteasome regulatory subunit RPN10	RPN10	-10.8814	-13.3239	8	8	35.4	29.747
Q12672;Q02753	60S ribosomal protein L21-B;60S ribosomal protein L21-A	RPL21B;RPL21A	-7.95159	-9.05232	8	8	48.8	18.274
Q04839	mRNA transport factor GFD1	GFD1	-11.0929	-14.0061	8	8	52.1	21.571
P14843	Phospho-2-dehydro-3-deoxyheptonate aldolase, phenylalanine-inhibited	ARO3	-13.6855	-14.6074	8	8	24.1	41.069
P53927	Ribosome biogenesis protein 15	NOP15	-8.87597	-10.3388	8	8	37.3	25.447
P32501	Translation initiation factor eIF-2B subunit epsilon	GCD6	-13.3909	-14.6411	8	8	11.1	81.16
Q12136	Something about silencing protein 10	SAS10	-11.2795	-13.0277	8	8	15.2	70.259
P25441	DNA-directed RNA polymerase III subunit RPC4	RPC53	-11.4781	-14.301	8	8	20.6	46.667
Q3E764	Translation machinery-associated protein 7	TMA7	-5.06143	-5.96338	7	7	54.7	6.9412
Q06177	Translation machinery-associated protein 10	TMA10	-4.62832	-7.78068	7	7	62.8	9.8337
P32911	Eukaryotic translation initiation factor eIF-1	SUI1	-8.8278	-9.60343	7	7	59.3	12.312
P41058	40S ribosomal protein S29-B	RPS29B	-6.5904	-8.71786	7	5	78.6	6.7276
P40212	60S ribosomal protein L13-B	RPL13B	-8.57647	-9.75612	7	1	38.7	22.525
P0CX24;P0CX23	60S ribosomal protein L20-B;60S ribosomal protein L20-A	RPL20B;RPL20A	-9.69825	-10.8099	7	7	39	20.437
P16965	ATPase-stabilizing factor 15 kDa protein	STF2	-11.1402	-14.501	7	7	63.1	9.6144
P06780	GTP-binding protein RHO1	RHO1	-10.1182	-11.025	7	7	35.4	23.152
P0CX40;P0CX39	40S ribosomal protein S8-B;40S ribosomal protein S8-A	RPS8B;RPS8A	-8.73727	-10.0101	7	7	39	22.489
P05748;P54780	60S ribosomal protein L15-A;60S ribosomal protein L15-B	RPL15A;RPL15B	-9.3682	-10.2341	7	7	31.9	24.422
P26570	Serine/threonine-protein phosphatase PP-Z1	PPZ1	-12.0768	-13.4492	7	6	21.5	77.49
P25349	Flavoprotein-like protein YCP4	YCP4	-12.7862	-14.5375	7	7	24.7	26.35
Q07953	Ribosome maturation protein SDO1	SDO1	-11.8231	-13.6802	7	7	31.6	28.283
P14832	Peptidyl-prolyl cis-trans isomerase	CPR1	-9.96692	-14.6468	7	7	50	17.39
P15303	Protein transport protein SEC23	SEC23	-13.3816	-14.1702	7	7	10.7	85.384
P38261	Exocyst complex component EXO84	EXO84	-12.3569	-13.9082	7	7	11.4	85.537
P38712	ATP-dependent rRNA helicase RRP3	RRP3	-12.3581	-14.93	7	7	11.4	55.968
Q12196	Serine/threonine-protein kinase RIO1	RIO1	-12.1038	-14.7814	7	7	14.7	56.122
Q99303;Q12439;Q12392;Q12293;P25383;P0CX62;P0CX61;P0C2J6;P0C2J4;Q12260	Transposon Ty2-DR3 Gag polyprotein;Capsid protein;Gag-p4;Transposon Ty2-OR1 Gag polyprotein;Capsid protein;Gag-p4;Transposon Ty2-DR1 Gag polyprotein;Capsid protein;Gag-p4;Transposon Ty2-OR2 Gag polyprotein;Capsid protein;Gag-p4;Transposon Ty2-C Gag polyprotein;Capsid protein;Gag-p4;Transposon Ty2-GR2 Gag polyprotein;Capsid protein;Gag-p4;Transposon Ty2-F Gag polyprotein;Capsid protein;Gag-p4;Tran…	TY2A-DR3;TY2A-OR1;TY2A-DR1;TY2A-OR2;TY2A-C;TY2A-GR2;TY2A-F;TY2A-LR2;TY2A-LR1;TY2A-B	-12.1395	-14.8853	7	2	22.8	49.724
P39729	Ribosome-interacting GTPase 1	RBG1	-13.7818	-14.8167	7	7	21.1	40.701
P47031	Mitochondrial outer membrane protein IML2	IML2	-13.3198	-15.3373	7	7	11.8	82.535
P53137	CUE domain-containing protein 3	CUE3	-13.3066	-14.5022	7	7	11.2	72.042
Q3E757;P0C0W9	60S ribosomal protein L11-B;60S ribosomal protein L11-A	RPL11B;RPL11A	-5.4383	-6.15395	6	6	29.9	19.749
P32598	Serine/threonine-protein phosphatase PP1-2	GLC7	-11.5492	-12.4748	6	6	18.9	35.907
P40159	Uncharacterized protein YNL208W	YNL208W	-6.96196	-8.18353	6	6	45.7	20.151
P40079	U3 small nucleolar ribonucleoprotein protein LCP5	LCP5	-12.4888	-13.6155	6	6	17.4	40.794
P38711;P35997	40S ribosomal protein S27-B;40S ribosomal protein S27-A	RPS27B;RPS27A	-5.65829	-7.67226	6	6	48.8	8.8653
P43593	Ubiquitin carboxyl-terminal hydrolase 6	UBP6	-13.3693	-14.1208	6	6	15	57.11
Q01590	Integral membrane protein SED5	SED5	-12.3393	-13.8106	6	6	20.9	38.807
P53277	Pre-mRNA-splicing factor SYF2	SYF2	-11.6796	-14.8124	6	6	27.9	24.802
P05744	60S ribosomal protein L33-A	RPL33A	-11.3601	-12.5311	6	2	42.1	12.154
P46654;P32905	40S ribosomal protein S0-B;40S ribosomal protein S0-A	RPS0B;RPS0A	-9.82508	-14.9303	6	6	32.5	27.962
P05374	Phosphatidylethanolamine N-methyltransferase	CHO2	-11.4055	-14.7166	6	6	7.5	101.2
Q12420	66 kDa U4/U6.U5 small nuclear ribonucleoprotein component	SNU66	-11.3096	-14.3383	6	6	11.8	66.429
P20449	ATP-dependent RNA helicase DBP5	DBP5	-13.4049	-14.1224	6	6	15.8	53.873
P33333	Probable 1-acyl-sn-glycerol-3-phosphate acyltransferase	SLC1	-11.3803	-14.8666	6	6	23.8	33.887
Q3E7X9;P0C0X0	40S ribosomal protein S28-A;40S ribosomal protein S28-B	RPS28A;RPS28B	-9.64648	-11.2877	5	5	41.8	7.5917
P11633	Non-histone chromosomal protein 6B	NHP6B	-10.1195	-15.279	5	5	40.4	11.476
P19211	Eukaryotic translation initiation factor 5A-2	ANB1	-12.3839	-14.7651	5	3	34.4	17.131
P54000	RNA polymerase II transcriptional coactivator SUB1	SUB1	-12.4122	-13.5623	5	5	20.5	33.102
Q3E754;P0C0V8	40S ribosomal protein S21-B;40S ribosomal protein S21-A	RPS21B;RPS21A	-9.03213	-10.5843	5	5	46	9.7597
P0CX34;P0CX33	40S ribosomal protein S30-B;40S ribosomal protein S30-A	RPS30B;RPS30A	-5.85749	-7.13028	5	5	33.3	7.1184
Q3E7A3	Uncharacterized protein YJL133C-A	YJL133C-A	-13.2741	-14.3554	5	5	62.2	7.7407
Q06205	FK506-binding protein 4	FPR4	-10.3005	-12.4707	5	4	18.4	43.903
Q3E792;P0C0T4	40S ribosomal protein S25-A;40S ribosomal protein S25-B	RPS25A;RPS25B	-7.43294	-11.9762	5	5	32.4	12.039
Q06132	Suppressor of glycerol defect protein 1	SGD1	-12.4595	-14.5412	5	5	5.2	102.85
P05747	60S ribosomal protein L29	RPL29	-7.1561	-14.1344	5	5	52.5	6.6687
P52286	Suppressor of kinetochore protein 1	SKP1	-13.0019	-14.7505	5	5	39.7	22.33
P32495	H/ACA ribonucleoprotein complex subunit 2	NHP2	-10.4286	-15.1331	5	5	25.6	17.122
Q06078	U3 small nucleolar RNA-associated protein 21	UTP21	-13.5758	-14.5132	5	5	6.9	104.79
P02400	60S acidic ribosomal protein P2-beta	RPP2B	-10.9549	-11.5636	4	4	34.5	11.05
P40471	NADPH-dependent 1-acyldihydroxyacetone phosphate reductase	AYR1	-11.8262	-13.875	4	4	16.5	32.814
Q01855	40S ribosomal protein S15	RPS15	-5.67445	-7.39004	4	4	38	16.002
Q06511	Ribosomal RNA-processing protein 15	RRP15	-10.4777	-11.4045	4	4	14.8	28.212
P41920	Ran-specific GTPase-activating protein 1	YRB1	-11.8066	-14.6394	4	4	22.4	22.953
P32895	Ribose-phosphate pyrophosphokinase 1	PRS1	-12.1664	-13.111	4	4	14.3	47.047
Q12000	Translation machinery-associated protein 46	TMA46	-12.4786	-14.5771	4	4	11.9	39.514
Q07623	Nucleolar protein 6	NOP6	-11.2411	-14.416	4	4	28.4	25.216
P47083	U3 small nucleolar RNA-associated protein MPP10	MPP10	-10.8706	-14.8188	4	4	6.1	66.952
P39517	ATP-dependent RNA helicase DHH1	DHH1	-13.0218	-14.2429	4	4	9.7	57.543
P04912;P04911	Histone H2A.2;Histone H2A.1	HTA2;HTA1	-9.2364	-13.7054	4	3	22.7	13.989
P50111	Protein ZDS1	ZDS1	-12.536	-14.3477	4	4	7.8	103.36
Q07872	Epsin-4	ENT4	-13.4672	-14.4097	4	4	21.9	28.271
Q12754	Ribosomal RNA-processing protein 12	RRP12	-11.1479	-14.7558	4	4	3.5	137.51
Q12306	Ubiquitin-like protein SMT3	SMT3	-11.398	-13.2893	4	4	46.5	11.597
P05749	60S ribosomal protein L22-A	RPL22A	-9.43214	-13.7099	3	3	55.4	13.693
P46988	Prefoldin subunit 1	PFD1	-12.6829	-14.9313	3	3	30.3	12.782
P53897	mRNA stability protein IGO1	IGO1	-12.103	-15.1325	3	3	19.6	18.051
P48234	Ribosome biogenesis protein ENP2	ENP2	-13.482	-14.8087	3	3	4.4	81.733
P22146	1,3-beta-glucanosyltransferase GAS1	GAS1	-12.8941	-14.6638	3	3	9.5	59.582
P28000	DNA-directed RNA polymerases I and III subunit RPAC2	RPC19	-12.9346	-14.3577	2	2	18.3	16.151
P40433	6-phosphofructo-2-kinase 1	PFK26	-4.69603	-4.12041	56	56	58.3	93.416
P38929	Calcium-transporting ATPase 2	PMC1	-6.90261	-6.20925	52	52	41.1	130.86
Q07653	Protein HBT1	HBT1	-12.2504	-8.44142	47	47	62.5	113.61
Q04264	Sister chromatid cohesion protein PDS5	PDS5	-7.94529	-7.30397	45	45	31.2	147.04
P50109	Protein PSP2	PSP2	-5.41578	-4.98573	40	40	56.5	65.583
P33755	Nuclear protein localization protein 4	NPL4	-6.89272	-6.31	33	33	66.4	65.781
P11154	Pyruvate carboxylase 1	PYC1	-11.0243	-9.50856	31	10	27.7	130.1
P07251	ATP synthase subunit alpha, mitochondrial	ATP1	-8.49957	-6.72015	29	29	53.9	58.607
P24784	ATP-dependent RNA helicase DBP1	DBP1	-10.7959	-9.66827	27	20	47.3	67.916
P19414	Aconitate hydratase, mitochondrial	ACO1	-10.0586	-9.24277	27	27	45	85.367
P40215	External NADH-ubiquinone oxidoreductase 1, mitochondrial	NDE1	-8.88096	-7.21349	27	26	46.2	62.773
P00830	ATP synthase subunit beta, mitochondrial	ATP2	-9.76951	-7.58122	27	27	66.3	54.793
P50277	Adenosylmethionine-8-amino-7-oxononanoate aminotransferase	BIO3	-5.6162	-4.60801	26	26	61	53.708
P22202	Heat shock protein SSA4	SSA4	-11.793	-11.057	26	9	48	69.65
P06115	Catalase T	CTT1	-10.6124	-9.39766	24	24	47.2	64.583
P54115	Magnesium-activated aldehyde dehydrogenase, cytosolic	ALD6	-10.3225	-8.80137	24	24	55.4	54.414
P22855	Alpha-mannosidase	AMS1	-12.546	-10.9666	23	23	22.8	124.5
P34223	UBX domain-containing protein 1	SHP1	-7.33669	-6.46017	23	23	61	46.987
P07257	Cytochrome b-c1 complex subunit 2, mitochondrial	QCR2	-11.7804	-9.65567	22	22	58.2	40.478
P10963	Phosphoenolpyruvate carboxykinase [ATP]	PCK1	-14.1244	-9.20166	22	22	45.9	60.983
Q08224;Q08975;Q06490	Hydroxymethylpyrimidine/phosphomethylpyrimidine kinase THI20	THI20	-11.4745	-9.90478	21	21	42.6	61.269
P41939	Isocitrate dehydrogenase [NADP] cytoplasmic	IDP2	-13.988	-10.8932	20	16	50.2	46.562
P08566	Pentafunctional AROM polypeptide;3-dehydroquinate synthase;3-phosphoshikimate 1-carboxyvinyltransferase;Shikimate kinase;3-dehydroquinate dehydratase;Shikimate dehydrogenase	ARO1	-13.5899	-12.111	20	20	15	174.75
P38081	Uncharacterized glycosyl hydrolase YBR056W	Mrx18	-11.8034	-9.91505	19	19	42.1	57.821
Q04781	E3 ubiquitin-protein ligase listerin	RKR1	-12.9166	-11.347	19	19	11.7	180.18
P00890	Citrate synthase, mitochondrial	CIT1	-14.9521	-10.311	18	18	40.1	53.359
P32266	Dynamin-like GTPase MGM1, mitochondrial;Dynamin-like GTPase MGM1 large isoform;Dynamin-like GTPase MGM1 small isoform	MGM1	-12.7274	-12.1523	18	18	22.7	99.177
P07248	Regulatory protein ADR1	ADR1	-12.4867	-11.1632	18	18	17.5	150.94
Q01574	Acetyl-coenzyme A synthetase 1	ACS1	-14.3806	-12.2763	18	17	32.4	79.14
P14742	Glutamine--fructose-6-phosphate aminotransferase [isomerizing]	GFA1	-10.4232	-9.90664	17	17	31.8	80.046
P07806	Valine--tRNA ligase, mitochondrial	VAS1	-12.2666	-11.6421	17	17	16.5	125.77
P33327	NAD-specific glutamate dehydrogenase	GDH2	-13.0052	-11.9432	17	17	17.9	124.33
P38820	Adenylyltransferase and sulfurtransferase UBA4;Adenylyltransferase UBA4;Sulfurtransferase UBA4	UBA4	-11.1037	-9.36699	16	16	30.2	49.361
Q03104	Meiotic sister chromatid recombination protein 1	MSC1	-14.161	-11.7739	16	16	36.5	59.588
Q04336	Uncharacterized protein YMR196W	YMR196W	-14.2726	-12.3192	16	16	14.9	126.62
P53044	Ubiquitin fusion degradation protein 1	UFD1	-7.35608	-6.86713	16	16	48.5	39.81
P38077	ATP synthase subunit gamma, mitochondrial	ATP3	-9.24215	-8.22186	15	15	44.1	34.35
P04840	Mitochondrial outer membrane protein porin 1	POR1	-7.73351	-7.12195	15	15	56.5	30.428
Q00711;P47052	Succinate dehydrogenase [ubiquinone] flavoprotein subunit, mitochondrial	SDH1	-11.7197	-9.40523	15	15	23.1	70.229
P32191	Glycerol-3-phosphate dehydrogenase, mitochondrial	GUT2	-15.0771	-12.4549	15	15	21.9	72.388
P40157	Vacuolar import and degradation protein 27	VID27	-14.1108	-12.5965	15	15	22.5	88.845
P18239	ADP,ATP carrier protein 2	PET9	-8.14239	-7.18658	14	10	42.1	34.426
Q08818	Meiotic sister-chromatid recombination protein 6, mitochondrial	MSC6	-15.1566	-11.5938	14	14	22	79.946
P09457	ATP synthase subunit 5, mitochondrial	ATP5	-11.2911	-9.72031	13	13	67	22.814
P28834	Isocitrate dehydrogenase [NAD] subunit 1, mitochondrial	IDH1	-15.0963	-11.6351	13	13	38.3	39.324
P17505	Malate dehydrogenase, mitochondrial	MDH1	-14.2367	-11.534	13	13	48.8	35.65
P05626	ATP synthase subunit 4, mitochondrial	ATP4	-11.8089	-9.76791	13	13	44.7	26.925
P14904	Vacuolar aminopeptidase 1	APE1	-14.1439	-10.7269	12	12	32.9	57.092
P32891	D-lactate dehydrogenase [cytochrome] 1, mitochondrial	DLD1	-13.5695	-12.4019	12	12	23.2	65.292
P23641	Mitochondrial phosphate carrier protein;Mitochondrial phosphate carrier protein, N-terminally processed	MIR1	-10.068	-9.54073	12	12	38.6	32.812
P17555	Adenylyl cyclase-associated protein	SRV2	-14.3659	-12.4789	12	12	28.1	57.521
P47176	Branched-chain-amino-acid aminotransferase, cytosolic	BAT2	-13.0783	-11.2351	12	8	30.1	41.624
P40188	Respiratory growth induced protein 2	RGI2	-9.93655	-7.93389	11	11	68.9	19.229
P39994	Putative 2-hydroxyacyl-CoA lyase	YEL020C	-14.4568	-10.4892	11	11	23.9	61.288
P39003;P32465;P53631;P54854;P47185;P23585	High-affinity hexose transporter HXT6	HXT6	-9.58379	-8.68647	11	1	21.8	62.704
P36112	MICOS complex subunit MIC60	MIC60	-14.6578	-12.154	11	11	28.3	61.081
P39968	Vacuolar protein 8	VAC8	-14.6637	-13.1258	11	11	19	63.207
P40029	Peptide methionine sulfoxide reductase	MXR1	-11.3449	-9.75384	10	10	39.1	21.141
P0CX42;P0CX41	60S ribosomal protein L23-B;60S ribosomal protein L23-A	RPL23B;RPL23A	-6.39161	-5.64563	10	10	64.2	14.473
P39721	Protein AIM2	AIM2	-13.0419	-11.8659	10	10	38.2	27.089
P00937	Multifunctional tryptophan biosynthesis protein;Anthranilate synthase component 2;Indole-3-glycerol phosphate synthase	TRP3	-13.584	-12.0704	10	10	21.1	53.489
P38266	Altered inheritance of mitochondria protein 3	AIM3	-14.3875	-11.62	10	10	12.2	103.86
P18562	Uracil phosphoribosyltransferase	FUR1	-13.2206	-10.7843	10	10	49.5	24.594
P80235	Putative mitochondrial carnitine O-acetyltransferase	YAT1	-14.6125	-12.1586	10	10	14.8	77.765
P39006	Phosphatidylserine decarboxylase proenzyme 1, mitochondrial;Phosphatidylserine decarboxylase 1 beta chain;Phosphatidylserine decarboxylase 1 alpha chain	PSD1	-13.9504	-12.3234	10	10	23.2	56.594
P35719	Uncharacterized protein MRP8	MRP8	-13.218	-12.218	10	10	61.2	25.097
P22943	12 kDa heat shock protein	HSP12	-10.5869	-8.75768	9	9	70.6	11.693
Q10740	Leukotriene A-4 hydrolase homolog	LAP2	-14.3015	-13.0275	9	9	18	77.352
P38986	L-asparaginase 1	ASP1	-12.4771	-9.53712	9	9	28.3	41.395
P32316	Acetyl-CoA hydrolase	ACH1	-14.784	-12.907	9	9	19.6	58.711
P00044	Cytochrome c iso-1	CYC1	-10.9101	-9.06924	8	6	58.7	12.182
P40508	Uncharacterized protein YIL077C	YIL077C	-15.1629	-12.8266	8	8	30	36.946
P07143	Cytochrome c1, heme protein, mitochondrial	CYT1	-11.1707	-10.1322	8	8	38.5	34.054
P17695	Glutaredoxin-2, mitochondrial	GRX2	-14.0302	-10.9345	8	8	67.8	15.861
P00427	Cytochrome c oxidase subunit 6, mitochondrial	COX6	-13.1583	-12.2644	8	8	48	17.341
P28240	Isocitrate lyase	ICL1	-14.6988	-12.0943	8	8	16.5	62.408
Q04371	Protein-glutamate O-methyltransferase	YMR027W	-14.3444	-12.4495	8	8	19.1	54.128
P40035	Mitochondrial phosphate carrier protein 2	PIC2	-14.1843	-11.572	8	8	20.7	33.528
Q99247	Uncharacterized WD repeat-containing protein YOL087C	DUF1	-15.7598	-13.6064	8	8	8.5	125.38
Q08732	Serine/threonine-protein kinase HRK1	HRK1	-14.6938	-12.6039	8	8	11.6	85.695
P41895	Transcription initiation factor IIF subunit alpha	TFG1	-14.6317	-12.9256	7	7	12.8	82.193
P22217	Thioredoxin-1	TRX1	-8.88441	-8.33782	7	5	72.8	11.235
P00128	Cytochrome b-c1 complex subunit 7	QCR7	-14.5059	-11.5823	7	7	61.4	14.565
P23493	Mitochondrial biogenesis regulation protein 1	MBR1	-14.4594	-13.6723	7	7	34.2	36.934
P19454	Casein kinase II subunit alpha	CKA2	-15.0835	-11.9332	7	7	20.4	39.403
P50087	MICOS subunit MIC26	MIC26	-13.0413	-12.2053	7	7	32.6	26.912
P33303	Succinate/fumarate mitochondrial transporter	SFC1	-14.1218	-10.5835	7	7	22.7	35.34
P31383	Protein phosphatase PP2A regulatory subunit A	TPD3	-14.1166	-12.2239	7	7	15.1	70.907
Q08977	UPF0662 protein YPL260W	YPL260W	-14.0645	-12.7535	7	7	14	62.779
P53110	Uncharacterized protein YGL159W	YGL159W	-14.5439	-12.3755	6	6	20.8	41.635
P04710	ADP,ATP carrier protein 1	AAC1	-9.82981	-9.19033	5	4	14.2	34.12
Q04430	Pantothenate kinase CAB1	CAB1	-14.3129	-12.3235	5	5	13.9	40.903
P39007	Dolichyl-diphosphooligosaccharide--protein glycosyltransferase subunit STT3	STT3	-14.535	-12.9356	5	5	8.6	81.528
P53172	Protein SDS23	SDS23	-14.4945	-13.2991	5	5	12.3	58.097
Q05533	Inositol monophosphatase 2	INM2	-14.918	-10.979	4	4	15.1	32.092
P23638	Proteasome subunit alpha type-3	PRE9	-15.493	-13.0789	4	4	18.2	28.714
P00424;P00425	Cytochrome c oxidase polypeptide 5A, mitochondrial	COX5A	-14.6021	-12.351	4	4	32.7	17.14
P01097	ATPase inhibitor, mitochondrial	INH1	-14.7496	-8.59535	4	4	42.4	9.87
P40491	ATP synthase assembly factor FMC1, mitochondrial	FMC1	-15.2957	-12.5636	4	4	21.3	18.364
P05375	Phosphatidyl-N-methylethanolamine N-methyltransferase	OPI3	-14.7185	-11.3946	3	3	21.4	23.15
P36081	Uncharacterized protein YKL077W	YKL077W	-14.6803	-12.8629	3	3	6.1	46.036
P43636	Alpha-1,3/1,6-mannosyltransferase ALG2	ALG2	-14.6606	-13.9755	3	3	7.6	58.046
Q12349	ATP synthase subunit H, mitochondrial	ATP14	-13.418	-11.3044	2	2	33.1	14.128
P49435	Adenine phosphoribosyltransferase 1	APT1	-14.4715	-13.5151	2	2	11.2	20.587
P25694	Cell division control protein 48	CDC48	0	0	99	99	82.5	91.995
P07259	Protein URA2;Glutamine-dependent carbamoyl-phosphate synthase;Aspartate carbamoyltransferase	URA2	-9.74402	-9.65818	82	80	40.9	245.04
Q00955	Acetyl-CoA carboxylase;Biotin carboxylase	ACC1	-9.79089	-9.53245	64	61	34.2	250.35
Q07878	Vacuolar protein sorting-associated protein 13	VPS13	-9.25169	-8.93954	63	63	23	357.85
P19097	Fatty acid synthase subunit alpha;Acyl carrier;3-oxoacyl-[acyl-carrier-protein] reductase;3-oxoacyl-[acyl-carrier-protein] synthase	FAS2	-9.37709	-10.0134	56	56	35.2	206.94
P07264	3-isopropylmalate dehydratase	LEU1	-5.52066	-6.19047	52	52	65.3	85.793
P06738	Glycogen phosphorylase	GPH1	-6.63982	-7.06376	50	50	59.9	103.27
P17255	V-type proton ATPase catalytic subunit A;Endonuclease PI-SceI	VMA1	-7.9663	-8.38168	50	50	47.3	118.64
P24276	Protein SSD1	SSD1	-7.9077	-7.72883	47	47	44.6	139.95
P15108	ATP-dependent molecular chaperone HSC82	HSC82	-6.80365	-6.77229	46	12	56.6	80.899
P10591	Heat shock protein SSA1	SSA1	-5.66439	-5.72871	44	16	73.2	69.656
P31539	Heat shock protein 104	HSP104	-8.19725	-8.43827	43	43	49.9	102.03
P16547	Mitochondrial outer membrane protein OM45	OM45	-6.89272	-6.42762	42	42	65.1	44.58
P10592	Heat shock protein SSA2	SSA2	-8.64715	-8.95246	42	13	68.2	69.469
P16861	ATP-dependent 6-phosphofructokinase subunit alpha	PFK1	-7.49208	-7.67651	42	41	48.6	107.97
P89105	RNA polymerase-associated protein CTR9	CTR9	-7.25836	-7.42132	41	41	34	124.71
P02829	ATP-dependent molecular chaperone HSP82	HSP82	-12.1067	-12.1218	40	6	48.2	81.405
Q04279	Eisosome protein SEG1	SEG1	-8.00253	-8.23488	39	39	44.3	105.87
P00560	Phosphoglycerate kinase	PGK1	-6.0288	-6.1999	36	36	81	44.738
Q07528	Autophagy-related protein 20	ATG20	-6.35364	-5.8817	36	36	58.6	72.545
P00549	Pyruvate kinase 1	CDC19	-5.35605	-6.05191	36	35	73	54.544
P38764	26S proteasome regulatory subunit RPN1	RPN1	-7.95529	-8.3091	36	36	42	109.49
Q02979	Glycerophosphodiester phosphodiesterase GDE1	GDE1	-8.21144	-8.61827	36	36	31.2	138.01
P38934	Nuclear segregation protein BFR1	BFR1	-8.40704	-8.02439	35	35	52.6	54.639
P16862	ATP-dependent 6-phosphofructokinase subunit beta	PFK2	-7.98218	-8.25767	35	34	46.9	104.62
P32565	26S proteasome regulatory subunit RPN2	RPN2	-8.06836	-8.24147	35	34	32.6	104.23
P40150	Heat shock protein SSB2	SSB2	-6.72267	-7.01447	34	2	62	66.594
P19882	Heat shock protein 60, mitochondrial	HSP60	-7.38692	-7.19646	33	33	59.4	60.751
P39015	Suppressor protein STM1	STM1	-4.51428	-5.06876	32	32	70.7	29.995
P32324	Elongation factor 2	EFT1	-7.77889	-8.22691	32	32	36.3	93.288
Q05050	Eisosome protein 1	EIS1	-8.33231	-8.4062	30	30	39.7	93.344
P30624	Long-chain-fatty-acid--CoA ligase 1	FAA1	-9.4719	-9.10093	29	27	48.4	77.865
Q03640	Tricalbin-3	TCB3	-10.9817	-11.1962	29	29	25.6	171.07
P47079	T-complex protein 1 subunit theta	CCT8	-9.77776	-9.61123	28	28	48.4	61.662
P00359	Glyceraldehyde-3-phosphate dehydrogenase 3	TDH3	-4.80003	-5.16337	27	6	77.4	35.746
P45978	Protein SCD6	SCD6	-4.52114	-4.17827	27	27	58.7	39.189
P32521	Actin cytoskeleton-regulatory complex protein PAN1	PAN1	-9.5154	-9.65714	27	27	21.9	160.27
Q03690	Clustered mitochondria protein 1	CLU1	-8.25806	-8.46051	27	27	22.2	145.16
P22137	Clathrin heavy chain	CHC1	-12.4461	-14.1029	27	27	17.3	187.23
P43535	Protein GCN20	GCN20	-9.88699	-9.90596	27	27	33.2	85.026
P0CS90;P39987	Heat shock protein SSC1, mitochondrial	SSC1	-8.79227	-8.93852	26	26	41.4	70.627
P00925	Enolase 2	ENO2	-6.57307	-6.95764	26	15	64.1	46.914
P00360	Glyceraldehyde-3-phosphate dehydrogenase 1	TDH1	-7.65375	-7.31706	26	15	70.5	35.75
P39076	T-complex protein 1 subunit beta	CCT2	-10.0235	-9.75231	26	26	66.6	57.203
P43603	LAS seventeen-binding protein 3	LSB3	-7.32792	-7.54576	26	19	47.1	49.343
P16140	V-type proton ATPase subunit B	VMA2	-8.98302	-9.53499	26	26	58.4	57.749
P38742	Nitrogen permease regulator 3	NPR3	-10.6499	-10.438	26	26	27.7	129.97
P09435	Heat shock protein SSA3	SSA3	-13.8026	-12.2903	25	9	39.6	70.546
Q03497	Serine/threonine-protein kinase STE20	STE20	-8.23423	-8.47009	25	25	39.3	102.36
P39077	T-complex protein 1 subunit gamma	CCT3	-10.5557	-10.3693	25	25	42.1	58.814
Q04228	UBX domain-containing protein 2	UBX2	-8.18775	-8.61721	25	25	43.2	66.76
P04050	DNA-directed RNA polymerase II subunit RPB1	RPO21	-10.579	-11.0607	24	23	15.7	191.61
P38080	Serine/threonine-protein kinase AKL1	AKL1	-9.02043	-9.08655	24	23	24.6	123.99
P04147	Polyadenylate-binding protein, cytoplasmic and nuclear	PAB1	-9.43141	-9.76153	24	24	48	64.343
P33892	Translational activator GCN1	GCN1	-12.0637	-11.9559	24	24	10.7	296.69
P38088	Glycine--tRNA ligase 1, mitochondrial	GRS1	-9.98459	-10.1213	23	23	43.3	78.183
P04802	Aspartate--tRNA ligase, cytoplasmic	DPS1	-10.6931	-10.2758	23	23	45.1	63.515
P32793	Protein YSC84	YSC84	-8.78033	-8.77053	23	16	48.3	50.901
P05030	Plasma membrane ATPase 1	PMA1	-9.62824	-8.9822	23	8	34.5	99.618
P06169	Pyruvate decarboxylase isozyme 1	PDC1	-6.91809	-6.88761	23	18	48	61.495
P36775	Lon protease homolog, mitochondrial	PIM1	-11.9229	-11.4919	23	23	24.3	127.11
P46655	Glutamate--tRNA ligase, cytoplasmic	GUS1	-10.5953	-10.9374	22	22	35.6	80.842
P42943	T-complex protein 1 subunit eta	CCT7	-10.3666	-10.257	22	22	48.7	59.735
P38845	Cruciform DNA-recognizing protein 1;CRP1 short N-terminal subpeptide;CRP1 short C-terminal subpeptide	CRP1	-9.35585	-9.6233	22	22	40.2	51.115
P08518	DNA-directed RNA polymerase II subunit RPB2	RPB2	-11.1569	-11.3724	22	22	19	138.75
P53622	Coatomer subunit alpha	COP1	-12.1218	-12.196	22	22	24.7	135.61
P38333	Essential nuclear protein 1	ENP1	-9.10953	-8.72546	21	21	48.7	55.136
Q04062	26S proteasome regulatory subunit RPN9	RPN9	-8.81325	-8.87076	21	21	40.5	45.782
P37291	Serine hydroxymethyltransferase, cytosolic	SHM2	-9.89416	-9.68759	21	20	42.9	52.218
P40016	26S proteasome regulatory subunit RPN3	RPN3	-9.76636	-9.68686	21	21	43.2	60.392
P05694	5-methyltetrahydropteroyltriglutamate--homocysteine methyltransferase	MET6	-11.5909	-11.474	21	21	28.2	85.859
P00815	Histidine biosynthesis trifunctional protein;Phosphoribosyl-AMP cyclohydrolase;Phosphoribosyl-ATP pyrophosphohydrolase;Histidinol dehydrogenase	HIS4	-11.7152	-10.7711	21	21	30.8	87.72
P34216	EH domain-containing and endocytosis protein 1	EDE1	-11.9284	-12.2368	21	21	20.7	150.78
P47170	Vacuolar membrane-associated protein IML1	IML1	-12.8849	-12.7144	21	21	15.2	181.95
P15992	Heat shock protein 26	HSP26	-5.93464	-5.13161	20	20	78	23.879
P00924	Enolase 1	ENO1	-7.88664	-7.80734	20	9	54	46.816
P10659	S-adenosylmethionine synthase 1	SAM1	-8.77249	-9.24366	20	8	58.6	41.818
P39705	Nucleoporin NUP60	NUP60	-9.91679	-10.228	20	20	53.2	59.039
P27476	Nuclear localization sequence-binding protein	NSR1	-8.08752	-8.6152	20	20	42.8	44.535
P39078	T-complex protein 1 subunit delta	CCT4	-9.3903	-9.5466	20	20	41.9	57.603
P04806	Hexokinase-1	HXK1	-9.44229	-10.473	20	18	58.1	53.738
P11986	Inositol-3-phosphate synthase	INO1	-9.16666	-9.2752	20	20	42.6	59.641
P39940	E3 ubiquitin-protein ligase RSP5	RSP5	-11.0752	-11.2972	20	20	31	91.815
P06105	Protein SCP160	SCP160	-12.7154	-12.8762	20	20	18.7	134.81
Q12680	Glutamate synthase [NADH]	GLT1	-12.1483	-12.5032	20	20	11.5	238.1
P40988;REV__Q04924	Low-affinity Fe(2+) transport protein	FET4	-6.64321	-7.44278	20	20	33.7	62.791
P60010	Actin	ACT1	-7.5554	-7.90715	19	19	51.7	41.689
Q12250	26S proteasome regulatory subunit RPN5	RPN5	-9.45561	-9.56661	19	19	42.9	51.768
P33416	Heat shock protein 78, mitochondrial	HSP78	-13.0691	-13.8711	19	19	31.3	91.335
P32454	Aminopeptidase 2, mitochondrial	APE2	-14.353	-12.9251	19	17	25.1	107.75
P00927	Threonine dehydratase, mitochondrial	ILV1	-11.9326	-10.7475	19	19	39.6	63.83
P03965	Carbamoyl-phosphate synthase arginine-specific large chain	CPA2	-13.574	-12.9662	19	17	18.5	123.91
P06782	Carbon catabolite-derepressing protein kinase	SNF1	-11.5472	-12.1344	19	19	45	72.045
Q12466;P48231	Tricalbin-1	TCB1	-12.477	-12.4778	19	19	22.2	133.57
P33299	26S protease regulatory subunit 7 homolog	RPT1	-8.7843	-8.8605	18	18	40.7	51.982
P13185	Serine/threonine protein kinase KIN1	KIN1	-11.7578	-10.9558	18	18	22	120.07
P40413	T-complex protein 1 subunit epsilon	CCT5	-10.2725	-9.84173	18	18	28.5	61.913
Q99383	Nuclear polyadenylated RNA-binding protein 4	HRP1	-8.33537	-8.26149	18	18	38.6	59.649
P32861	UTP--glucose-1-phosphate uridylyltransferase	UGP1	-10.7771	-10.5006	18	18	43.3	55.987
P38748	RING finger protein ETP1	ETP1	-10.9012	-11.503	18	18	36.8	67.503
P41810	Coatomer subunit beta	SEC26	-10.7928	-10.4969	18	18	22.2	109.02
P10964	DNA-directed RNA polymerase I subunit RPA190	RPA190	-11.8671	-12.5569	18	17	14.1	186.43
P47116	Serine/threonine-protein kinase PTK2/STK2	PTK2	-10.135	-10.518	18	18	34	91.399
P38708	Putative proline--tRNA ligase YHR020W	YHR020W	-13.9212	-13.1551	18	18	33.9	77.385
P04173	3-isopropylmalate dehydrogenase	LEU2	-8.33788	-7.95675	18	18	48.6	38.952
P47068	Myosin tail region-interacting protein MTI1	BBC1	-12.0784	-11.7075	18	18	18.2	128.29
Q12032	Altered inheritance of mitochondria protein 41, mitochondrial	AIM41	-7.6212	-7.53597	17	17	57.8	21.229
P25294	Protein SIS1	SIS1	-10.4872	-10.8235	17	17	49.1	37.59
P40956	Protein GTS1	GTS1	-9.15105	-8.8118	17	17	41.2	44.406
P14540	Fructose-bisphosphate aldolase	FBA1	-6.33533	-6.89606	17	17	57.1	39.62
P10081	ATP-dependent RNA helicase eIF4A	TIF1	-8.60075	-9.03222	17	17	49.9	44.697
P31688	Trehalose-phosphatase	TPS2	-10.5563	-11.1958	17	17	22.7	102.98
P37012	Phosphoglucomutase 2	PGM2	-12.3438	-12.365	17	14	37.1	63.088
P25623	Suppressor of yeast profilin deletion	SYP1	-12.5152	-12.341	17	17	24.5	96.136
P17967	Protein disulfide-isomerase	PDI1	-10.9417	-10.5417	17	17	41.6	58.226
P15274	AMP deaminase	AMD1	-13.0138	-12.7573	17	17	23	93.3
P43585	Vacuolar transporter chaperone 2	VTC2	-12.5442	-13.9972	17	15	22.8	95.44
Q12122	Homocitrate synthase, mitochondrial	LYS21	-11.6285	-11.7366	17	3	45.2	48.594
P38707	Asparagine--tRNA ligase, cytoplasmic	DED81	-10.6984	-11.2702	17	17	35.6	62.206
P39523	Uncharacterized protein YMR124W	EPO1	-11.6595	-12.0502	17	17	25.5	105.91
P39079	T-complex protein 1 subunit zeta	CCT6	-11.7188	-11.4526	17	17	39.7	59.923
P32368	Phosphoinositide phosphatase SAC1	SAC1	-11.424	-11.7025	17	17	39	71.124
P32614	Fumarate reductase 1	FRD1	-11.4507	-12.3967	17	17	41.9	50.843
P26637	Leucine--tRNA ligase, cytoplasmic	CDC60	-12.6268	-13.4583	17	17	18.3	124.14
P09798	Anaphase-promoting complex subunit CDC16	CDC16	-10.0717	-9.70016	17	17	23.7	94.991
P53252	Sphingolipid long chain base-responsive protein PIL1	PIL1	-9.19749	-9.26057	16	15	44	38.349
P00950	Phosphoglycerate mutase 1	GPM1	-7.96859	-7.64595	16	16	56.3	27.608
P29311	Protein BMH1	BMH1	-8.93058	-9.16556	16	4	76.4	30.091
Q01939	26S protease regulatory subunit 8 homolog	RPT6	-9.94969	-10.8702	16	16	47.2	45.271
Q07793;Q92393;Q12414;Q12316;Q12269;Q12141;Q12088;Q04711;Q04670;Q03855;Q03619;Q03612;Q03434;P47100;P47098;P0C2J1;P0C2I9;P0C2I7;P0C2I6;P0C2I5;P0C2I3;P0C2I2;Q12193;P0C2J0;Q99337;O13535;Q12273;O13527	Transposon Ty1-DR4 Gag-Pol polyprotein;Capsid protein;Ty1 protease;Integrase;Reverse transcriptase/ribonuclease H;Transposon Ty1-OR Gag-Pol polyprotein;Capsid protein;Ty1 protease;Integrase;Reverse transcriptase/ribonuclease H;Transposon Ty1-PL Gag-Pol polyprotein;Capsid protein;Ty1 protease;Integrase;Reverse transcriptase/ribonuclease H;Transposon Ty1-GR3 Gag-Pol polyprotein;Capsid protein;Ty1 p…	TY1B-DR4;TY1B-OR;TY1B-PL;TY1B-GR3;TY1B-GR2;TY1B-GR1;TY1B-LR1;TY1B-ML1;TY1B-MR2;TY1B-DR1;TY1B-ER2;TY1B-ER1;TY1B-ML2;TY1B-JR2;TY1B-JR1;TY1B-PR3;TY1B-PR1;TY1B-LR4;TY1B-LR3;TY1B-LR2;TY1B-DR6;TY1B-DR5;TY1B-BR;TY1B-PR2;TY1B-NL2;TY1B-H;TY1B-OL	-6.2495	-5.84441	16	0	12.8	181.66
P00931	Tryptophan synthase	TRP5	-11.0555	-11.3623	16	16	26.2	76.625
Q12377	26S proteasome regulatory subunit RPN6	RPN6	-10.1744	-10.1144	16	16	40.1	49.773
Q03656	Serine/threonine-protein kinase SKY1	SKY1	-10.9758	-10.5029	16	16	25.7	83.237
P38626	NADH-cytochrome b5 reductase 1	CBR1	-9.55198	-9.84741	16	16	47.9	31.493
P38720	6-phosphogluconate dehydrogenase, decarboxylating 1	GND1	-11.1774	-11.6414	16	12	37.4	53.543
P0CX38;P0CX37	40S ribosomal protein S6-B;40S ribosomal protein S6-A	RPS6B;RPS6A	-6.39661	-6.82894	15	15	39.4	26.996
P07342	Acetolactate synthase catalytic subunit, mitochondrial	ILV2	-10.0877	-9.92192	15	15	25.9	74.936
P00330	Alcohol dehydrogenase 1	ADH1	-7.69457	-7.86294	15	9	44.5	36.849
Q01560	Nucleolar protein 3	NPL3	-9.17784	-8.36953	15	15	34.3	45.407
Q08921	Target of rapamycin complex 1 subunit TCO89	TCO89	-12.6107	-13.0234	15	15	27	88.844
Q05812	Meiotic sister-chromatid recombination protein 3	MSC3	-10.451	-10.677	15	15	28.6	80.529
P36421	Tyrosine--tRNA ligase, cytoplasmic	TYS1	-10.6683	-10.4834	15	15	37.3	44.019
P47006	DNA-directed RNA polymerase I subunit RPA34	RPA34	-7.56877	-7.58201	15	15	66.5	26.875
P15019	Transaldolase	TAL1	-11.1576	-10.9287	15	14	46.9	37.036
P40357	Protein transport protein SEC9	SEC9	-12.3199	-12.5641	15	15	35.2	73.623
P17709	Glucokinase-1	GLK1	-11.1157	-13.1365	15	15	35.2	55.377
Q12443	Reticulon-like protein 2	RTN2	-11.9705	-11.0975	15	15	47.1	44.358
P12612	T-complex protein 1 subunit alpha	TCP1	-10.0965	-9.97776	15	15	27	60.48
P38970;REV__P17121	Serine/threonine-protein kinase HAL5	HAL5	-12.0151	-11.7827	15	15	21.2	95.454
P22147	5-3 exoribonuclease 1	XRN1	-12.9098	-13.2257	15	15	10.4	175.46
P07256	Cytochrome b-c1 complex subunit 1, mitochondrial	COR1	-5.43847	-6.7048	15	15	43.3	50.227
P38426	Trehalose synthase complex regulatory subunit TPS3	TPS3	-13.188	-12.243	15	15	17.1	118.83
P41811	Coatomer subunit beta	SEC27	-11.9031	-12.204	15	15	25.1	99.444
Q06833	Uncharacterized PH domain-containing protein YPR091C	YPR091C	-13.1395	-14.4001	15	15	29.6	87.323
P04807	Hexokinase-2	HXK2	-11.7626	-11.6157	15	14	44.9	53.942
P40012	Protoporphyrinogen oxidase	HEM14	-12.2049	-12.8195	15	15	29.7	59.702
Q12159	RNA annealing protein YRA1	YRA1	-7.33504	-7.20035	14	14	46.5	24.955
P29453	60S ribosomal protein L8-B	RPL8B	-8.36772	-8.97641	14	2	51.2	28.111
P39522	Dihydroxy-acid dehydratase, mitochondrial	ILV3	-11.5287	-11.1688	14	14	27.4	62.86
P51401	60S ribosomal protein L9-B	RPL9B	-12.02	-13.5166	14	4	71.7	21.657
Q08723	26S proteasome regulatory subunit RPN8	RPN8	-10.3555	-10.6992	14	14	48.8	38.312
Q02775	Pre-mRNA-splicing factor SLU7	SLU7	-11.4988	-11.3631	14	14	39.3	44.636
P32558	FACT complex subunit SPT16	SPT16	-12.7974	-13.1325	14	14	16.6	118.63
P40052	Uncharacterized protein YER079W	YER079W	-10.0668	-9.46065	14	14	78.6	23.197
P32563	V-type proton ATPase subunit a, vacuolar isoform	VPH1	-11.3606	-11.001	14	14	19.2	95.528
P46367	Potassium-activated aldehyde dehydrogenase, mitochondrial	ALD4	-12.9979	-12.7078	14	13	34.3	56.723
P25491	Mitochondrial protein import protein MAS5	YDJ1	-10.5759	-10.8315	14	14	38.1	44.67
P32074	Coatomer subunit gamma	SEC21	-11.8122	-11.2599	14	14	19.4	104.83
P06168	Ketol-acid reductoisomerase, mitochondrial	ILV5	-11.3124	-11.2481	14	14	39	44.368
P40991	25S rRNA (cytosine(2870)-C(5))-methyltransferase	NOP2	-11.5293	-12.0478	14	14	26.9	69.811
P49723	Ribonucleoside-diphosphate reductase small chain 2	RNR4	-11.1156	-11.3671	14	14	40.9	40.054
P42846	Protein KRI1	KRI1	-11.213	-12.324	14	14	23.4	68.653
P39954	Adenosylhomocysteinase	SAH1	-11.2173	-11.988	14	14	31.6	49.125
P04801	Threonine--tRNA ligase, cytoplasmic	THS1	-12.5142	-12.5401	14	14	21	84.519
P38771	Ribosome-recycling factor, mitochondrial	RRF1	-9.57477	-9.3718	13	13	39.1	26.406
Q12217;Q04706;P47099;P0CX69;P0CX68;P0CX67;P0CX66;P0CX65;P0CX60;P0CX59;P0CX58;P0CX57;O74302;P0C2I4;Q12470	Transposon Ty1-BR Gag polyprotein;Capsid protein;Gag-p4;Transposon Ty1-ML1 Gag polyprotein;Capsid protein;Gag-p4;Transposon Ty1-JR2 Gag polyprotein;Capsid protein;Gag-p4;Transposon Ty1-MR2 Gag polyprotein;Capsid protein;Gag-p4;Transposon Ty1-LR1 Gag polyprotein;Capsid protein;Gag-p4;Transposon Ty1-GR3 Gag polyprotein;Capsid protein;Gag-p4;Transposon Ty1-ER2 Gag polyprotein;Capsid protein;Gag-p4;T…	TY1A-BR;TY1A-ML1;TY1A-JR2;TY1A-MR2;TY1A-LR1;TY1A-GR3;TY1A-ER2;TY1A-DR5;TY1A-PR2;TY1A-OR;TY1A-PR1;TY1A-A;TY1A-DR4;TY1A-H;TY1A-NL2	-10.4156	-10.7914	13	0	38.6	49.067
Q12109	Tryptophan--tRNA ligase, cytoplasmic	WRS1	-11.9869	-12.1638	13	13	30.6	49.35
P38431	Eukaryotic translation initiation factor 5	TIF5	-11.0435	-11.2125	13	13	34.3	45.261
P15180	Lysine--tRNA ligase, cytoplasmic	KRS1	-11.3191	-12.35	13	13	21.5	67.958
P38903	Serine/threonine-protein phosphatase 2A 56 kDa regulatory subunit delta isoform	RTS1	-12.08	-13.0137	13	13	18.9	85.334
P36008	Elongation factor 1-gamma 2	TEF4	-9.20589	-9.55543	13	11	32.3	46.52
P54838	Dihydroxyacetone kinase 1	DAK1	-12.2738	-11.3568	13	13	29.5	62.206
P32599	Fimbrin	SAC6	-12.2855	-12.3917	13	13	24.5	71.772
Q07551	NADPH-dependent alpha-keto amide reductase	YDL124W	-12.2167	-11.5082	13	13	47.1	35.56
Q02796	Transcriptional regulatory protein LGE1	LGE1	-12.4284	-12.7237	13	13	41	37.309
Q03940	RuvB-like protein 1	RVB1	-11.4036	-11.6071	13	13	35.4	50.452
P40054	D-3-phosphoglycerate dehydrogenase 1	SER3	-10.8095	-10.8627	13	5	34.8	51.193
P53890	Bud neck protein 5	BNI5	-11.277	-11.8709	13	13	32.6	49.694
P47075	Vacuolar transporter chaperone 4	VTC4	-14.5272	-12.5523	13	13	17.6	83.154
Q12080	Ribosome biogenesis protein NOP53	NOP53	-11.9321	-12.2464	13	13	27	52.555
P07244	Bifunctional purine biosynthetic protein ADE5,7;Phosphoribosylamine--glycine ligase;Phosphoribosylformylglycinamidine cyclo-ligase	ADE5,7	-12.8722	-12.388	13	13	21.8	86.067
P12709	Glucose-6-phosphate isomerase	PGI1	-11.4326	-11.0008	13	13	30.5	61.298
Q08886	Guanine nucleotide-binding protein subunit beta 1	GPB1	-13.9223	-13.0081	13	13	18.7	100.94
P39986	Manganese-transporting ATPase 1	SPF1	-12.8618	-12.7234	13	13	13	135.27
P30822	Exportin-1	CRM1	-13.9615	-12.0821	13	13	10.4	124.1
P47057	Sorting nexin-4	SNX4	-10.9658	-10.8506	13	13	35.9	49.002
P10127	Alcohol dehydrogenase 4	ADH4	-8.34263	-8.88496	12	12	38.5	41.142
P10080	Single-stranded nucleic acid-binding protein	SBP1	-10.3344	-9.83806	12	12	45.9	32.989
Q12230	Sphingolipid long chain base-responsive protein LSP1	LSP1	-11.3287	-10.8626	12	11	40.8	38.071
P34227	Mitochondrial peroxiredoxin PRX1	PRX1	-11.7084	-12.0237	12	12	54.8	29.495
P25343	Reduced viability upon starvation protein 161	RVS161	-11.1676	-11.018	12	12	44.2	30.25
P41940	Mannose-1-phosphate guanyltransferase	PSA1	-10.1045	-9.94426	12	12	39.9	39.565
P80210	Adenylosuccinate synthetase	ADE12	-11.85	-12.5954	12	12	30	48.279
P36047	Protein phosphatase 1 regulatory subunit SDS22	SDS22	-13.6114	-14.7504	12	12	44.4	38.887
P49090	Asparagine synthetase [glutamine-hydrolyzing] 2	ASN2	-12.9543	-12.4883	12	8	25.7	64.592
Q04458	Fatty aldehyde dehydrogenase HFD1	HFD1	-10.8852	-10.361	12	12	27.6	59.978
P47912	Long-chain-fatty-acid--CoA ligase 4	FAA4	-12.2403	-12.1194	12	10	18.6	77.266
P18759	Vesicular-fusion protein SEC18	SEC18	-12.7489	-13.1935	12	12	20.8	84.055
P25087	Sterol 24-C-methyltransferase	ERG6	-11.8647	-11.8309	12	12	37.9	43.43
P21576	Vacuolar protein sorting-associated protein 1	VPS1	-13.1139	-13.3942	12	12	24.1	78.736
Q12449	Hsp90 co-chaperone AHA1	AHA1	-11.4967	-11.6337	12	12	37.1	39.435
P27614	Carboxypeptidase S	CPS1	-10.8867	-11.0301	12	12	29.2	64.596
P07213	Mitochondrial import receptor subunit TOM70	TOM70	-14.3457	-13.0447	12	12	24.3	70.122
Q06151	m7GpppX diphosphatase	DCS1	-12.2934	-13.3874	12	12	35.1	40.769
P37292	Serine hydroxymethyltransferase, mitochondrial	SHM1	-14.8528	-13.1899	12	11	25.7	53.686
P30665	DNA replication licensing factor MCM4	MCM4	-12.4067	-13.1286	12	11	16	105
P22203	V-type proton ATPase subunit E	VMA4	-8.97621	-9.43606	11	11	44.6	26.471
P40531	Protein GVP36	GVP36	-10.8049	-10.6462	11	11	45.7	36.67
P05756	40S ribosomal protein S13	RPS13	-7.9252	-8.14844	11	11	64.9	17.029
P54885	Gamma-glutamyl phosphate reductase	PRO2	-11.5366	-11.304	11	11	30	49.74
P29547	Elongation factor 1-gamma 1	CAM1	-11.3137	-11.4957	11	9	33.5	47.087
Q00055	Glycerol-3-phosphate dehydrogenase [NAD(+)] 1	GPD1	-10.6149	-10.4496	11	11	37.3	42.868
P32909	Protein SMY2	SMY2	-12.7595	-12.9628	11	11	17.6	81.396
P46672	tRNA-aminoacylation cofactor ARC1	ARC1	-11.8753	-12.6309	11	11	36.7	42.083
Q07478	ATP-dependent RNA helicase SUB2	SUB2	-10.784	-11.0444	11	11	26.7	50.308
P21243	Proteasome subunit alpha type-1	SCL1	-12.4397	-12.3334	11	11	48.4	28.001
P38230	Probable quinone oxidoreductase	ZTA1	-13.4754	-11.7047	11	11	42.8	37.018
P38988	Mitochondrial GTP/GDP carrier protein 1	GGC1	-11.2353	-11.374	11	11	31.3	33.215
P25605	Acetolactate synthase small subunit, mitochondrial	ILV6	-13.4127	-12.1766	11	11	43	33.986
P15891	Actin-binding protein	ABP1	-12.3543	-12.9848	11	11	25.8	65.575
Q12464	RuvB-like protein 2	RVB2	-12.2472	-12.5323	11	11	26.8	51.611
P38791	Deoxyhypusine synthase	DYS1	-11.965	-11.6041	11	11	36.4	42.892
P15790	Casein kinase II subunit alpha	CKA1	-12.1473	-12.1848	11	11	32.8	44.667
P36148	Glycerol-3-phosphate O-acyltransferase 2	GPT2	-13.2264	-12.3985	11	11	17.6	83.644
P10834	Protein PET54	PET54	-13.1548	-13.7782	11	11	39.9	34.637
Q12753	Transcriptional activator HAA1	HAA1	-12.4286	-12.8243	11	11	21.6	76.67
P53261	Pescadillo homolog	NOP7	-10.9837	-10.7762	11	11	17.7	69.876
P32451	Biotin synthase, mitochondrial	BIO2	-11.1616	-11.7324	11	11	25.1	41.884
P53075	Outer spore wall assembly protein SHE10	SHE10	-12.9598	-12.9169	11	11	17	66.862
Q06336	ADP-ribosylation factor-binding protein GGA1	GGA1	-14.9072	-13.756	11	11	26	62.319
P15436	DNA polymerase delta catalytic subunit	POL3	-12.9577	-13.521	11	11	16.5	124.62
P11075	Protein transport protein SEC7	SEC7	-13.8251	-13.4512	11	11	6.7	226.88
P40040	Protein THO1	THO1	-8.42182	-7.97913	10	10	55.5	24.137
P34760	Peroxiredoxin TSA1	TSA1	-8.75244	-7.98732	10	9	61.2	21.589
P40075	Vesicle-associated membrane protein-associated protein SCS2	SCS2	-10.6904	-10.8906	10	10	48.4	26.925
P43588	Ubiquitin carboxyl-terminal hydrolase RPN11	RPN11	-9.84522	-10.3454	10	10	41.2	34.398
P07267	Saccharopepsin	PEP4	-10.4468	-10.5777	10	10	28.4	44.498
P35732	RNA polymerase II degradation factor 1	DEF1	-8.01277	-9.05476	10	10	15	83.972
P53090	Aromatic/aminoadipate aminotransferase 1	ARO8	-11.5556	-12.27	10	10	21	56.177
P0CX48;P0CX47	40S ribosomal protein S11-B;40S ribosomal protein S11-A	RPS11B;RPS11A	-8.07919	-8.42607	10	10	55.8	17.749
Q03246	37S ribosomal protein S17, mitochondrial	MRPS17	-11.6383	-12.3367	10	10	43	27.635
P39715	Shuttling pre-60S factor ECM1	ECM1	-10.342	-11.1674	10	10	45.8	23.891
P00942	Triosephosphate isomerase	TPI1	-10.0985	-9.96332	10	10	41.1	26.795
P32381	Actin-related protein 2	ARP2	-11.5004	-11.3897	10	10	27.4	44.073
P40495	Homoisocitrate dehydrogenase, mitochondrial	LYS12	-11.4435	-11.1894	10	10	28.6	40.068
P41277	Glycerol-1-phosphate phosphohydrolase 1	GPP1	-10.3772	-10.6601	10	7	48.8	27.947
P20459	Eukaryotic translation initiation factor 2 subunit alpha	SUI2	-11.0578	-11.4073	10	10	43.8	34.717
Q01217	Protein ARG5,6, mitochondrial;N-acetyl-gamma-glutamyl-phosphate reductase;Acetylglutamate kinase	ARG5,6	-12.1163	-12.1992	10	10	14.5	94.868
P32835;P32836	GTP-binding nuclear protein GSP1/CNR1;GTP-binding nuclear protein GSP2/CNR2	GSP1;GSP2	-8.3519	-8.53983	10	10	34.7	24.81
P22336	Replication factor A protein 1	RFA1	-13.0109	-13.073	10	10	16.9	70.347
Q12329	Heat shock protein 42	HSP42	-11.8956	-12.0983	10	10	30.7	42.816
P40352	DNA repair and recombination protein RAD26	RAD26	-12.573	-12.6443	10	10	9.6	124.53
P02557	Tubulin beta chain	TUB2	-12.2847	-11.5227	10	10	24.5	50.922
P06103	Eukaryotic translation initiation factor 3 subunit B	PRT1	-12.8126	-13.6661	10	10	16.9	88.129
P32497	Eukaryotic translation initiation factor 3 subunit C	NIP1	-12.6622	-12.6605	10	10	14.5	93.203
P17423	Homoserine kinase	THR1	-11.9894	-11.8289	10	10	32.8	38.712
P20484	Protein MAK11	MAK11	-12.55	-12.7938	10	10	23.5	53.672
P54730	UBX domain-containing protein 4	UBX4	-12.0729	-11.9192	10	10	25.5	46.964
Q03361	Uncharacterized protein JIP4	JIP4	-12.4768	-12.4472	10	10	15.4	98.69
P21801	Succinate dehydrogenase [ubiquinone] iron-sulfur subunit, mitochondrial	SDH2	-13.5701	-10.9967	10	10	30.1	30.231
Q12118	Small glutamine-rich tetratricopeptide repeat-containing protein 2	SGT2	-12.9491	-12.5887	10	10	34.1	37.218
Q12220	U3 small nucleolar RNA-associated protein 12	DIP2	-12.8406	-13.447	10	10	12.1	106.34
Q08641	tRNA(Thr) (cytosine(32)-N(3))-methyltransferase	ABP140	-12.2056	-12.7232	10	10	26	71.485
P32457	Cell division control protein 3	CDC3	-12.16	-13.1114	10	10	22.7	60.054
P18496	Mitochondrial ATPase complex subunit ATP10	ATP10	-12.1859	-11.8469	10	10	38.4	32.094
P07170	Adenylate kinase	ADK1	-12.1776	-11.9099	10	10	46.4	24.254
P28320	Protein CWC16	YJU2	-11.0358	-12.4517	10	10	40.3	32.312
P14906	Protein translocation protein SEC63	SEC63	-12.472	-12.3981	10	10	18.7	75.344
P47077	Nucleolar protein 9	NOP9	-12.6115	-13.2928	10	10	17.4	77.721
P39744	Nucleolar complex protein 2	NOC2	-11.0456	-11.2291	10	10	12.3	81.6
Q03558;P41816	NADPH dehydrogenase 2	OYE2	-12.8072	-12.1203	10	10	31	45.01
Q12515	Protein PAR32	PAR32	-9.53694	-10.0436	9	9	37.6	31.886
P09734	Tubulin alpha-3 chain	TUB3	-11.8793	-10.952	9	3	22.2	49.693
P38922	Protein HRB1	HRB1	-11.3347	-11.4332	9	9	21.8	52.141
P28241	Isocitrate dehydrogenase [NAD] subunit 2, mitochondrial	IDH2	-13.1379	-12.8455	9	9	30.1	39.739
P42940	Probable electron transfer flavoprotein subunit beta	CIR1	-13.2501	-13.1148	9	9	42.9	28.758
Q02486	ARS-binding factor 2, mitochondrial	ABF2	-9.62067	-9.64909	9	9	41	21.561
Q02326	60S ribosomal protein L6-A	RPL6A	-8.93035	-9.55201	9	5	38.6	19.961
P26784	60S ribosomal protein L16-A	RPL16A	-10.1357	-10.929	9	6	44.2	22.201
P39998	Enhancer of mRNA-decapping protein 3	EDC3	-12.0008	-13.2966	9	9	16	61.339
P32843	Mitochondrial escape protein 2	YME2	-12.595	-12.1197	9	9	12.1	96.687
P00817	Inorganic pyrophosphatase	IPP1	-12.0915	-12.2574	9	9	40.8	32.299
Q12114	Chitin biosynthesis protein CHS5	CHS5	-12.8554	-13.0216	9	9	20.6	73.638
P49089	Asparagine synthetase [glutamine-hydrolyzing] 1	ASN1	-13.2513	-13.366	9	5	19.4	64.47
P38175	37S ribosomal protein MRP21, mitochondrial	MRP21	-10.4268	-10.1921	9	9	50.3	20.394
P53080	Enhancer of mRNA-decapping protein 1	EDC1	-9.61838	-9.28408	9	9	65.7	19.237
Q03063	Down-regulator of invasive growth 1	DIG1	-13.0016	-13.5635	9	9	30.1	49.356
P02309	Histone H4	HHF1	-9.89402	-10.0215	9	9	61.2	11.368
P38623	Serine/threonine-protein kinase RCK2	RCK2	-12.9262	-12.912	9	9	16.6	68.061
P53295	Ribosome-interacting GTPase 2	RBG2	-13.4754	-14.0662	9	9	27.2	41.006
P36018;P36019	GTP-binding protein YPT52	YPT52	-12.6365	-12.7473	9	8	41	26.132
P07260	Eukaryotic translation initiation factor 4E	CDC33	-9.45909	-9.8632	9	9	44.1	24.254
P39743	Reduced viability upon starvation protein 167	RVS167	-12.022	-11.9019	9	9	22.2	52.774
P53879	GTP-binding protein RHO5	RHO5	-11.8731	-12.1608	9	9	37.8	36.818
Q00764	Alpha,alpha-trehalose-phosphate synthase [UDP-forming] 56 kDa subunit	TPS1	-11.3975	-11.5485	9	9	20.8	56.147
Q08179	Mitochondrial distribution and morphology protein 38	MDM38	-12.8033	-12.068	9	9	18.3	65.004
P39923	Nitrogen permease regulator 2	NPR2	-11.7379	-12.1402	9	9	18.9	69.858
Q06146	Uncharacterized protein YLR257W	YLR257W	-13.9303	-12.5785	9	9	38.6	35.998
P38821	Aspartyl aminopeptidase 4	APE4	-13.7994	-12.875	9	9	18.2	54.173
Q04013	Citrate/oxoglutarate carrier protein	YHM2	-10.4708	-10.8001	9	9	22.9	34.184
Q12389	ATP-dependent RNA helicase DBP10	DBP10	-12.2569	-12.7935	9	9	10.3	112.94
P53551	Histone H1	HHO1	-11.8713	-11.6558	9	9	29.5	27.803
P36095	Vacuolar protein-sorting-associated protein 24	VPS24	-11.4573	-12.7525	9	9	50.4	26.242
P43558	Ubiquitin thioesterase OTU1	OTU1	-10.9692	-10.328	9	9	44.2	33.51
Q06523	Uncharacterized protein YPR148C	YPR148C	-14.0165	-13.3628	9	9	19.1	49.279
P25655	General negative regulator of transcription subunit 1	CDC39	-14.2445	-14.0242	9	9	4.2	240.28
P28274	CTP synthase 1	URA7	-12.8737	-12.4419	9	9	19.7	64.71
P00546	Cyclin-dependent kinase 1	CDC28	-13.1971	-12.8845	9	7	29.5	34.061
P38264	Inorganic phosphate transport protein PHO88	PHO88	-10.9954	-13.0154	9	9	41	21.137
P40070	U6 snRNA-associated Sm-like protein LSm4	LSM4	-6.37806	-6.81507	8	8	33.2	21.276
P07560	Ras-related protein SEC4	SEC4	-10.4232	-10.2679	8	7	46.5	23.505
P50263	Protein SIP18	SIP18	-8.61357	-8.52324	8	8	75.9	8.8738
P49167	60S ribosomal protein L38	RPL38	-6.04969	-5.71101	8	8	56.4	8.8264
P23292	Casein kinase I homolog 2	YCK2	-11.1249	-11.6321	8	8	20.5	62.078
P05739	60S ribosomal protein L6-B	RPL6B	-10.9186	-11.6505	8	4	36.9	19.986
P35691	Translationally-controlled tumor protein homolog	TMA19	-10.7845	-11.1673	8	8	43.1	18.741
Q07825	Putative Xaa-Pro aminopeptidase FRA1	FRA1	-12.9324	-14.2703	8	8	13.1	84.923
Q08245	Protein ZEO1	ZEO1	-9.1822	-9.39217	8	8	52.2	12.589
P38801	Exosome complex protein LRP1	LRP1	-11.5524	-11.8587	8	8	42.9	21.045
P48836	V-type proton ATPase subunit G	VMA10	-10.7211	-11.7881	8	8	38.6	12.713
Q12125	Golgi to ER traffic protein 4	GET4	-11.9032	-12.2249	8	8	24.7	36.28
P11076	ADP-ribosylation factor 1	ARF1	-8.76226	-9.07046	8	3	44.8	20.529
P36059	ATP-dependent (S)-NAD(P)H-hydrate dehydratase	NNR2	-12.7352	-11.7897	8	8	17.5	37.357
P12754	Translation initiation factor eIF-2B subunit delta	GCD2	-9.95837	-10.6421	8	8	16.6	70.851
P32904	54S ribosomal protein L6, mitochondrial	MRPL6	-11.904	-12.228	8	8	41.1	23.889
P0CX54;P0CX53	60S ribosomal protein L12-B;60S ribosomal protein L12-A	RPL12B;RPL12A	-9.64512	-14.5506	8	8	53.9	17.822
Q05543	Regulator of Ty1 transposition protein 103	RTT103	-13.3421	-13.0222	8	8	18.3	46.488
P38879	Nascent polypeptide-associated complex subunit alpha	EGD2	-8.59318	-8.81288	8	8	54	18.709
P53278	Uncharacterized protein YGR130C	YGR130C	-13.2392	-13.5195	8	8	10.9	92.697
P36049	rRNA-processing protein EBP2	EBP2	-11.0361	-11.4978	8	8	21.5	49.734
P69771	Vacuolar protein-sorting-associated protein 46	DID2	-10.3563	-11.0125	8	8	34.3	23.091
P11745	Ran GTPase-activating protein 1	RNA1	-12.4433	-12.3798	8	8	24.8	45.815
Q04432	Glutathione-independent glyoxalase HSP31	HSP31	-11.9519	-12.4922	8	8	32.5	25.67
P36041	Protein EAP1	EAP1	-11.5969	-11.5948	8	8	17.9	69.761
P14020	Dolichol-phosphate mannosyltransferase	DPM1	-11.885	-12.1929	8	8	37.8	30.362
Q08746	Regulator of ribosome biosynthesis	RRS1	-10.3955	-10.8596	8	8	33	22.963
P00445	Superoxide dismutase [Cu-Zn]	SOD1	-11.3218	-11.2738	8	8	60.4	15.854
Q99288	Broad-range acid phosphatase DET1	DET1	-14.8325	-11.7657	8	8	26.9	39.172
Q02208	Topoisomerase 1-associated factor 2	TOF2	-12.3315	-12.7828	8	8	15	86.365
P33401	Phosphoglucomutase 1	PGM1	-14.4448	-13.3745	8	5	14.9	63.111
P21771	37S ribosomal protein S28, mitochondrial	MRPS28	-12.7187	-13.2428	8	8	28	33.057
P08679	Citrate synthase, peroxisomal	CIT2	-14.3534	-13.7458	8	8	23.7	51.413
P54783	D-arabinono-1,4-lactone oxidase	ALO1	-14.5265	-13.1444	8	8	17.1	59.493
Q04947	Reticulon-like protein 1	RTN1	-11.2062	-11.4678	8	8	28.1	32.916
P53199	Sterol-4-alpha-carboxylate 3-dehydrogenase, decarboxylating	ERG26	-10.7165	-10.7974	8	8	23.5	38.706
P32386	ATP-dependent bile acid permease	YBT1	-14.0987	-14.2188	8	8	5.4	189.16
Q12112	Transposon Ty1-NL1 Gag-Pol polyprotein;Capsid protein;Ty1 protease;Integrase;Reverse transcriptase/ribonuclease H	TY1B-NL1	-12.9431	-13.223	8	0	5.9	199
P53742	Nucleolar GTP-binding protein 2	NOG2	-11.8357	-12.2681	8	8	17.9	55.488
P21560	Protein CBP3, mitochondrial	CBP3	-12.8928	-13.144	8	8	24.5	39.083
P01123	GTP-binding protein YPT1	YPT1	-12.0419	-12.2836	8	8	44.7	23.214
Q12028	AP-1 complex subunit gamma-1	APL4	-13.178	-13.2087	8	8	13.8	93.623
P40557	ER-retained PMA1-suppressing protein 1	EPS1	-14.0786	-13.912	8	8	14	81.218
P53168	DASH complex subunit DUO1	DUO1	-11.7246	-12.5259	7	7	37.2	27.473
P22803	Thioredoxin-2	TRX2	-9.02335	-8.74663	7	5	73.1	11.204
P40517	Ran-specific GTPase-activating protein 2	YRB2	-11.4942	-12.1109	7	7	26.9	36.054
P04456	60S ribosomal protein L25	RPL25	-9.09538	-9.30207	7	7	43.7	15.757
P39929	Vacuolar-sorting protein SNF7	SNF7	-9.17942	-9.02809	7	7	33.3	26.987
P39101	Protein CAJ1	CAJ1	-12.3187	-12.3817	7	7	24	44.854
P02294;P02293	Histone H2B.2;Histone H2B.1	HTB2;HTB1	-8.95278	-8.81884	7	7	45.8	14.237
P53729	Zinc-regulated GTPase metalloprotein activator 1	ZNG1	-14.0056	-13.1534	7	7	19.8	48.121
P38235	Uncharacterized protein YBR053C	YBR053C	-14.5376	-13.4463	7	7	30.4	40.295
Q12100	Probable serine/threonine-protein kinase RTK1	RTK1	-13.5427	-13.092	7	7	16	69.614
P40008	Protein FMP52, mitochondrial	FMP52	-12.8546	-13.9617	7	7	28.1	25.086
P32898	Mitochondrial presequence protease	CYM1	-13.8665	-14.0466	7	7	9.4	112.18
P26793	Flap endonuclease 1	RAD27	-12.2258	-13.7051	7	7	22	43.279
P47089	Translation machinery-associated protein 22	TMA22	-9.6736	-12.5847	7	7	42.4	22.495
Q06494	Putative pyridoxal reductase	YPR127W	-14.7921	-12.5573	7	7	20.9	38.6
P53267	DASH complex subunit DAM1	DAM1	-12.1257	-14.2981	7	7	25.9	38.421
P32318	Thiamine thiazole synthase	THI4	-10.92	-10.0468	7	7	18.7	34.991
P04449	60S ribosomal protein L24-A	RPL24A	-8.07076	-7.96533	7	1	26.5	17.613
Q04031	Ribosomal RNA-processing protein 17	RRP17	-11.1698	-11.7387	7	7	22.1	27.974
P06787	Calmodulin	CMD1	-12.392	-12.0108	7	7	63.3	16.135
Q12335	Protoplast secreted protein 2	PST2	-12.3082	-13.8394	7	7	44.9	20.965
P53303	Zinc finger protein ZPR1	ZPR1	-14.3051	-13.8884	7	7	19.1	55.071
P38321	Uncharacterized protein YBR225W	YBR225W	-14.0884	-14.3678	7	7	8.4	101.24
P12904	5-AMP-activated protein kinase subunit gamma	SNF4	-12.4487	-12.2601	7	7	24.2	36.401
Q08412	Ubiquitin-binding protein CUE5	CUE5	-12.7619	-12.5158	7	7	17.8	46.869
Q04175	Importin beta SMX1	SXM1	-14.423	-13.6708	7	7	6.1	108.4
P36051	GPI ethanolamine phosphate transferase 1	MCD4	-13.2256	-13.4166	7	7	7.5	105.69
Q03897	Maintenance of telomere capping protein 5	MTC5	-13.9226	-13.8515	7	7	8.8	130.94
P35729	Nucleoporin NUP120	NUP120	-14.3051	-14.2911	7	7	8.3	120.45
P25588	Mediator of replication checkpoint protein 1	MRC1	-13.2226	-14.4689	7	7	5.9	124.32
P53131	Pre-mRNA-splicing factor ATP-dependent RNA helicase PRP43	PRP43	-13.3139	-14.0921	7	7	9.8	87.561
Q03772	Pre-mRNA-splicing factor CWC15	CWC15	-11.9838	-12.3524	6	6	39.4	19.935
P46947	Pre-mRNA-splicing factor CWC26	BUD13	-11.7613	-13.1085	6	6	29.7	30.472
Q02642	Nascent polypeptide-associated complex subunit beta-1	EGD1	-6.99274	-7.52789	6	6	36.3	17.02
P32610	V-type proton ATPase subunit D	VMA8	-6.82936	-7.49757	6	6	22.7	29.194
P08524	Farnesyl pyrophosphate synthase	ERG20	-12.8465	-12.8943	6	6	15.9	40.483
Q08687	Translation machinery-associated protein 16	TMA16	-10.8561	-11.4388	6	6	28.1	20.839
P53604	Protein MSO1	MSO1	-13.5906	-12.4507	6	6	40.5	23.35
P22353	54S ribosomal protein L8, mitochondrial	MRPL8	-12.301	-13.6538	6	6	33.2	26.945
P53913	Protein FYV6	FYV6	-10.2755	-10.2102	6	6	35.8	20.025
Q12512	Protein ZPS1	ZPS1	-9.76306	-10.1648	6	6	16.5	27.567
P40086	Cytochrome c oxidase assembly protein COX15	COX15	-13.0723	-12.4147	6	6	11.1	54.658
P05745	60S ribosomal protein L36-A	RPL36A	-9.05091	-9.84726	6	1	42	11.124
P39938;P39939	40S ribosomal protein S26-A;40S ribosomal protein S26-B	RPS26A;RPS26B	-4.76471	-6.82195	6	6	39.5	13.505
P38773;P38774	2-deoxyglucose-6-phosphate phosphatase 2;2-deoxyglucose-6-phosphate phosphatase 1	DOG2;DOG1	-12.5385	-13.0239	6	6	30.5	27.165
O13563	26S proteasome regulatory subunit RPN13	RPN13	-11.3043	-12.8866	6	6	44.2	17.902
Q99321	Diphosphoinositol polyphosphate phosphohydrolase DDP1	DDP1	-12.0805	-13.1453	6	6	29.8	21.572
P25579	Laminarase-resistance protein LRE1	LRE1	-14.5303	-13.854	6	6	12.3	64.791
P0CX50;P0CX49	60S ribosomal protein L18-B;60S ribosomal protein L18-A	RPL18B;RPL18A	-10.4578	-10.6185	6	6	26.9	20.563
P38825	Protein TOM71	TOM71	-13.3436	-13.4381	6	6	11.3	71.855
P40302	Proteasome subunit alpha type-6	PRE5	-12.2752	-12.1695	6	6	26.9	25.604
Q12149	Exosome complex exonuclease RRP6	RRP6	-13.2072	-13.843	6	6	10.6	84.038
P20606	Small COPII coat GTPase SAR1	SAR1	-11.0681	-11.494	6	6	50.5	21.45
P38687	Signal recognition particle subunit SRP68	SRP68	-12.972	-13.3499	6	6	12.2	69.005
P40483	Putative zinc metalloproteinase YIL108W	YIL108W	-14.8715	-14.0197	6	6	9.2	77.413
Q03161	Glucose-6-phosphate 1-epimerase	YMR099C	-14.0248	-13.153	6	6	26.9	33.955
P0CX26;P0CX25	60S ribosomal protein L43-B;60S ribosomal protein L43-A	RPL43B;RPL43A	-10.585	-8.65011	6	6	58.7	10.091
P41911	Glycerol-3-phosphate dehydrogenase [NAD(+)] 2, mitochondrial	GPD2	-11.976	-11.9457	6	6	13.6	49.421
P38130	Probable mannosyltransferase KTR3	KTR3	-13.3709	-13.857	6	6	14.4	47.482
P43621	Coatomer subunit delta	RET2	-12.3666	-13.3808	6	6	10.3	60.627
Q06142	Importin subunit beta-1	KAP95	-14.0748	-13.6902	6	6	7.3	94.775
Q06321	Sterol 3-beta-glucosyltransferase	ATG26	-14.6177	-13.5795	6	6	6.6	136.05
Q04491	Protein transport protein SEC13	SEC13	-13.4487	-13.1008	6	6	20.9	33.043
P40328	Probable 26S protease subunit YTA6	YTA6	-13.6257	-12.4836	5	5	6.5	85.299
Q03769	Epsin-5	ENT5	-13.8441	-14.005	5	5	15.1	47.321
P43586	60S ribosomal subunit assembly/export protein LOC1	LOC1	-10.1025	-10.8264	5	5	30.4	23.59
Q12012	Uncharacterized protein YOR289W	YOR289W	-12.9505	-13.1424	5	5	23.9	29.099
P38013	Peroxiredoxin type-2	AHP1	-12.1125	-11.5258	5	5	36.9	19.114
P38011	Guanine nucleotide-binding protein subunit beta-like protein	ASC1	-11.8993	-12.5989	5	5	22.6	34.805
P48589	40S ribosomal protein S12	RPS12	-10.4895	-10.9476	5	5	46.2	15.471
Q03102	Uncharacterized membrane protein YML131W	YML131W	-14.2262	-14.3658	5	5	16.4	39.976
P29055	Transcription initiation factor IIB	SUA7	-13.4953	-13.9291	5	5	18.8	38.2
Q03713	Respiratory supercomplex factor 1, mitochondrial	RCF1	-14.6454	-12.9166	5	5	27.7	18.477
P40364	Mitochondrial peculiar membrane protein 1	MPM1	-14.3704	-12.9166	5	5	29.4	28.47
Q04418	RNA polymerase II-associated protein RBA50	RBA50	-15.0611	-13.0538	5	5	19.8	50.192
Q12458;P14065	Putative reductase 1	YPR1	-13.4936	-13.9086	5	5	18.9	34.755
P53824;P43545	Probable pyridoxal 5-phosphate synthase subunit SNZ2;Probable pyridoxal 5-phosphate synthase subunit SNZ3	SNZ2;SNZ3	-13.6333	-14.3844	5	3	20.1	32.033
P03872	Partitioning protein REP2	REP2	-10.8809	-11.6414	5	5	19.9	33.196
P53721	Respiratory supercomplex factor 2, mitochondrial	RCF2	-12.8355	-12.6389	5	5	17	25.344
Q07451	Endoplasmic reticulum transmembrane protein 3	YET3	-12.6558	-12.4883	5	5	28.6	22.902
Q07896	Nucleolar complex-associated protein 3	NOC3	-13.7556	-13.878	5	5	11.2	75.581
P36105	60S ribosomal protein L14-A	RPL14A	-11.3096	-11.6312	5	1	31.2	15.167
P23644	Mitochondrial import receptor subunit TOM40	TOM40	-12.4377	-12.222	5	5	17.1	42.038
P32351	Sugar utilization regulatory protein IMP2	IMP2	-12.0886	-12.5525	5	5	19.7	39.07
P43616	Cys-Gly metallodipeptidase DUG1	DUG1	-14.5427	-14.4101	5	5	10.8	52.871
P47160	Epsin-3	ENT3	-13.2346	-13.5503	5	5	13.7	45.091
P40087	DNA damage-inducible protein 1	DDI1	-14.6733	-14.0609	5	5	16.6	47.354
P32915	Protein transport protein SEC61	SEC61	-12.6414	-12.8059	5	5	9.8	52.936
Q07527	tRNA (guanosine(18)-2-O)-methyltransferase	TRM3	-14.3793	-14.3803	5	5	4.7	165.05
Q12263	Serine/threonine-protein kinase GIN4	GIN4	-13.4672	-14.346	5	5	5.1	129.86
P32445	Single-stranded DNA-binding protein RIM1, mitochondrial	RIM1	-10.6687	-10.6034	4	4	34.8	15.386
P53630	Dethiobiotin synthetase	BIO4	-11.6531	-11.3703	4	4	30.8	26.257
P49166	60S ribosomal protein L37-A	RPL37A	-7.32393	-9.08422	4	3	39.8	9.8502
P48837	Nucleoporin NUP57	NUP57	-13.8441	-14.2132	4	4	7.8	57.498
P23724	Proteasome subunit beta type-6	PRE7	-11.9992	-12.1867	4	4	17.4	26.871
P32452	Putative prephenate dehydratase	PHA2	-14.6825	-13.7171	4	4	16.8	38.225
P20081	FK506-binding protein 1	FPR1	-11.7183	-11.671	4	4	25.4	12.158
P38169	Kynurenine 3-monooxygenase	BNA4	-13.9543	-14.1637	4	4	9.1	52.429
Q03219	Uncharacterized protein YMR178W	FPY1	-13.4738	-13.3902	4	4	16.8	31.144
P38286	Very-long-chain 3-oxoacyl-CoA reductase	IFA38	-13.8846	-13.1955	4	4	12.4	38.708
P00410	Cytochrome c oxidase subunit 2	COX2	-11.9914	-14.4646	4	4	17.1	28.567
P81449	ATP synthase subunit e, mitochondrial	TIM11	-14.9609	-12.9228	4	4	42.7	10.875
P15454	Guanylate kinase	GUK1	-14.5532	-14.2024	4	4	24.6	20.637
P38221	Phosphatidate cytidylyltransferase	CDS1	-4.13233	-4.26191	4	4	8.8	51.822
Q01662	Methionine aminopeptidase 1	MAP1	-13.2195	-13.983	4	4	17.3	43.373
Q05567	Sphingosine-1-phosphate lyase	DPL1	-14.7099	-13.0069	4	4	9.3	65.565
P21734	Ubiquitin-conjugating enzyme E2 1	UBC1	-12.2914	-13.6494	4	4	20	24.178
P32804	Zinc-regulated transporter 1	ZRT1	-13.8241	-11.6253	4	4	13.3	41.581
Q02892	Nucleolar GTP-binding protein 1	NOG1	-11.9137	-14.6645	4	4	9.1	74.409
P38068	Monothiol glutaredoxin-7	GRX7	-12.8173	-12.0198	4	4	18.2	22.565
Q12338	Ribonuclease H2 subunit C	RNH203	-11.4938	-11.6909	4	4	53.6	12.482
P40208	Glucose-induced degradation protein 8	GID8	-13.9377	-14.2235	4	4	10.3	51.729
P47044	LOG family protein YJL055W	LOG1	-13.5358	-14.339	4	4	26.1	26.864
P38349	UBX domain-containing protein 7	UBX7	-13.082	-13.5694	4	4	12.8	50.03
Q12233	ATP synthase subunit g, mitochondrial	ATP20	-14.4505	-11.5162	3	3	25.2	12.921
Q3E846	Cytochrome c oxidase assembly factor 6	COA6	-11.1751	-11.5684	3	3	26.9	12.445
P05319	60S acidic ribosomal protein P2-alpha	RPP2A	-10.4388	-11.0069	3	3	34.9	10.746
P33399	La protein homolog	LHP1	-13.0475	-13.1231	3	3	14.9	32.104
Q05911	Adenylosuccinate lyase	ADE13	-14.5494	-14.8109	3	3	7.9	54.51
P26754	Replication factor A protein 2	RFA2	-14.3334	-14.2638	3	3	15	29.936
P38256	Uncharacterized protein YBR096W	YBR096W	-14.4287	-13.9528	3	3	13.9	27.092
P46982	Alpha-1,2-mannosyltransferase MNN5	MNN5	-14.2906	-14.4324	3	3	6	67.204
P49573	Copper transport protein CTR1	CTR1	-14.5633	-13.8931	3	3	11.3	44.441
P24583	Protein kinase C-like 1	PKC1	-13.8887	-13.9171	3	3	3	131.48
P13393	TATA-box-binding protein	SPT15	-13.2655	-13.4813	3	3	13.8	27.003
P36533	54S ribosomal protein L39, mitochondrial	MRPL39	-13.959	-11.4805	2	2	28.6	7.9725
P40540	ER membrane protein complex subunit 5	EMC5	-13.875	-13.6938	2	2	17.7	15.907
P15731	Ubiquitin-conjugating enzyme E2 4	UBC4	-14.431	-10.8065	2	1	12.2	16.456
Q12096	Glucose N-acetyltransferase 1	GNT1	-14.3831	-14.3208	2	2	4.3	57.577

## Sheet: C115S_24h_48h_interactome_sig
Supplementary table 6 - proteins with significantly different abundance between 24h and 48h growth in the Cdc48-C115S interactome
Protein IDs	Protein names	Gene names	-log(P-value)	Difference (24h-48h)	Fold change	significant change in proteome	Gene Ontology (biological process)	Gene Ontology (cellular component)	Gene Ontology (molecular function)
Increased in 24h
P05737	60S ribosomal protein L7-A	RPL7A	1.62386	0.989719	1.9858	no	cytoplasmic translation [GO:0002181]; maturation of LSU-rRNA [GO:0000470]; maturation of LSU-rRNA from tricistronic rRNA transcript (SSU-rRNA, 5.8S rRNA, LSU-rRNA) [GO:0000463]; ribosomal large subunit biogenesis [GO:0042273]	cytoplasm [GO:0005737]; cytosol [GO:0005829]; cytosolic large ribosomal subunit [GO:0022625]	RNA binding [GO:0003723]; structural constituent of ribosome [GO:0003735]
Q06511	Ribosomal RNA-processing protein 15	RRP15	3.05524	0.992511	1.98964	no	maturation of 5.8S rRNA [GO:0000460]; maturation of 5.8S rRNA from tricistronic rRNA transcript (SSU-rRNA, 5.8S rRNA, LSU-rRNA) [GO:0000466]; maturation of LSU-rRNA [GO:0000470]; maturation of LSU-rRNA from tricistronic rRNA transcript (SSU-rRNA, 5.8S rRNA, LSU-rRNA) [GO:0000463]	nucleolus [GO:0005730]; nucleus [GO:0005634]; preribosome, large subunit precursor [GO:0030687]
Q01852	Mitochondrial import inner membrane translocase subunit TIM44	TIM44	2.68824	0.997224	1.99616	no	intracellular protein transport [GO:0006886]; protein import into mitochondrial matrix [GO:0030150]	extrinsic component of mitochondrial inner membrane [GO:0031314]; mitochondrial inner membrane [GO:0005743]; mitochondrion [GO:0005739]; PAM complex, Tim23 associated import motor [GO:0001405]; TIM23 mitochondrial import inner membrane translocase complex [GO:0005744]	ATP binding [GO:0005524]; protein-folding chaperone binding [GO:0051087]; protein-macromolecule adaptor activity [GO:0030674]
P16521	Elongation factor 3A	YEF3	2.68209	0.999798	1.99972	no	negative regulation of protein kinase activity [GO:0006469]; negative regulation of protein phosphorylation [GO:0001933]; translational elongation [GO:0006414]; translational termination [GO:0006415]	cytoplasmic stress granule [GO:0010494]; cytosolic ribosome [GO:0022626]; polysomal ribosome [GO:0042788]; ribosome [GO:0005840]	ATP binding [GO:0005524]; ATP hydrolysis activity [GO:0016887]; rRNA binding [GO:0019843]; translation elongation factor activity [GO:0003746]
P38219	Obg-like ATPase 1	OLA1	2.41453	1.01615	2.02252	no		cytoplasm [GO:0005737]	ATP binding [GO:0005524]; ATP hydrolysis activity [GO:0016887]; GTP binding [GO:0005525]; metal ion binding [GO:0046872]; ribosomal large subunit binding [GO:0043023]
P48361	Activator of SKN7 protein 10	ASK10	1.42221	1.02999	2.04201	no	cellular response to oxidative stress [GO:0034599]; positive regulation of glycerol transport [GO:0090372]; protein catabolic process [GO:0030163]	cytoplasm [GO:0005737]	channel regulator activity [GO:0016247]
P19358	S-adenosylmethionine synthase 2	SAM2	3.68377	1.03367	2.04722	no	methionine metabolic process [GO:0006555]; one-carbon metabolic process [GO:0006730]; S-adenosylmethionine biosynthetic process [GO:0006556]	cytoplasmic stress granule [GO:0010494]; cytosol [GO:0005829]	ATP binding [GO:0005524]; metal ion binding [GO:0046872]; methionine adenosyltransferase activity [GO:0004478]
Q3E7A3	Uncharacterized protein YJL133C-A	YJL133C-A	1.67991	1.03574	2.05017	no		mitochondrial outer membrane [GO:0005741]; mitochondrion [GO:0005739]
P05748;P54780	60S ribosomal protein L15-A;60S ribosomal protein L15-B	RPL15A;RPL15B	1.53023	1.03618	2.05079	no	cytoplasmic translation [GO:0002181]	cytosol [GO:0005829]; cytosolic large ribosomal subunit [GO:0022625]	RNA binding [GO:0003723]; structural constituent of ribosome [GO:0003735]
P33442	40S ribosomal protein S1-A	RPS1A	1.49895	1.03646	2.05119	no	cytoplasmic translation [GO:0002181]; maturation of SSU-rRNA from tricistronic rRNA transcript (SSU-rRNA, 5.8S rRNA, LSU-rRNA) [GO:0000462]	90S preribosome [GO:0030686]; cytosol [GO:0005829]; cytosolic small ribosomal subunit [GO:0022627]	structural constituent of ribosome [GO:0003735]
P25443	40S ribosomal protein S2	RPS2	2.49157	1.03805	2.05344	no	cytoplasmic translation [GO:0002181]; positive regulation of translational fidelity [GO:0045903]; rRNA export from nucleus [GO:0006407]; rRNA processing [GO:0006364]; translation [GO:0006412]	cytoplasm [GO:0005737]; cytosol [GO:0005829]; cytosolic small ribosomal subunit [GO:0022627]; nucleolus [GO:0005730]; nucleoplasm [GO:0005654]; small-subunit processome [GO:0032040]	small ribosomal subunit rRNA binding [GO:0070181]; structural constituent of ribosome [GO:0003735]
Q3E764	Translation machinery-associated protein 7	TMA7	2.42706	1.05669	2.08015	no	translation [GO:0006412]	cytoplasm [GO:0005737]; nucleus [GO:0005634]
P38249	Eukaryotic translation initiation factor 3 subunit A	RPG1	1.47286	1.06218	2.08808	no	formation of cytoplasmic translation initiation complex [GO:0001732]; translation reinitiation [GO:0002188]; translational initiation [GO:0006413]	cytoplasm [GO:0005737]; cytoplasmic stress granule [GO:0010494]; eukaryotic 43S preinitiation complex [GO:0016282]; eukaryotic 48S preinitiation complex [GO:0033290]; eukaryotic translation initiation factor 3 complex [GO:0005852]; eukaryotic translation initiation factor 3 complex, eIF3e [GO:0071540]; eukaryotic translation initiation factor 3 complex, eIF3m [GO:0071541]; incipient cellular bud …	mRNA binding [GO:0003729]; translation initiation factor activity [GO:0003743]
P33322	H/ACA ribonucleoprotein complex subunit 4	CBF5	1.61883	1.0702	2.09973	no	box H/ACA RNA 3'-end processing [GO:0000495]; cell cycle [GO:0007049]; cell division [GO:0051301]; mRNA pseudouridine synthesis [GO:1990481]; rRNA modification [GO:0000154]; rRNA processing [GO:0006364]; rRNA pseudouridine synthesis [GO:0031118]; snoRNA guided rRNA pseudouridine synthesis [GO:0000454]; snRNA pseudouridine synthesis [GO:0031120]	90S preribosome [GO:0030686]; box H/ACA snoRNP complex [GO:0031429]; chromosome, centromeric region [GO:0000775]; cytoplasm [GO:0005737]; microtubule [GO:0005874]	DNA binding [GO:0003677]; mRNA binding [GO:0003729]; pseudouridine synthase activity [GO:0009982]
P46990	60S ribosomal protein L17-B	RPL17B	1.72696	1.07051	2.10018	no	cleavage in ITS2 between 5.8S rRNA and LSU-rRNA of tricistronic rRNA transcript (SSU-rRNA, 5.8S rRNA, LSU-rRNA) [GO:0000448]; cytoplasmic translation [GO:0002181]	cytosol [GO:0005829]; cytosolic large ribosomal subunit [GO:0022625]; preribosome, large subunit precursor [GO:0030687]	structural constituent of ribosome [GO:0003735]
P38351	RNA polymerase II-associated protein 1	PAF1	4.55769	1.07475	2.10636	no	DNA-templated transcription termination [GO:0006353]; global genome nucleotide-excision repair [GO:0070911]; mRNA 3'-end processing [GO:0031124]; negative regulation of DNA recombination [GO:0045910]; negative regulation of mitophagy [GO:1901525]; negative regulation of transcription by RNA polymerase II [GO:0000122]; positive regulation of transcription elongation by RNA polymerase I [GO:2001209…	Cdc73/Paf1 complex [GO:0016593]; euchromatin [GO:0000791]; nucleus [GO:0005634]	chromatin binding [GO:0003682]; RNA polymerase II C-terminal domain phosphoserine binding [GO:1990269]; RNA polymerase II complex binding [GO:0000993]
P54000	RNA polymerase II transcriptional coactivator SUB1	SUB1	1.31584	1.10239	2.14709	no	double-strand break repair via nonhomologous end joining [GO:0006303]; hyperosmotic response [GO:0006972]; negative regulation of ascospore formation [GO:0075297]; negative regulation of DNA metabolic process [GO:0051053]; positive regulation of transcription by RNA polymerase II [GO:0045944]; positive regulation of transcription by RNA polymerase III [GO:0045945]; positive regulation of transcri…	nucleolus [GO:0005730]; nucleoplasm [GO:0005654]; nucleus [GO:0005634]; transcription regulator complex [GO:0005667]	chromatin binding [GO:0003682]; DNA binding [GO:0003677]; transcription coactivator activity [GO:0003713]
P32582	Cystathionine beta-synthase	CYS4	1.80263	1.10782	2.1552	no	cysteine biosynthetic process from serine [GO:0006535]; cysteine biosynthetic process via cystathionine [GO:0019343]; hydrogen sulfide biosynthetic process [GO:0070814]; transsulfuration [GO:0019346]; traversing start control point of mitotic cell cycle [GO:0007089]	cytoplasm [GO:0005737]; cytoplasmic stress granule [GO:0010494]; mitochondrion [GO:0005739]	cystathionine beta-synthase activity [GO:0004122]; mRNA binding [GO:0003729]
Q12672;Q02753	60S ribosomal protein L21-B;60S ribosomal protein L21-A	RPL21B;RPL21A	1.42756	1.10794	2.15538	no	cytoplasmic translation [GO:0002181]	cytosol [GO:0005829]; cytosolic large ribosomal subunit [GO:0022625]	structural constituent of ribosome [GO:0003735]
Q12499	Nucleolar protein 58	NOP58	2.13483	1.11458	2.16531	no	box C/D RNA 3'-end processing [GO:0000494]; endonucleolytic cleavage in 5'-ETS of tricistronic rRNA transcript (SSU-rRNA, 5.8S rRNA, LSU-rRNA) [GO:0000480]; endonucleolytic cleavage in ITS1 to separate SSU-rRNA from 5.8S rRNA and LSU-rRNA from tricistronic rRNA transcript (SSU-rRNA, 5.8S rRNA, LSU-rRNA) [GO:0000447]; endonucleolytic cleavage to generate mature 5'-end of SSU-rRNA from (SSU-rRNA, 5…	90S preribosome [GO:0030686]; box C/D RNP complex [GO:0031428]; nucleolus [GO:0005730]; nucleoplasm [GO:0005654]; small-subunit processome [GO:0032040]	mRNA binding [GO:0003729]; snoRNA binding [GO:0030515]; snRNA binding [GO:0017069]
P39730	Eukaryotic translation initiation factor 5B	FUN12	4.67981	1.11801	2.17047	no	cytosolic ribosome assembly [GO:0042256]; formation of cytoplasmic translation initiation complex [GO:0001732]; maturation of SSU-rRNA from tricistronic rRNA transcript (SSU-rRNA, 5.8S rRNA, LSU-rRNA) [GO:0000462]; regulation of translational initiation [GO:0006446]; ribosome assembly [GO:0042255]; translational initiation [GO:0006413]	cytoplasm [GO:0005737]; cytoplasmic stress granule [GO:0010494]; cytosol [GO:0005829]; cytosolic small ribosomal subunit [GO:0022627]; eukaryotic 48S preinitiation complex [GO:0033290]; mitochondrion [GO:0005739]	GTP binding [GO:0005525]; GTPase activity [GO:0003924]; metal ion binding [GO:0046872]; ribosome binding [GO:0043022]; small ribosomal subunit rRNA binding [GO:0070181]; translation initiation factor activity [GO:0003743]; translation initiation factor binding [GO:0031369]
P32527	Zuotin	ZUO1	2.17288	1.13927	2.20269	no	'de novo' cotranslational protein folding [GO:0051083]; intracellular signal transduction [GO:0035556]; protein folding [GO:0006457]; regulation of translational fidelity [GO:0006450]; ribosomal subunit export from nucleus [GO:0000054]; rRNA processing [GO:0006364]; translational frameshifting [GO:0006452]	cytoplasm [GO:0005737]; cytosol [GO:0005829]; mitochondrion [GO:0005739]; nucleolus [GO:0005730]; protein folding chaperone complex [GO:0101031]; ribosome [GO:0005840]	DNA binding [GO:0003677]; Hsp70 protein binding [GO:0030544]; ribosome binding [GO:0043022]; transcription coactivator activity [GO:0003713]
P0CX24;P0CX23	60S ribosomal protein L20-B;60S ribosomal protein L20-A	RPL20B;RPL20A	2.51611	1.14558	2.21236	no	cytoplasmic translation [GO:0002181]	cytosol [GO:0005829]; cytosolic large ribosomal subunit [GO:0022625]	structural constituent of ribosome [GO:0003735]
P14126	60S ribosomal protein L3	RPL3	1.62958	1.14684	2.21428	no	cytoplasmic translation [GO:0002181]; maintenance of translational fidelity [GO:1990145]; ribosomal large subunit assembly [GO:0000027]; rRNA processing [GO:0006364]; translation [GO:0006412]	cytoplasm [GO:0005737]; cytosol [GO:0005829]; cytosolic large ribosomal subunit [GO:0022625]	RNA binding [GO:0003723]; structural constituent of ribosome [GO:0003735]
Q12460	Nucleolar protein 56	NOP56	2.51685	1.14975	2.21875	no	box C/D RNA 3'-end processing [GO:0000494]; maturation of SSU-rRNA [GO:0030490]; rRNA modification [GO:0000154]; rRNA processing [GO:0006364]; snoRNA guided rRNA 2'-O-methylation [GO:0000452]	90S preribosome [GO:0030686]; box C/D RNP complex [GO:0031428]; nucleolus [GO:0005730]; nucleoplasm [GO:0005654]; nucleus [GO:0005634]; small-subunit processome [GO:0032040]	mRNA binding [GO:0003729]; snoRNA binding [GO:0030515]
Q01080	DNA-directed RNA polymerase I subunit RPA49	RPA49	2.76867	1.15323	2.22411	no	nucleolar large rRNA transcription by RNA polymerase I [GO:0042790]; regulation of cell size [GO:0008361]; ribosome biogenesis [GO:0042254]; RNA polymerase I preinitiation complex assembly [GO:0001188]; termination of RNA polymerase I transcription [GO:0006363]; transcription by RNA polymerase I [GO:0006360]; transcription elongation by RNA polymerase I [GO:0006362]; transcription initiation at R…	nucleolus [GO:0005730]; nucleus [GO:0005634]; RNA polymerase I complex [GO:0005736]	DNA binding [GO:0003677]; RNA polymerase I activity [GO:0001054]
P38911	FK506-binding nuclear protein	FPR3	2.16263	1.15812	2.23166	no	meiotic recombination checkpoint signaling [GO:0051598]; nucleosome assembly [GO:0006334]	chromatin [GO:0000785]; nucleolus [GO:0005730]	macrolide binding [GO:0005527]; peptidyl-prolyl cis-trans isomerase activity [GO:0003755]
Q12363	Transcriptional modulator WTM1	WTM1	2.07563	1.17575	2.25911	no	chromatin remodeling [GO:0006338]; maintenance of protein location in nucleus [GO:0051457]; meiotic cell cycle [GO:0051321]; negative regulation of silent mating-type cassette heterochromatin formation [GO:0061186]; negative regulation of transcription by RNA polymerase II [GO:0000122]; positive regulation of transcription by RNA polymerase II [GO:0045944]; protein import into nucleus [GO:0006606…	cytoplasm [GO:0005737]; nucleus [GO:0005634]; Rpd3L complex [GO:0033698]; Rpd3L-Expanded complex [GO:0070210]	histone binding [GO:0042393]; transcription corepressor activity [GO:0003714]
P38788	Ribosome-associated complex subunit SSZ1	SSZ1	2.00344	1.19591	2.29089	no	'de novo' cotranslational protein folding [GO:0051083]; chaperone cofactor-dependent protein refolding [GO:0051085]; cytoplasmic translation [GO:0002181]; protein folding [GO:0006457]; protein refolding [GO:0042026]; regulation of translational fidelity [GO:0006450]; rRNA processing [GO:0006364]; translational frameshifting [GO:0006452]	cytoplasm [GO:0005737]; polysome [GO:0005844]; protein folding chaperone complex [GO:0101031]	ATP binding [GO:0005524]; ATP hydrolysis activity [GO:0016887]; ATP-dependent protein folding chaperone [GO:0140662]; heat shock protein binding [GO:0031072]; protein folding chaperone [GO:0044183]; unfolded protein binding [GO:0051082]
P15646	rRNA 2-O-methyltransferase fibrillarin	NOP1	1.73412	1.20252	2.30142	no	box C/D RNA 3'-end processing [GO:0000494]; maturation of SSU-rRNA [GO:0030490]; regulation of transcription by RNA polymerase I [GO:0006356]; rRNA 2'-O-methylation [GO:0000451]; rRNA methylation [GO:0031167]; rRNA processing [GO:0006364]; snoRNA guided rRNA 2'-O-methylation [GO:0000452]	90S preribosome [GO:0030686]; box C/D RNP complex [GO:0031428]; nucleolus [GO:0005730]; nucleoplasm [GO:0005654]; small-subunit processome [GO:0032040]	histone H2AQ104 methyltransferase activity [GO:1990259]; O-methyltransferase activity [GO:0008171]; RNA binding [GO:0003723]; rRNA methyltransferase activity [GO:0008649]
P05750	40S ribosomal protein S3	RPS3	2.79911	1.21276	2.31781	no	cytoplasmic translation [GO:0002181]; ribosomal small subunit export from nucleus [GO:0000056]; rRNA export from nucleus [GO:0006407]	90S preribosome [GO:0030686]; cytoplasm [GO:0005737]; cytosol [GO:0005829]; cytosolic small ribosomal subunit [GO:0022627]; nucleus [GO:0005634]; preribosome, small subunit precursor [GO:0030688]	DNA-(apurinic or apyrimidinic site) endonuclease activity [GO:0003906]; RNA binding [GO:0003723]; structural constituent of ribosome [GO:0003735]
Q08972	[NU+] prion formation protein 1	NEW1	2.0573	1.22236	2.33328	no	poly(A)+ mRNA export from nucleus [GO:0016973]; regulation of translational termination [GO:0006449]; ribosomal small subunit biogenesis [GO:0042274]	cytoplasm [GO:0005737]; mitochondrion [GO:0005739]; nucleus [GO:0005634]	ATP binding [GO:0005524]; ATP hydrolysis activity [GO:0016887]; mRNA binding [GO:0003729]; ribosome binding [GO:0043022]; translation termination factor activity [GO:0008079]
P12385	Eukaryotic peptide chain release factor subunit 1	SUP45	2.56733	1.22334	2.33487	no	cytoplasmic translational termination [GO:0002184]; DNA-templated transcription termination [GO:0006353]; translational termination [GO:0006415]	cytoplasm [GO:0005737]; cytoplasmic stress granule [GO:0010494]; cytosol [GO:0005829]; translation release factor complex [GO:0018444]	aminoacyl-tRNA hydrolase activity [GO:0004045]; sequence-specific mRNA binding [GO:1990825]; translation release factor activity [GO:0003747]; translation release factor activity, codon specific [GO:0016149]
P40159	Uncharacterized protein YNL208W	YNL208W	2.67124	1.25178	2.38135	no		mitochondrion [GO:0005739]; outer membrane [GO:0019867]
P0CX34;P0CX33	40S ribosomal protein S30-B;40S ribosomal protein S30-A	RPS30B;RPS30A	2.06093	1.25263	2.38275	no	cytoplasmic translation [GO:0002181]	cytosol [GO:0005829]; cytosolic small ribosomal subunit [GO:0022627]	structural constituent of ribosome [GO:0003735]
P41805	60S ribosomal protein L10	RPL10	1.46225	1.25271	2.38288	no	cytoplasmic translation [GO:0002181]; ribosomal large subunit assembly [GO:0000027]; translational termination [GO:0006415]	cytoplasm [GO:0005737]; cytosol [GO:0005829]; cytosolic large ribosomal subunit [GO:0022625]	structural constituent of ribosome [GO:0003735]
P53221	60S ribosomal protein L26-B	RPL26B	1.33667	1.30215	2.46597	no	cytoplasmic translation [GO:0002181]; ribosomal large subunit biogenesis [GO:0042273]	cytosol [GO:0005829]; cytosolic large ribosomal subunit [GO:0022625]	RNA binding [GO:0003723]; structural constituent of ribosome [GO:0003735]
P32501	Translation initiation factor eIF-2B subunit epsilon	GCD6	2.48815	1.30479	2.47048	no	cytoplasmic translational initiation [GO:0002183]; regulation of translational initiation [GO:0006446]	cytoplasm [GO:0005737]; cytosol [GO:0005829]; eukaryotic translation initiation factor 2B complex [GO:0005851]; guanyl-nucleotide exchange factor complex [GO:0032045]	guanyl-nucleotide exchange factor activity [GO:0005085]; translation initiation factor activity [GO:0003743]; translation initiation factor binding [GO:0031369]
P31412	V-type proton ATPase subunit C	VMA5	3.46027	1.30878	2.47732	no	endosomal lumen acidification [GO:0048388]; Golgi lumen acidification [GO:0061795]; proton transmembrane transport [GO:1902600]; vacuolar acidification [GO:0007035]	fungal-type vacuole membrane [GO:0000329]; Golgi membrane [GO:0000139]; proton-transporting V-type ATPase complex [GO:0033176]; vacuolar proton-transporting V-type ATPase complex [GO:0016471]; vacuolar proton-transporting V-type ATPase, V1 domain [GO:0000221]	ATP binding [GO:0005524]; proton-transporting ATPase activity, rotational mechanism [GO:0046961]
P39729	Ribosome-interacting GTPase 1	RBG1	1.32178	1.33348	2.5201	no	cytoplasmic translation [GO:0002181]; positive regulation of cellular response to amino acid starvation [GO:1903833]	cytoplasm [GO:0005737]; cytoplasmic stress granule [GO:0010494]	GTP binding [GO:0005525]; GTPase activity [GO:0003924]
P0CX40;P0CX39	40S ribosomal protein S8-B;40S ribosomal protein S8-A	RPS8B;RPS8A	3.28815	1.33416	2.52128	no	maturation of SSU-rRNA from tricistronic rRNA transcript (SSU-rRNA, 5.8S rRNA, LSU-rRNA) [GO:0000462]; translation [GO:0006412]	90S preribosome [GO:0030686]; cytosol [GO:0005829]; cytosolic small ribosomal subunit [GO:0022627]	structural constituent of ribosome [GO:0003735]
P07281;P07280	40S ribosomal protein S19-B;40S ribosomal protein S19-A	RPS19B;RPS19A	1.94642	1.33664	2.52562	no	ribosomal small subunit assembly [GO:0000028]; ribosomal small subunit biogenesis [GO:0042274]; rRNA export from nucleus [GO:0006407]; translation [GO:0006412]	cytosol [GO:0005829]; cytosolic small ribosomal subunit [GO:0022627]	RNA binding [GO:0003723]; structural constituent of ribosome [GO:0003735]
P48234	Ribosome biogenesis protein ENP2	ENP2	3.29093	1.38676	2.6149	no	maturation of SSU-rRNA from tricistronic rRNA transcript (SSU-rRNA, 5.8S rRNA, LSU-rRNA) [GO:0000462]; ribosomal small subunit biogenesis [GO:0042274]	90S preribosome [GO:0030686]; nucleolus [GO:0005730]; small-subunit processome [GO:0032040]
P25567	RNA-binding protein SRO9	SRO9	2.15458	1.39845	2.63618	no	negative regulation of DNA-templated transcription [GO:0045892]; positive regulation of translation [GO:0045727]; regulation of translation [GO:0006417]; response to oxygen levels [GO:0070482]	cytoplasmic stress granule [GO:0010494]; cytosol [GO:0005829]; nucleus [GO:0005634]; transcription repressor complex [GO:0017053]	mRNA binding [GO:0003729]; RNA binding [GO:0003723]
P53145	Large subunit GTPase 1	LSG1	4.93545	1.42243	2.68036	no	protein transport [GO:0015031]; ribosomal large subunit assembly [GO:0000027]; ribosomal subunit export from nucleus [GO:0000054]	cytoplasm [GO:0005737]; cytosol [GO:0005829]; cytosolic large ribosomal subunit [GO:0022625]; mating projection tip [GO:0043332]	GTP binding [GO:0005525]; GTPase activity [GO:0003924]; mRNA binding [GO:0003729]
P40010	Nuclear GTP-binding protein NUG1	NUG1	1.76829	1.42799	2.69072	no	maturation of LSU-rRNA from tricistronic rRNA transcript (SSU-rRNA, 5.8S rRNA, LSU-rRNA) [GO:0000463]; protein transport [GO:0015031]; ribosomal large subunit export from nucleus [GO:0000055]	nucleolus [GO:0005730]; nucleus [GO:0005634]; preribosome, large subunit precursor [GO:0030687]	GTP binding [GO:0005525]; GTPase activity [GO:0003924]; mRNA binding [GO:0003729]; RNA binding [GO:0003723]
Q3E7X9;P0C0X0	40S ribosomal protein S28-A;40S ribosomal protein S28-B	RPS28A;RPS28B	1.62406	1.43348	2.70098	no	maturation of SSU-rRNA [GO:0030490]; positive regulation of nuclear-transcribed mRNA catabolic process, deadenylation-dependent decay [GO:1900153]; ribosomal small subunit assembly [GO:0000028]; rRNA export from nucleus [GO:0006407]; translation [GO:0006412]	cytosol [GO:0005829]; cytosolic small ribosomal subunit [GO:0022627]	structural constituent of ribosome [GO:0003735]
P07273	Transcription elongation factor S-II	DST1	2.43764	1.43469	2.70323	no	DNA-templated transcription [GO:0006351]; maintenance of transcriptional fidelity during transcription elongation by RNA polymerase II [GO:0001193]; positive regulation of RNA polymerase II transcription preinitiation complex assembly [GO:0045899]; positive regulation of transcription elongation by RNA polymerase II [GO:0032968]; regulation of mRNA 3'-end processing [GO:0031440]; transcription an…	nucleus [GO:0005634]	RNA polymerase II complex binding [GO:0000993]; RNA polymerase II complex recruiting activity [GO:0001139]; RNA polymerase II transcription regulatory region sequence-specific DNA binding [GO:0000977]; zinc ion binding [GO:0008270]
P07347	N-terminal acetyltransferase A complex catalytic subunit ARD1	ARD1	1.47394	1.4369	2.70738	no	N-terminal protein amino acid acetylation [GO:0006474]; N-terminal protein amino acid propionylation [GO:0061606]	NatA complex [GO:0031415]	identical protein binding [GO:0042802]; peptide-glutamate-alpha-N-acetyltransferase activity [GO:1990190]; peptide-serine-alpha-N-acetyltransferase activity [GO:1990189]
P40212	60S ribosomal protein L13-B	RPL13B	1.37084	1.44637	2.72522	no	cytoplasmic translation [GO:0002181]; macroautophagy [GO:0016236]	cytosol [GO:0005829]; cytosolic large ribosomal subunit [GO:0022625]	RNA binding [GO:0003723]; structural constituent of ribosome [GO:0003735]
P53137	CUE domain-containing protein 3	CUE3	2.2253	1.45485	2.74128	no	rescue of stalled ribosome [GO:0072344]; ribosome disassembly [GO:0032790]; ribosome-associated ubiquitin-dependent protein catabolic process [GO:1990116]	cytosolic ribosome [GO:0022626]	K63-linked polyubiquitin modification-dependent protein binding [GO:0070530]; ubiquitin binding [GO:0043130]
P38261	Exocyst complex component EXO84	EXO84	1.44401	1.48469	2.79858	no	exocyst assembly [GO:0001927]; exocyst localization [GO:0051601]; exocytosis [GO:0006887]; Golgi to plasma membrane transport [GO:0006893]; protein localization [GO:0008104]; protein transport [GO:0015031]; spliceosomal complex assembly [GO:0000245]; vesicle docking involved in exocytosis [GO:0006904]	cellular bud neck [GO:0005935]; cellular bud tip [GO:0005934]; exocyst [GO:0000145]; incipient cellular bud site [GO:0000131]; mating projection tip [GO:0043332]; prospore membrane [GO:0005628]; transport vesicle [GO:0030133]
Q01855	40S ribosomal protein S15	RPS15	2.02034	1.49047	2.80981	no	cytoplasmic translation [GO:0002181]; ribosomal small subunit assembly [GO:0000028]; rRNA export from nucleus [GO:0006407]	cytoplasm [GO:0005737]; cytosol [GO:0005829]; cytosolic small ribosomal subunit [GO:0022627]	RNA binding [GO:0003723]; structural constituent of ribosome [GO:0003735]
P40024	ABC transporter ATP-binding protein ARB1	ARB1	2.74102	1.51186	2.85178	no	protein quality control for misfolded or incompletely synthesized proteins [GO:0006515]; ribosomal small subunit export from nucleus [GO:0000056]; ribosome biogenesis [GO:0042254]	cytoplasm [GO:0005737]; nucleus [GO:0005634]	ATP binding [GO:0005524]; ATP hydrolysis activity [GO:0016887]
P0CX83;P0CX82	60S ribosomal protein L19-B;60S ribosomal protein L19-A	RPL19B;RPL19A	2.72664	1.52126	2.87041	no	cytoplasmic translation [GO:0002181]	cytosol [GO:0005829]; cytosolic large ribosomal subunit [GO:0022625]	RNA binding [GO:0003723]; structural constituent of ribosome [GO:0003735]
P04786	DNA topoisomerase 1	TOP1	1.32598	1.5247	2.87727	no	chromatin organization [GO:0006325]; chromosome segregation [GO:0007059]; DNA replication [GO:0006260]; DNA strand elongation involved in DNA replication [GO:0006271]; DNA topological change [GO:0006265]; mitotic chromosome condensation [GO:0007076]; nuclear migration [GO:0007097]; rDNA heterochromatin formation [GO:0000183]; regulation of mitotic recombination [GO:0000019]; regulation of transcr…	nucleolus [GO:0005730]; nucleoplasm [GO:0005654]; nucleus [GO:0005634]; replication fork protection complex [GO:0031298]	DNA binding [GO:0003677]; DNA topoisomerase type I (single strand cut, ATP-independent) activity [GO:0003917]
Q04500	U3 small nucleolar RNA-associated protein 14	UTP14	1.55321	1.52759	2.88305	no	endonucleolytic cleavage in 5'-ETS of tricistronic rRNA transcript (SSU-rRNA, 5.8S rRNA, LSU-rRNA) [GO:0000480]; endonucleolytic cleavage in ITS1 to separate SSU-rRNA from 5.8S rRNA and LSU-rRNA from tricistronic rRNA transcript (SSU-rRNA, 5.8S rRNA, LSU-rRNA) [GO:0000447]; endonucleolytic cleavage to generate mature 5'-end of SSU-rRNA from (SSU-rRNA, 5.8S rRNA, LSU-rRNA) [GO:0000472]; maturation…	nucleolus [GO:0005730]; nucleoplasm [GO:0005654]; small-subunit processome [GO:0032040]	ATP binding [GO:0005524]
Q01590	Integral membrane protein SED5	SED5	1.78093	1.54267	2.91334	no	endoplasmic reticulum to Golgi vesicle-mediated transport [GO:0006888]; intra-Golgi vesicle-mediated transport [GO:0006891]; intracellular protein transport [GO:0006886]; regulation of inclusion body assembly [GO:0090083]; vesicle docking [GO:0048278]; vesicle fusion [GO:0006906]; vesicle fusion with Golgi apparatus [GO:0048280]	cis-Golgi network [GO:0005801]; endomembrane system [GO:0012505]; endoplasmic reticulum membrane [GO:0005789]; Golgi cis cisterna membrane [GO:1990674]; Golgi membrane [GO:0000139]; membrane [GO:0016020]; SNARE complex [GO:0031201]	SNAP receptor activity [GO:0005484]; SNARE binding [GO:0000149]
P0CX85;P0CX84	60S ribosomal protein L35-B;60S ribosomal protein L35-A	RPL35B;RPL35A	1.52299	1.54903	2.92621	no	cytoplasmic translation [GO:0002181]; maturation of LSU-rRNA from tricistronic rRNA transcript (SSU-rRNA, 5.8S rRNA, LSU-rRNA) [GO:0000463]	cytosol [GO:0005829]; cytosolic large ribosomal subunit [GO:0022625]; preribosome, large subunit precursor [GO:0030687]	mRNA binding [GO:0003729]; structural constituent of ribosome [GO:0003735]
P12945	N-terminal acetyltransferase A complex subunit NAT1	NAT1	1.40297	1.55385	2.936	no	N-terminal protein amino acid acetylation [GO:0006474]	cytoplasm [GO:0005737]; mitochondrion [GO:0005739]; NatA complex [GO:0031415]	ribosome binding [GO:0043022]
P0CX52;P0CX51	40S ribosomal protein S16-B;40S ribosomal protein S16-A	RPS16B;RPS16A	2.82244	1.58188	2.9936	no	maturation of SSU-rRNA from tricistronic rRNA transcript (SSU-rRNA, 5.8S rRNA, LSU-rRNA) [GO:0000462]; translation [GO:0006412]	cytosol [GO:0005829]; cytosolic small ribosomal subunit [GO:0022627]	RNA binding [GO:0003723]; structural constituent of ribosome [GO:0003735]
P26570	Serine/threonine-protein phosphatase PP-Z1	PPZ1	1.8025	1.58288	2.99567	no	intracellular sodium ion homeostasis [GO:0006883]; protein localization [GO:0008104]	cytoplasm [GO:0005737]; nucleus [GO:0005634]	metal ion binding [GO:0046872]; myosin phosphatase activity [GO:0017018]; protein serine/threonine phosphatase activity [GO:0004722]
P38701	40S ribosomal protein S20	RPS20	3.44524	1.59971	3.03083	no	cytoplasmic translation [GO:0002181]; maturation of SSU-rRNA from tricistronic rRNA transcript (SSU-rRNA, 5.8S rRNA, LSU-rRNA) [GO:0000462]	cytoplasm [GO:0005737]; cytosol [GO:0005829]; cytosolic small ribosomal subunit [GO:0022627]	mRNA binding [GO:0003729]; structural constituent of ribosome [GO:0003735]
Q05775	Eukaryotic translation initiation factor 3 subunit J	HCR1	2.33469	1.60417	3.04021	no	cytoplasmic translation [GO:0002181]; formation of cytoplasmic translation initiation complex [GO:0001732]; maturation of SSU-rRNA from tricistronic rRNA transcript (SSU-rRNA, 5.8S rRNA, LSU-rRNA) [GO:0000462]	cytoplasmic stress granule [GO:0010494]; eukaryotic 43S preinitiation complex [GO:0016282]; eukaryotic 48S preinitiation complex [GO:0033290]; eukaryotic translation initiation factor 3 complex [GO:0005852]	translation initiation factor activity [GO:0003743]
P05317	60S acidic ribosomal protein P0	RPP0	3.04646	1.61405	3.0611	no	cytoplasmic translation [GO:0002181]; ribosomal large subunit assembly [GO:0000027]	90S preribosome [GO:0030686]; cytoplasm [GO:0005737]; cytosolic large ribosomal subunit [GO:0022625]	large ribosomal subunit rRNA binding [GO:0070180]; structural constituent of ribosome [GO:0003735]
P53914	UPF0202 protein KRE33	KRE33	1.38183	1.61457	3.0622	no	maturation of SSU-rRNA [GO:0030490]; mRNA modification [GO:0016556]; ribosomal small subunit biogenesis [GO:0042274]; rRNA acetylation involved in maturation of SSU-rRNA [GO:1904812]; tRNA acetylation [GO:0051391]	90S preribosome [GO:0030686]; nucleolus [GO:0005730]; preribosome, small subunit precursor [GO:0030688]; small-subunit processome [GO:0032040]	ATP binding [GO:0005524]; rRNA cytidine N-acetyltransferase activity [GO:1990883]; snoRNA binding [GO:0030515]; tRNA binding [GO:0000049]
P52286	Suppressor of kinetochore protein 1	SKP1	1.66454	1.6246	3.08357	no	cellular response to methylmercury [GO:0071406]; exit from mitosis [GO:0010458]; G1/S transition of mitotic cell cycle [GO:0000082]; G2/M transition of mitotic cell cycle [GO:0000086]; kinetochore assembly [GO:0051382]; mitochondrial fusion [GO:0008053]; mitotic cell cycle [GO:0000278]; mitotic intra-S DNA damage checkpoint signaling [GO:0031573]; negative regulation of cytoplasmic translation [G…	CBF3 complex [GO:0031518]; chromosome, telomeric region [GO:0000781]; cytoplasm [GO:0005737]; endomembrane system [GO:0012505]; kinetochore [GO:0000776]; nucleus [GO:0005634]; RAVE complex [GO:0043291]; SCF ubiquitin ligase complex [GO:0019005]	cullin family protein binding [GO:0097602]; DNA replication origin binding [GO:0003688]
P26321	60S ribosomal protein L5	RPL5	2.65215	1.62899	3.09296	no	cytoplasmic translation [GO:0002181]; ribosomal large subunit assembly [GO:0000027]	cytoplasm [GO:0005737]; cytosol [GO:0005829]; cytosolic large ribosomal subunit [GO:0022625]; nucleus [GO:0005634]	5S rRNA binding [GO:0008097]; structural constituent of ribosome [GO:0003735]
Q12136	Something about silencing protein 10	SAS10	2.41007	1.63769	3.11168	no	cell cycle [GO:0007049]; endonucleolytic cleavage in 5'-ETS of tricistronic rRNA transcript (SSU-rRNA, 5.8S rRNA, LSU-rRNA) [GO:0000480]; endonucleolytic cleavage in ITS1 to separate SSU-rRNA from 5.8S rRNA and LSU-rRNA from tricistronic rRNA transcript (SSU-rRNA, 5.8S rRNA, LSU-rRNA) [GO:0000447]; endonucleolytic cleavage to generate mature 5'-end of SSU-rRNA from (SSU-rRNA, 5.8S rRNA, LSU-rRNA)…	nucleolus [GO:0005730]; nucleoplasm [GO:0005654]; nucleus [GO:0005634]; small-subunit processome [GO:0032040]	identical protein binding [GO:0042802]
P28000	DNA-directed RNA polymerases I and III subunit RPAC2	RPC19	2.14736	1.64018	3.11704	no	nucleolar large rRNA transcription by RNA polymerase I [GO:0042790]; ribosome biogenesis [GO:0042254]; termination of RNA polymerase I transcription [GO:0006363]; termination of RNA polymerase III transcription [GO:0006386]; transcription by RNA polymerase I [GO:0006360]; transcription by RNA polymerase III [GO:0006383]; transcription elongation by RNA polymerase I [GO:0006362]; transcription ini…	nucleoplasm [GO:0005654]; nucleus [GO:0005634]; RNA polymerase I complex [GO:0005736]; RNA polymerase III complex [GO:0005666]	DNA binding [GO:0003677]; protein dimerization activity [GO:0046983]; RNA polymerase I activity [GO:0001054]
P0CX32;P0CX31	40S ribosomal protein S24-B;40S ribosomal protein S24-A	RPS24B;RPS24A	3.33773	1.64229	3.12162	no	cytoplasmic translation [GO:0002181]; maturation of SSU-rRNA from tricistronic rRNA transcript (SSU-rRNA, 5.8S rRNA, LSU-rRNA) [GO:0000462]	cytosol [GO:0005829]; cytosolic small ribosomal subunit [GO:0022627]	structural constituent of ribosome [GO:0003735]
Q3E754;P0C0V8	40S ribosomal protein S21-B;40S ribosomal protein S21-A	RPS21B;RPS21A	2.60038	1.65476	3.1487	no	endonucleolytic cleavage in ITS1 to separate SSU-rRNA from 5.8S rRNA and LSU-rRNA from tricistronic rRNA transcript (SSU-rRNA, 5.8S rRNA, LSU-rRNA) [GO:0000447]; endonucleolytic cleavage to generate mature 3'-end of SSU-rRNA from (SSU-rRNA, 5.8S rRNA, LSU-rRNA) [GO:0000461]; translation [GO:0006412]	cytosol [GO:0005829]; cytosolic small ribosomal subunit [GO:0022627]	structural constituent of ribosome [GO:0003735]
P53927	Ribosome biogenesis protein 15	NOP15	3.85424	1.65826	3.15636	no	maturation of LSU-rRNA from tricistronic rRNA transcript (SSU-rRNA, 5.8S rRNA, LSU-rRNA) [GO:0000463]; ribosomal large subunit biogenesis [GO:0042273]	cytoplasm [GO:0005737]; nucleolus [GO:0005730]; nucleus [GO:0005634]; preribosome, large subunit precursor [GO:0030687]	RNA binding [GO:0003723]; rRNA binding [GO:0019843]
P02406	60S ribosomal protein L28	RPL28	2.58157	1.67614	3.19571	no	cytoplasmic translation [GO:0002181]	cytoplasm [GO:0005737]; cytosol [GO:0005829]; cytosolic large ribosomal subunit [GO:0022625]; nucleus [GO:0005634]	RNA binding [GO:0003723]; structural constituent of ribosome [GO:0003735]
P40022	Uncharacterized protein YER034W	YER034W	2.15655	1.70051	3.25015	no		cytoplasm [GO:0005737]; nucleus [GO:0005634]
P25582	27S pre-rRNA (guanosine(2922)-2-O)-methyltransferase	SPB1	2.84394	1.7318	3.32142	no	maturation of 5.8S rRNA from tricistronic rRNA transcript (SSU-rRNA, 5.8S rRNA, LSU-rRNA) [GO:0000466]; maturation of LSU-rRNA from tricistronic rRNA transcript (SSU-rRNA, 5.8S rRNA, LSU-rRNA) [GO:0000463]; rRNA methylation [GO:0031167]	nucleolus [GO:0005730]; nucleus [GO:0005634]; preribosome, large subunit precursor [GO:0030687]	rRNA (guanine) methyltransferase activity [GO:0016435]; rRNA (guanosine-2'-O-)-methyltransferase activity [GO:0070039]; rRNA (uridine-2'-O-)-methyltransferase activity [GO:0008650]
P48164	40S ribosomal protein S7-B	RPS7B	2.48682	1.73992	3.34017	no	cytoplasmic translation [GO:0002181]; ribosomal small subunit biogenesis [GO:0042274]; ribosome biogenesis [GO:0042254]; rRNA processing [GO:0006364]	cytosol [GO:0005829]; cytosolic small ribosomal subunit [GO:0022627]; nucleolus [GO:0005730]; small-subunit processome [GO:0032040]	structural constituent of ribosome [GO:0003735]
Q3E7Y3;P0C0W1	40S ribosomal protein S22-B;40S ribosomal protein S22-A	RPS22B;RPS22A	3.05401	1.75336	3.37142	no	cytoplasmic translation [GO:0002181]	cytosol [GO:0005829]; cytosolic small ribosomal subunit [GO:0022627]	structural constituent of ribosome [GO:0003735]
P25626	54S ribosomal protein IMG1, mitochondrial	IMG1	1.31095	1.77483	3.42197	no	mitochondrial translation [GO:0032543]	mitochondrial inner membrane [GO:0005743]; mitochondrial large ribosomal subunit [GO:0005762]; mitochondrion [GO:0005739]	structural constituent of ribosome [GO:0003735]
P22146	1,3-beta-glucanosyltransferase GAS1	GAS1	2.88837	1.777	3.42713	no	filamentous growth [GO:0030447]; fungal-type cell wall (1->3)-beta-D-glucan biosynthetic process [GO:0071970]; fungal-type cell wall organization [GO:0031505]; heterochromatin formation [GO:0031507]; regulation of response to endoplasmic reticulum stress [GO:1905897]	cellular bud scar [GO:0005621]; COPII-coated ER to Golgi transport vesicle [GO:0030134]; extracellular region [GO:0005576]; fungal-type cell wall [GO:0009277]; membrane raft [GO:0045121]; mitochondrion [GO:0005739]; nuclear periphery [GO:0034399]; plasma membrane [GO:0005886]; primary cell septum [GO:0000936]; side of membrane [GO:0098552]	1,3-beta-glucanosyltransferase activity [GO:0042124]
P50111	Protein ZDS1	ZDS1	2.09887	1.7774	3.42808	no	cell wall organization [GO:0071555]; establishment of cell polarity [GO:0030010]; heterochromatin formation [GO:0031507]; mRNA export from nucleus [GO:0006406]; positive regulation of G2/M transition of mitotic cell cycle [GO:0010971]; regulation of protein localization [GO:0032880]	cell septum [GO:0030428]; cellular bud neck [GO:0005935]; cellular bud tip [GO:0005934]; cytoplasm [GO:0005737]; incipient cellular bud site [GO:0000131]	protein phosphatase inhibitor activity [GO:0004864]
P41058	40S ribosomal protein S29-B	RPS29B	2.38314	1.82833	3.55125	no	cytoplasmic translation [GO:0002181]	cytosol [GO:0005829]; cytosolic small ribosomal subunit [GO:0022627]	structural constituent of ribosome [GO:0003735]; zinc ion binding [GO:0008270]
Q12306	Ubiquitin-like protein SMT3	SMT3	3.06997	1.83394	3.56509	no	protein sumoylation [GO:0016925]	condensed nuclear chromosome [GO:0000794]; nucleus [GO:0005634]; septin ring [GO:0005940]	identical protein binding [GO:0042802]; protein tag activity [GO:0031386]; ubiquitin-like protein ligase binding [GO:0044389]
Q07953	Ribosome maturation protein SDO1	SDO1	3.86621	1.89632	3.72263	no	cytosolic ribosome assembly [GO:0042256]	cytoplasm [GO:0005737]; nucleus [GO:0005634]	guanyl-nucleotide exchange factor activity [GO:0005085]
P0CX56;P0CX55	40S ribosomal protein S18-B;40S ribosomal protein S18-A	RPS18B;RPS18A	2.78516	1.90474	3.74442	no	cytoplasmic translation [GO:0002181]; endonucleolytic cleavage in ITS1 to separate SSU-rRNA from 5.8S rRNA and LSU-rRNA from tricistronic rRNA transcript (SSU-rRNA, 5.8S rRNA, LSU-rRNA) [GO:0000447]; rRNA export from nucleus [GO:0006407]	cytosol [GO:0005829]; cytosolic small ribosomal subunit [GO:0022627]; mitochondrion [GO:0005739]; small ribosomal subunit [GO:0015935]	rRNA binding [GO:0019843]; structural constituent of ribosome [GO:0003735]
P53691	Peptidyl-prolyl cis-trans isomerase CPR6	CPR6	1.53651	1.91066	3.75981	no	protein folding [GO:0006457]; protein refolding [GO:0042026]	cytoplasm [GO:0005737]; intracellular membrane-bounded organelle [GO:0043231]	cyclosporin A binding [GO:0016018]; peptidyl-prolyl cis-trans isomerase activity [GO:0003755]; ribosome binding [GO:0043022]; unfolded protein binding [GO:0051082]
P47031	Mitochondrial outer membrane protein IML2	IML2	2.54453	1.91636	3.77468	yes	cellular response to misfolded protein [GO:0071218]	cytoplasm [GO:0005737]; mitochondrial outer membrane [GO:0005741]; mitochondrion [GO:0005739]; nucleus [GO:0005634]
Q12000	Translation machinery-associated protein 46	TMA46	1.34175	1.92302	3.79216	no	cytoplasmic translation [GO:0002181]	cytoplasm [GO:0005737]; cytosol [GO:0005829]	metal ion binding [GO:0046872]; mRNA binding [GO:0003729]
Q07381	Ribosome biogenesis protein TSR1	TSR1	2.34873	2.01078	4.02999	no	endonucleolytic cleavage of tricistronic rRNA transcript (SSU-rRNA, 5.8S rRNA, LSU-rRNA) [GO:0000479]; endonucleolytic cleavage to generate mature 3'-end of SSU-rRNA from (SSU-rRNA, 5.8S rRNA, LSU-rRNA) [GO:0000461]; maturation of SSU-rRNA from tricistronic rRNA transcript (SSU-rRNA, 5.8S rRNA, LSU-rRNA) [GO:0000462]	90S preribosome [GO:0030686]; cytoplasm [GO:0005737]; nucleolus [GO:0005730]; nucleus [GO:0005634]; preribosome, small subunit precursor [GO:0030688]	GTP binding [GO:0005525]; GTPase activity [GO:0003924]; ribonucleoprotein complex binding [GO:0043021]; U3 snoRNA binding [GO:0034511]
P39516;P06367	40S ribosomal protein S14-B;40S ribosomal protein S14-A	RPS14B;RPS14A	2.87782	2.06572	4.18643	no	cytoplasmic translation [GO:0002181]; maturation of SSU-rRNA [GO:0030490]; maturation of SSU-rRNA from tricistronic rRNA transcript (SSU-rRNA, 5.8S rRNA, LSU-rRNA) [GO:0000462]; ribosomal small subunit assembly [GO:0000028]; translation [GO:0006412]	cytosol [GO:0005829]; cytosolic small ribosomal subunit [GO:0022627]; nucleolus [GO:0005730]; small-subunit processome [GO:0032040]	RNA binding [GO:0003723]; small ribosomal subunit rRNA binding [GO:0070181]; structural constituent of ribosome [GO:0003735]
P38711;P35997	40S ribosomal protein S27-B;40S ribosomal protein S27-A	RPS27B;RPS27A	4.0964	2.07141	4.20297	no	endonucleolytic cleavage of tricistronic rRNA transcript (SSU-rRNA, 5.8S rRNA, LSU-rRNA) [GO:0000479]; maturation of SSU-rRNA from tricistronic rRNA transcript (SSU-rRNA, 5.8S rRNA, LSU-rRNA) [GO:0000462]; ribosomal small subunit assembly [GO:0000028]; translation [GO:0006412]	cytosol [GO:0005829]; cytosolic small ribosomal subunit [GO:0022627]	metal ion binding [GO:0046872]; RNA binding [GO:0003723]; structural constituent of ribosome [GO:0003735]
Q06132	Suppressor of glycerol defect protein 1	SGD1	2.69965	2.08036	4.22912	no	hyperosmotic response [GO:0006972]; maturation of SSU-rRNA [GO:0030490]; maturation of SSU-rRNA from tricistronic rRNA transcript (SSU-rRNA, 5.8S rRNA, LSU-rRNA) [GO:0000462]; ribosomal small subunit biogenesis [GO:0042274]	FAL1-SGD1 complex [GO:0097078]; nucleolus [GO:0005730]; nucleus [GO:0005634]; small-subunit processome [GO:0032040]	RNA binding [GO:0003723]
P89886	Translation machinery-associated protein 20	TMA20	1.47412	2.09202	4.26344	no	formation of translation preinitiation complex [GO:0001731]; ribosome biogenesis [GO:0042254]	cytoplasm [GO:0005737]; cytosol [GO:0005829]	RNA binding [GO:0003723]
P38061	60S ribosomal protein L32	RPL32	2.69302	2.10544	4.30329	no	cytoplasmic translation [GO:0002181]	cytoplasm [GO:0005737]; cytosol [GO:0005829]; cytosolic large ribosomal subunit [GO:0022625]	structural constituent of ribosome [GO:0003735]
P36119	Uncharacterized protein YKR023W	YKR023W	1.65025	2.13653	4.39705	no	positive regulation of DNA-templated transcription [GO:0045893]; rescue of stalled ribosome [GO:0072344]; ribosome disassembly [GO:0032790]; ribosome-associated ubiquitin-dependent protein catabolic process [GO:1990116]	cytoplasm [GO:0005737]; cytosolic ribosome [GO:0022626]; mitochondrion [GO:0005739]; nucleus [GO:0005634]	K63-linked polyubiquitin modification-dependent protein binding [GO:0070530]; transcription coactivator activity [GO:0003713]; zinc ion binding [GO:0008270]
P40036	GLC7-interacting protein 2	GIP2	1.93771	2.14612	4.42634	no	glycogen metabolic process [GO:0005977]; regulation of glycogen biosynthetic process [GO:0005979]	protein phosphatase type 1 complex [GO:0000164]	glycogen binding [GO:2001069]; protein phosphatase 1 binding [GO:0008157]; protein phosphatase regulator activity [GO:0019888]
P38712	ATP-dependent rRNA helicase RRP3	RRP3	1.52057	2.14668	4.42808	no	maturation of SSU-rRNA [GO:0030490]; maturation of SSU-rRNA from tricistronic rRNA transcript (SSU-rRNA, 5.8S rRNA, LSU-rRNA) [GO:0000462]; rRNA processing [GO:0006364]	nucleolus [GO:0005730]; nucleoplasm [GO:0005654]; nucleus [GO:0005634]; small-subunit processome [GO:0032040]	ATP binding [GO:0005524]; ATP hydrolysis activity [GO:0016887]; ATP-dependent activity, acting on RNA [GO:0008186]; RNA binding [GO:0003723]; RNA helicase activity [GO:0003724]
P19211	Eukaryotic translation initiation factor 5A-2	ANB1	1.6116	2.1512	4.44196	no	positive regulation of translational elongation [GO:0045901]; positive regulation of translational termination [GO:0045905]; translational elongation [GO:0006414]; translational frameshifting [GO:0006452]	cytosolic ribosome [GO:0022626]	ribosome binding [GO:0043022]; RNA binding [GO:0003723]; translation elongation factor activity [GO:0003746]
P40187	GSY2-interacting protein PIG2	PIG2	3.87804	2.17244	4.50786	no	regulation of glycogen biosynthetic process [GO:0005979]	cytoplasm [GO:0005737]; protein phosphatase type 1 complex [GO:0000164]	glycogen binding [GO:2001069]; protein phosphatase 1 binding [GO:0008157]; protein phosphatase regulator activity [GO:0019888]
P40471	NADPH-dependent 1-acyldihydroxyacetone phosphate reductase	AYR1	1.3188	2.18658	4.55226	no	phosphatidic acid biosynthetic process [GO:0006654]; triglyceride catabolic process [GO:0019433]	cytoplasm [GO:0005737]; endoplasmic reticulum [GO:0005783]; lipid droplet [GO:0005811]; mitochondrial outer membrane [GO:0005741]; mitochondrion [GO:0005739]	1-acyl dihydroxyacetone phosphate reductase activity [GO:0102566]; acylglycerone-phosphate reductase activity [GO:0000140]; triglyceride lipase activity [GO:0004806]
P41057	40S ribosomal protein S29-A	RPS29A	2.49382	2.21018	4.62734	no	cytoplasmic translation [GO:0002181]	cytosol [GO:0005829]; cytosolic small ribosomal subunit [GO:0022627]	structural constituent of ribosome [GO:0003735]; zinc ion binding [GO:0008270]
P38886	26S proteasome regulatory subunit RPN10	RPN10	1.32566	2.23278	4.70039	no	proteasome assembly [GO:0043248]; proteasome-mediated ubiquitin-dependent protein catabolic process [GO:0043161]; ubiquitin-dependent protein catabolic process [GO:0006511]	cytosol [GO:0005829]; nucleus [GO:0005634]; proteasome complex [GO:0000502]; proteasome regulatory particle, base subcomplex [GO:0008540]	K48-linked polyubiquitin modification-dependent protein binding [GO:0036435]; polyubiquitin modification-dependent protein binding [GO:0031593]
Q06709	Cytoplasmic 60S subunit biogenesis factor REH1	REH1	1.48728	2.25087	4.7597	no	ribosomal large subunit biogenesis [GO:0042273]	cytoplasm [GO:0005737]; preribosome, large subunit precursor [GO:0030687]	metal ion binding [GO:0046872]
P29478	Signal recognition particle subunit SEC65	SEC65	1.51638	2.33004	5.02818	no	SRP-dependent cotranslational protein targeting to membrane [GO:0006614]; SRP-dependent cotranslational protein targeting to membrane, signal sequence recognition [GO:0006617]	signal recognition particle, endoplasmic reticulum targeting [GO:0005786]	7S RNA binding [GO:0008312]
P41920	Ran-specific GTPase-activating protein 1	YRB1	1.67512	2.34593	5.08387	no	G1/S transition of mitotic cell cycle [GO:0000082]; NLS-bearing protein import into nucleus [GO:0006607]; protein import into nucleus [GO:0006606]; RNA export from nucleus [GO:0006405]; ubiquitin-dependent protein catabolic process [GO:0006511]	cytoplasm [GO:0005737]; nuclear pore [GO:0005643]; nucleus [GO:0005634]	GTPase activator activity [GO:0005096]; small GTPase binding [GO:0031267]
P38833	Uncharacterized protein YHR127W	YHR127W	1.69606	2.4019	5.28497	no	mitotic spindle elongation [GO:0000022]	nucleus [GO:0005634]	nucleic acid binding [GO:0003676]
Q12420	66 kDa U4/U6.U5 small nuclear ribonucleoprotein component	SNU66	1.68196	2.46255	5.51192	no	maturation of 5S rRNA [GO:0000481]; mRNA cis splicing, via spliceosome [GO:0045292]; mRNA splicing, via spliceosome [GO:0000398]	nucleus [GO:0005634]; spliceosomal complex [GO:0005681]; U4/U6 x U5 tri-snRNP complex [GO:0046540]
Q3E772	Uncharacterized protein YGR169C-A	YGR169C-A	1.68334	2.49953	5.655	no	cytoplasmic translational elongation [GO:0002182]; intracellular iron ion homeostasis [GO:0006879]; ribosome hibernation [GO:0141014]	cytoplasm [GO:0005737]; nucleus [GO:0005634]	ribosome binding [GO:0043022]; translation repressor activity [GO:0030371]
Q12196	Serine/threonine-protein kinase RIO1	RIO1	4.23368	2.54008	5.81622	no	cell cycle [GO:0007049]; cell division [GO:0051301]; maturation of SSU-rRNA [GO:0030490]; maturation of SSU-rRNA from tricistronic rRNA transcript (SSU-rRNA, 5.8S rRNA, LSU-rRNA) [GO:0000462]; negative regulation of transcription by RNA polymerase I [GO:0016479]; phosphorylation [GO:0016310]; positive regulation of rRNA processing [GO:2000234]; regulation of exit from mitosis [GO:0007096]	cytoplasm [GO:0005737]; cytosol [GO:0005829]; nucleolar chromatin [GO:0030874]; nucleus [GO:0005634]; preribosome, small subunit precursor [GO:0030688]	ATP binding [GO:0005524]; hydrolase activity [GO:0016787]; metal ion binding [GO:0046872]; protein kinase activity [GO:0004672]; protein serine kinase activity [GO:0106310]; protein serine/threonine kinase activity [GO:0004674]
P20447	ATP-dependent RNA helicase DBP3	DBP3	2.10756	2.60994	6.10477	no	endonucleolytic cleavage in ITS1 upstream of 5.8S rRNA from tricistronic rRNA transcript (SSU-rRNA, 5.8S rRNA, LSU-rRNA) [GO:0000464]; rRNA processing [GO:0006364]	nucleolus [GO:0005730]; preribosome, large subunit precursor [GO:0030687]	ATP binding [GO:0005524]; ATP hydrolysis activity [GO:0016887]; ATP-dependent activity, acting on RNA [GO:0008186]; RNA binding [GO:0003723]; RNA helicase activity [GO:0003724]
P05374	Phosphatidylethanolamine N-methyltransferase	CHO2	1.36976	2.665	6.34229	no	methylation [GO:0032259]; phosphatidylcholine biosynthetic process [GO:0006656]	cell periphery [GO:0071944]; endoplasmic reticulum [GO:0005783]; endoplasmic reticulum membrane [GO:0005789]	phosphatidylethanolamine N-methyltransferase activity [GO:0004608]
P38427	Trehalose synthase complex regulatory subunit TSL1	TSL1	2.47918	2.70947	6.54081	no	trehalose biosynthetic process [GO:0005992]; trehalose metabolism in response to stress [GO:0070413]	alpha,alpha-trehalose-phosphate synthase complex (UDP-forming) [GO:0005946]; cytoplasm [GO:0005737]	catalytic activity [GO:0003824]; enzyme regulator activity [GO:0030234]
Q99303;Q12439;Q12392;Q12293;P25383;P0CX62;P0CX61;P0C2J6;P0C2J4;Q12260	Transposon Ty2-DR3 Gag polyprotein;Capsid protein;Gag-p4;Transposon Ty2-OR1 Gag polyprotein;Capsid protein;Gag-p4;Transposon Ty2-DR1 Gag polyprotein;Capsid protein;Gag-p4;Transposon Ty2-OR2 Gag polyprotein;Capsid protein;Gag-p4;Transposon Ty2-C Gag polyprotein;Capsid protein;Gag-p4;Transposon Ty2-GR2 Gag polyprotein;Capsid protein;Gag-p4;Transposon Ty2-F Gag polyprotein;Capsid protein;Gag-p4;Tran…	TY2A-DR3;TY2A-OR1;TY2A-DR1;TY2A-OR2;TY2A-C;TY2A-GR2;TY2A-F;TY2A-LR2;TY2A-LR1;TY2A-B	3.70369	2.73101	6.6392	no	retrotransposition [GO:0032197]	cytoplasm [GO:0005737]; retrotransposon nucleocapsid [GO:0000943]	RNA binding [GO:0003723]
P53277	Pre-mRNA-splicing factor SYF2	SYF2	1.67321	2.75514	6.75119	no	mRNA splicing, via spliceosome [GO:0000398]	cytosol [GO:0005829]; nucleus [GO:0005634]; Prp19 complex [GO:0000974]; U2-type catalytic step 1 spliceosome [GO:0071006]; U2-type catalytic step 2 spliceosome [GO:0071007]; U2-type post-mRNA release spliceosomal complex [GO:0071008]; U2-type prespliceosome [GO:0071004]
P26785	60S ribosomal protein L16-B	RPL16B	1.36933	2.85824	7.25132	no	cytoplasmic translation [GO:0002181]; negative regulation of translation [GO:0017148]	cytosol [GO:0005829]; cytosolic large ribosomal subunit [GO:0022625]; ribosome [GO:0005840]	mRNA binding [GO:0003729]; RNA binding [GO:0003723]; structural constituent of ribosome [GO:0003735]
P40055;REV__P69850	U3 small nucleolar RNA-associated protein 7	UTP7	2.23662	2.86373	7.27895	no	endonucleolytic cleavage in 5'-ETS of tricistronic rRNA transcript (SSU-rRNA, 5.8S rRNA, LSU-rRNA) [GO:0000480]; endonucleolytic cleavage in ITS1 to separate SSU-rRNA from 5.8S rRNA and LSU-rRNA from tricistronic rRNA transcript (SSU-rRNA, 5.8S rRNA, LSU-rRNA) [GO:0000447]; endonucleolytic cleavage to generate mature 5'-end of SSU-rRNA from (SSU-rRNA, 5.8S rRNA, LSU-rRNA) [GO:0000472]; maturation…	90S preribosome [GO:0030686]; nucleolus [GO:0005730]; nucleoplasm [GO:0005654]; preribosome, small subunit precursor [GO:0030688]; small-subunit processome [GO:0032040]
P53897	mRNA stability protein IGO1	IGO1	3.72879	2.89567	7.44189	no	mRNA stabilization [GO:0048255]; negative regulation of nuclear-transcribed mRNA catabolic process, deadenylation-dependent decay [GO:1900152]; negative regulation of protein dephosphorylation [GO:0035308]; positive regulation of G1 to G0 transition [GO:1903452]; positive regulation of mitotic cell cycle phase transition [GO:1901992]; positive regulation of protein dephosphorylation [GO:0035307]	cytoplasm [GO:0005737]; nucleus [GO:0005634]; P-body [GO:0000932]	protein phosphatase inhibitor activity [GO:0004864]; protein serine/threonine phosphatase inhibitor activity [GO:0004865]
P43555	Protein EMP47	EMP47	1.89108	2.92097	7.57355	no	endoplasmic reticulum to Golgi vesicle-mediated transport [GO:0006888]	COPII-coated ER to Golgi transport vesicle [GO:0030134]; endoplasmic reticulum membrane [GO:0005789]; endoplasmic reticulum-Golgi intermediate compartment [GO:0005793]; fungal-type vacuole membrane [GO:0000329]; Golgi membrane [GO:0000139]	carbohydrate derivative binding [GO:0097367]; mannose binding [GO:0005537]
Q04839	mRNA transport factor GFD1	GFD1	2.00416	3.01021	8.05682	no	mRNA export from nucleus [GO:0006406]; protein transport [GO:0015031]	cytoplasm [GO:0005737]; nuclear membrane [GO:0031965]; nuclear pore [GO:0005643]	protein-containing complex binding [GO:0044877]
Q06177	Translation machinery-associated protein 10	TMA10	5.47834	3.0129	8.07184	no		cytoplasm [GO:0005737]; nucleus [GO:0005634]
P25441	DNA-directed RNA polymerase III subunit RPC4	RPC53	3.88372	3.05108	8.2883	no	termination of RNA polymerase III transcription [GO:0006386]; transcription by RNA polymerase III [GO:0006383]; transcription initiation at RNA polymerase III promoter [GO:0006384]; tRNA transcription by RNA polymerase III [GO:0042797]	nucleoplasm [GO:0005654]; nucleus [GO:0005634]; RNA polymerase III complex [GO:0005666]	DNA binding [GO:0003677]
Q07623	Nucleolar protein 6	NOP6	3.08904	3.14596	8.85175	no	maturation of SSU-rRNA [GO:0030490]; ribosomal small subunit biogenesis [GO:0042274]	90S preribosome [GO:0030686]; nucleolus [GO:0005730]; small-subunit processome [GO:0032040]	rRNA binding [GO:0019843]; snoRNA binding [GO:0030515]
P16965	ATPase-stabilizing factor 15 kDa protein	STF2	4.12884	3.36193	10.2811	no	cellular response to desiccation [GO:0071465]	cytoplasm [GO:0005737]; mitochondrion [GO:0005739]
P32657	Chromo domain-containing protein 1	CHD1	3.60093	3.37777	10.3947	no	chromatin remodeling [GO:0006338]; negative regulation of DNA-templated DNA replication [GO:2000104]; nucleosome organization [GO:0034728]; regulation of chromatin organization [GO:1902275]; regulation of transcription by RNA polymerase II [GO:0006357]; regulation of transcriptional start site selection at RNA polymerase II promoter [GO:0001178]; sister chromatid cohesion [GO:0007062]; terminatio…	chromatin [GO:0000785]; mitochondrion [GO:0005739]; nucleolar chromatin [GO:0030874]; nucleus [GO:0005634]; SAGA complex [GO:0000124]; SLIK (SAGA-like) complex [GO:0046695]	ATP binding [GO:0005524]; ATP hydrolysis activity [GO:0016887]; ATP-dependent activity, acting on DNA [GO:0008094]; ATP-dependent chromatin remodeler activity [GO:0140658]; chromatin binding [GO:0003682]; chromatin DNA binding [GO:0031490]; DNA binding [GO:0003677]; helicase activity [GO:0004386]; histone binding [GO:0042393]; methylated histone binding [GO:0035064]; rDNA binding [GO:0000182]; tr…
P33333	Probable 1-acyl-sn-glycerol-3-phosphate acyltransferase	SLC1	2.68317	3.40271	10.5759	no	CDP-diacylglycerol biosynthetic process [GO:0016024]; glycerophospholipid biosynthetic process [GO:0046474]; phosphatidic acid biosynthetic process [GO:0006654]	endoplasmic reticulum [GO:0005783]; lipid droplet [GO:0005811]; membrane [GO:0016020]	1-acylglycerol-3-phosphate O-acyltransferase activity [GO:0003841]; 1-acylglycerophosphocholine O-acyltransferase activity [GO:0047184]; 1-acylglycerophosphoethanolamine O-acyltransferase activity [GO:0106262]
P04912;P04911	Histone H2A.2;Histone H2A.1	HTA2;HTA1	1.76866	3.50782	11.3752	no	chromatin organization [GO:0006325]; DNA repair [GO:0006281]	nucleosome [GO:0000786]; nucleus [GO:0005634]; replication fork protection complex [GO:0031298]	DNA binding [GO:0003677]; protein heterodimerization activity [GO:0046982]; structural constituent of chromatin [GO:0030527]
Q12754	Ribosomal RNA-processing protein 12	RRP12	3.73681	3.78905	13.8235	no	maturation of SSU-rRNA from tricistronic rRNA transcript (SSU-rRNA, 5.8S rRNA, LSU-rRNA) [GO:0000462]; ribosome biogenesis [GO:0042254]; rRNA processing [GO:0006364]	90S preribosome [GO:0030686]; cytoplasm [GO:0005737]; nucleolus [GO:0005730]; nucleus [GO:0005634]; preribosome, small subunit precursor [GO:0030688]; ribosome [GO:0005840]	mRNA binding [GO:0003729]; RNA binding [GO:0003723]
P39931	Protein SSP120	SSP120	1.61022	3.84471	14.3673	no		cytoplasm [GO:0005737]; endoplasmic reticulum-Golgi intermediate compartment [GO:0005793]; fungal-type vacuole [GO:0000324]	calcium ion binding [GO:0005509]
P47083	U3 small nucleolar RNA-associated protein MPP10	MPP10	4.81049	3.89084	14.834	no	endonucleolytic cleavage in 5'-ETS of tricistronic rRNA transcript (SSU-rRNA, 5.8S rRNA, LSU-rRNA) [GO:0000480]; endonucleolytic cleavage in ITS1 to separate SSU-rRNA from 5.8S rRNA and LSU-rRNA from tricistronic rRNA transcript (SSU-rRNA, 5.8S rRNA, LSU-rRNA) [GO:0000447]; endonucleolytic cleavage to generate mature 5'-end of SSU-rRNA from (SSU-rRNA, 5.8S rRNA, LSU-rRNA) [GO:0000472]; maturation…	90S preribosome [GO:0030686]; Mpp10 complex [GO:0034457]; nucleolus [GO:0005730]; nucleoplasm [GO:0005654]; nucleus [GO:0005634]; small-subunit processome [GO:0032040]; sno(s)RNA-containing ribonucleoprotein complex [GO:0005732]	identical protein binding [GO:0042802]
P05749	60S ribosomal protein L22-A	RPL22A	4.53797	4.02024	16.226	no	cytoplasmic translation [GO:0002181]	cytosol [GO:0005829]; cytosolic large ribosomal subunit [GO:0022625]	RNA binding [GO:0003723]; structural constituent of ribosome [GO:0003735]
P38041	Protein BOB1	BOI1	3.62193	4.11716	17.3535	no	actin filament organization [GO:0007015]; budding cell apical bud growth [GO:0007118]; endosome organization [GO:0007032]; receptor recycling [GO:0001881]; retrograde transport, endosome to Golgi [GO:0042147]; septum digestion after cytokinesis [GO:0000920]	cellular bud [GO:0005933]; cellular bud neck [GO:0005935]; cytoplasm [GO:0005737]; cytosol [GO:0005829]; early endosome [GO:0005769]; mating projection tip [GO:0043332]; plasma membrane [GO:0005886]; recycling endosome [GO:0055037]; site of polarized growth [GO:0030427]; trans-Golgi network [GO:0005802]	phospholipid binding [GO:0005543]
Q12396	Protein EMP46	EMP46	1.55034	4.2212	18.6512	no	endoplasmic reticulum to Golgi vesicle-mediated transport [GO:0006888]; protein transport [GO:0015031]	COPII-coated ER to Golgi transport vesicle [GO:0030134]; endoplasmic reticulum [GO:0005783]; endoplasmic reticulum membrane [GO:0005789]; endoplasmic reticulum-Golgi intermediate compartment [GO:0005793]; Golgi membrane [GO:0000139]	carbohydrate binding [GO:0030246]; mannose binding [GO:0005537]; metal ion binding [GO:0046872]
P32495	H/ACA ribonucleoprotein complex subunit 2	NHP2	3.5688	4.24465	18.9569	no	box H/ACA snoRNP assembly [GO:0000493]; maturation of LSU-rRNA [GO:0000470]; rRNA processing [GO:0006364]; rRNA pseudouridine synthesis [GO:0031118]; snoRNA guided rRNA pseudouridine synthesis [GO:0000454]; snRNA pseudouridine synthesis [GO:0031120]	box H/ACA snoRNP complex [GO:0031429]; cytosolic large ribosomal subunit [GO:0022625]; nucleolus [GO:0005730]; sno(s)RNA-containing ribonucleoprotein complex [GO:0005732]	box H/ACA snoRNA binding [GO:0034513]
Q3E792;P0C0T4	40S ribosomal protein S25-A;40S ribosomal protein S25-B	RPS25A;RPS25B	1.46761	4.45334	21.9073	no	cytoplasmic translation [GO:0002181]	cytosol [GO:0005829]; cytosolic small ribosomal subunit [GO:0022627]	structural constituent of ribosome [GO:0003735]
P18899	Stress protein DDR48	DDR48	2.13494	4.49631	22.5695	no	DNA repair [GO:0006281]	cytoplasm [GO:0005737]; cytosol [GO:0005829]	ATP hydrolysis activity [GO:0016887]; GTPase activity [GO:0003924]
P46654;P32905	40S ribosomal protein S0-B;40S ribosomal protein S0-A	RPS0B;RPS0A	5.07761	4.91504	30.17	no	cytoplasmic translation [GO:0002181]; endonucleolytic cleavage in ITS1 to separate SSU-rRNA from 5.8S rRNA and LSU-rRNA from tricistronic rRNA transcript (SSU-rRNA, 5.8S rRNA, LSU-rRNA) [GO:0000447]; endonucleolytic cleavage to generate mature 3'-end of SSU-rRNA from (SSU-rRNA, 5.8S rRNA, LSU-rRNA) [GO:0000461]; ribosomal small subunit assembly [GO:0000028]; rRNA export from nucleus [GO:0006407]	cytosol [GO:0005829]; cytosolic small ribosomal subunit [GO:0022627]	structural constituent of ribosome [GO:0003735]
P11633	Non-histone chromosomal protein 6B	NHP6B	4.56063	4.93411	30.5714	no	chromatin remodeling [GO:0006338]; DNA repair [GO:0006281]; maintenance of transcriptional fidelity during transcription elongation by RNA polymerase III [GO:0001195]; RNA polymerase III preinitiation complex assembly [GO:0070898]; transcription by RNA polymerase II [GO:0006366]	chromosome [GO:0005694]; nucleus [GO:0005634]	DNA binding, bending [GO:0008301]; sequence-specific DNA binding [GO:0043565]
P05743	60S ribosomal protein L26-A	RPL26A	4.07119	5.45658	43.9131	no	cytoplasmic translation [GO:0002181]; ribosomal large subunit biogenesis [GO:0042273]	cytosol [GO:0005829]; cytosolic large ribosomal subunit [GO:0022625]	RNA binding [GO:0003723]; structural constituent of ribosome [GO:0003735]
P05747	60S ribosomal protein L29	RPL29	4.2961	7.42747	172.143	no	cytoplasmic translation [GO:0002181]	cytoplasm [GO:0005737]; cytosol [GO:0005829]; cytosolic large ribosomal subunit [GO:0022625]	structural constituent of ribosome [GO:0003735]
Increased in 48h
P01097	ATPase inhibitor, mitochondrial	INH1	5.73898	-6.09145	68.1884	no	negative regulation of ATP-dependent activity [GO:0032780]	mitochondrion [GO:0005739]	ATPase inhibitor activity [GO:0042030]; enzyme inhibitor activity [GO:0004857]; molecular function inhibitor activity [GO:0140678]
P10963	Phosphoenolpyruvate carboxykinase [ATP]	PCK1	5.11632	-4.89532	29.7605	yes	gluconeogenesis [GO:0006094]	cytosol [GO:0005829]	ATP binding [GO:0005524]; phosphoenolpyruvate carboxykinase (ATP) activity [GO:0004612]
Q07653	Protein HBT1	HBT1	1.89208	-4.04038	16.4541	yes	cell morphogenesis involved in conjugation with cellular fusion [GO:0000753]; regulation of cell shape [GO:0008360]	cytoplasm [GO:0005737]; mating projection [GO:0005937]; plasma membrane [GO:0005886]
P39994	Putative 2-hydroxyacyl-CoA lyase	YEL020C	3.49426	-3.98697	15.8561	no	fatty acid alpha-oxidation [GO:0001561]	cytoplasm [GO:0005737]; peroxisomal matrix [GO:0005782]; peroxisome [GO:0005777]	carbon-carbon lyase activity [GO:0016830]; carboxy-lyase activity [GO:0016831]; magnesium ion binding [GO:0000287]; thiamine pyrophosphate binding [GO:0030976]
Q05533	Inositol monophosphatase 2	INM2	3.81293	-3.72329	13.2076	no	inositol biosynthetic process [GO:0006021]; inositol metabolic process [GO:0006020]; inositol phosphate catabolic process [GO:0071545]; phosphatidylinositol phosphate biosynthetic process [GO:0046854]; signal transduction [GO:0007165]		inositol monophosphate 1-phosphatase activity [GO:0008934]; inositol monophosphate 3-phosphatase activity [GO:0052832]; inositol monophosphate 4-phosphatase activity [GO:0052833]; metal ion binding [GO:0046872]
P33303	Succinate/fumarate mitochondrial transporter	SFC1	5.63612	-3.68602	12.8707	yes	fumarate transport [GO:0015741]; succinate transport [GO:0015744]	mitochondrial inner membrane [GO:0005743]; mitochondrion [GO:0005739]	succinate:fumarate antiporter activity [GO:0005469]
P00890	Citrate synthase, mitochondrial	CIT1	1.36037	-3.65401	12.5883	yes	acetyl-CoA catabolic process [GO:0046356]; carbohydrate metabolic process [GO:0005975]; citrate metabolic process [GO:0006101]; tricarboxylic acid cycle [GO:0006099]	cytosol [GO:0005829]; mitochondrial intermembrane space [GO:0005758]; mitochondrial matrix [GO:0005759]; mitochondrion [GO:0005739]	citrate (Si)-synthase activity [GO:0004108]; citrate synthase activity [GO:0036440]
Q08818	Meiotic sister-chromatid recombination protein 6, mitochondrial	MSC6	3.43592	-3.35625	10.2408	no	reciprocal meiotic recombination [GO:0007131]	mitochondrial matrix [GO:0005759]; mitochondrion [GO:0005739]	mRNA binding [GO:0003729]
P41939	Isocitrate dehydrogenase [NADP] cytoplasmic	IDP2	2.4637	-3.08908	8.50956	yes	glyoxylate cycle [GO:0006097]; isocitrate metabolic process [GO:0006102]; NADP metabolic process [GO:0006739]; tricarboxylic acid cycle [GO:0006099]	cytosol [GO:0005829]; mitochondrion [GO:0005739]	isocitrate dehydrogenase (NADP+) activity [GO:0004450]; magnesium ion binding [GO:0000287]; NAD binding [GO:0051287]
Q00711;P47052	Succinate dehydrogenase [ubiquinone] flavoprotein subunit, mitochondrial	SDH1	2.09299	-2.90614	7.4961	yes	cellular respiration [GO:0045333]; mitochondrial electron transport, succinate to ubiquinone [GO:0006121]; proton motive force-driven mitochondrial ATP synthesis [GO:0042776]; tricarboxylic acid cycle [GO:0006099]	mitochondrial inner membrane [GO:0005743]; mitochondrial membrane [GO:0031966]; mitochondrial respiratory chain complex II, succinate dehydrogenase complex (ubiquinone) [GO:0005749]; mitochondrion [GO:0005739]	electron transfer activity [GO:0009055]; flavin adenine dinucleotide binding [GO:0050660]; fumarate reductase (menaquinone) [GO:0102040]; succinate dehydrogenase (ubiquinone) activity [GO:0008177]
P05375	Phosphatidyl-N-methylethanolamine N-methyltransferase	OPI3	1.81205	-2.83518	7.13631	no	methylation [GO:0032259]; phosphatidylcholine biosynthetic process [GO:0006656]	cell periphery [GO:0071944]; endoplasmic reticulum [GO:0005783]; endoplasmic reticulum membrane [GO:0005789]; mitochondrial membrane [GO:0031966]; mitochondrion [GO:0005739]	phosphatidyl-N-dimethylethanolamine N-methyltransferase activity [GO:0080101]; phosphatidyl-N-methylethanolamine N-methyltransferase activity [GO:0000773]; phosphatidylethanolamine N-methyltransferase activity [GO:0004608]
P28834	Isocitrate dehydrogenase [NAD] subunit 1, mitochondrial	IDH1	2.13715	-2.79057	6.91904	no	glutamate biosynthetic process [GO:0006537]; isocitrate metabolic process [GO:0006102]; tricarboxylic acid cycle [GO:0006099]	cytosol [GO:0005829]; mitochondrial intermembrane space [GO:0005758]; mitochondrial isocitrate dehydrogenase complex (NAD+) [GO:0005962]; mitochondrial matrix [GO:0005759]; mitochondrial nucleoid [GO:0042645]; mitochondrion [GO:0005739]	isocitrate dehydrogenase (NAD+) activity [GO:0004449]; magnesium ion binding [GO:0000287]; NAD binding [GO:0051287]; RNA binding [GO:0003723]
P18562	Uracil phosphoribosyltransferase	FUR1	1.55518	-2.772	6.83054	no	pyrimidine-containing compound salvage [GO:0008655]; UMP salvage [GO:0044206]	cytoplasm [GO:0005737]	GTP binding [GO:0005525]; uracil phosphoribosyltransferase activity [GO:0004845]
P38986	L-asparaginase 1	ASP1	3.18204	-2.76139	6.7805	no	asparagine catabolic process [GO:0006530]	cytoplasm [GO:0005737]; periplasmic space [GO:0042597]	asparaginase activity [GO:0004067]
P00128	Cytochrome b-c1 complex subunit 7	QCR7	3.51006	-2.7329	6.64793	no	aerobic respiration [GO:0009060]; cellular respiration [GO:0045333]; mitochondrial electron transport, ubiquinol to cytochrome c [GO:0006122]; mitochondrial respiratory chain complex III assembly [GO:0034551]; proton transmembrane transport [GO:1902600]	matrix side of mitochondrial inner membrane [GO:0099617]; mitochondrial inner membrane [GO:0005743]; mitochondrial respiratory chain complex III [GO:0005750]; mitochondrion [GO:0005739]
P14904	Vacuolar aminopeptidase 1	APE1	1.93998	-2.71466	6.5644	no	cytoplasm to vacuole transport by the Cvt pathway [GO:0032258]; protein transport [GO:0015031]; proteolysis [GO:0006508]	Cvt complex [GO:0034270]; cytoplasm [GO:0005737]; fungal-type vacuole [GO:0000324]	identical protein binding [GO:0042802]; metalloaminopeptidase activity [GO:0070006]; zinc ion binding [GO:0008270]
P28240	Isocitrate lyase	ICL1	2.68585	-2.69797	6.48889	yes	glyoxylate cycle [GO:0006097]; tricarboxylic acid cycle [GO:0006099]	cytoplasm [GO:0005737]; extracellular region [GO:0005576]; vacuole [GO:0005773]	isocitrate lyase activity [GO:0004451]; metal ion binding [GO:0046872]; methylisocitrate lyase activity [GO:0046421]
P17695	Glutaredoxin-2, mitochondrial	GRX2	1.82861	-2.6457	6.25799	yes	cellular response to oxidative stress [GO:0034599]; glutathione metabolic process [GO:0006749]	cytoplasm [GO:0005737]; cytosol [GO:0005829]; mitochondrion [GO:0005739]; nucleus [GO:0005634]	disulfide oxidoreductase activity [GO:0015036]; glutathione disulfide oxidoreductase activity [GO:0015038]; glutathione peroxidase activity [GO:0004602]; glutathione transferase activity [GO:0004364]
P53110	Uncharacterized protein YGL159W	YGL159W	2.0748	-2.61312	6.11825	yes		cytoplasm [GO:0005737]
Q04430	Pantothenate kinase CAB1	CAB1	2.61111	-2.53269	5.78649	no	coenzyme A biosynthetic process [GO:0015937]; ergosterol metabolic process [GO:0008204]; phosphorylation [GO:0016310]	cytoplasm [GO:0005737]; cytosol [GO:0005829]; nucleus [GO:0005634]	ATP binding [GO:0005524]; pantothenate kinase activity [GO:0004594]
P19454	Casein kinase II subunit alpha	CKA2	1.65224	-2.51395	5.71183	no	DNA damage response [GO:0006974]; donor selection [GO:0007535]; maturation of SSU-rRNA [GO:0030490]; nucleolar large rRNA transcription by RNA polymerase I [GO:0042790]; phosphorylation [GO:0016310]; regulation of cell cycle [GO:0051726]; regulation of ribosomal protein gene transcription by RNA polymerase II [GO:0060962]; regulation of transcription by RNA polymerase I [GO:0006356]; regulation o…	CURI complex [GO:0032545]; cytosol [GO:0005829]; nucleolus [GO:0005730]; nucleoplasm [GO:0005654]; nucleus [GO:0005634]; protein kinase CK2 complex [GO:0005956]; small-subunit processome [GO:0032040]; UTP-C complex [GO:0034456]	ATP binding [GO:0005524]; protein serine kinase activity [GO:0106310]; protein serine/threonine kinase activity [GO:0004674]
P23638	Proteasome subunit alpha type-3	PRE9	3.89417	-2.43846	5.42063	no	proteasomal protein catabolic process [GO:0010498]; proteasomal ubiquitin-independent protein catabolic process [GO:0010499]; proteasome core complex assembly [GO:0080129]; proteasome-mediated ubiquitin-dependent protein catabolic process [GO:0043161]	cytosol [GO:0005829]; nucleus [GO:0005634]; proteasome complex [GO:0000502]; proteasome core complex, alpha-subunit complex [GO:0019773]; proteasome storage granule [GO:0034515]
P40491	ATP synthase assembly factor FMC1, mitochondrial	FMC1	2.73291	-2.39701	5.2671	no	macroautophagy [GO:0016236]; mitochondrial proton-transporting ATP synthase complex assembly [GO:0033615]	mitochondrial matrix [GO:0005759]; mitochondrion [GO:0005739]
P00830	ATP synthase subunit beta, mitochondrial	ATP2	3.92831	-2.31195	4.96555	yes	proton motive force-driven ATP synthesis [GO:0015986]; proton motive force-driven mitochondrial ATP synthesis [GO:0042776]	cytosol [GO:0005829]; mitochondrial inner membrane [GO:0005743]; mitochondrial intermembrane space [GO:0005758]; mitochondrial proton-transporting ATP synthase complex [GO:0005753]; mitochondrial proton-transporting ATP synthase, catalytic core [GO:0005754]; mitochondrion [GO:0005739]; proton-transporting ATP synthase complex, catalytic core F(1) [GO:0045261]	ATP binding [GO:0005524]; ATP hydrolysis activity [GO:0016887]; proton-transporting ATP synthase activity, rotational mechanism [GO:0046933]; proton-transporting ATPase activity, rotational mechanism [GO:0046961]
P40035	Mitochondrial phosphate carrier protein 2	PIC2	3.03611	-2.27686	4.84622	no	copper ion transmembrane transport [GO:0035434]; intracellular copper ion homeostasis [GO:0006878]; mitochondrial phosphate ion transmembrane transport [GO:1990547]; phosphate ion transmembrane transport [GO:0035435]	mitochondrial inner membrane [GO:0005743]; mitochondrion [GO:0005739]	copper ion transmembrane transporter activity [GO:0005375]; inorganic phosphate transmembrane transporter activity [GO:0005315]
P40157	Vacuolar import and degradation protein 27	VID27	1.67931	-2.21639	4.6473	no		cytoplasm [GO:0005737]; nucleus [GO:0005634]
P36112	MICOS complex subunit MIC60	MIC60	2.46478	-2.15166	4.44338	yes	cristae formation [GO:0042407]; protein import into mitochondrial intermembrane space [GO:0045041]	MICOS complex [GO:0061617]; mitochondrial crista [GO:0030061]; mitochondrial crista junction [GO:0044284]; mitochondrial inner membrane [GO:0005743]; mitochondrion [GO:0005739]
Q03104	Meiotic sister chromatid recombination protein 1	MSC1	1.4677	-2.09993	4.28689	no	reciprocal meiotic recombination [GO:0007131]	endoplasmic reticulum [GO:0005783]; mitochondrion [GO:0005739]; plasma membrane [GO:0005886]
P07257	Cytochrome b-c1 complex subunit 2, mitochondrial	QCR2	3.4055	-2.07437	4.2116	yes	aerobic respiration [GO:0009060]; cellular respiration [GO:0045333]; mitochondrial electron transport, ubiquinol to cytochrome c [GO:0006122]; proteolysis [GO:0006508]; proton transmembrane transport [GO:1902600]	mitochondrial crista [GO:0030061]; mitochondrial inner membrane [GO:0005743]; mitochondrial respiratory chain complex III [GO:0005750]; mitochondrion [GO:0005739]	metal ion binding [GO:0046872]; metalloendopeptidase activity [GO:0004222]
P05626	ATP synthase subunit 4, mitochondrial	ATP4	2.88948	-2.0207	4.05782	yes	protein-containing complex assembly [GO:0065003]; proton motive force-driven ATP synthesis [GO:0015986]	mitochondrial inner membrane [GO:0005743]; mitochondrial proton-transporting ATP synthase complex [GO:0005753]; mitochondrial proton-transporting ATP synthase complex, coupling factor F(o) [GO:0000276]; mitochondrial proton-transporting ATP synthase, stator stalk [GO:0000274]; mitochondrion [GO:0005739]	proton transmembrane transporter activity [GO:0015078]
P32316	Acetyl-CoA hydrolase	ACH1	2.94428	-2.02003	4.05591	yes	acetate metabolic process [GO:0006083]	cytosol [GO:0005829]; mitochondrion [GO:0005739]	acetate CoA-transferase activity [GO:0008775]; acetyl-CoA hydrolase activity [GO:0003986]
P54115	Magnesium-activated aldehyde dehydrogenase, cytosolic	ALD6	1.58879	-1.96496	3.90403	yes	acetate biosynthetic process [GO:0019413]; ethanol catabolic process [GO:0006068]; NADPH regeneration [GO:0006740]; response to salt stress [GO:0009651]	cytosol [GO:0005829]; mitochondrion [GO:0005739]	aldehyde dehydrogenase (NAD+) activity [GO:0004029]; aldehyde dehydrogenase (NADP+) activity [GO:0033721]; aldehyde dehydrogenase [NAD(P)+] activity [GO:0004030]
P40188	Respiratory growth induced protein 2	RGI2	2.47253	-1.96325	3.8994	no	energy reserve metabolic process [GO:0006112]	cytoplasm [GO:0005737]
P31383	Protein phosphatase PP2A regulatory subunit A	TPD3	1.76402	-1.94755	3.85719	no	mitotic spindle assembly checkpoint signaling [GO:0007094]; regulation of translation [GO:0006417]	cellular bud neck [GO:0005935]; cellular bud tip [GO:0005934]; cytoplasm [GO:0005737]; mating projection tip [GO:0043332]; nucleus [GO:0005634]; protein phosphatase type 2A complex [GO:0000159]; spindle pole body [GO:0005816]	protein phosphatase regulator activity [GO:0019888]
P07251	ATP synthase subunit alpha, mitochondrial	ATP1	3.80906	-1.94109	3.83997	no	proton motive force-driven ATP synthesis [GO:0015986]	cytosol [GO:0005829]; mitochondrial inner membrane [GO:0005743]; mitochondrial intermembrane space [GO:0005758]; mitochondrial nucleoid [GO:0042645]; mitochondrial proton-transporting ATP synthase complex [GO:0005753]; mitochondrial proton-transporting ATP synthase, catalytic core [GO:0005754]; mitochondrion [GO:0005739]; proton-transporting ATP synthase complex, catalytic core F(1) [GO:0045261]	ADP binding [GO:0043531]; ATP binding [GO:0005524]; proton-transporting ATP synthase activity, rotational mechanism [GO:0046933]
Q01574	Acetyl-coenzyme A synthetase 1	ACS1	1.53755	-1.93412	3.82146	yes	acetate fermentation [GO:0019654]; acetyl-CoA biosynthetic process [GO:0006085]; acetyl-CoA biosynthetic process from acetate [GO:0019427]	cytosol [GO:0005829]; endoplasmic reticulum [GO:0005783]; mitochondrion [GO:0005739]; nucleus [GO:0005634]	acetate-CoA ligase activity [GO:0003987]; acid-ammonia (or amide) ligase activity [GO:0016880]; AMP binding [GO:0016208]; ATP binding [GO:0005524]
Q04336	Uncharacterized protein YMR196W	YMR196W	1.42953	-1.90359	3.74144	no	oligosaccharide metabolic process [GO:0009311]; protein N-linked glycosylation [GO:0006487]	cytoplasm [GO:0005737]	Glc3Man9GlcNAc2 oligosaccharide glucosidase activity [GO:0004573]
P40508	Uncharacterized protein YIL077C	YIL077C	1.78316	-1.86032	3.63087	no		mitochondrial membrane [GO:0031966]; mitochondrion [GO:0005739]
Q04371	Protein-glutamate O-methyltransferase	YMR027W	2.6709	-1.84439	3.59101	no		cytoplasm [GO:0005737]; nucleus [GO:0005634]	fructose 6-phosphate aldolase activity [GO:0097023]; fructose-1-phosphatase activity [GO:0103026]; metal ion binding [GO:0046872]; phosphatase activity [GO:0016791]
P07248	Regulatory protein ADR1	ADR1	1.33692	-1.831	3.55784	no	chromatin organization [GO:0006325]; peroxisome organization [GO:0007031]; positive regulation of transcription by RNA polymerase II [GO:0045944]; positive regulation of transcription from RNA polymerase II promoter by oleic acid [GO:0061429]; regulation of transcription by RNA polymerase II [GO:0006357]	chromatin [GO:0000785]; cytoplasm [GO:0005737]; cytosol [GO:0005829]; nucleus [GO:0005634]	DNA-binding transcription factor activity, RNA polymerase II-specific [GO:0000981]; metal ion binding [GO:0046872]; molecular adaptor activity [GO:0060090]; nucleic acid binding [GO:0003676]; RNA polymerase II cis-regulatory region sequence-specific DNA binding [GO:0000978]; RNA polymerase II-specific DNA-binding transcription factor binding [GO:0061629]; sequence-specific DNA binding [GO:0043565…
P22943	12 kDa heat shock protein	HSP12	1.8261	-1.81181	3.51082	yes	cell adhesion [GO:0007155]; cellular response to heat [GO:0034605]; cellular response to osmotic stress [GO:0071470]; cellular response to oxidative stress [GO:0034599]; plasma membrane organization [GO:0007009]	cytoplasm [GO:0005737]; cytosol [GO:0005829]; endosome [GO:0005768]; nucleus [GO:0005634]; plasma membrane [GO:0005886]	lipid binding [GO:0008289]; protein folding chaperone [GO:0044183]
Q99247	Uncharacterized WD repeat-containing protein YOL087C	DUF1	1.47166	-1.78544	3.44724	no	double-strand break repair via homologous recombination [GO:0000724]	cytoplasm [GO:0005737]	ubiquitin binding [GO:0043130]
P38081	Uncharacterized glycosyl hydrolase YBR056W	MRX18	2.81964	-1.78151	3.43786	no	glucan catabolic process [GO:0009251]	cell surface [GO:0009986]; cytoplasm [GO:0005737]; cytosol [GO:0005829]; extracellular region [GO:0005576]; mitochondrial intermembrane space [GO:0005758]	glucan endo-1,6-beta-glucosidase activity [GO:0046557]
Q08732	Serine/threonine-protein kinase HRK1	HRK1	1.37175	-1.73901	3.33806	no	intracellular monoatomic ion homeostasis [GO:0006873]; intracellular signal transduction [GO:0035556]; phosphorylation [GO:0016310]	cytoplasm [GO:0005737]	ATP binding [GO:0005524]; protein kinase activity [GO:0004672]; protein serine kinase activity [GO:0106310]; protein serine/threonine kinase activity [GO:0004674]
P40215	External NADH-ubiquinone oxidoreductase 1, mitochondrial	NDE1	4.41365	-1.73377	3.32596	yes	glycolytic fermentation to ethanol [GO:0019655]; NADH oxidation [GO:0006116]; regulation of apoptotic process [GO:0042981]	mitochondrial intermembrane space [GO:0005758]; mitochondrial membrane [GO:0031966]; mitochondrion [GO:0005739]	NADH dehydrogenase (quinone) activity [GO:0050136]; NADH dehydrogenase activity [GO:0003954]
P00044	Cytochrome c iso-1	CYC1	2.91611	-1.73062	3.31871	yes	mitochondrial electron transport, cytochrome c to oxygen [GO:0006123]; mitochondrial electron transport, ubiquinol to cytochrome c [GO:0006122]	mitochondrial intermembrane space [GO:0005758]; mitochondrion [GO:0005739]; respirasome [GO:0070469]	electron transfer activity [GO:0009055]; heme binding [GO:0020037]; metal ion binding [GO:0046872]
P39721	Protein AIM2	AIM2	1.40471	-1.71821	3.29029	no		cytoplasm [GO:0005737]	hydrolase activity [GO:0016787]
P38820	Adenylyltransferase and sulfurtransferase UBA4;Adenylyltransferase UBA4;Sulfurtransferase UBA4	UBA4	4.36337	-1.71353	3.27962	no	cell budding [GO:0007114]; cellular response to oxidative stress [GO:0034599]; invasive growth in response to glucose limitation [GO:0001403]; protein urmylation [GO:0032447]; regulation of pseudohyphal growth [GO:2000220]; tRNA thio-modification [GO:0034227]; tRNA wobble position uridine thiolation [GO:0002143]; tRNA wobble uridine modification [GO:0002098]	cytoplasm [GO:0005737]; cytosol [GO:0005829]	AMPylase activity [GO:0070733]; ATP binding [GO:0005524]; identical protein binding [GO:0042802]; metal ion binding [GO:0046872]; nucleotidyltransferase activity [GO:0016779]; sulfurtransferase activity [GO:0016783]; thiosulfate sulfurtransferase activity [GO:0004792]; URM1 activating enzyme activity [GO:0042292]
P17555	Adenylyl cyclase-associated protein	SRV2	1.4417	-1.70344	3.25677	no	actin filament depolymerization [GO:0030042]; actin filament organization [GO:0007015]; actin filament severing [GO:0051014]; cAMP-mediated signaling [GO:0019933]; positive regulation of actin filament depolymerization [GO:0030836]; positive regulation of mitochondrial fission [GO:0090141]; positive regulation of Ras protein signal transduction [GO:0046579]; Ras protein signal transduction [GO:00…	actin cortical patch [GO:0030479]; cytoplasm [GO:0005737]; mating projection tip [GO:0043332]	actin binding [GO:0003779]; adenylate cyclase binding [GO:0008179]; identical protein binding [GO:0042802]
P09457	ATP synthase subunit 5, mitochondrial	ATP5	3.92466	-1.62507	3.08457	yes	proton motive force-driven ATP synthesis [GO:0015986]; proton motive force-driven mitochondrial ATP synthesis [GO:0042776]	mitochondrial inner membrane [GO:0005743]; mitochondrial proton-transporting ATP synthase complex [GO:0005753]; mitochondrial proton-transporting ATP synthase, stator stalk [GO:0000274]; mitochondrion [GO:0005739]; proton-transporting ATP synthase complex, catalytic core F(1) [GO:0045261]	proton-transporting ATP synthase activity, rotational mechanism [GO:0046933]
P11154	Pyruvate carboxylase 1	PYC1	3.36899	-1.60471	3.04135	no	gluconeogenesis [GO:0006094]; pyruvate metabolic process [GO:0006090]	cytoplasm [GO:0005737]; cytosol [GO:0005829]	ATP binding [GO:0005524]; metal ion binding [GO:0046872]; pyruvate carboxylase activity [GO:0004736]
P33327	NAD-specific glutamate dehydrogenase	GDH2	1.59114	-1.60043	3.03234	no	glutamate catabolic process [GO:0006538]; glutamate catabolic process to 2-oxoglutarate [GO:0019551]; nitrogen compound metabolic process [GO:0006807]	mitochondrion [GO:0005739]	glutamate dehydrogenase (NAD+) activity [GO:0004352]
Q08224;Q08975;Q06490	Hydroxymethylpyrimidine/phosphomethylpyrimidine kinase THI20	THI20	1.53985	-1.45638	2.74419	no	phosphorylation [GO:0016310]; thiamine biosynthetic process [GO:0009228]; thiamine catabolic process [GO:0009230]; thiamine diphosphate biosynthetic process [GO:0009229]	cytosol [GO:0005829]	ATP binding [GO:0005524]; hydroxymethylpyrimidine kinase activity [GO:0008902]; phosphomethylpyrimidine kinase activity [GO:0008972]; thiaminase activity [GO:0050334]
P40029	Peptide methionine sulfoxide reductase	MXR1	1.79872	-1.42464	2.68448	no	cellular response to oxidative stress [GO:0034599]	cytoplasm [GO:0005737]; nucleus [GO:0005634]	L-methionine-(S)-S-oxide reductase activity [GO:0036456]; peptide-methionine (S)-S-oxide reductase activity [GO:0008113]
P41895	Transcription initiation factor IIF subunit alpha	TFG1	1.77686	-1.39301	2.62625	no	positive regulation of transcription elongation by RNA polymerase II [GO:0032968]; regulation of DNA-templated transcription [GO:0006355]; RNA polymerase II preinitiation complex assembly [GO:0051123]; transcription elongation by RNA polymerase II [GO:0006368]; transcription initiation at RNA polymerase II promoter [GO:0006367]; transcriptional start site selection at RNA polymerase II promoter […	nucleus [GO:0005634]; transcription factor TFIIF complex [GO:0005674]	DNA binding [GO:0003677]; protein phosphatase activator activity [GO:0072542]; RNA polymerase II general transcription initiation factor activity [GO:0016251]; TFIIF-class transcription factor complex binding [GO:0001096]
P32891	D-lactate dehydrogenase [cytochrome] 1, mitochondrial	DLD1	2.09667	-1.38287	2.60786	no	lactate catabolic process [GO:1903457]	mitochondrial inner membrane [GO:0005743]; mitochondrial intermembrane space [GO:0005758]; mitochondrion [GO:0005739]	D-lactate dehydrogenase (cytochrome) activity [GO:0004458]; D-lactate dehydrogenase activity [GO:0008720]; FAD binding [GO:0071949]; flavin adenine dinucleotide binding [GO:0050660]
P39968	Vacuolar protein 8	VAC8	1.90346	-1.33985	2.53125	no	autophagosome assembly [GO:0000045]; Cvt vesicle assembly [GO:0071255]; lipid metabolic process [GO:0006629]; macroautophagy [GO:0016236]; nucleus-vacuole junction assembly [GO:0071562]; pexophagy [GO:0000425]; piecemeal microautophagy of the nucleus [GO:0034727]; protein localization to membrane raft [GO:1903044]; ribophagy [GO:0034517]; vacuole fusion, non-autophagic [GO:0042144]; vacuole inher…	cytosol [GO:0005829]; fungal-type vacuole membrane [GO:0000329]; membrane [GO:0016020]; membrane raft [GO:0045121]; Myo2p-Vac17p-Vac8p transport complex [GO:0071563]; nuclear outer membrane [GO:0005640]; nucleus-vacuole junction [GO:0071561]; phagophore assembly site [GO:0000407]	identical protein binding [GO:0042802]; protein-membrane adaptor activity [GO:0043495]
Q04781	E3 ubiquitin-protein ligase listerin	RKR1	2.93512	-1.32792	2.51041	no	chromatin organization [GO:0006325]; proteasomal protein catabolic process [GO:0010498]; protein catabolic process [GO:0030163]; protein ubiquitination [GO:0016567]; rescue of stalled ribosome [GO:0072344]; ribosome-associated ubiquitin-dependent protein catabolic process [GO:1990116]; subtelomeric heterochromatin formation [GO:0031509]; ubiquitin-dependent protein catabolic process [GO:0006511]	chromosome, telomeric region [GO:0000781]; cytosol [GO:0005829]; cytosolic ribosome [GO:0022626]; nucleus [GO:0005634]; RQC complex [GO:1990112]	ribosomal large subunit binding [GO:0043023]; ubiquitin protein ligase activity [GO:0061630]; ubiquitin-protein transferase activity [GO:0004842]; zinc ion binding [GO:0008270]
Q08977	UPF0662 protein YPL260W	YPL260W	2.28511	-1.30384	2.46886	no		cytoplasm [GO:0005737]; nucleus [GO:0005634]
Q10740	Leukotriene A-4 hydrolase homolog	LAP2	2.69998	-1.30148	2.46481	no	cellular lipid metabolic process [GO:0044255]; peptide catabolic process [GO:0043171]; protein catabolic process [GO:0030163]; proteolysis [GO:0006508]	cytoplasm [GO:0005737]; cytosol [GO:0005829]; nucleus [GO:0005634]	aminopeptidase activity [GO:0004177]; epoxide hydrolase activity [GO:0004301]; metallopeptidase activity [GO:0008237]; zinc ion binding [GO:0008270]
P08566	Pentafunctional AROM polypeptide;3-dehydroquinate synthase;3-phosphoshikimate 1-carboxyvinyltransferase;Shikimate kinase;3-dehydroquinate dehydratase;Shikimate dehydrogenase	ARO1	1.39027	-1.28016	2.42866	no	amino acid biosynthetic process [GO:0008652]; aromatic amino acid family biosynthetic process [GO:0009073]; chorismate biosynthetic process [GO:0009423]; phosphorylation [GO:0016310]	cytoplasm [GO:0005737]	3-dehydroquinate dehydratase activity [GO:0003855]; 3-dehydroquinate synthase activity [GO:0003856]; 3-phosphoshikimate 1-carboxyvinyltransferase activity [GO:0003866]; ATP binding [GO:0005524]; metal ion binding [GO:0046872]; shikimate 3-dehydrogenase (NADP+) activity [GO:0004764]; shikimate kinase activity [GO:0004765]
P39007	Dolichyl-diphosphooligosaccharide--protein glycosyltransferase subunit STT3	STT3	1.38291	-1.20931	2.31228	no	post-translational protein modification [GO:0043687]; protein N-linked glycosylation [GO:0006487]; protein N-linked glycosylation via asparagine [GO:0018279]	endoplasmic reticulum [GO:0005783]; endoplasmic reticulum membrane [GO:0005789]; oligosaccharyltransferase complex [GO:0008250]	dolichyl-diphosphooligosaccharide-protein glycotransferase activity [GO:0004579]; metal ion binding [GO:0046872]
P53172	Protein SDS23	SDS23	1.35656	-1.15445	2.22599	no	cellular response to glucose starvation [GO:0042149]; regulation of mitotic metaphase/anaphase transition [GO:0030071]; septum digestion after cytokinesis [GO:0000920]	cytoplasm [GO:0005737]; nucleus [GO:0005634]	protein serine/threonine phosphatase inhibitor activity [GO:0004865]
P35719	Uncharacterized protein MRP8	MRP8	1.93969	-1.12704	2.1841	no		cytoplasm [GO:0005737]
P38077	ATP synthase subunit gamma, mitochondrial	ATP3	2.63092	-1.05992	2.08481	no	proton motive force-driven ATP synthesis [GO:0015986]	mitochondrial inner membrane [GO:0005743]; mitochondrial proton-transporting ATP synthase complex [GO:0005753]; mitochondrial proton-transporting ATP synthase complex, catalytic sector F(1) [GO:0000275]; mitochondrial proton-transporting ATP synthase, central stalk [GO:0005756]; mitochondrion [GO:0005739]	proton-transporting ATP synthase activity, rotational mechanism [GO:0046933]
P06115	Catalase T	CTT1	2.04563	-1.05657	2.07997	no	hydrogen peroxide catabolic process [GO:0042744]; response to hydrogen peroxide [GO:0042542]; response to reactive oxygen species [GO:0000302]	cytoplasm [GO:0005737]; mitochondrion [GO:0005739]; peroxisome [GO:0005777]	catalase activity [GO:0004096]; heme binding [GO:0020037]; metal ion binding [GO:0046872]
P07143	Cytochrome c1, heme protein, mitochondrial	CYT1	3.18322	-1.03272	2.04587	yes	cellular respiration [GO:0045333]; mitochondrial electron transport, ubiquinol to cytochrome c [GO:0006122]	cytosol [GO:0005829]; mitochondrial inner membrane [GO:0005743]; mitochondrial intermembrane space [GO:0005758]; mitochondrial respiratory chain complex III [GO:0005750]; mitochondrion [GO:0005739]	heme binding [GO:0020037]; metal ion binding [GO:0046872]; ubiquinol-cytochrome-c reductase activity [GO:0008121]
P50087	MICOS subunit MIC26	MIC26	1.80853	-1.03219	2.04513	no	cristae formation [GO:0042407]	MICOS complex [GO:0061617]; mitochondrial crista junction [GO:0044284]; mitochondrial inner membrane [GO:0005743]; mitochondrion [GO:0005739]
P00427	Cytochrome c oxidase subunit 6, mitochondrial	COX6	1.96823	-1.01342	2.01869	no	mitochondrial electron transport, cytochrome c to oxygen [GO:0006123]; proton transmembrane transport [GO:1902600]	mitochondrial respiratory chain complex IV [GO:0005751]; mitochondrion [GO:0005739]	metal ion binding [GO:0046872]; oxidoreductase activity [GO:0016491]
