# Supplementary material for: Cdc48 plays a crucial role in redox homeostasis through dynamic reshaping of its interactome during early stationary phase
Source: Redox Biol. 2025 May 1;84:103651. doi: 10.1016/j.redox.2025.103651 (PMC12137173; doi:10.1016/j.redox.2025.103651)
Supplement: Multimedia component 8 [file mmc8.xlsx]

## Sheet: 24h wt and C115S interactome
Supplementary table 7 - all proteins between WT and Cdc48-C115S interactomes
			Median Log(2) LFQ
Protein IDs	Protein names	Gene names	wt 24h	Cdc48-C115S 24h	Peptides	Unique peptides	Sequence coverage [%]	Mol. weight [kDa]
Q07653	Protein HBT1	HBT1	-9.29368	-12.2504	47	47	62.5	113.61
P16547	Mitochondrial outer membrane protein OM45	OM45	-6.13474	-6.89272	42	42	65.1	44.58
Q05050	Eisosome protein 1	EIS1	-7.51633	-8.33231	30	30	39.7	93.344
P06115	Catalase T	CTT1	-7.89263	-10.6124	24	24	47.2	64.583
P38080	Serine/threonine-protein kinase AKL1	AKL1	-8.38049	-9.02043	24	23	24.6	123.99
P32356;P35172	Neutral trehalase	NTH1	-9.74816	-10.335	23	23	33.3	85.878
P15992	Heat shock protein 26	HSP26	-4.84257	-5.93464	20	20	78	23.879
P47116	Serine/threonine-protein kinase PTK2/STK2	PTK2	-9.2116	-10.135	18	18	34	91.399
Q03104	Meiotic sister chromatid recombination protein 1	MSC1	-11.3903	-13.7025	16	16	36.5	59.588
Q12443	Reticulon-like protein 2	RTN2	-10.9084	-11.9705	15	15	47.1	44.358
P38250	Increased sodium tolerance protein 2	IST2	-8.96602	-9.62807	13	13	15.9	105.85
P39743	Reduced viability upon starvation protein 167	RVS167	-11.1601	-12.022	9	9	22.2	52.774
P50263	Protein SIP18	SIP18	-7.00553	-8.61357	8	8	75.9	8.8738
Q04432	Glutathione-independent glyoxalase HSP31	HSP31	-10.6227	-11.9519	8	8	32.5	25.67
P16965	ATPase-stabilizing factor 15 kDa protein	STF2	-9.92372	-11.1402	7	7	63.1	9.6144
Q06630	Mitochondrial homologous recombination protein 1	MHR1	-11.4838	-14.5281	7	7	35.8	26.894
P53604	Protein MSO1	MSO1	-11.641	-14.4526	6	6	40.5	23.35
Q3E7A3	Uncharacterized protein YJL133C-A	YJL133C-A	-12.2731	-13.2741	5	5	62.2	7.7407
P32488	Increasing suppression factor 1	ISF1	-12.0146	-13.8449	5	5	18.6	37.11
Q03390	Vacuolar protein-sorting-associated protein 60	VPS60	-11.4704	-14.9993	4	4	23.1	25.861
Q04264	Sister chromatid cohesion protein PDS5	PDS5	-8.60431	-7.94529	45	45	31.2	147.04
P32324	Elongation factor 2	EFT1	-8.58743	-7.77889	32	32	36.3	93.288
P00925	Enolase 2	ENO2	-7.64368	-6.57307	26	15	64.1	46.914
P19358	S-adenosylmethionine synthase 2	SAM2	-6.30582	-5.36243	26	14	71.9	42.255
P32582	Cystathionine beta-synthase	CYS4	-11.6175	-10.5464	23	23	46	56.021
P46655	Glutamate--tRNA ligase, cytoplasmic	GUS1	-11.2691	-10.5953	22	22	35.6	80.842
P05694	5-methyltetrahydropteroyltriglutamate--homocysteine methyltransferase	MET6	-13.8001	-11.5909	21	21	28.2	85.859
P39730	Eukaryotic translation initiation factor 5B	FUN12	-10.5354	-9.84772	21	21	20.5	112.27
P40988;REV__Q04924	Low-affinity Fe(2+) transport protein	FET4	-9.55832	-6.64321	20	20	33.7	62.791
P00927	Threonine dehydratase, mitochondrial	ILV1	-15.2892	-11.9326	19	19	39.6	63.83
P41810	Coatomer subunit beta	SEC26	-11.6766	-10.7928	18	18	22.2	109.02
P10081	ATP-dependent RNA helicase eIF4A	TIF1	-9.62972	-8.60075	17	17	49.9	44.697
Q05506	Arginine--tRNA ligase, cytoplasmic	YDR341C	-11.493	-10.7836	17	16	28	69.524
P32368	Phosphoinositide phosphatase SAC1	SAC1	-12.1503	-11.424	17	17	39	71.124
P26637	Leucine--tRNA ligase, cytoplasmic	CDC60	-15.0114	-12.6268	17	17	18.3	124.14
Q01080	DNA-directed RNA polymerase I subunit RPA49	RPA49	-10.4488	-9.84768	16	16	46	46.65
P52910	Acetyl-coenzyme A synthetase 2	ACS2	-12.2899	-11.1017	15	14	25.8	75.491
P39522	Dihydroxy-acid dehydratase, mitochondrial	ILV3	-12.8484	-11.5287	14	14	27.4	62.86
P09064	Eukaryotic translation initiation factor 2 subunit beta	SUI3	-10.5242	-9.8356	14	14	52.3	31.574
P32599	Fimbrin	SAC6	-13.0043	-12.2855	13	13	24.5	71.772
P07283	Phosphomannomutase	SEC53	-12.0469	-11.1883	13	13	62.6	29.063
P31412	V-type proton ATPase subunit C	VMA5	-13.4135	-11.1601	13	13	38	44.188
P25087	Sterol 24-C-methyltransferase	ERG6	-12.7561	-11.8647	12	12	37.9	43.43
P15891	Actin-binding protein	ABP1	-13.2979	-12.3543	11	11	25.8	65.575
P48361	Activator of SKN7 protein 10	ASK10	-14.6392	-12.7993	11	10	14.8	126.86
P53075	Outer spore wall assembly protein SHE10	SHE10	-14.0711	-12.9598	11	11	17	66.862
P38631	1,3-beta-glucan synthase component FKS1	FKS1	-12.451	-11.9302	11	6	7.2	214.85
P00942	Triosephosphate isomerase	TPI1	-11.825	-10.0985	10	10	41.1	26.795
P41277	Glycerol-1-phosphate phosphohydrolase 1	GPP1	-11.9423	-10.3772	10	7	48.8	27.947
P40352	DNA repair and recombination protein RAD26	RAD26	-15.3479	-12.573	10	10	9.6	124.53
P40010	Nuclear GTP-binding protein NUG1	NUG1	-14.953	-13.1447	10	10	23.7	57.708
P38986	L-asparaginase 1	ASP1	-14.378	-12.4771	9	9	28.3	41.395
P38623	Serine/threonine-protein kinase RCK2	RCK2	-14.1443	-12.9262	9	9	16.6	68.061
P11745	Ran GTPase-activating protein 1	RNA1	-13.637	-12.4433	8	8	24.8	45.815
P00445	Superoxide dismutase [Cu-Zn]	SOD1	-14.6065	-11.3218	8	8	60.4	15.854
P53927	Ribosome biogenesis protein 15	NOP15	-10.0173	-8.87597	8	8	37.3	25.447
P32501	Translation initiation factor eIF-2B subunit epsilon	GCD6	-14.561	-13.3909	8	8	11.1	81.16
P12904	5-AMP-activated protein kinase subunit gamma	SNF4	-13.7989	-12.4487	7	7	24.2	36.401
P36051	GPI ethanolamine phosphate transferase 1	MCD4	-14.6404	-13.2256	7	7	7.5	105.69
P43593	Ubiquitin carboxyl-terminal hydrolase 6	UBP6	-14.5751	-13.3693	6	6	15	57.11
P38773;P38774	2-deoxyglucose-6-phosphate phosphatase 2;2-deoxyglucose-6-phosphate phosphatase 1	DOG2;DOG1	-13.5375	-12.5385	6	6	30.5	27.165
O13563	26S proteasome regulatory subunit RPN13	RPN13	-14.7372	-11.3043	6	6	44.2	17.902
P05374	Phosphatidylethanolamine N-methyltransferase	CHO2	-14.4061	-11.4055	6	6	7.5	101.2
Q3E754;P0C0V8	40S ribosomal protein S21-B;40S ribosomal protein S21-A	RPS21B;RPS21A	-13.7974	-9.03213	5	5	46	9.7597
P53721	Respiratory supercomplex factor 2, mitochondrial	RCF2	-14.5639	-12.8355	5	5	17	25.344
P23644	Mitochondrial import receptor subunit TOM40	TOM40	-14.4799	-12.4377	5	5	17.1	42.038
Q12263	Serine/threonine-protein kinase GIN4	GIN4	-14.1067	-13.4672	5	5	5.1	129.86
P52286	Suppressor of kinetochore protein 1	SKP1	-14.4121	-13.0019	5	5	39.7	22.33
P32495	H/ACA ribonucleoprotein complex subunit 2	NHP2	-13.5506	-10.4286	5	5	25.6	17.122
P02400	60S acidic ribosomal protein P2-beta	RPP2B	-14.3368	-10.9549	4	4	34.5	11.05
P23724	Proteasome subunit beta type-6	PRE7	-14.1393	-11.9992	4	4	17.4	26.871
P21734	Ubiquitin-conjugating enzyme E2 1	UBC1	-14.3682	-12.2914	4	4	20	24.178
P38349	UBX domain-containing protein 7	UBX7	-14.7217	-13.082	4	4	12.8	50.03
P48234	Ribosome biogenesis protein ENP2	ENP2	-14.8594	-13.482	3	3	4.4	81.733
P25694	Cell division control protein 48	CDC48	0	0	99	99	82.5	91.995
P07259	Protein URA2;Glutamine-dependent carbamoyl-phosphate synthase;Aspartate carbamoyltransferase	URA2	-9.63774	-9.74402	82	80	40.9	245.04
Q00955	Acetyl-CoA carboxylase;Biotin carboxylase	ACC1	-10.1888	-9.79089	64	61	34.2	250.35
Q07878	Vacuolar protein sorting-associated protein 13	VPS13	-9.1445	-9.25169	63	63	23	357.85
P40433	6-phosphofructo-2-kinase 1	PFK26	-4.8445	-4.69603	56	56	58.3	93.416
P19097	Fatty acid synthase subunit alpha;Acyl carrier;3-oxoacyl-[acyl-carrier-protein] reductase;3-oxoacyl-[acyl-carrier-protein] synthase	FAS2	-9.86969	-9.37709	56	56	35.2	206.94
P07264	3-isopropylmalate dehydratase	LEU1	-5.27051	-5.52066	52	52	65.3	85.793
P38929	Calcium-transporting ATPase 2	PMC1	-6.968	-6.90261	52	52	41.1	130.86
P06738	Glycogen phosphorylase	GPH1	-6.31349	-6.63982	50	50	59.9	103.27
P17255	V-type proton ATPase catalytic subunit A;Endonuclease PI-SceI	VMA1	-8.45678	-7.9663	50	50	47.3	118.64
P24276	Protein SSD1	SSD1	-7.80757	-7.9077	47	47	44.6	139.95
P15108	ATP-dependent molecular chaperone HSC82	HSC82	-7.01282	-6.80365	46	12	56.6	80.899
P10591	Heat shock protein SSA1	SSA1	-5.61716	-5.66439	44	16	73.2	69.656
P07149	Fatty acid synthase subunit beta;3-hydroxyacyl-[acyl-carrier-protein] dehydratase;Enoyl-[acyl-carrier-protein] reductase [NADH];[Acyl-carrier-protein] acetyltransferase;[Acyl-carrier-protein] malonyltransferase;S-acyl fatty acid synthase thioesterase	FAS1	-10.3321	-9.80977	44	44	26	228.69
P31539	Heat shock protein 104	HSP104	-8.02155	-8.19725	43	43	49.9	102.03
P16521	Elongation factor 3A	YEF3	-6.12301	-5.71366	43	33	47.8	115.94
P10592	Heat shock protein SSA2	SSA2	-9.32126	-8.64715	42	13	68.2	69.469
P16861	ATP-dependent 6-phosphofructokinase subunit alpha	PFK1	-7.82245	-7.49208	42	41	48.6	107.97
P89105	RNA polymerase-associated protein CTR9	CTR9	-7.44101	-7.25836	41	41	34	124.71
P02829	ATP-dependent molecular chaperone HSP82	HSP82	-12.4052	-12.1067	40	6	48.2	81.405
P50109	Protein PSP2	PSP2	-5.07659	-5.41578	40	40	56.5	65.583
Q04279	Eisosome protein SEG1	SEG1	-7.74655	-8.00253	39	39	44.3	105.87
P06634	ATP-dependent RNA helicase DED1	DED1	-5.77366	-5.82437	37	30	69.7	65.552
P00560	Phosphoglycerate kinase	PGK1	-6.51666	-6.0288	36	36	81	44.738
Q07528	Autophagy-related protein 20	ATG20	-6.60512	-6.35364	36	36	58.6	72.545
P00549	Pyruvate kinase 1	CDC19	-6.06896	-5.35605	36	35	73	54.544
P38764	26S proteasome regulatory subunit RPN1	RPN1	-8.24149	-7.95529	36	36	42	109.49
Q02979	Glycerophosphodiester phosphodiesterase GDE1	GDE1	-7.93732	-8.21144	36	36	31.2	138.01
P38934	Nuclear segregation protein BFR1	BFR1	-7.91997	-8.40704	35	35	52.6	54.639
P16862	ATP-dependent 6-phosphofructokinase subunit beta	PFK2	-8.12424	-7.98218	35	34	46.9	104.62
P32565	26S proteasome regulatory subunit RPN2	RPN2	-8.38431	-8.06836	35	34	32.6	104.23
P40150	Heat shock protein SSB2	SSB2	-7.17221	-6.72267	34	2	62	66.594
P19882	Heat shock protein 60, mitochondrial	HSP60	-7.57519	-7.38692	33	33	59.4	60.751
P16474	78 kDa glucose-regulated protein homolog	KAR2	-7.37229	-6.99048	33	31	47.9	74.467
P33755	Nuclear protein localization protein 4	NPL4	-6.60741	-6.89272	33	33	66.4	65.781
P39015	Suppressor protein STM1	STM1	-4.78033	-4.51428	32	32	70.7	29.995
P53064	RNA polymerase-associated protein RTF1	RTF1	-6.29052	-6.10745	31	31	49.3	65.868
P24783	ATP-dependent RNA helicase DBP2	DBP2	-7.59663	-7.41177	31	30	57.7	60.999
P32589	Heat shock protein homolog SSE1	SSE1	-9.49404	-9.07241	31	27	46.9	77.365
P11154	Pyruvate carboxylase 1	PYC1	-11.5195	-11.0243	31	10	27.7	130.1
P09436	Isoleucine--tRNA ligase, cytoplasmic	ILS1	-11.5269	-11.0174	30	30	32.4	122.98
P07251	ATP synthase subunit alpha, mitochondrial	ATP1	-8.76975	-8.49957	29	29	53.9	58.607
P02994	Elongation factor 1-alpha	TEF1	-3.42652	-3.45519	29	29	55.2	50.032
P38691	Serine/threonine-protein kinase KSP1	KSP1	-8.6139	-8.06444	29	29	29.9	117.08
P30624	Long-chain-fatty-acid--CoA ligase 1	FAA1	-9.55894	-9.4719	29	27	48.4	77.865
Q03640	Tricalbin-3	TCB3	-10.4673	-10.9817	29	29	25.6	171.07
P34167	Eukaryotic translation initiation factor 4B	TIF3	-8.34941	-7.87364	28	28	77.8	48.521
P47079	T-complex protein 1 subunit theta	CCT8	-9.63753	-9.77776	28	28	48.4	61.662
P33442	40S ribosomal protein S1-A	RPS1A	-7.87904	-7.47427	27	6	68.2	28.743
P23248	40S ribosomal protein S1-B	RPS1B	-6.00079	-5.83808	27	6	71.8	28.812
P00359	Glyceraldehyde-3-phosphate dehydrogenase 3	TDH3	-5.32771	-4.80003	27	6	77.4	35.746
P45978	Protein SCD6	SCD6	-4.64534	-4.52114	27	27	58.7	39.189
P24784	ATP-dependent RNA helicase DBP1	DBP1	-10.1529	-10.7959	27	20	47.3	67.916
P19414	Aconitate hydratase, mitochondrial	ACO1	-10.4935	-10.0586	27	27	45	85.367
P40215	External NADH-ubiquinone oxidoreductase 1, mitochondrial	NDE1	-8.78351	-8.88096	27	26	46.2	62.773
P32521	Actin cytoskeleton-regulatory complex protein PAN1	PAN1	-9.70083	-9.5154	27	27	21.9	160.27
P27692	Transcription elongation factor SPT5	SPT5	-9.62018	-9.57639	27	27	33	115.65
P00830	ATP synthase subunit beta, mitochondrial	ATP2	-9.84686	-9.76951	27	27	66.3	54.793
Q03690	Clustered mitochondria protein 1	CLU1	-8.46152	-8.25806	27	27	22.2	145.16
P53145	Large subunit GTPase 1	LSG1	-8.63696	-8.43037	27	27	45.5	72.727
Q08972	[NU+] prion formation protein 1	NEW1	-10.6982	-10.9443	27	27	26.6	134.33
P22137	Clathrin heavy chain	CHC1	-12.7586	-12.4461	27	27	17.3	187.23
P43535	Protein GCN20	GCN20	-9.44816	-9.88699	27	27	33.2	85.026
P0CS90;P39987	Heat shock protein SSC1, mitochondrial	SSC1	-9.24241	-8.79227	26	26	41.4	70.627
P00360	Glyceraldehyde-3-phosphate dehydrogenase 1	TDH1	-8.04274	-7.65375	26	15	70.5	35.75
P50277	Adenosylmethionine-8-amino-7-oxononanoate aminotransferase	BIO3	-5.59113	-5.6162	26	26	61	53.708
P39076	T-complex protein 1 subunit beta	CCT2	-10.0592	-10.0235	26	26	66.6	57.203
P43603	LAS seventeen-binding protein 3	LSB3	-7.44537	-7.32792	26	19	47.1	49.343
P12945	N-terminal acetyltransferase A complex subunit NAT1	NAT1	-10.5912	-10.4174	26	26	30	98.904
P16140	V-type proton ATPase subunit B	VMA2	-9.28574	-8.98302	26	26	58.4	57.749
P22202	Heat shock protein SSA4	SSA4	-11.9894	-11.793	26	9	48	69.65
P38742	Nitrogen permease regulator 3	NPR3	-10.4829	-10.6499	26	26	27.7	129.97
Q03497	Serine/threonine-protein kinase STE20	STE20	-8.50385	-8.23423	25	25	39.3	102.36
P38249	Eukaryotic translation initiation factor 3 subunit A	RPG1	-12.1634	-12.1435	25	25	30	110.34
P39077	T-complex protein 1 subunit gamma	CCT3	-10.4749	-10.5557	25	25	42.1	58.814
Q04228	UBX domain-containing protein 2	UBX2	-7.7232	-8.18775	25	25	43.2	66.76
P04050	DNA-directed RNA polymerase II subunit RPB1	RPO21	-10.6076	-10.579	24	23	15.7	191.61
P04147	Polyadenylate-binding protein, cytoplasmic and nuclear	PAB1	-9.55582	-9.43141	24	24	48	64.343
P40327	26S protease regulatory subunit 4 homolog	RPT2	-9.38908	-9.363	24	24	65.9	48.828
P38427	Trehalose synthase complex regulatory subunit TSL1	TSL1	-8.17441	-7.14366	24	24	26.1	123.02
P54115	Magnesium-activated aldehyde dehydrogenase, cytosolic	ALD6	-10.3902	-10.3225	24	24	55.4	54.414
P33892	Translational activator GCN1	GCN1	-12.7096	-12.0637	24	24	10.7	296.69
P38088	Glycine--tRNA ligase 1, mitochondrial	GRS1	-10.2823	-9.98459	23	23	43.3	78.183
P04802	Aspartate--tRNA ligase, cytoplasmic	DPS1	-10.8024	-10.6931	23	23	45.1	63.515
Q01852	Mitochondrial import inner membrane translocase subunit TIM44	TIM44	-9.16833	-9.36889	23	23	48	48.854
Q05518	Protein PAL1	PAL1	-8.59079	-8.53288	23	22	59.3	54.995
P32793	Protein YSC84	YSC84	-8.38992	-8.78033	23	16	48.3	50.901
P40024	ABC transporter ATP-binding protein ARB1	ARB1	-8.79936	-8.79116	23	23	43.6	68.376
P22855	Alpha-mannosidase	AMS1	-11.582	-12.546	23	23	22.8	124.5
P05030	Plasma membrane ATPase 1	PMA1	-9.90194	-9.62824	23	8	34.5	99.618
P06169	Pyruvate decarboxylase isozyme 1	PDC1	-7.16845	-6.91809	23	18	48	61.495
P38439	RNA polymerase-associated protein LEO1	LEO1	-8.5641	-8.5981	23	23	45.3	53.919
P36775	Lon protease homolog, mitochondrial	PIM1	-11.9483	-11.9229	23	23	24.3	127.11
P38351	RNA polymerase II-associated protein 1	PAF1	-8.58167	-8.43102	23	23	58.4	51.8
P34223	UBX domain-containing protein 1	SHP1	-6.76259	-7.33669	23	23	61	46.987
P04786	DNA topoisomerase 1	TOP1	-10.5969	-10.2166	23	23	32.2	89.994
P42943	T-complex protein 1 subunit eta	CCT7	-10.4741	-10.3666	22	22	48.7	59.735
Q03661	Silent chromatin protein ESC1	ESC1	-10.2507	-10.1093	22	22	15.3	187.14
P38845	Cruciform DNA-recognizing protein 1;CRP1 short N-terminal subpeptide;CRP1 short C-terminal subpeptide	CRP1	-9.32538	-9.35585	22	22	40.2	51.115
P07257	Cytochrome b-c1 complex subunit 2, mitochondrial	QCR2	-12.0332	-11.7804	22	22	58.2	40.478
P08518	DNA-directed RNA polymerase II subunit RPB2	RPB2	-11.4909	-11.1569	22	22	19	138.75
P53622	Coatomer subunit alpha	COP1	-13.9791	-12.1218	22	22	24.7	135.61
P23615	Transcription elongation factor SPT6	SPT6	-13.7317	-12.1873	22	22	17	168.29
P38333	Essential nuclear protein 1	ENP1	-9.29503	-9.10953	21	21	48.7	55.136
Q04062	26S proteasome regulatory subunit RPN9	RPN9	-8.98865	-8.81325	21	21	40.5	45.782
P33297	26S protease regulatory subunit 6A	RPT5	-9.33344	-9.29053	21	21	51.8	48.255
P37291	Serine hydroxymethyltransferase, cytosolic	SHM2	-9.98168	-9.89416	21	20	42.9	52.218
P40016	26S proteasome regulatory subunit RPN3	RPN3	-9.91519	-9.76636	21	21	43.2	60.392
Q08224;Q08975;Q06490	Hydroxymethylpyrimidine/phosphomethylpyrimidine kinase THI20	THI20	-12.1627	-11.4745	21	21	42.6	61.269
P00815	Histidine biosynthesis trifunctional protein;Phosphoribosyl-AMP cyclohydrolase;Phosphoribosyl-ATP pyrophosphohydrolase;Histidinol dehydrogenase	HIS4	-13.7914	-11.7152	21	21	30.8	87.72
P34216	EH domain-containing and endocytosis protein 1	EDE1	-11.7001	-11.9284	21	21	20.7	150.78
P47170	Vacuolar membrane-associated protein IML1	IML1	-12.6141	-12.8849	21	21	15.2	181.95
P00924	Enolase 1	ENO1	-8.25225	-7.88664	20	9	54	46.816
P10659	S-adenosylmethionine synthase 1	SAM1	-9.40151	-8.77249	20	8	58.6	41.818
P39705	Nucleoporin NUP60	NUP60	-9.48792	-9.91679	20	20	53.2	59.039
P27476	Nuclear localization sequence-binding protein	NSR1	-8.35673	-8.08752	20	20	42.8	44.535
P38809	Uncharacterized protein YHR097C	YHR097C	-8.02086	-8.4409	20	19	49.7	40.662
P33298	26S protease regulatory subunit 6B homolog	RPT3	-10.5591	-10.1529	20	19	52.1	47.893
P39935	Eukaryotic initiation factor 4F subunit p150	TIF4631	-9.82085	-9.9482	20	20	23.6	107.1
P38219	Obg-like ATPase 1	OLA1	-9.91179	-9.48708	20	20	51.3	44.174
P39078	T-complex protein 1 subunit delta	CCT4	-9.65141	-9.3903	20	20	41.9	57.603
P04806	Hexokinase-1	HXK1	-9.32023	-9.44229	20	18	58.1	53.738
P11986	Inositol-3-phosphate synthase	INO1	-9.7628	-9.16666	20	20	42.6	59.641
P0CX36;P0CX35	40S ribosomal protein S4-B;40S ribosomal protein S4-A	RPS4B;RPS4A	-7.3163	-7.1644	20	20	58.6	29.41
P39940	E3 ubiquitin-protein ligase RSP5	RSP5	-10.7436	-11.0752	20	20	31	91.815
P06105	Protein SCP160	SCP160	-13.051	-12.7154	20	20	18.7	134.81
P32790	Actin cytoskeleton-regulatory complex protein SLA1	SLA1	-10.4415	-10.735	20	20	17.7	135.85
Q12680	Glutamate synthase [NADH]	GLT1	-12.8207	-12.1483	20	20	11.5	238.1
P05750	40S ribosomal protein S3	RPS3	-6.43686	-6.68276	19	19	75.4	26.502
P60010	Actin	ACT1	-8.0008	-7.5554	19	19	51.7	41.689
P14126	60S ribosomal protein L3	RPL3	-8.39271	-7.90638	19	19	44.4	43.757
Q04372	Type 2A phosphatase-associated protein 42	TAP42	-8.99902	-8.60836	19	19	56.6	42.567
Q12250	26S proteasome regulatory subunit RPN5	RPN5	-9.4765	-9.45561	19	19	42.9	51.768
P38081	Uncharacterized glycosyl hydrolase YBR056W	MRX18	-10.7436	-11.8034	19	19	42.1	57.821
P33416	Heat shock protein 78, mitochondrial	HSP78	-12.4131	-13.0691	19	19	31.3	91.335
P03965	Carbamoyl-phosphate synthase arginine-specific large chain	CPA2	-14.2519	-13.574	19	17	18.5	123.91
P06782	Carbon catabolite-derepressing protein kinase	SNF1	-11.0245	-11.5472	19	19	45	72.045
Q12466;P48231	Tricalbin-1	TCB1	-11.996	-12.477	19	19	22.2	133.57
Q12396	Protein EMP46	EMP46	-10.3913	-9.37125	19	19	45.3	50.946
O14467	Multiprotein-bridging factor 1	MBF1	-3.54179	-3.67291	18	18	74.2	16.403
P33299	26S protease regulatory subunit 7 homolog	RPT1	-8.98807	-8.7843	18	18	40.7	51.982
P13185	Serine/threonine protein kinase KIN1	KIN1	-10.9782	-11.7578	18	18	22	120.07
P40413	T-complex protein 1 subunit epsilon	CCT5	-10.3557	-10.2725	18	18	28.5	61.913
Q99383	Nuclear polyadenylated RNA-binding protein 4	HRP1	-8.40432	-8.33537	18	18	38.6	59.649
P40187	GSY2-interacting protein PIG2	PIG2	-9.29755	-9.54551	18	18	32.3	61.938
P32861	UTP--glucose-1-phosphate uridylyltransferase	UGP1	-10.5175	-10.7771	18	18	43.3	55.987
Q06505	Transcription factor SPN1	SPN1	-10.7689	-10.8866	18	18	48.5	46.082
P32266	Dynamin-like GTPase MGM1, mitochondrial;Dynamin-like GTPase MGM1 large isoform;Dynamin-like GTPase MGM1 small isoform	MGM1	-12.2478	-12.7274	18	18	22.7	99.177
P41805	60S ribosomal protein L10	RPL10	-8.24812	-8.20779	18	18	57	25.361
P15646	rRNA 2-O-methyltransferase fibrillarin	NOP1	-7.26039	-7.61325	18	18	47.1	34.465
P38748	RING finger protein ETP1	ETP1	-10.4766	-10.9012	18	18	36.8	67.503
P10964	DNA-directed RNA polymerase I subunit RPA190	RPA190	-13.3511	-11.8671	18	17	14.1	186.43
P32657	Chromo domain-containing protein 1	CHD1	-11.7107	-11.3485	18	18	15.3	168.24
P04173	3-isopropylmalate dehydrogenase	LEU2	-7.69046	-8.33788	18	18	48.6	38.952
P47068	Myosin tail region-interacting protein MTI1	BBC1	-12.3749	-12.0784	18	18	18.2	128.29
Q12032	Altered inheritance of mitochondria protein 41, mitochondrial	AIM41	-7.06356	-7.6212	17	17	57.8	21.229
P25294	Protein SIS1	SIS1	-10.6695	-10.4872	17	17	49.1	37.59
P40956	Protein GTS1	GTS1	-9.1362	-9.15105	17	17	41.2	44.406
P38788	Ribosome-associated complex subunit SSZ1	SSZ1	-9.92054	-9.12956	17	17	42.4	58.237
P14540	Fructose-bisphosphate aldolase	FBA1	-6.66483	-6.33533	17	17	57.1	39.62
P14742	Glutamine--fructose-6-phosphate aminotransferase [isomerizing]	GFA1	-11.0288	-10.4232	17	17	31.8	80.046
P31688	Trehalose-phosphatase	TPS2	-10.2372	-10.5563	17	17	22.7	102.98
P37012	Phosphoglucomutase 2	PGM2	-11.869	-12.3438	17	14	37.1	63.088
P17967	Protein disulfide-isomerase	PDI1	-11.5274	-10.9417	17	17	41.6	58.226
P15274	AMP deaminase	AMD1	-12.5918	-13.0138	17	17	23	93.3
P43585	Vacuolar transporter chaperone 2	VTC2	-12.6337	-12.5442	17	15	22.8	95.44
Q12122	Homocitrate synthase, mitochondrial	LYS21	-11.9618	-11.6285	17	3	45.2	48.594
P07806	Valine--tRNA ligase, mitochondrial	VAS1	-13.0108	-12.2666	17	17	16.5	125.77
P38707	Asparagine--tRNA ligase, cytoplasmic	DED81	-11.2232	-10.6984	17	17	35.6	62.206
P39523	Uncharacterized protein YMR124W	EPO1	-11.0536	-11.6595	17	17	25.5	105.91
Q06344	Pre-rRNA-processing protein ESF1	ESF1	-10.3132	-10.4171	17	17	30.9	72.409
P39079	T-complex protein 1 subunit zeta	CCT6	-12.1044	-11.7188	17	17	39.7	59.923
P32614	Fumarate reductase 1	FRD1	-12.3632	-11.4507	17	17	41.9	50.843
P09798	Anaphase-promoting complex subunit CDC16	CDC16	-10.9402	-10.0717	17	17	23.7	94.991
P53252	Sphingolipid long chain base-responsive protein PIL1	PIL1	-9.30544	-9.19749	16	15	44	38.349
P05755;O13516	40S ribosomal protein S9-B;40S ribosomal protein S9-A	RPS9B;RPS9A	-7.93742	-7.32078	16	16	56.4	22.298
P00950	Phosphoglycerate mutase 1	GPM1	-8.34578	-7.96859	16	16	56.3	27.608
Q12363	Transcriptional modulator WTM1	WTM1	-9.77673	-8.9308	16	16	48.7	48.382
P29311	Protein BMH1	BMH1	-9.59117	-8.93058	16	4	76.4	30.091
P38820	Adenylyltransferase and sulfurtransferase UBA4;Adenylyltransferase UBA4;Sulfurtransferase UBA4	UBA4	-11.6543	-11.1037	16	16	30.2	49.361
P53297	PAB1-binding protein 1	PBP1	-10.0367	-10.1898	16	16	24.8	78.78
Q01939	26S protease regulatory subunit 8 homolog	RPT6	-10.4756	-9.94969	16	16	47.2	45.271
Q07793;Q92393;Q12414;Q12316;Q12269;Q12141;Q12088;Q04711;Q04670;Q03855;Q03619;Q03612;Q03434;P47100;P47098;P0C2J1;P0C2I9;P0C2I7;P0C2I6;P0C2I5;P0C2I3;P0C2I2;Q12193;P0C2J0;Q99337;O13535;Q12273;O13527	Transposon Ty1-DR4 Gag-Pol polyprotein;Capsid protein;Ty1 protease;Integrase;Reverse transcriptase/ribonuclease H;Transposon Ty1-OR Gag-Pol polyprotein;Capsid protein;Ty1 protease;Integrase;Reverse transcriptase/ribonuclease H;Transposon Ty1-PL Gag-Pol polyprotein;Capsid protein;Ty1 protease;Integrase;Reverse transcriptase/ribonuclease H;Transposon Ty1-GR3 Gag-Pol polyprotein;Capsid protein;Ty1 p…	TY1B-DR4;TY1B-OR;TY1B-PL;TY1B-GR3;TY1B-GR2;TY1B-GR1;TY1B-LR1;TY1B-ML1;TY1B-MR2;TY1B-DR1;TY1B-ER2;TY1B-ER1;TY1B-ML2;TY1B-JR2;TY1B-JR1;TY1B-PR3;TY1B-PR1;TY1B-LR4;TY1B-LR3;TY1B-LR2;TY1B-DR6;TY1B-DR5;TY1B-BR;TY1B-PR2;TY1B-NL2;TY1B-H;TY1B-OL	-7.02378	-6.2495	16	0	12.8	181.66
P00931	Tryptophan synthase	TRP5	-12.4023	-11.0555	16	16	26.2	76.625
P32481	Eukaryotic translation initiation factor 2 subunit gamma	GCD11	-10.4706	-10.2469	16	16	32.8	57.865
Q12377	26S proteasome regulatory subunit RPN6	RPN6	-9.81511	-10.1744	16	16	40.1	49.773
Q03656	Serine/threonine-protein kinase SKY1	SKY1	-10.9217	-10.9758	16	16	25.7	83.237
Q12460	Nucleolar protein 56	NOP56	-11.6684	-11.3138	16	16	42.7	56.863
P53044	Ubiquitin fusion degradation protein 1	UFD1	-7.25153	-7.35608	16	16	48.5	39.81
P38626	NADH-cytochrome b5 reductase 1	CBR1	-9.64681	-9.55198	16	16	47.9	31.493
P38720	6-phosphogluconate dehydrogenase, decarboxylating 1	GND1	-12.1711	-11.1774	16	12	37.4	53.543
P0CX38;P0CX37	40S ribosomal protein S6-B;40S ribosomal protein S6-A	RPS6B;RPS6A	-6.51044	-6.39661	15	15	39.4	26.996
P53221	60S ribosomal protein L26-B	RPL26B	-5.3196	-5.56357	15	3	60.6	14.235
P07342	Acetolactate synthase catalytic subunit, mitochondrial	ILV2	-10.3394	-10.0877	15	15	25.9	74.936
P00330	Alcohol dehydrogenase 1	ADH1	-8.38758	-7.69457	15	9	44.5	36.849
P38077	ATP synthase subunit gamma, mitochondrial	ATP3	-9.04671	-9.24215	15	15	44.1	34.35
P0CX56;P0CX55	40S ribosomal protein S18-B;40S ribosomal protein S18-A	RPS18B;RPS18A	-4.53961	-4.86276	15	15	65.8	17.037
Q01560	Nucleolar protein 3	NPL3	-8.60171	-9.17784	15	15	34.3	45.407
P48164	40S ribosomal protein S7-B	RPS7B	-5.5507	-5.28276	15	8	67.4	21.634
P12385	Eukaryotic peptide chain release factor subunit 1	SUP45	-9.96574	-9.21035	15	15	38.4	49.005
Q08921	Target of rapamycin complex 1 subunit TCO89	TCO89	-12.5042	-12.6107	15	15	27	88.844
P38682	ADP-ribosylation factor GTPase-activating protein GLO3	GLO3	-9.42617	-9.96275	15	15	38.9	55.093
Q05812	Meiotic sister-chromatid recombination protein 3	MSC3	-10.4989	-10.451	15	15	28.6	80.529
P36421	Tyrosine--tRNA ligase, cytoplasmic	TYS1	-10.7249	-10.6683	15	15	37.3	44.019
P51601	GTP cyclohydrolase 1	FOL2	-9.69465	-9.47431	15	15	52.7	27.769
P04840	Mitochondrial outer membrane protein porin 1	POR1	-8.06146	-7.73351	15	15	56.5	30.428
P47006	DNA-directed RNA polymerase I subunit RPA34	RPA34	-8.2527	-7.56877	15	15	66.5	26.875
P15019	Transaldolase	TAL1	-11.5276	-11.1576	15	14	46.9	37.036
Q00711;P47052	Succinate dehydrogenase [ubiquinone] flavoprotein subunit, mitochondrial	SDH1	-11.6919	-11.7197	15	15	23.1	70.229
P40357	Protein transport protein SEC9	SEC9	-11.6635	-12.3199	15	15	35.2	73.623
P17709	Glucokinase-1	GLK1	-10.9008	-11.1157	15	15	35.2	55.377
P53549	26S protease subunit RPT4	RPT4	-10.3381	-10.1229	15	14	34.1	49.408
P12612	T-complex protein 1 subunit alpha	TCP1	-10.2777	-10.0965	15	15	27	60.48
P38970;REV__P17121	Serine/threonine-protein kinase HAL5	HAL5	-11.295	-12.0151	15	15	21.2	95.454
P22147	5-3 exoribonuclease 1	XRN1	-13.3617	-12.9098	15	15	10.4	175.46
P38426	Trehalose synthase complex regulatory subunit TPS3	TPS3	-13.1094	-13.188	15	15	17.1	118.83
P41807	V-type proton ATPase subunit H	VMA13	-11.5629	-11.1294	15	15	32.6	54.415
P25567	RNA-binding protein SRO9	SRO9	-10.1785	-9.82501	15	15	37.1	48.059
P41811	Coatomer subunit beta	SEC27	-12.1555	-11.9031	15	15	25.1	99.444
Q06833	Uncharacterized PH domain-containing protein YPR091C	YPR091C	-12.9053	-13.1395	15	15	29.6	87.323
P04807	Hexokinase-2	HXK2	-11.3101	-11.7626	15	14	44.9	53.942
P39969	Protein BOI2	BOI2	-13.6078	-14.301	15	15	14.6	115.69
P40012	Protoporphyrinogen oxidase	HEM14	-12.099	-12.2049	15	15	29.7	59.702
P39516;P06367	40S ribosomal protein S14-B;40S ribosomal protein S14-A	RPS14B;RPS14A	-3.44589	-3.13612	14	14	72.5	14.65
P05743	60S ribosomal protein L26-A	RPL26A	-9.76125	-9.21903	14	2	59.8	14.234
P26783	40S ribosomal protein S5	RPS5	-6.66012	-6.67847	14	14	43.6	25.038
P18239	ADP,ATP carrier protein 2	PET9	-7.82411	-8.14239	14	10	42.1	34.426
P26786	40S ribosomal protein S7-A	RPS7A	-8.21715	-8.65754	14	7	67.4	21.622
Q12159	RNA annealing protein YRA1	YRA1	-7.0237	-7.33504	14	14	46.5	24.955
P29453	60S ribosomal protein L8-B	RPL8B	-8.95661	-8.36772	14	2	51.2	28.111
Q06103	26S proteasome regulatory subunit RPN7	RPN7	-8.78722	-8.78735	14	14	40.3	48.958
P48415	COPII coat assembly protein SEC16	SEC16	-10.2715	-10.9615	14	14	7.7	241.69
P51401	60S ribosomal protein L9-B	RPL9B	-12.8308	-12.02	14	4	71.7	21.657
Q08723	26S proteasome regulatory subunit RPN8	RPN8	-10.3045	-10.3555	14	14	48.8	38.312
P32527	Zuotin	ZUO1	-9.93732	-9.91594	14	14	39	49.019
Q02775	Pre-mRNA-splicing factor SLU7	SLU7	-11.3302	-11.4988	14	14	39.3	44.636
P05738	60S ribosomal protein L9-A	RPL9A	-7.14175	-6.86876	14	4	71.7	21.569
P32558	FACT complex subunit SPT16	SPT16	-12.9645	-12.7974	14	14	16.6	118.63
P40052	Uncharacterized protein YER079W	YER079W	-9.23736	-10.0668	14	14	78.6	23.197
P32563	V-type proton ATPase subunit a, vacuolar isoform	VPH1	-11.5783	-11.3606	14	14	19.2	95.528
P25491	Mitochondrial protein import protein MAS5	YDJ1	-11.1641	-10.5759	14	14	38.1	44.67
P25443	40S ribosomal protein S2	RPS2	-7.70131	-7.96669	14	14	67.3	27.449
Q02875	SMY2 homolog 2	SYH1	-11.8842	-12.0332	14	14	21.2	94.355
P32074	Coatomer subunit gamma	SEC21	-12.2456	-11.8122	14	14	19.4	104.83
P06168	Ketol-acid reductoisomerase, mitochondrial	ILV5	-11.9431	-11.3124	14	14	39	44.368
P40991	25S rRNA (cytosine(2870)-C(5))-methyltransferase	NOP2	-11.8836	-11.5293	14	14	26.9	69.811
P49723	Ribonucleoside-diphosphate reductase small chain 2	RNR4	-12.3831	-11.1156	14	14	40.9	40.054
P39960	GTPase-activating protein BEM2/IPL2	BEM2	-13.27	-13.4623	14	14	8	245.43
P42846	Protein KRI1	KRI1	-11.3856	-11.213	14	14	23.4	68.653
P39954	Adenosylhomocysteinase	SAH1	-12.2027	-11.2173	14	14	31.6	49.125
P04801	Threonine--tRNA ligase, cytoplasmic	THS1	-12.9347	-12.5142	14	14	21	84.519
P34250	Eisosome protein SEG2	SEG2	-12.5956	-14.3288	14	14	15.3	125.59
P43555	Protein EMP47	EMP47	-9.88236	-8.782	14	14	40.2	50.33
Q04217	Probable ATP-dependent RNA helicase DHR1	ECM16	-11.4631	-11.112	14	14	14	144.95
P38771	Ribosome-recycling factor, mitochondrial	RRF1	-9.34413	-9.57477	13	13	39.1	26.406
P07281;P07280	40S ribosomal protein S19-B;40S ribosomal protein S19-A	RPS19B;RPS19A	-4.50986	-4.36336	13	13	66.7	15.891
P07273	Transcription elongation factor S-II	DST1	-9.92376	-10.1623	13	13	58.3	34.843
P09457	ATP synthase subunit 5, mitochondrial	ATP5	-11.0132	-11.2911	13	13	67	22.814
Q12109	Tryptophan--tRNA ligase, cytoplasmic	WRS1	-13.9852	-11.9869	13	13	30.6	49.35
P38431	Eukaryotic translation initiation factor 5	TIF5	-11.0508	-11.0435	13	13	34.3	45.261
P38903	Serine/threonine-protein phosphatase 2A 56 kDa regulatory subunit delta isoform	RTS1	-11.8239	-12.08	13	13	18.9	85.334
P36008	Elongation factor 1-gamma 2	TEF4	-9.35484	-9.20589	13	11	32.3	46.52
P54838	Dihydroxyacetone kinase 1	DAK1	-11.5973	-12.2738	13	13	29.5	62.206
P05453	Eukaryotic peptide chain release factor GTP-binding subunit	SUP35	-11.662	-11.1926	13	13	21.6	76.55
Q00362	Protein phosphatase PP2A regulatory subunit B	CDC55	-11.2793	-11.5433	13	13	34.8	59.661
Q07551	NADPH-dependent alpha-keto amide reductase	YDL124W	-12.8008	-12.2167	13	13	47.1	35.56
Q02796	Transcriptional regulatory protein LGE1	LGE1	-12.0282	-12.4284	13	13	41	37.309
Q04500	U3 small nucleolar RNA-associated protein 14	UTP14	-11.743	-11.5111	13	13	16.6	103.02
Q03940	RuvB-like protein 1	RVB1	-11.7632	-11.4036	13	13	35.4	50.452
P40054	D-3-phosphoglycerate dehydrogenase 1	SER3	-11.4218	-10.8095	13	5	34.8	51.193
P05626	ATP synthase subunit 4, mitochondrial	ATP4	-12.6512	-11.8089	13	13	44.7	26.925
P53890	Bud neck protein 5	BNI5	-11.4479	-11.277	13	13	32.6	49.694
P47075	Vacuolar transporter chaperone 4	VTC4	-11.7347	-14.3541	13	13	17.6	83.154
Q12080	Ribosome biogenesis protein NOP53	NOP53	-11.6327	-11.9321	13	13	27	52.555
P07244	Bifunctional purine biosynthetic protein ADE5,7;Phosphoribosylamine--glycine ligase;Phosphoribosylformylglycinamidine cyclo-ligase	ADE5,7	-13.5064	-12.8722	13	13	21.8	86.067
P12709	Glucose-6-phosphate isomerase	PGI1	-12.1071	-11.4326	13	13	30.5	61.298
P08678	Adenylate cyclase	CYR1	-13.0752	-14.4162	13	13	7.6	227.83
P39986	Manganese-transporting ATPase 1	SPF1	-12.8484	-12.8618	13	13	13	135.27
P30822	Exportin-1	CRM1	-13.1669	-14.2329	13	13	10.4	124.1
P0CX52;P0CX51	40S ribosomal protein S16-B;40S ribosomal protein S16-A	RPS16B;RPS16A	-6.05062	-6.11831	12	12	73.4	15.847
P10664	60S ribosomal protein L4-A	RPL4A	-8.66181	-8.53824	12	2	39.5	39.092
P40494	Actin-regulating kinase PRK1	PRK1	-11.4749	-14.166	12	11	18.6	91.031
P32496	26S proteasome regulatory subunit RPN12	RPN12	-10.3189	-10.1844	12	12	47.1	31.919
P10127	Alcohol dehydrogenase 4	ADH4	-9.49317	-8.34263	12	12	38.5	41.142
P38911	FK506-binding nuclear protein	FPR3	-6.95086	-7.07057	12	11	25.8	46.553
P10080	Single-stranded nucleic acid-binding protein	SBP1	-10.2277	-10.3344	12	12	45.9	32.989
P18899	Stress protein DDR48	DDR48	-9.52866	-9.95059	12	12	53.5	46.233
Q12230	Sphingolipid long chain base-responsive protein LSP1	LSP1	-10.9758	-11.3287	12	11	40.8	38.071
P05737	60S ribosomal protein L7-A	RPL7A	-8.89103	-8.72676	12	1	48.8	27.638
P0C2H8	60S ribosomal protein L31-A	RPL31A	-6.04985	-6.29731	12	1	71.7	12.953
P34227	Mitochondrial peroxiredoxin PRX1	PRX1	-10.5156	-11.7084	12	12	54.8	29.495
P40036	GLC7-interacting protein 2	GIP2	-10.8532	-11.1405	12	12	28.6	62.318
P14904	Vacuolar aminopeptidase 1	APE1	-11.7556	-13.8371	12	12	32.9	57.092
P26321	60S ribosomal protein L5	RPL5	-8.50353	-8.75648	12	12	48.1	33.714
P25343	Reduced viability upon starvation protein 161	RVS161	-11.0442	-11.1676	12	12	44.2	30.25
P41940	Mannose-1-phosphate guanyltransferase	PSA1	-10.3754	-10.1045	12	12	39.9	39.565
P80210	Adenylosuccinate synthetase	ADE12	-12.3615	-11.85	12	12	30	48.279
P36047	Protein phosphatase 1 regulatory subunit SDS22	SDS22	-13.1645	-13.6114	12	12	44.4	38.887
P49090	Asparagine synthetase [glutamine-hydrolyzing] 2	ASN2	-13.0999	-14.5537	12	8	25.7	64.592
Q04458	Fatty aldehyde dehydrogenase HFD1	HFD1	-10.5839	-10.8852	12	12	27.6	59.978
P47912	Long-chain-fatty-acid--CoA ligase 4	FAA4	-12.8867	-12.2403	12	10	18.6	77.266
P53723	UPF0674 endoplasmic reticulum membrane protein YNR021W	YNR021W	-10.1583	-10.2013	12	12	27.2	47.093
P18759	Vesicular-fusion protein SEC18	SEC18	-13.014	-12.7489	12	12	20.8	84.055
P23641	Mitochondrial phosphate carrier protein;Mitochondrial phosphate carrier protein, N-terminally processed	MIR1	-10.4046	-10.068	12	12	38.6	32.812
P21576	Vacuolar protein sorting-associated protein 1	VPS1	-13.637	-13.1139	12	12	24.1	78.736
Q12449	Hsp90 co-chaperone AHA1	AHA1	-12.0714	-11.4967	12	12	37.1	39.435
P27614	Carboxypeptidase S	CPS1	-11.1502	-10.8867	12	12	29.2	64.596
Q06151	m7GpppX diphosphatase	DCS1	-14.3301	-12.2934	12	12	35.1	40.769
P53691	Peptidyl-prolyl cis-trans isomerase CPR6	CPR6	-13.564	-12.0581	12	12	26.4	42.071
P30665	DNA replication licensing factor MCM4	MCM4	-12.9508	-12.4067	12	11	16	105
P25582	27S pre-rRNA (guanosine(2922)-2-O)-methyltransferase	SPB1	-12.3428	-11.6418	12	12	19.6	96.484
P22203	V-type proton ATPase subunit E	VMA4	-9.30922	-8.97621	11	11	44.6	26.471
P40531	Protein GVP36	GVP36	-10.9571	-10.8049	11	11	45.7	36.67
P05756	40S ribosomal protein S13	RPS13	-8.38008	-7.9252	11	11	64.9	17.029
P54885	Gamma-glutamyl phosphate reductase	PRO2	-11.9382	-11.5366	11	11	30	49.74
P29547	Elongation factor 1-gamma 1	CAM1	-11.2932	-11.3137	11	9	33.5	47.087
Q00055	Glycerol-3-phosphate dehydrogenase [NAD(+)] 1	GPD1	-11.7035	-10.6149	11	11	37.3	42.868
Q05580	E3 ubiquitin-protein ligase HEL2	HEL2	-11.3567	-11.9451	11	11	19.6	72.755
P32909	Protein SMY2	SMY2	-12.6114	-12.7595	11	11	17.6	81.396
P40463	Protein VHS2	VHS2	-10.7657	-12.2308	11	11	36.9	47.96
P40188	Respiratory growth induced protein 2	RGI2	-10.5134	-9.93655	11	11	68.9	19.229
P46672	tRNA-aminoacylation cofactor ARC1	ARC1	-11.8816	-11.8753	11	11	36.7	42.083
Q07478	ATP-dependent RNA helicase SUB2	SUB2	-11.1214	-10.784	11	11	26.7	50.308
Q06709	Cytoplasmic 60S subunit biogenesis factor REH1	REH1	-10.9583	-10.8064	11	11	29.9	49.689
P38230	Probable quinone oxidoreductase	ZTA1	-13.1507	-13.4754	11	11	42.8	37.018
P38988	Mitochondrial GTP/GDP carrier protein 1	GGC1	-12.1163	-11.2353	11	11	31.3	33.215
P36119	Uncharacterized protein YKR023W	YKR023W	-12.2704	-12.0741	11	11	24.7	60.798
P09938	Ribonucleoside-diphosphate reductase small chain 1	RNR2	-11.6924	-11.473	11	11	30.3	46.147
P39003;P32465;P53631;P54854;P47185;P23585	High-affinity hexose transporter HXT6	HXT6	-10.6091	-9.58379	11	1	21.8	62.704
Q12464	RuvB-like protein 2	RVB2	-12.4402	-12.2472	11	11	26.8	51.611
P38791	Deoxyhypusine synthase	DYS1	-11.9185	-11.965	11	11	36.4	42.892
P15790	Casein kinase II subunit alpha	CKA1	-12.2922	-12.1473	11	11	32.8	44.667
P21147	Acyl-CoA desaturase 1	OLE1	-11.1773	-11.1376	11	11	24.1	58.402
P30619	Protein transport protein SEC1	SEC1	-12.1961	-12.258	11	11	16.6	83.479
P10834	Protein PET54	PET54	-14.0685	-13.1548	11	11	39.9	34.637
P33322	H/ACA ribonucleoprotein complex subunit 4	CBF5	-11.2632	-11.1496	11	11	28	54.704
P37304	Protein PAM1	PAM1	-11.101	-11.4994	11	11	21.6	92.871
P53261	Pescadillo homolog	NOP7	-11.1888	-10.9837	11	11	17.7	69.876
P32451	Biotin synthase, mitochondrial	BIO2	-10.9846	-11.1616	11	11	25.1	41.884
P15436	DNA polymerase delta catalytic subunit	POL3	-13.5273	-12.9577	11	11	16.5	124.62
P40553	Peroxiredoxin DOT5	DOT5	-11.2886	-11.9605	11	11	49.3	24.119
P40040	Protein THO1	THO1	-8.02287	-8.42182	10	10	55.5	24.137
P46990	60S ribosomal protein L17-B	RPL17B	-7.59566	-7.29699	10	1	51.6	20.551
P34760	Peroxiredoxin TSA1	TSA1	-9.47495	-8.75244	10	9	61.2	21.589
P14127;P02407	40S ribosomal protein S17-B;40S ribosomal protein S17-A	RPS17B;RPS17A	-5.61369	-5.8358	10	10	60.3	15.803
P40075	Vesicle-associated membrane protein-associated protein SCS2	SCS2	-11.2231	-10.6904	10	10	48.4	26.925
Q12499	Nucleolar protein 58	NOP58	-10.6231	-10.1604	10	10	26	56.956
P43588	Ubiquitin carboxyl-terminal hydrolase RPN11	RPN11	-9.48791	-9.84522	10	10	41.2	34.398
P40029	Peptide methionine sulfoxide reductase	MXR1	-10.9652	-11.3449	10	10	39.1	21.141
P0CX85;P0CX84	60S ribosomal protein L35-B;60S ribosomal protein L35-A	RPL35B;RPL35A	-5.03428	-4.60542	10	10	44.2	13.909
P0CX42;P0CX41	60S ribosomal protein L23-B;60S ribosomal protein L23-A	RPL23B;RPL23A	-6.04332	-6.39161	10	10	64.2	14.473
P07267	Saccharopepsin	PEP4	-10.9472	-10.4468	10	10	28.4	44.498
P35732	RNA polymerase II degradation factor 1	DEF1	-8.28954	-8.01277	10	10	15	83.972
P53090	Aromatic/aminoadipate aminotransferase 1	ARO8	-12.0107	-11.5556	10	10	21	56.177
P0CX48;P0CX47	40S ribosomal protein S11-B;40S ribosomal protein S11-A	RPS11B;RPS11A	-8.8283	-8.07919	10	10	55.8	17.749
Q05775	Eukaryotic translation initiation factor 3 subunit J	HCR1	-9.61363	-9.58131	10	10	44.5	29.564
Q03246	37S ribosomal protein S17, mitochondrial	MRPS17	-11.2773	-11.6383	10	10	43	27.635
P39715	Shuttling pre-60S factor ECM1	ECM1	-10.1982	-10.342	10	10	45.8	23.891
P38061	60S ribosomal protein L32	RPL32	-6.52011	-6.25674	10	10	60.8	14.771
P32381	Actin-related protein 2	ARP2	-12.3383	-11.5004	10	10	27.4	44.073
P40495	Homoisocitrate dehydrogenase, mitochondrial	LYS12	-13.5835	-11.4435	10	10	28.6	40.068
P50095	Inosine-5-monophosphate dehydrogenase 3	IMD3	-12.2449	-11.6026	10	1	29.4	56.584
P20459	Eukaryotic translation initiation factor 2 subunit alpha	SUI2	-11.823	-11.0578	10	10	43.8	34.717
Q01217	Protein ARG5,6, mitochondrial;N-acetyl-gamma-glutamyl-phosphate reductase;Acetylglutamate kinase	ARG5,6	-12.3557	-12.1163	10	10	14.5	94.868
P32835;P32836	GTP-binding nuclear protein GSP1/CNR1;GTP-binding nuclear protein GSP2/CNR2	GSP1;GSP2	-8.51048	-8.3519	10	10	34.7	24.81
P22336	Replication factor A protein 1	RFA1	-12.9635	-13.0109	10	10	16.9	70.347
Q12329	Heat shock protein 42	HSP42	-11.75	-11.8956	10	10	30.7	42.816
P06103	Eukaryotic translation initiation factor 3 subunit B	PRT1	-13.1203	-12.8126	10	10	16.9	88.129
P20485	Choline kinase	CKI1	-13.1727	-12.6973	10	10	19.9	66.316
P53914	UPF0202 protein KRE33	KRE33	-11.7148	-12.0607	10	10	11.7	119.35
Q03735	RNA-binding protein NAB6	NAB6	-10.6414	-10.9577	10	10	10.1	126.14
P05317	60S acidic ribosomal protein P0	RPP0	-8.86205	-8.29747	10	10	34.3	33.717
P17423	Homoserine kinase	THR1	-13.9329	-11.9894	10	10	32.8	38.712
P20484	Protein MAK11	MAK11	-13.0096	-12.55	10	10	23.5	53.672
P54730	UBX domain-containing protein 4	UBX4	-12.3849	-12.0729	10	10	25.5	46.964
Q07381	Ribosome biogenesis protein TSR1	TSR1	-12.9947	-13.038	10	10	15.4	90.746
Q12220	U3 small nucleolar RNA-associated protein 12	DIP2	-14.0736	-12.8406	10	10	12.1	106.34
Q08641	tRNA(Thr) (cytosine(32)-N(3))-methyltransferase	ABP140	-13.0125	-12.2056	10	10	26	71.485
P32457	Cell division control protein 3	CDC3	-12.5885	-12.16	10	10	22.7	60.054
P18496	Mitochondrial ATPase complex subunit ATP10	ATP10	-11.3669	-12.1859	10	10	38.4	32.094
P07170	Adenylate kinase	ADK1	-13.6296	-12.1776	10	10	46.4	24.254
P28320	Protein CWC16	YJU2	-11.0723	-11.0358	10	10	40.3	32.312
Q12532	Ribosome quality control complex subunit 2	RQC2	-13.5316	-12.9833	10	10	11.4	119.07
P14906	Protein translocation protein SEC63	SEC63	-12.4789	-12.472	10	10	18.7	75.344
P47077	Nucleolar protein 9	NOP9	-12.77	-12.6115	10	10	17.4	77.721
P39744	Nucleolar complex protein 2	NOC2	-11.9074	-11.0456	10	10	12.3	81.6
P39931	Protein SSP120	SSP120	-11.0152	-8.8008	10	10	44.9	27.289
Q03558;P41816	NADPH dehydrogenase 2	OYE2	-13.8835	-12.8072	10	10	31	45.01
P36165	Lipase 4	TGL4	-12.9652	-13.1191	10	10	13.7	102.72
Q12515	Protein PAR32	PAR32	-9.5185	-9.53694	9	9	37.6	31.886
P22943	12 kDa heat shock protein	HSP12	-10.5459	-10.5869	9	9	70.6	11.693
P09734	Tubulin alpha-3 chain	TUB3	-12.4047	-11.8793	9	3	22.2	49.693
Q3E7Y3;P0C0W1	40S ribosomal protein S22-B;40S ribosomal protein S22-A	RPS22B;RPS22A	-7.82352	-7.7181	9	9	57.7	14.626
P38922	Protein HRB1	HRB1	-11.167	-11.3347	9	9	21.8	52.141
P02406	60S ribosomal protein L28	RPL28	-7.91884	-7.70406	9	9	51.7	16.721
Q3E772	Uncharacterized protein YGR169C-A	YGR169C-A	-4.71247	-5.06341	9	9	53.3	10.495
P25626	54S ribosomal protein IMG1, mitochondrial	IMG1	-12.6169	-12.8536	9	9	42.6	19.393
P23301	Eukaryotic translation initiation factor 5A-1	HYP2	-8.41548	-8.20767	9	7	58	17.114
P36036	RNA annealing protein YRA2	YRA2	-10.5072	-10.5462	9	9	48.8	23.777
Q02486	ARS-binding factor 2, mitochondrial	ABF2	-9.46318	-9.62067	9	9	41	21.561
Q02326	60S ribosomal protein L6-A	RPL6A	-9.51085	-8.93035	9	5	38.6	19.961
P26784	60S ribosomal protein L16-A	RPL16A	-10.6555	-10.1357	9	6	44.2	22.201
P39998	Enhancer of mRNA-decapping protein 3	EDC3	-13.7317	-12.0008	9	9	16	61.339
P89886	Translation machinery-associated protein 20	TMA20	-11.2136	-10.7675	9	9	44.8	20.277
P0CX32;P0CX31	40S ribosomal protein S24-B;40S ribosomal protein S24-A	RPS24B;RPS24A	-6.90883	-6.89479	9	9	41.5	15.329
P00817	Inorganic pyrophosphatase	IPP1	-12.7231	-12.0915	9	9	40.8	32.299
Q12114	Chitin biosynthesis protein CHS5	CHS5	-14.2363	-12.8554	9	9	20.6	73.638
P47015	Altered inheritance of mitochondria protein 23, mitochondrial	AIM23	-11.5792	-11.8219	9	9	24.4	41.461
Q06697	Cell division control protein 73	CDC73	-9.2762	-9.25952	9	9	27	44.456
P38175	37S ribosomal protein MRP21, mitochondrial	MRP21	-10.1482	-10.4268	9	9	50.3	20.394
P53080	Enhancer of mRNA-decapping protein 1	EDC1	-10.2687	-9.61838	9	9	65.7	19.237
Q03063	Down-regulator of invasive growth 1	DIG1	-12.4951	-13.0016	9	9	30.1	49.356
P02309	Histone H4	HHF1	-10.3771	-9.89402	9	9	61.2	11.368
P26785	60S ribosomal protein L16-B	RPL16B	-14.1918	-10.0063	9	6	42.9	22.249
P0CX83;P0CX82	60S ribosomal protein L19-B;60S ribosomal protein L19-A	RPL19B;RPL19A	-9.23629	-9.02289	9	9	34.4	21.704
P53295	Ribosome-interacting GTPase 2	RBG2	-14.0649	-13.4754	9	9	27.2	41.006
P36018;P36019	GTP-binding protein YPT52	YPT52	-12.9912	-12.6365	9	8	41	26.132
P07260	Eukaryotic translation initiation factor 4E	CDC33	-10.0862	-9.45909	9	9	44.1	24.254
P46682	AP-3 complex subunit beta	APL6	-13.408	-14.3484	9	9	14	91.606
P53879	GTP-binding protein RHO5	RHO5	-12.1278	-11.8731	9	9	37.8	36.818
Q00764	Alpha,alpha-trehalose-phosphate synthase [UDP-forming] 56 kDa subunit	TPS1	-11.035	-11.3975	9	9	20.8	56.147
P38833	Uncharacterized protein YHR127W	YHR127W	-11.2058	-10.91	9	9	39.5	27.132
P29478	Signal recognition particle subunit SEC65	SEC65	-11.5472	-11.277	9	9	44.7	31.169
P32468	Cell division control protein 12	CDC12	-13.7221	-13.2461	9	9	23.3	46.667
P39923	Nitrogen permease regulator 2	NPR2	-11.8738	-11.7379	9	9	18.9	69.858
P53155	Uncharacterized protein YGL082W	YGL082W	-11.8469	-11.6952	9	9	30.7	43.321
Q04013	Citrate/oxoglutarate carrier protein	YHM2	-11.3126	-10.4708	9	9	22.9	34.184
Q12389	ATP-dependent RNA helicase DBP10	DBP10	-12.336	-12.2569	9	9	10.3	112.94
P53551	Histone H1	HHO1	-12.2878	-11.8713	9	9	29.5	27.803
P36095	Vacuolar protein-sorting-associated protein 24	VPS24	-11.4307	-11.4573	9	9	50.4	26.242
P20447	ATP-dependent RNA helicase DBP3	DBP3	-12.0028	-11.3748	9	9	17.6	58.826
P43558	Ubiquitin thioesterase OTU1	OTU1	-11.7546	-10.9692	9	9	44.2	33.51
Q08979	Kelch repeat-containing protein 3	KEL3	-12.28	-11.8656	9	9	13.7	75.432
P28274	CTP synthase 1	URA7	-13.182	-12.8737	9	9	19.7	64.71
P38264	Inorganic phosphate transport protein PHO88	PHO88	-13.4445	-10.9954	9	9	41	21.137
P40055;REV__P69850	U3 small nucleolar RNA-associated protein 7	UTP7	-11.9189	-11.278	9	9	20.9	62.316
P38041	Protein BOB1	BOI1	-10.9691	-10.1137	9	9	10.2	109.29
P38701	40S ribosomal protein S20	RPS20	-7.47729	-7.50583	8	8	51.2	13.907
P40070	U6 snRNA-associated Sm-like protein LSm4	LSM4	-7.05253	-6.37806	8	8	33.2	21.276
P07560	Ras-related protein SEC4	SEC4	-10.973	-10.4232	8	7	46.5	23.505
P41057	40S ribosomal protein S29-A	RPS29A	-4.95299	-5.66847	8	6	73.2	6.6606
P38912	Eukaryotic translation initiation factor 1A	TIF11	-7.90326	-7.26088	8	8	37.3	17.435
P00044	Cytochrome c iso-1	CYC1	-10.6303	-10.9101	8	6	58.7	12.182
P49167	60S ribosomal protein L38	RPL38	-5.91867	-6.04969	8	8	56.4	8.8264
P0C2H7;P0C2H6	60S ribosomal protein L27-B;60S ribosomal protein L27-A	RPL27B;RPL27A	-9.32661	-8.86916	8	8	52.9	15.505
P23292	Casein kinase I homolog 2	YCK2	-11.1125	-11.1249	8	8	20.5	62.078
P05739	60S ribosomal protein L6-B	RPL6B	-11.3539	-10.9186	8	4	36.9	19.986
P35691	Translationally-controlled tumor protein homolog	TMA19	-11.5811	-10.7845	8	8	43.1	18.741
Q07825	Putative Xaa-Pro aminopeptidase FRA1	FRA1	-12.8616	-12.9324	8	8	13.1	84.923
Q08245	Protein ZEO1	ZEO1	-9.54504	-9.1822	8	8	52.2	12.589
P36013	NAD-dependent malic enzyme, mitochondrial	MAE1	-8.47979	-8.61916	8	8	15.4	74.375
P07347	N-terminal acetyltransferase A complex catalytic subunit ARD1	ARD1	-12.4669	-12.5498	8	8	36.1	27.603
P38801	Exosome complex protein LRP1	LRP1	-11.4884	-11.5524	8	8	42.9	21.045
P48836	V-type proton ATPase subunit G	VMA10	-10.677	-10.7211	8	8	38.6	12.713
P05759	Ubiquitin-40S ribosomal protein S31;Ubiquitin;40S ribosomal protein S31	RPS31	-7.32759	-6.90471	8	3	48.7	17.216
Q12125	Golgi to ER traffic protein 4	GET4	-12.2713	-11.9032	8	8	24.7	36.28
P07143	Cytochrome c1, heme protein, mitochondrial	CYT1	-10.7988	-11.1707	8	8	38.5	34.054
P11076	ADP-ribosylation factor 1	ARF1	-9.26928	-8.76226	8	3	44.8	20.529
P12754	Translation initiation factor eIF-2B subunit delta	GCD2	-10.4876	-9.95837	8	8	16.6	70.851
P32904	54S ribosomal protein L6, mitochondrial	MRPL6	-11.6948	-11.904	8	8	41.1	23.889
P0CX54;P0CX53	60S ribosomal protein L12-B;60S ribosomal protein L12-A	RPL12B;RPL12A	-10.5068	-9.64512	8	8	53.9	17.822
P40022	Uncharacterized protein YER034W	YER034W	-11.2927	-11.973	8	8	39.5	21.19
Q05543	Regulator of Ty1 transposition protein 103	RTT103	-13.1218	-13.3421	8	8	18.3	46.488
P38879	Nascent polypeptide-associated complex subunit alpha	EGD2	-8.82559	-8.59318	8	8	54	18.709
P53278	Uncharacterized protein YGR130C	YGR130C	-13.2391	-13.2392	8	8	10.9	92.697
P36049	rRNA-processing protein EBP2	EBP2	-11.5072	-11.0361	8	8	21.5	49.734
P69771	Vacuolar protein-sorting-associated protein 46	DID2	-10.169	-10.3563	8	8	34.3	23.091
P36041	Protein EAP1	EAP1	-11.3039	-11.5969	8	8	17.9	69.761
P14020	Dolichol-phosphate mannosyltransferase	DPM1	-12.5172	-11.885	8	8	37.8	30.362
Q08746	Regulator of ribosome biosynthesis	RRS1	-10.1988	-10.3955	8	8	33	22.963
P53854	Pre-mRNA-splicing factor CWC25	CWC25	-11.7742	-12.0118	8	8	47.5	20.374
P38886	26S proteasome regulatory subunit RPN10	RPN10	-11.341	-10.8814	8	8	35.4	29.747
Q12672;Q02753	60S ribosomal protein L21-B;60S ribosomal protein L21-A	RPL21B;RPL21A	-8.48978	-7.95159	8	8	48.8	18.274
Q04839	mRNA transport factor GFD1	GFD1	-10.5972	-11.0929	8	8	52.1	21.571
P14843	Phospho-2-dehydro-3-deoxyheptonate aldolase, phenylalanine-inhibited	ARO3	-14.0931	-13.6855	8	8	24.1	41.069
Q12034	Protein SLF1	SLF1	-12.82	-12.9854	8	8	17.7	50.942
Q02208	Topoisomerase 1-associated factor 2	TOF2	-11.7564	-12.3315	8	8	15	86.365
P00427	Cytochrome c oxidase subunit 6, mitochondrial	COX6	-14.4495	-13.1583	8	8	48	17.341
P21771	37S ribosomal protein S28, mitochondrial	MRPS28	-12.6234	-12.7187	8	8	28	33.057
Q12136	Something about silencing protein 10	SAS10	-12.4995	-11.2795	8	8	15.2	70.259
Q04947	Reticulon-like protein 1	RTN1	-11.7049	-11.2062	8	8	28.1	32.916
P53199	Sterol-4-alpha-carboxylate 3-dehydrogenase, decarboxylating	ERG26	-11.2342	-10.7165	8	8	23.5	38.706
P53742	Nucleolar GTP-binding protein 2	NOG2	-12.1397	-11.8357	8	8	17.9	55.488
P21560	Protein CBP3, mitochondrial	CBP3	-12.6607	-12.8928	8	8	24.5	39.083
P25441	DNA-directed RNA polymerase III subunit RPC4	RPC53	-13.344	-11.4781	8	8	20.6	46.667
Q3E764	Translation machinery-associated protein 7	TMA7	-4.78907	-5.06143	7	7	54.7	6.9412
Q06177	Translation machinery-associated protein 10	TMA10	-4.61759	-4.62832	7	7	62.8	9.8337
P53168	DASH complex subunit DUO1	DUO1	-11.9965	-11.7246	7	7	37.2	27.473
P22803	Thioredoxin-2	TRX2	-8.61936	-9.02335	7	5	73.1	11.204
P32911	Eukaryotic translation initiation factor eIF-1	SUI1	-8.51833	-8.8278	7	7	59.3	12.312
P41058	40S ribosomal protein S29-B	RPS29B	-6.0272	-6.5904	7	5	78.6	6.7276
P40517	Ran-specific GTPase-activating protein 2	YRB2	-10.9675	-11.4942	7	7	26.9	36.054
P40212	60S ribosomal protein L13-B	RPL13B	-9.00991	-8.57647	7	1	38.7	22.525
P0CX24;P0CX23	60S ribosomal protein L20-B;60S ribosomal protein L20-A	RPL20B;RPL20A	-10.5862	-9.69825	7	7	39	20.437
P04456	60S ribosomal protein L25	RPL25	-9.31313	-9.09538	7	7	43.7	15.757
P06780	GTP-binding protein RHO1	RHO1	-10.324	-10.1182	7	7	35.4	23.152
P39929	Vacuolar-sorting protein SNF7	SNF7	-9.33978	-9.17942	7	7	33.3	26.987
P0CX40;P0CX39	40S ribosomal protein S8-B;40S ribosomal protein S8-A	RPS8B;RPS8A	-8.82346	-8.73727	7	7	39	22.489
P39101	Protein CAJ1	CAJ1	-11.6553	-12.3187	7	7	24	44.854
P22217	Thioredoxin-1	TRX1	-9.06991	-8.88441	7	5	72.8	11.235
P02294;P02293	Histone H2B.2;Histone H2B.1	HTB2;HTB1	-9.60339	-8.95278	7	7	45.8	14.237
P05748;P54780	60S ribosomal protein L15-A;60S ribosomal protein L15-B	RPL15A;RPL15B	-9.46661	-9.3682	7	7	31.9	24.422
P53741	UBP3-associated protein BRE5	BRE5	-12.704	-13.1428	7	7	20.4	57.673
P41910	Repressor of RNA polymerase III transcription MAF1	MAF1	-13.004	-13.4689	7	7	22.5	44.732
P53729	Uncharacterized protein YNR029C	ZNG1	-14.1751	-14.0056	7	7	19.8	48.121
Q12100	Probable serine/threonine-protein kinase RTK1	RTK1	-12.6744	-13.5427	7	7	16	69.614
P40008	Protein FMP52, mitochondrial	FMP52	-13.3739	-12.8546	7	7	28.1	25.086
P26570	Serine/threonine-protein phosphatase PP-Z1	PPZ1	-11.882	-12.0768	7	6	21.5	77.49
P25349	Flavoprotein-like protein YCP4	YCP4	-12.2271	-12.7862	7	7	24.7	26.35
P26793	Flap endonuclease 1	RAD27	-14.6778	-12.2258	7	7	22	43.279
P47089	Translation machinery-associated protein 22	TMA22	-9.98531	-9.6736	7	7	42.4	22.495
Q07953	Ribosome maturation protein SDO1	SDO1	-12.6091	-11.8231	7	7	31.6	28.283
P14832	Peptidyl-prolyl cis-trans isomerase	CPR1	-10.8571	-9.96692	7	7	50	17.39
P53267	DASH complex subunit DAM1	DAM1	-12.2126	-12.1257	7	7	25.9	38.421
P32318	Thiamine thiazole synthase	THI4	-11.7791	-10.92	7	7	18.7	34.991
P04449	60S ribosomal protein L24-A	RPL24A	-7.98344	-8.07076	7	1	26.5	17.613
Q04031	Ribosomal RNA-processing protein 17	RRP17	-11.5012	-11.1698	7	7	22.1	27.974
Q12335	Protoplast secreted protein 2	PST2	-12.7212	-12.3082	7	7	44.9	20.965
P15303	Protein transport protein SEC23	SEC23	-13.6133	-13.3816	7	7	10.7	85.384
P38261	Exocyst complex component EXO84	EXO84	-12.3382	-12.3569	7	7	11.4	85.537
P06843	Protein SPT2	SPT2	-12.6238	-13.0551	7	7	18.9	38.551
P33332	Exocyst complex component SEC3	SEC3	-12.6425	-13.1732	7	7	8	154.69
Q03897	Maintenance of telomere capping protein 5	MTC5	-14.6793	-13.9226	7	7	8.8	130.94
P38712	ATP-dependent rRNA helicase RRP3	RRP3	-15.0121	-12.3581	7	7	11.4	55.968
Q12196	Serine/threonine-protein kinase RIO1	RIO1	-13.5622	-12.1038	7	7	14.7	56.122
Q99303;Q12439;Q12392;Q12293;P25383;P0CX62;P0CX61;P0C2J6;P0C2J4;Q12260	Transposon Ty2-DR3 Gag polyprotein;Capsid protein;Gag-p4;Transposon Ty2-OR1 Gag polyprotein;Capsid protein;Gag-p4;Transposon Ty2-DR1 Gag polyprotein;Capsid protein;Gag-p4;Transposon Ty2-OR2 Gag polyprotein;Capsid protein;Gag-p4;Transposon Ty2-C Gag polyprotein;Capsid protein;Gag-p4;Transposon Ty2-GR2 Gag polyprotein;Capsid protein;Gag-p4;Transposon Ty2-F Gag polyprotein;Capsid protein;Gag-p4;Tran…	TY2A-DR3;TY2A-OR1;TY2A-DR1;TY2A-OR2;TY2A-C;TY2A-GR2;TY2A-F;TY2A-LR2;TY2A-LR1;TY2A-B	-12.6443	-12.1395	7	2	22.8	49.724
P25588	Mediator of replication checkpoint protein 1	MRC1	-13.8312	-13.2226	7	7	5.9	124.32
P39729	Ribosome-interacting GTPase 1	RBG1	-13.9877	-13.7818	7	7	21.1	40.701
P47031	Mitochondrial outer membrane protein IML2	IML2	-13.4678	-13.3198	7	7	11.8	82.535
P53131	Pre-mRNA-splicing factor ATP-dependent RNA helicase PRP43	PRP43	-13.8064	-13.3139	7	7	9.8	87.561
P53137	CUE domain-containing protein 3	CUE3	-13.5271	-13.3066	7	7	11.2	72.042
Q03772	Pre-mRNA-splicing factor CWC15	CWC15	-12.0117	-11.9838	6	6	39.4	19.935
Q3E757;P0C0W9	60S ribosomal protein L11-B;60S ribosomal protein L11-A	RPL11B;RPL11A	-5.31554	-5.4383	6	6	29.9	19.749
P32598	Serine/threonine-protein phosphatase PP1-2	GLC7	-11.7241	-11.5492	6	6	18.9	35.907
P40159	Uncharacterized protein YNL208W	YNL208W	-6.79248	-6.96196	6	6	45.7	20.151
P46947	Pre-mRNA-splicing factor CWC26	BUD13	-11.809	-11.7613	6	6	29.7	30.472
Q02642	Nascent polypeptide-associated complex subunit beta-1	EGD1	-7.22342	-6.99274	6	6	36.3	17.02
P32610	V-type proton ATPase subunit D	VMA8	-7.7442	-6.82936	6	6	22.7	29.194
P40079	U3 small nucleolar ribonucleoprotein protein LCP5	LCP5	-13.6989	-12.4888	6	6	17.4	40.794
P08524	Farnesyl pyrophosphate synthase	ERG20	-13.9048	-12.8465	6	6	15.9	40.483
Q08687	Translation machinery-associated protein 16	TMA16	-12.2188	-10.8561	6	6	28.1	20.839
P38711;P35997	40S ribosomal protein S27-B;40S ribosomal protein S27-A	RPS27B;RPS27A	-5.39683	-5.65829	6	6	48.8	8.8653
P22353	54S ribosomal protein L8, mitochondrial	MRPL8	-11.795	-12.301	6	6	33.2	26.945
Q01590	Integral membrane protein SED5	SED5	-13.2299	-12.3393	6	6	20.9	38.807
P53277	Pre-mRNA-splicing factor SYF2	SYF2	-10.7789	-11.6796	6	6	27.9	24.802
P53913	Protein FYV6	FYV6	-9.87585	-10.2755	6	6	35.8	20.025
Q12512	Protein ZPS1	ZPS1	-11.1823	-9.76306	6	6	16.5	27.567
P05744	60S ribosomal protein L33-A	RPL33A	-11.8347	-11.3601	6	2	42.1	12.154
P40086	Cytochrome c oxidase assembly protein COX15	COX15	-12.7188	-13.0723	6	6	11.1	54.658
P05745	60S ribosomal protein L36-A	RPL36A	-10.5354	-9.05091	6	1	42	11.124
P39938;P39939	40S ribosomal protein S26-A;40S ribosomal protein S26-B	RPS26A;RPS26B	-5.51175	-4.76471	6	6	39.5	13.505
P46654;P32905	40S ribosomal protein S0-B;40S ribosomal protein S0-A	RPS0B;RPS0A	-10.4051	-9.82508	6	6	32.5	27.962
P53250	Twinfilin-1	TWF1	-12.4804	-12.2791	6	6	24.7	37.07
Q99321	Diphosphoinositol polyphosphate phosphohydrolase DDP1	DDP1	-13.8057	-12.0805	6	6	29.8	21.572
P0CX50;P0CX49	60S ribosomal protein L18-B;60S ribosomal protein L18-A	RPL18B;RPL18A	-10.7888	-10.4578	6	6	26.9	20.563
P38825	Protein TOM71	TOM71	-13.6223	-13.3436	6	6	11.3	71.855
P40302	Proteasome subunit alpha type-6	PRE5	-14.254	-12.2752	6	6	26.9	25.604
Q12149	Exosome complex exonuclease RRP6	RRP6	-13.4349	-13.2072	6	6	10.6	84.038
P20606	Small COPII coat GTPase SAR1	SAR1	-11.649	-11.0681	6	6	50.5	21.45
P38687	Signal recognition particle subunit SRP68	SRP68	-13.2369	-12.972	6	6	12.2	69.005
Q12420	66 kDa U4/U6.U5 small nuclear ribonucleoprotein component	SNU66	-11.368	-11.3096	6	6	11.8	66.429
P0CX26;P0CX25	60S ribosomal protein L43-B;60S ribosomal protein L43-A	RPL43B;RPL43A	-9.4433	-10.585	6	6	58.7	10.091
P41911	Glycerol-3-phosphate dehydrogenase [NAD(+)] 2, mitochondrial	GPD2	-12.7276	-11.976	6	6	13.6	49.421
P38130	Probable mannosyltransferase KTR3	KTR3	-13.1916	-13.3709	6	6	14.4	47.482
P43621	Coatomer subunit delta	RET2	-13.846	-12.3666	6	6	10.3	60.627
P20449	ATP-dependent RNA helicase DBP5	DBP5	-13.5648	-13.4049	6	6	15.8	53.873
P33333	Probable 1-acyl-sn-glycerol-3-phosphate acyltransferase	SLC1	-11.6337	-11.3803	6	6	23.8	33.887
Q3E7X9;P0C0X0	40S ribosomal protein S28-A;40S ribosomal protein S28-B	RPS28A;RPS28B	-9.77024	-9.64648	5	5	41.8	7.5917
P40328	Probable 26S protease subunit YTA6	YTA6	-11.916	-13.0573	5	5	6.5	85.299
P11633	Non-histone chromosomal protein 6B	NHP6B	-9.75892	-10.1195	5	5	40.4	11.476
P43586	60S ribosomal subunit assembly/export protein LOC1	LOC1	-10.628	-10.1025	5	5	30.4	23.59
P19211	Eukaryotic translation initiation factor 5A-2	ANB1	-13.039	-12.3839	5	3	34.4	17.131
P54000	RNA polymerase II transcriptional coactivator SUB1	SUB1	-12.5824	-12.4122	5	5	20.5	33.102
P04710	ADP,ATP carrier protein 1	AAC1	-9.37914	-9.82981	5	4	14.2	34.12
P38013	Peroxiredoxin type-2	AHP1	-12.8461	-12.1125	5	5	36.9	19.114
P0CX34;P0CX33	40S ribosomal protein S30-B;40S ribosomal protein S30-A	RPS30B;RPS30A	-6.01243	-5.85749	5	5	33.3	7.1184
P38011	Guanine nucleotide-binding protein subunit beta-like protein	ASC1	-12.7779	-11.8993	5	5	22.6	34.805
P43598	Inhibitor of glycogen debranching 1	IGD1	-11.0814	-11.9435	5	5	41.5	21.783
P40043	Respiratory growth induced protein 1	RGI1	-11.1142	-11.0334	5	5	47.2	18.989
P48589	40S ribosomal protein S12	RPS12	-11.4473	-10.4895	5	5	46.2	15.471
Q06205	FK506-binding protein 4	FPR4	-14.9036	-10.3005	5	4	18.4	43.903
P29055	Transcription initiation factor IIB	SUA7	-13.6024	-13.4953	5	5	18.8	38.2
Q3E792;P0C0T4	40S ribosomal protein S25-A;40S ribosomal protein S25-B	RPS25A;RPS25B	-7.83378	-7.43294	5	5	32.4	12.039
P53824;P43545	Probable pyridoxal 5-phosphate synthase subunit SNZ2;Probable pyridoxal 5-phosphate synthase subunit SNZ3	SNZ2;SNZ3	-14.2351	-13.6333	5	3	20.1	32.033
P03872	Partitioning protein REP2	REP2	-10.8419	-10.8809	5	5	19.9	33.196
Q07896	Nucleolar complex-associated protein 3	NOC3	-14.1502	-13.7556	5	5	11.2	75.581
P36105	60S ribosomal protein L14-A	RPL14A	-11.4518	-11.3096	5	1	31.2	15.167
P32351	Sugar utilization regulatory protein IMP2	IMP2	-11.4423	-12.0886	5	5	19.7	39.07
P47160	Epsin-3	ENT3	-12.7056	-13.2346	5	5	13.7	45.091
Q06132	Suppressor of glycerol defect protein 1	SGD1	-14.5547	-12.4595	5	5	5.2	102.85
P05747	60S ribosomal protein L29	RPL29	-7.22949	-7.1561	5	5	52.5	6.6687
P32915	Protein transport protein SEC61	SEC61	-13.7236	-12.6414	5	5	9.8	52.936
P53894	Serine/threonine-protein kinase CBK1	CBK1	-12.9222	-13.4285	5	5	8.1	86.945
Q06078	U3 small nucleolar RNA-associated protein 21	UTP21	-14.3446	-13.5758	5	5	6.9	104.79
P32445	Single-stranded DNA-binding protein RIM1, mitochondrial	RIM1	-11.0253	-10.6687	4	4	34.8	15.386
P53630	Dethiobiotin synthetase	BIO4	-11.7523	-11.6531	4	4	30.8	26.257
P40471	NADPH-dependent 1-acyldihydroxyacetone phosphate reductase	AYR1	-11.7263	-11.8262	4	4	16.5	32.814
Q01855	40S ribosomal protein S15	RPS15	-5.37438	-5.67445	4	4	38	16.002
Q06511	Ribosomal RNA-processing protein 15	RRP15	-10.3033	-10.4777	4	4	14.8	28.212
P49166	60S ribosomal protein L37-A	RPL37A	-8.20364	-7.32393	4	3	39.8	9.8502
P48837	Nucleoporin NUP57	NUP57	-13.9985	-13.8441	4	4	7.8	57.498
P41920	Ran-specific GTPase-activating protein 1	YRB1	-11.5979	-11.8066	4	4	22.4	22.953
P20081	FK506-binding protein 1	FPR1	-13.555	-11.7183	4	4	25.4	12.158
P32895	Ribose-phosphate pyrophosphokinase 1	PRS1	-12.612	-12.1664	4	4	14.3	47.047
P38169	Kynurenine 3-monooxygenase	BNA4	-14.132	-13.9543	4	4	9.1	52.429
Q12000	Translation machinery-associated protein 46	TMA46	-13.0942	-12.4786	4	4	11.9	39.514
P51402	60S ribosomal protein L37-B	RPL37B	-8.69535	-8.10543	4	3	38.6	9.8682
P32939	GTP-binding protein YPT7	YPT7	-13.1608	-13.4096	4	4	29.8	23.042
P01098	ATPase-stabilizing factor 9 kDa, mitochondrial	STF1	-9.86293	-14.4982	4	4	30.2	10.062
Q07623	Nucleolar protein 6	NOP6	-12.0806	-11.2411	4	4	28.4	25.216
P47083	U3 small nucleolar RNA-associated protein MPP10	MPP10	-11.0526	-10.8706	4	4	6.1	66.952
P00410	Cytochrome c oxidase subunit 2	COX2	-12.3337	-11.9914	4	4	17.1	28.567
P39517	ATP-dependent RNA helicase DHH1	DHH1	-13.7182	-13.0218	4	4	9.7	57.543
P04912;P04911	Histone H2A.2;Histone H2A.1	HTA2;HTA1	-9.57904	-9.2364	4	3	22.7	13.989
P50111	Protein ZDS1	ZDS1	-12.7081	-12.536	4	4	7.8	103.36
Q07872	Epsin-4	ENT4	-13.1071	-13.4672	4	4	21.9	28.271
P38221	Phosphatidate cytidylyltransferase	CDS1	-4.35284	-4.13233	4	4	8.8	51.822
Q01662	Methionine aminopeptidase 1	MAP1	-13.9644	-13.2195	4	4	17.3	43.373
Q02892	Nucleolar GTP-binding protein 1	NOG1	-14.6545	-11.9137	4	4	9.1	74.409
Q12754	Ribosomal RNA-processing protein 12	RRP12	-11.3952	-11.1479	4	4	3.5	137.51
P0CX30;P0CX29	40S ribosomal protein S23-B;40S ribosomal protein S23-A	RPS23B;RPS23A	-9.54796	-8.23676	4	4	18.6	16.038
Q12306	Ubiquitin-like protein SMT3	SMT3	-11.906	-11.398	4	4	46.5	11.597
Q3E846	Cytochrome c oxidase assembly factor 6	COA6	-10.6333	-11.1751	3	3	26.9	12.445
P05749	60S ribosomal protein L22-A	RPL22A	-8.80674	-9.43214	3	3	55.4	13.693
P06774	Transcriptional activator HAP2	HAP2	-11.1042	-11.1327	3	3	14	29.867
Q2V2P3	Uncharacterized protein YKL023C-A	YKL023C-A	-11.1424	-11.2518	3	3	34.7	8.5188
Q3E7B7	SERF-like protein YDL085C-A	YDL085C-A	-7.98308	-8.88299	3	3	26.5	7.9491
Q03088	Styryl dye vacuolar localization protein 3	SVL3	-11.9958	-12.3787	3	3	4.1	92.143
P46988	Prefoldin subunit 1	PFD1	-13.7142	-12.6829	3	3	30.3	12.782
P53897	mRNA stability protein IGO1	IGO1	-11.5354	-12.103	3	3	19.6	18.051
P05319	60S acidic ribosomal protein P2-alpha	RPP2A	-15.4042	-10.4388	3	3	34.9	10.746
P33399	La protein homolog	LHP1	-13.2097	-13.0475	3	3	14.9	32.104
P53317	Nucleolar protein 19	NOP19	-11.3752	-11.876	3	3	11.2	22.32
P46982	Alpha-1,2-mannosyltransferase MNN5	MNN5	-13.6133	-14.2906	3	3	6	67.204
P24583	Protein kinase C-like 1	PKC1	-14.2118	-14.377	3	3	3	131.48
P22146	1,3-beta-glucanosyltransferase GAS1	GAS1	-13.1288	-12.8941	3	3	9.5	59.582
P13393	TATA-box-binding protein	SPT15	-13.6817	-13.2655	3	3	13.8	27.003
P28000	DNA-directed RNA polymerases I and III subunit RPAC2	RPC19	-13.5799	-12.9346	2	2	18.3	16.151

## Sheet: 24h wt and C115S int. significa
Supplementary table 7 - significantly changed proteins between WT and Cdc48-C115S interactomes
Protein IDs	Protein names	Gene names	-log(P-value)	Difference (WT-Cdc48 C115S)	Fold change
increased in WT
Q03390	Vacuolar protein-sorting-associated protein 60	VPS60	1.4739	3.275	9.67993
Q07653	Protein HBT1	HBT1	1.38412	3.01483	8.08266
Q06630	Mitochondrial homologous recombination protein 1	MHR1	3.32338	2.99284	7.96041
P53604	Protein MSO1	MSO1	2.38695	2.62718	6.17818
P06115	Catalase T	CTT1	3.08045	2.62055	6.14985
Q03104	Meiotic sister chromatid recombination protein 1	MSC1	1.5376	2.12792	4.37086
P50263	Protein SIP18	SIP18	2.56352	1.72594	3.30796
P32488	Increasing suppression factor 1	ISF1	3.72616	1.69497	3.2377
Q04432	Glutathione-independent glyoxalase HSP31	HSP31	1.84227	1.25634	2.38889
P16965	ATPase-stabilizing factor 15 kDa protein	STF2	1.68197	1.20077	2.29862
Q3E7A3	Uncharacterized protein YJL133C-A	YJL133C-A	2.58027	1.18037	2.26635
P15992	Heat shock protein 26	HSP26	1.67731	1.0458	2.06451
Q12443	Reticulon-like protein 2	RTN2	2.27012	1.0291	2.04075
Increased in Cdc48 C115S
P10081	ATP-dependent RNA helicase eIF4A	TIF1	2.55327	-0.973524	1.96363
P15891	Actin-binding protein	ABP1	2.60188	-1.0338	2.04741
P32501	Translation initiation factor eIF-2B subunit epsilon	GCD6	2.33308	-1.0701	2.09957
P38773;P38774	2-deoxyglucose-6-phosphate phosphatase 2;2-deoxyglucose-6-phosphate phosphatase 1	DOG2;DOG1	1.63253	-1.08793	2.12568
P07283	Phosphomannomutase	SEC53	1.90096	-1.11925	2.17234
P00925	Enolase 2	ENO2	1.63344	-1.16746	2.24616
P32582	Cystathionine beta-synthase	CYS4	1.95734	-1.30594	2.47244
P53927	Ribosome biogenesis protein 15	NOP15	2.54656	-1.32919	2.51262
P36051	GPI ethanolamine phosphate transferase 1	MCD4	1.50159	-1.33719	2.52659
P39522	Dihydroxy-acid dehydratase, mitochondrial	ILV3	2.20874	-1.35408	2.55634
P12904	5-AMP-activated protein kinase subunit gamma	SNF4	2.36492	-1.36626	2.57801
P53075	Outer spore wall assembly protein SHE10	SHE10	2.23918	-1.3984	2.63609
P52286	Suppressor of kinetochore protein 1	SKP1	2.43604	-1.41658	2.66951
P43593	Ubiquitin carboxyl-terminal hydrolase 6	UBP6	2.02148	-1.47148	2.77306
P48361	Activator of SKN7 protein 10	ASK10	1.5683	-1.52558	2.87903
P41277	Glycerol-1-phosphate phosphohydrolase 1	GPP1	2.56649	-1.52811	2.88407
P52910	Acetyl-coenzyme A synthetase 2	ACS2	1.58754	-1.53255	2.89296
P53721	Respiratory supercomplex factor 2, mitochondrial	RCF2	1.63027	-1.55327	2.93481
P11745	Ran GTPase-activating protein 1	RNA1	1.45559	-1.61732	3.06804
P48234	Ribosome biogenesis protein ENP2	ENP2	1.64378	-1.63036	3.09591
P38623	Serine/threonine-protein kinase RCK2	RCK2	1.64454	-1.6854	3.2163
P38349	UBX domain-containing protein 7	UBX7	3.04459	-1.85873	3.62688
P00942	Triosephosphate isomerase	TPI1	1.85535	-1.91507	3.77131
P40010	Nuclear GTP-binding protein NUG1	NUG1	2.20697	-1.92884	3.80748
P26637	Leucine--tRNA ligase, cytoplasmic	CDC60	2.73969	-2.11158	4.32166
P23724	Proteasome subunit beta type-6	PRE7	2.78971	-2.1281	4.37142
P21734	Ubiquitin-conjugating enzyme E2 1	UBC1	4.24927	-2.1499	4.43798
P38986	L-asparaginase 1	ASP1	1.38895	-2.23716	4.71469
P23644	Mitochondrial import receptor subunit TOM40	TOM40	1.67539	-2.32387	5.00674
P40988;REV__Q04924	Low-affinity Fe(2+) transport protein	FET4	1.44329	-2.39298	5.25241
P05694	5-methyltetrahydropteroyltriglutamate--homocysteine methyltransferase	MET6	1.8386	-2.50406	5.6728
P32495	H/ACA ribonucleoprotein complex subunit 2	NHP2	1.61635	-2.50959	5.69458
P31412	V-type proton ATPase subunit C	VMA5	2.19921	-2.51999	5.73578
P40352	DNA repair and recombination protein RAD26	RAD26	2.6526	-2.65068	6.27965
P05374	Phosphatidylethanolamine N-methyltransferase	CHO2	2.73593	-2.71499	6.56587
O13563	26S proteasome regulatory subunit RPN13	RPN13	1.80231	-2.85773	7.24873
P00927	Threonine dehydratase, mitochondrial	ILV1	2.56544	-3.13432	8.78062
P00445	Superoxide dismutase [Cu-Zn]	SOD1	2.07842	-3.2329	9.40157
P02400	60S acidic ribosomal protein P2-beta	RPP2B	3.90971	-3.45094	10.9355
Q3E754;P0C0V8	40S ribosomal protein S21-B;40S ribosomal protein S21-A	RPS21B;RPS21A	1.46981	-3.82526	14.1749
