# Supplementary material for: Cdc48 plays a crucial role in redox homeostasis through dynamic reshaping of its interactome during early stationary phase
Source: Redox Biol. 2025 May 1;84:103651. doi: 10.1016/j.redox.2025.103651 (PMC12137173; doi:10.1016/j.redox.2025.103651)
Supplement: Multimedia component 9 [file mmc9.xlsx]

## Sheet: 48h_wt_C115S_interactome
Supplementary table 8 - all proteins between WT and Cdc48-C115S interactomes at 48h
			Median Log(2) LFQ
Protein IDs	Protein names	Gene names	wt 48h	Cdc48-C115S 48h	Peptides	Unique peptides	Sequence coverage [%]	Mol. weight [kDa]
Q04264	Sister chromatid cohesion protein PDS5	PDS5	-8.42776	-7.30397	45	45	31.2	147.04
P19358	S-adenosylmethionine synthase 2	SAM2	-7.27373	-6.51741	26	14	71.9	42.255
Q03497	Serine/threonine-protein kinase STE20	STE20	-9.32848	-8.47009	25	25	39.3	102.36
P10963	Phosphoenolpyruvate carboxykinase [ATP]	PCK1	-10.6634	-9.20166	22	22	45.9	60.983
P38333	Essential nuclear protein 1	ENP1	-9.65747	-8.72546	21	21	48.7	55.136
P05694	5-methyltetrahydropteroyltriglutamate--homocysteine methyltransferase	MET6	-12.7486	-11.474	21	21	28.2	85.859
P40988;REV__Q04924	Low-affinity Fe(2+) transport protein	FET4	-9.86579	-7.44278	20	20	33.7	62.791
P05755;O13516	40S ribosomal protein S9-B;40S ribosomal protein S9-A	RPS9B;RPS9A	-8.68379	-7.94903	16	16	56.4	22.298
P12385	Eukaryotic peptide chain release factor subunit 1	SUP45	-11.3501	-10.4197	15	15	38.4	49.005
P39522	Dihydroxy-acid dehydratase, mitochondrial	ILV3	-11.8372	-11.1688	14	14	27.4	62.86
Q02775	Pre-mRNA-splicing factor SLU7	SLU7	-11.9912	-11.3631	14	14	39.3	44.636
P49723	Ribonucleoside-diphosphate reductase small chain 2	RNR4	-12.2483	-11.3671	14	14	40.9	40.054
P07281;P07280	40S ribosomal protein S19-B;40S ribosomal protein S19-A	RPS19B;RPS19A	-6.77811	-5.85441	13	13	66.7	15.891
P15180	Lysine--tRNA ligase, cytoplasmic	KRS1	-15.1424	-12.35	13	13	21.5	67.958
P05756	40S ribosomal protein S13	RPS13	-8.806	-8.14844	11	11	64.9	17.029
P40188	Respiratory growth induced protein 2	RGI2	-9.95007	-7.93389	11	11	68.9	19.229
Q12753	Transcriptional activator HAA1	HAA1	-14.0947	-12.8243	11	11	21.6	76.67
P38631	1,3-beta-glucan synthase component FKS1	FKS1	-14.265	-12.7765	11	6	7.2	214.85
P15436	DNA polymerase delta catalytic subunit	POL3	-14.6992	-13.277	11	11	16.5	124.62
Q12499	Nucleolar protein 58	NOP58	-12.0941	-11.2438	10	10	26	56.956
P00942	Triosephosphate isomerase	TPI1	-11.2859	-9.96332	10	10	41.1	26.795
Q12220	U3 small nucleolar RNA-associated protein 12	DIP2	-14.584	-13.4296	10	10	12.1	106.34
P07170	Adenylate kinase	ADK1	-14.8333	-11.9099	10	10	46.4	24.254
Q03558;P41816	NADPH dehydrogenase 2	OYE2	-14.3513	-12.1203	10	10	31	45.01
P00546	Cyclin-dependent kinase 1	CDC28	-13.5758	-12.8845	9	7	29.5	34.061
Q06177	Translation machinery-associated protein 10	TMA10	-8.83066	-7.78068	7	7	62.8	9.8337
P53168	DASH complex subunit DUO1	DUO1	-14.8398	-12.5259	7	7	37.2	27.473
P04456	60S ribosomal protein L25	RPL25	-10.265	-9.30207	7	7	43.7	15.757
P26570	Serine/threonine-protein phosphatase PP-Z1	PPZ1	-14.2589	-13.3405	7	6	21.5	77.49
P33303	Succinate/fumarate mitochondrial transporter	SFC1	-13.1801	-10.5835	7	7	22.7	35.34
P08524	Farnesyl pyrophosphate synthase	ERG20	-13.8375	-12.8943	6	6	15.9	40.483
P05745	60S ribosomal protein L36-A	RPL36A	-14.9306	-9.84726	6	1	42	11.124
Q06321	Sterol 3-beta-glucosyltransferase	ATG26	-15.5393	-13.4218	6	6	6.6	136.05
P38011	Guanine nucleotide-binding protein subunit beta-like protein	ASC1	-13.6732	-12.5989	5	5	22.6	34.805
P02400	60S acidic ribosomal protein P2-beta	RPP2B	-12.4829	-11.5636	4	4	34.5	11.05
P15454	Guanylate kinase	GUK1	-15.3611	-14.0675	4	4	24.6	20.637
P38221	Phosphatidate cytidylyltransferase	CDS1	-15.2903	-4.26191	4	4	8.8	51.822
P15731	Ubiquitin-conjugating enzyme E2 4	UBC4	-15.2195	-10.8065	2	1	12.2	16.456
P06115	Catalase T	CTT1	-8.1847	-9.39766	24	24	47.2	64.583
P22855	Alpha-mannosidase	AMS1	-10.023	-10.9666	23	23	22.8	124.5
P34223	UBX domain-containing protein 1	SHP1	-5.55801	-6.46017	23	23	61	46.987
P27472	Glycogen [starch] synthase isoform 2	GSY2	-12.9736	-15.1446	14	12	22.7	80.078
P54838	Dihydroxyacetone kinase 1	DAK1	-10.8146	-11.3568	13	13	29.5	62.206
P26263	Pyruvate decarboxylase isozyme 3	PDC6	-12.8211	-14.768	12	8	24.7	61.58
Q02733	Increased recombination centers protein 15	IRC15	-12.0663	-14.2744	12	12	28.5	54.156
P40463	Protein VHS2	VHS2	-11.7693	-14.3299	11	11	36.9	47.96
P34760	Peroxiredoxin TSA1	TSA1	-7.50062	-7.98732	10	9	61.2	21.589
P40029	Peptide methionine sulfoxide reductase	MXR1	-8.73036	-9.75384	10	10	39.1	21.141
Q12276	HMG2-induced ER-remodeling protein 1	HER1	-12.9846	-14.804	10	10	11.6	139.46
P47015	Altered inheritance of mitochondria protein 23, mitochondrial	AIM23	-12.2297	-14.4205	9	9	24.4	41.461
P38986	L-asparaginase 1	ASP1	-8.32209	-9.53712	9	9	28.3	41.395
P17695	Glutaredoxin-2, mitochondrial	GRX2	-8.55423	-10.9345	8	8	67.8	15.861
P16965	ATPase-stabilizing factor 15 kDa protein	STF2	-11.9453	-15.1645	7	7	63.1	9.6144
P22217	Thioredoxin-1	TRX1	-6.9885	-8.33782	7	5	72.8	11.235
P53741	UBP3-associated protein BRE5	BRE5	-12.871	-14.747	7	7	20.4	57.673
P23493	Mitochondrial biogenesis regulation protein 1	MBR1	-12.1899	-13.8399	7	7	34.2	36.934
P25349	Flavoprotein-like protein YCP4	YCP4	-12.3196	-14.9036	7	7	24.7	26.35
P25373	Glutaredoxin-1	GRX1	-10.9595	-13.9226	7	7	75.5	12.38
P0CH09;P0CH08;P0CG63	Ubiquitin-60S ribosomal protein L40;Ubiquitin;60S ribosomal protein L40;Polyubiquitin;Ubiquitin	RPL40B;RPL40A;UBI4	-9.00319	-15.7653	6	1	44.5	14.554
P38881	Nucleus-vacuole junction protein 1	NVJ1	-12.8818	-13.9953	5	5	16.5	36.421
P25372	Thioredoxin-3, mitochondrial	TRX3	-10.5651	-13.4952	5	5	41.7	14.432
P25694	Cell division control protein 48	CDC48	0	0	99	99	82.5	91.995
P07259	Protein URA2;Glutamine-dependent carbamoyl-phosphate synthase;Aspartate carbamoyltransferase	URA2	-9.47407	-9.65818	82	80	40.9	245.04
Q00955	Acetyl-CoA carboxylase;Biotin carboxylase	ACC1	-9.30325	-9.53245	64	61	34.2	250.35
Q07878	Vacuolar protein sorting-associated protein 13	VPS13	-8.4922	-8.93954	63	63	23	357.85
P40433	6-phosphofructo-2-kinase 1	PFK26	-4.32566	-4.12041	56	56	58.3	93.416
P19097	Fatty acid synthase subunit alpha;Acyl carrier;3-oxoacyl-[acyl-carrier-protein] reductase;3-oxoacyl-[acyl-carrier-protein] synthase	FAS2	-10.6077	-10.0134	56	56	35.2	206.94
P07264	3-isopropylmalate dehydratase	LEU1	-6.14052	-6.19047	52	52	65.3	85.793
P38929	Calcium-transporting ATPase 2	PMC1	-6.11833	-6.20925	52	52	41.1	130.86
P06738	Glycogen phosphorylase	GPH1	-6.88908	-7.06376	50	50	59.9	103.27
P17255	V-type proton ATPase catalytic subunit A;Endonuclease PI-SceI	VMA1	-8.35513	-8.38168	50	50	47.3	118.64
Q07653	Protein HBT1	HBT1	-8.32769	-8.44142	47	47	62.5	113.61
P24276	Protein SSD1	SSD1	-7.82517	-7.72883	47	47	44.6	139.95
P15108	ATP-dependent molecular chaperone HSC82	HSC82	-6.77332	-6.77229	46	12	56.6	80.899
P10591	Heat shock protein SSA1	SSA1	-5.34597	-5.72871	44	16	73.2	69.656
P07149	Fatty acid synthase subunit beta;3-hydroxyacyl-[acyl-carrier-protein] dehydratase;Enoyl-[acyl-carrier-protein] reductase [NADH];[Acyl-carrier-protein] acetyltransferase;[Acyl-carrier-protein] malonyltransferase;S-acyl fatty acid synthase thioesterase	FAS1	-11.4333	-10.5767	44	44	26	228.69
P31539	Heat shock protein 104	HSP104	-8.27783	-8.43827	43	43	49.9	102.03
P16521	Elongation factor 3A	YEF3	-6.76143	-6.66679	43	33	47.8	115.94
P16547	Mitochondrial outer membrane protein OM45	OM45	-6.41072	-6.42762	42	42	65.1	44.58
P10592	Heat shock protein SSA2	SSA2	-9.19944	-8.95246	42	13	68.2	69.469
P16861	ATP-dependent 6-phosphofructokinase subunit alpha	PFK1	-7.67213	-7.67651	42	41	48.6	107.97
P89105	RNA polymerase-associated protein CTR9	CTR9	-7.74056	-7.42132	41	41	34	124.71
P02829	ATP-dependent molecular chaperone HSP82	HSP82	-11.8882	-12.1218	40	6	48.2	81.405
P50109	Protein PSP2	PSP2	-5.02833	-4.98573	40	40	56.5	65.583
Q04279	Eisosome protein SEG1	SEG1	-7.99982	-8.23488	39	39	44.3	105.87
P06634	ATP-dependent RNA helicase DED1	DED1	-6.57298	-6.35221	37	30	69.7	65.552
P00560	Phosphoglycerate kinase	PGK1	-6.67364	-6.1999	36	36	81	44.738
Q07528	Autophagy-related protein 20	ATG20	-6.32608	-5.8817	36	36	58.6	72.545
P00549	Pyruvate kinase 1	CDC19	-6.36722	-6.05191	36	35	73	54.544
P38764	26S proteasome regulatory subunit RPN1	RPN1	-8.50387	-8.3091	36	36	42	109.49
Q02979	Glycerophosphodiester phosphodiesterase GDE1	GDE1	-8.89646	-8.61827	36	36	31.2	138.01
P38934	Nuclear segregation protein BFR1	BFR1	-8.03796	-8.02439	35	35	52.6	54.639
P16862	ATP-dependent 6-phosphofructokinase subunit beta	PFK2	-8.22314	-8.25767	35	34	46.9	104.62
P32565	26S proteasome regulatory subunit RPN2	RPN2	-8.41094	-8.24147	35	34	32.6	104.23
P40150	Heat shock protein SSB2	SSB2	-7.44086	-7.01447	34	2	62	66.594
P19882	Heat shock protein 60, mitochondrial	HSP60	-7.23134	-7.19646	33	33	59.4	60.751
P16474	78 kDa glucose-regulated protein homolog	KAR2	-8.29237	-7.74766	33	31	47.9	74.467
P33755	Nuclear protein localization protein 4	NPL4	-6.47507	-6.31	33	33	66.4	65.781
P39015	Suppressor protein STM1	STM1	-5.42176	-5.06876	32	32	70.7	29.995
P32324	Elongation factor 2	EFT1	-8.69264	-8.22691	32	32	36.3	93.288
P53064	RNA polymerase-associated protein RTF1	RTF1	-6.78718	-6.90384	31	31	49.3	65.868
P24783	ATP-dependent RNA helicase DBP2	DBP2	-8.69765	-8.15988	31	30	57.7	60.999
P32589	Heat shock protein homolog SSE1	SSE1	-9.87147	-9.70292	31	27	46.9	77.365
P11154	Pyruvate carboxylase 1	PYC1	-9.50964	-9.50856	31	10	27.7	130.1
Q05050	Eisosome protein 1	EIS1	-8.60254	-8.4062	30	30	39.7	93.344
P09436	Isoleucine--tRNA ligase, cytoplasmic	ILS1	-11.7034	-11.991	30	30	32.4	122.98
P07251	ATP synthase subunit alpha, mitochondrial	ATP1	-6.39278	-6.72015	29	29	53.9	58.607
P02994	Elongation factor 1-alpha	TEF1	-4.53209	-4.28955	29	29	55.2	50.032
P38691	Serine/threonine-protein kinase KSP1	KSP1	-9.58854	-8.97276	29	29	29.9	117.08
P30624	Long-chain-fatty-acid--CoA ligase 1	FAA1	-8.87576	-9.10093	29	27	48.4	77.865
Q03640	Tricalbin-3	TCB3	-11.1319	-11.1962	29	29	25.6	171.07
P34167	Eukaryotic translation initiation factor 4B	TIF3	-8.92654	-8.44149	28	28	77.8	48.521
P47079	T-complex protein 1 subunit theta	CCT8	-9.6643	-9.61123	28	28	48.4	61.662
P33442	40S ribosomal protein S1-A	RPS1A	-8.604	-8.37886	27	6	68.2	28.743
P23248	40S ribosomal protein S1-B	RPS1B	-7.01168	-6.6593	27	6	71.8	28.812
P00359	Glyceraldehyde-3-phosphate dehydrogenase 3	TDH3	-5.60807	-5.16337	27	6	77.4	35.746
P45978	Protein SCD6	SCD6	-4.38495	-4.17827	27	27	58.7	39.189
P24784	ATP-dependent RNA helicase DBP1	DBP1	-10.0909	-9.66827	27	20	47.3	67.916
P19414	Aconitate hydratase, mitochondrial	ACO1	-9.44287	-9.24277	27	27	45	85.367
P40215	External NADH-ubiquinone oxidoreductase 1, mitochondrial	NDE1	-6.99041	-7.21349	27	26	46.2	62.773
P32521	Actin cytoskeleton-regulatory complex protein PAN1	PAN1	-9.95011	-9.65714	27	27	21.9	160.27
P27692	Transcription elongation factor SPT5	SPT5	-10.7673	-10.4204	27	27	33	115.65
P00830	ATP synthase subunit beta, mitochondrial	ATP2	-7.18114	-7.58122	27	27	66.3	54.793
Q03690	Clustered mitochondria protein 1	CLU1	-8.67676	-8.46051	27	27	22.2	145.16
P53145	Large subunit GTPase 1	LSG1	-10.3892	-9.8467	27	27	45.5	72.727
Q08972	[NU+] prion formation protein 1	NEW1	-12.3406	-11.8893	27	27	26.6	134.33
P22137	Clathrin heavy chain	CHC1	-12.4375	-14.3296	27	27	17.3	187.23
P43535	Protein GCN20	GCN20	-10.2691	-9.90596	27	27	33.2	85.026
P0CS90;P39987	Heat shock protein SSC1, mitochondrial	SSC1	-8.87784	-8.93852	26	26	41.4	70.627
P00925	Enolase 2	ENO2	-7.66311	-6.95764	26	15	64.1	46.914
P00360	Glyceraldehyde-3-phosphate dehydrogenase 1	TDH1	-7.42765	-7.31706	26	15	70.5	35.75
P50277	Adenosylmethionine-8-amino-7-oxononanoate aminotransferase	BIO3	-5.66828	-4.60801	26	26	61	53.708
P39076	T-complex protein 1 subunit beta	CCT2	-9.76452	-9.75231	26	26	66.6	57.203
P43603	LAS seventeen-binding protein 3	LSB3	-7.74169	-7.54576	26	19	47.1	49.343
P12945	N-terminal acetyltransferase A complex subunit NAT1	NAT1	-12.2667	-12.253	26	26	30	98.904
P16140	V-type proton ATPase subunit B	VMA2	-9.61853	-9.53499	26	26	58.4	57.749
P22202	Heat shock protein SSA4	SSA4	-10.3466	-11.057	26	9	48	69.65
P38742	Nitrogen permease regulator 3	NPR3	-10.7543	-10.438	26	26	27.7	129.97
P09435	Heat shock protein SSA3	SSA3	-12.6455	-12.2903	25	9	39.6	70.546
P38249	Eukaryotic translation initiation factor 3 subunit A	RPG1	-12.9322	-13.0587	25	25	30	110.34
P39077	T-complex protein 1 subunit gamma	CCT3	-10.1087	-10.3693	25	25	42.1	58.814
Q04228	UBX domain-containing protein 2	UBX2	-8.33434	-8.61721	25	25	43.2	66.76
P04050	DNA-directed RNA polymerase II subunit RPB1	RPO21	-11.3449	-11.0607	24	23	15.7	191.61
P38080	Serine/threonine-protein kinase AKL1	AKL1	-8.34377	-9.08655	24	23	24.6	123.99
P04147	Polyadenylate-binding protein, cytoplasmic and nuclear	PAB1	-9.93254	-9.76153	24	24	48	64.343
P40327	26S protease regulatory subunit 4 homolog	RPT2	-9.92686	-9.91941	24	24	65.9	48.828
P38427	Trehalose synthase complex regulatory subunit TSL1	TSL1	-8.87458	-9.57021	24	24	26.1	123.02
P54115	Magnesium-activated aldehyde dehydrogenase, cytosolic	ALD6	-8.97393	-8.80137	24	24	55.4	54.414
P33892	Translational activator GCN1	GCN1	-12.0391	-11.9559	24	24	10.7	296.69
P38088	Glycine--tRNA ligase 1, mitochondrial	GRS1	-10.4304	-10.1213	23	23	43.3	78.183
P04802	Aspartate--tRNA ligase, cytoplasmic	DPS1	-10.75	-10.2758	23	23	45.1	63.515
Q01852	Mitochondrial import inner membrane translocase subunit TIM44	TIM44	-10.6476	-10.3962	23	23	48	48.854
Q05518	Protein PAL1	PAL1	-9.63345	-9.19828	23	22	59.3	54.995
P32793	Protein YSC84	YSC84	-9.00904	-8.77053	23	16	48.3	50.901
P40024	ABC transporter ATP-binding protein ARB1	ARB1	-10.5692	-10.287	23	23	43.6	68.376
P32356;P35172	Neutral trehalase	NTH1	-10.98	-11.0778	23	23	33.3	85.878
P05030	Plasma membrane ATPase 1	PMA1	-9.23954	-8.9822	23	8	34.5	99.618
P32582	Cystathionine beta-synthase	CYS4	-11.2851	-11.4898	23	23	46	56.021
P06169	Pyruvate decarboxylase isozyme 1	PDC1	-6.61134	-6.88761	23	18	48	61.495
P38439	RNA polymerase-associated protein LEO1	LEO1	-9.77369	-9.32356	23	23	45.3	53.919
P36775	Lon protease homolog, mitochondrial	PIM1	-11.4605	-11.4919	23	23	24.3	127.11
P38351	RNA polymerase II-associated protein 1	PAF1	-9.80732	-9.47362	23	23	58.4	51.8
P04786	DNA topoisomerase 1	TOP1	-12.948	-11.3157	23	23	32.2	89.994
P46655	Glutamate--tRNA ligase, cytoplasmic	GUS1	-11.3155	-10.9374	22	22	35.6	80.842
P42943	T-complex protein 1 subunit eta	CCT7	-10.1735	-10.257	22	22	48.7	59.735
Q03661	Silent chromatin protein ESC1	ESC1	-11.1203	-10.5785	22	22	15.3	187.14
P38845	Cruciform DNA-recognizing protein 1;CRP1 short N-terminal subpeptide;CRP1 short C-terminal subpeptide	CRP1	-9.9003	-9.6233	22	22	40.2	51.115
P07257	Cytochrome b-c1 complex subunit 2, mitochondrial	QCR2	-9.34968	-9.65567	22	22	58.2	40.478
P08518	DNA-directed RNA polymerase II subunit RPB2	RPB2	-11.34	-11.3724	22	22	19	138.75
P53622	Coatomer subunit alpha	COP1	-12.1881	-12.196	22	22	24.7	135.61
P40017	Carnitine O-acetyltransferase YAT2	YAT2	-10.5021	-13.0213	22	22	32.3	103.33
P23615	Transcription elongation factor SPT6	SPT6	-12.6794	-13.219	22	22	17	168.29
P53978	Elongation factor 3B	HEF3	-13.7952	-13.6367	21	11	23.2	115.87
Q04062	26S proteasome regulatory subunit RPN9	RPN9	-9.14626	-8.87076	21	21	40.5	45.782
P33297	26S protease regulatory subunit 6A	RPT5	-10.2121	-10.0076	21	21	51.8	48.255
P37291	Serine hydroxymethyltransferase, cytosolic	SHM2	-10.3369	-9.68759	21	20	42.9	52.218
P40016	26S proteasome regulatory subunit RPN3	RPN3	-10.0096	-9.68686	21	21	43.2	60.392
Q08224;Q08975;Q06490	Hydroxymethylpyrimidine/phosphomethylpyrimidine kinase THI20	THI20	-9.64822	-9.90478	21	21	42.6	61.269
P00815	Histidine biosynthesis trifunctional protein;Phosphoribosyl-AMP cyclohydrolase;Phosphoribosyl-ATP pyrophosphohydrolase;Histidinol dehydrogenase	HIS4	-10.5944	-10.7711	21	21	30.8	87.72
P39730	Eukaryotic translation initiation factor 5B	FUN12	-11.4861	-10.9931	21	21	20.5	112.27
P34216	EH domain-containing and endocytosis protein 1	EDE1	-12.6068	-12.2368	21	21	20.7	150.78
P47170	Vacuolar membrane-associated protein IML1	IML1	-13.157	-12.7144	21	21	15.2	181.95
P15992	Heat shock protein 26	HSP26	-4.46359	-5.13161	20	20	78	23.879
P00924	Enolase 1	ENO1	-8.25824	-7.80734	20	9	54	46.816
P10659	S-adenosylmethionine synthase 1	SAM1	-9.41757	-9.24366	20	8	58.6	41.818
P39705	Nucleoporin NUP60	NUP60	-10.3992	-10.228	20	20	53.2	59.039
P41939	Isocitrate dehydrogenase [NADP] cytoplasmic	IDP2	-12.1008	-10.8932	20	16	50.2	46.562
P27476	Nuclear localization sequence-binding protein	NSR1	-9.09663	-8.6152	20	20	42.8	44.535
P38809	Uncharacterized protein YHR097C	YHR097C	-8.70335	-9.12116	20	19	49.7	40.662
P33298	26S protease regulatory subunit 6B homolog	RPT3	-11.2369	-10.9621	20	19	52.1	47.893
P39935	Eukaryotic initiation factor 4F subunit p150	TIF4631	-10.8401	-10.6618	20	20	23.6	107.1
P38219	Obg-like ATPase 1	OLA1	-10.8392	-10.4533	20	20	51.3	44.174
P39078	T-complex protein 1 subunit delta	CCT4	-9.65611	-9.5466	20	20	41.9	57.603
P04806	Hexokinase-1	HXK1	-10.3205	-10.473	20	18	58.1	53.738
P11986	Inositol-3-phosphate synthase	INO1	-9.96473	-9.2752	20	20	42.6	59.641
P0CX36;P0CX35	40S ribosomal protein S4-B;40S ribosomal protein S4-A	RPS4B;RPS4A	-8.18277	-7.74533	20	20	58.6	29.41
P39940	E3 ubiquitin-protein ligase RSP5	RSP5	-11.5308	-11.2972	20	20	31	91.815
P06105	Protein SCP160	SCP160	-13.2171	-12.8762	20	20	18.7	134.81
P08566	Pentafunctional AROM polypeptide;3-dehydroquinate synthase;3-phosphoshikimate 1-carboxyvinyltransferase;Shikimate kinase;3-dehydroquinate dehydratase;Shikimate dehydrogenase	ARO1	-12.3821	-12.111	20	20	15	174.75
P32790	Actin cytoskeleton-regulatory complex protein SLA1	SLA1	-11.2303	-11.4169	20	20	17.7	135.85
Q12680	Glutamate synthase [NADH]	GLT1	-12.8675	-12.5032	20	20	11.5	238.1
P05750	40S ribosomal protein S3	RPS3	-8.26961	-7.97742	19	19	75.4	26.502
P60010	Actin	ACT1	-7.89843	-7.90715	19	19	51.7	41.689
P14126	60S ribosomal protein L3	RPL3	-9.42242	-8.90132	19	19	44.4	43.757
Q04372	Type 2A phosphatase-associated protein 42	TAP42	-9.30861	-8.89821	19	19	56.6	42.567
Q12250	26S proteasome regulatory subunit RPN5	RPN5	-9.94991	-9.56661	19	19	42.9	51.768
P38081	Uncharacterized glycosyl hydrolase YBR056W	MRX18	-9.77661	-9.91505	19	19	42.1	57.821
P33416	Heat shock protein 78, mitochondrial	HSP78	-12.9905	-13.8711	19	19	31.3	91.335
P32454	Aminopeptidase 2, mitochondrial	APE2	-13.14	-12.9251	19	17	25.1	107.75
P00927	Threonine dehydratase, mitochondrial	ILV1	-10.3042	-10.7475	19	19	39.6	63.83
P03965	Carbamoyl-phosphate synthase arginine-specific large chain	CPA2	-13.047	-12.9662	19	17	18.5	123.91
P06782	Carbon catabolite-derepressing protein kinase	SNF1	-12.1759	-12.1344	19	19	45	72.045
Q12466;P48231	Tricalbin-1	TCB1	-12.1768	-12.4778	19	19	22.2	133.57
Q04781	E3 ubiquitin-protein ligase listerin	RKR1	-11.7078	-11.347	19	19	11.7	180.18
O14467	Multiprotein-bridging factor 1	MBF1	-3.99073	-4.30263	18	18	74.2	16.403
P33299	26S protease regulatory subunit 7 homolog	RPT1	-9.08463	-8.8605	18	18	40.7	51.982
P13185	Serine/threonine protein kinase KIN1	KIN1	-10.5756	-10.9558	18	18	22	120.07
P40413	T-complex protein 1 subunit epsilon	CCT5	-10.0268	-9.84173	18	18	28.5	61.913
P00890	Citrate synthase, mitochondrial	CIT1	-10.2173	-10.311	18	18	40.1	53.359
Q99383	Nuclear polyadenylated RNA-binding protein 4	HRP1	-8.01763	-8.26149	18	18	38.6	59.649
P40187	GSY2-interacting protein PIG2	PIG2	-12.1385	-11.7132	18	18	32.3	61.938
P32861	UTP--glucose-1-phosphate uridylyltransferase	UGP1	-10.4177	-10.5006	18	18	43.3	55.987
Q06505	Transcription factor SPN1	SPN1	-11.549	-11.6855	18	18	48.5	46.082
P32266	Dynamin-like GTPase MGM1, mitochondrial;Dynamin-like GTPase MGM1 large isoform;Dynamin-like GTPase MGM1 small isoform	MGM1	-12.3594	-12.1523	18	18	22.7	99.177
P41805	60S ribosomal protein L10	RPL10	-9.34854	-9.24579	18	18	57	25.361
P07248	Regulatory protein ADR1	ADR1	-12.2802	-11.1632	18	18	17.5	150.94
P15646	rRNA 2-O-methyltransferase fibrillarin	NOP1	-9.38135	-8.67018	18	18	47.1	34.465
Q01574	Acetyl-coenzyme A synthetase 1	ACS1	-12.7995	-12.2763	18	17	32.4	79.14
P38748	RING finger protein ETP1	ETP1	-11.8407	-11.503	18	18	36.8	67.503
P41810	Coatomer subunit beta	SEC26	-10.6766	-10.4969	18	18	22.2	109.02
P10964	DNA-directed RNA polymerase I subunit RPA190	RPA190	-13.8132	-12.5569	18	17	14.1	186.43
P47116	Serine/threonine-protein kinase PTK2/STK2	PTK2	-9.68394	-10.518	18	18	34	91.399
P38708	Putative proline--tRNA ligase YHR020W	YHR020W	-13.2798	-13.1551	18	18	33.9	77.385
P04173	3-isopropylmalate dehydrogenase	LEU2	-7.41511	-7.95675	18	18	48.6	38.952
P47068	Myosin tail region-interacting protein MTI1	BBC1	-12.7746	-11.7075	18	18	18.2	128.29
Q12032	Altered inheritance of mitochondria protein 41, mitochondrial	AIM41	-7.5776	-7.53597	17	17	57.8	21.229
P25294	Protein SIS1	SIS1	-11.3007	-10.8235	17	17	49.1	37.59
P40956	Protein GTS1	GTS1	-9.22128	-8.8118	17	17	41.2	44.406
P38788	Ribosome-associated complex subunit SSZ1	SSZ1	-10.9063	-10.3165	17	17	42.4	58.237
P14540	Fructose-bisphosphate aldolase	FBA1	-6.98632	-6.89606	17	17	57.1	39.62
P10081	ATP-dependent RNA helicase eIF4A	TIF1	-9.53914	-9.03222	17	17	49.9	44.697
P14742	Glutamine--fructose-6-phosphate aminotransferase [isomerizing]	GFA1	-9.81838	-9.90664	17	17	31.8	80.046
P31688	Trehalose-phosphatase	TPS2	-10.8949	-11.1958	17	17	22.7	102.98
P37012	Phosphoglucomutase 2	PGM2	-11.3122	-12.365	17	14	37.1	63.088
P25623	Suppressor of yeast profilin deletion	SYP1	-12.0993	-12.341	17	17	24.5	96.136
P17967	Protein disulfide-isomerase	PDI1	-10.4115	-10.5417	17	17	41.6	58.226
P15274	AMP deaminase	AMD1	-12.3989	-12.7573	17	17	23	93.3
P43585	Vacuolar transporter chaperone 2	VTC2	-12.4078	-13.6871	17	15	22.8	95.44
Q12122	Homocitrate synthase, mitochondrial	LYS21	-11.9418	-11.7366	17	3	45.2	48.594
P07806	Valine--tRNA ligase, mitochondrial	VAS1	-12.3592	-11.6421	17	17	16.5	125.77
Q05506	Arginine--tRNA ligase, cytoplasmic	YDR341C	-11.6236	-11.2744	17	16	28	69.524
P38707	Asparagine--tRNA ligase, cytoplasmic	DED81	-11.8878	-11.2702	17	17	35.6	62.206
P33327	NAD-specific glutamate dehydrogenase	GDH2	-12.0524	-11.9432	17	17	17.9	124.33
P39523	Uncharacterized protein YMR124W	EPO1	-12.3049	-12.0502	17	17	25.5	105.91
Q06344	Pre-rRNA-processing protein ESF1	ESF1	-11.2624	-11.1127	17	17	30.9	72.409
P39079	T-complex protein 1 subunit zeta	CCT6	-11.4136	-11.4526	17	17	39.7	59.923
P32368	Phosphoinositide phosphatase SAC1	SAC1	-11.8227	-11.7025	17	17	39	71.124
P32614	Fumarate reductase 1	FRD1	-12.8571	-12.3967	17	17	41.9	50.843
P26637	Leucine--tRNA ligase, cytoplasmic	CDC60	-13.5012	-14.1141	17	17	18.3	124.14
P09798	Anaphase-promoting complex subunit CDC16	CDC16	-9.93947	-9.70016	17	17	23.7	94.991
P53252	Sphingolipid long chain base-responsive protein PIL1	PIL1	-9.74369	-9.26057	16	15	44	38.349
P00950	Phosphoglycerate mutase 1	GPM1	-8.65639	-7.64595	16	16	56.3	27.608
Q12363	Transcriptional modulator WTM1	WTM1	-10.8892	-9.76384	16	16	48.7	48.382
P29311	Protein BMH1	BMH1	-9.21203	-9.16556	16	4	76.4	30.091
P38820	Adenylyltransferase and sulfurtransferase UBA4;Adenylyltransferase UBA4;Sulfurtransferase UBA4	UBA4	-9.5976	-9.36699	16	16	30.2	49.361
P53297	PAB1-binding protein 1	PBP1	-11.8757	-11.1862	16	16	24.8	78.78
Q01939	26S protease regulatory subunit 8 homolog	RPT6	-11.0338	-10.8702	16	16	47.2	45.271
Q07793;Q92393;Q12414;Q12316;Q12269;Q12141;Q12088;Q04711;Q04670;Q03855;Q03619;Q03612;Q03434;P47100;P47098;P0C2J1;P0C2I9;P0C2I7;P0C2I6;P0C2I5;P0C2I3;P0C2I2;Q12193;P0C2J0;Q99337;O13535;Q12273;O13527	Transposon Ty1-DR4 Gag-Pol polyprotein;Capsid protein;Ty1 protease;Integrase;Reverse transcriptase/ribonuclease H;Transposon Ty1-OR Gag-Pol polyprotein;Capsid protein;Ty1 protease;Integrase;Reverse transcriptase/ribonuclease H;Transposon Ty1-PL Gag-Pol polyprotein;Capsid protein;Ty1 protease;Integrase;Reverse transcriptase/ribonuclease H;Transposon Ty1-GR3 Gag-Pol polyprotein;Capsid protein;Ty1 p…	TY1B-DR4;TY1B-OR;TY1B-PL;TY1B-GR3;TY1B-GR2;TY1B-GR1;TY1B-LR1;TY1B-ML1;TY1B-MR2;TY1B-DR1;TY1B-ER2;TY1B-ER1;TY1B-ML2;TY1B-JR2;TY1B-JR1;TY1B-PR3;TY1B-PR1;TY1B-LR4;TY1B-LR3;TY1B-LR2;TY1B-DR6;TY1B-DR5;TY1B-BR;TY1B-PR2;TY1B-NL2;TY1B-H;TY1B-OL	-5.84621	-5.84441	16	0	12.8	181.66
P00931	Tryptophan synthase	TRP5	-11.673	-11.3623	16	16	26.2	76.625
P53885	Signal transduction protein MDG1	MDG1	-12.032	-14.1955	16	16	60.1	40.278
P32481	Eukaryotic translation initiation factor 2 subunit gamma	GCD11	-10.788	-10.6672	16	16	32.8	57.865
Q03104	Meiotic sister chromatid recombination protein 1	MSC1	-11.0304	-11.7739	16	16	36.5	59.588
Q12377	26S proteasome regulatory subunit RPN6	RPN6	-10.1382	-10.1144	16	16	40.1	49.773
Q03656	Serine/threonine-protein kinase SKY1	SKY1	-10.5308	-10.5029	16	16	25.7	83.237
Q04336	Uncharacterized protein YMR196W	YMR196W	-11.9143	-12.3192	16	16	14.9	126.62
Q01080	DNA-directed RNA polymerase I subunit RPA49	RPA49	-11.9104	-11.032	16	16	46	46.65
Q12460	Nucleolar protein 56	NOP56	-13.3357	-12.4746	16	16	42.7	56.863
P53044	Ubiquitin fusion degradation protein 1	UFD1	-6.92536	-6.86713	16	16	48.5	39.81
P38626	NADH-cytochrome b5 reductase 1	CBR1	-9.95882	-9.84741	16	16	47.9	31.493
P38720	6-phosphogluconate dehydrogenase, decarboxylating 1	GND1	-12.1083	-11.6414	16	12	37.4	53.543
P0CX38;P0CX37	40S ribosomal protein S6-B;40S ribosomal protein S6-A	RPS6B;RPS6A	-7.04444	-6.82894	15	15	39.4	26.996
P53221	60S ribosomal protein L26-B	RPL26B	-7.42218	-6.74969	15	3	60.6	14.235
P07342	Acetolactate synthase catalytic subunit, mitochondrial	ILV2	-10.2083	-9.92192	15	15	25.9	74.936
P00330	Alcohol dehydrogenase 1	ADH1	-8.2038	-7.86294	15	9	44.5	36.849
P38077	ATP synthase subunit gamma, mitochondrial	ATP3	-8.10533	-8.22186	15	15	44.1	34.35
P0CX56;P0CX55	40S ribosomal protein S18-B;40S ribosomal protein S18-A	RPS18B;RPS18A	-6.88203	-6.88276	15	15	65.8	17.037
Q01560	Nucleolar protein 3	NPL3	-8.29632	-8.36953	15	15	34.3	45.407
P48164	40S ribosomal protein S7-B	RPS7B	-7.70371	-6.95714	15	8	67.4	21.634
Q08921	Target of rapamycin complex 1 subunit TCO89	TCO89	-13.2061	-13.0234	15	15	27	88.844
P38682	ADP-ribosylation factor GTPase-activating protein GLO3	GLO3	-10.5182	-10.7258	15	15	38.9	55.093
Q05812	Meiotic sister-chromatid recombination protein 3	MSC3	-10.4925	-10.677	15	15	28.6	80.529
P36421	Tyrosine--tRNA ligase, cytoplasmic	TYS1	-10.9735	-10.4834	15	15	37.3	44.019
P51601	GTP cyclohydrolase 1	FOL2	-10.8581	-10.3398	15	15	52.7	27.769
P04840	Mitochondrial outer membrane protein porin 1	POR1	-6.64654	-7.12195	15	15	56.5	30.428
P47006	DNA-directed RNA polymerase I subunit RPA34	RPA34	-8.40135	-7.58201	15	15	66.5	26.875
P15019	Transaldolase	TAL1	-11.1427	-10.9287	15	14	46.9	37.036
Q00711;P47052	Succinate dehydrogenase [ubiquinone] flavoprotein subunit, mitochondrial	SDH1	-9.82102	-9.40523	15	15	23.1	70.229
P40357	Protein transport protein SEC9	SEC9	-12.3778	-12.5641	15	15	35.2	73.623
P17709	Glucokinase-1	GLK1	-11.7342	-13.0267	15	15	35.2	55.377
Q12443	Reticulon-like protein 2	RTN2	-10.8547	-11.0975	15	15	47.1	44.358
P53549	26S protease subunit RPT4	RPT4	-10.8054	-10.837	15	14	34.1	49.408
P12612	T-complex protein 1 subunit alpha	TCP1	-9.95353	-9.97776	15	15	27	60.48
P38970;REV__P17121	Serine/threonine-protein kinase HAL5	HAL5	-11.7828	-11.7827	15	15	21.2	95.454
P22147	5-3 exoribonuclease 1	XRN1	-13.4308	-13.2257	15	15	10.4	175.46
P07256	Cytochrome b-c1 complex subunit 1, mitochondrial	COR1	-6.83936	-6.7048	15	15	43.3	50.227
P38426	Trehalose synthase complex regulatory subunit TPS3	TPS3	-11.619	-12.243	15	15	17.1	118.83
P32191	Glycerol-3-phosphate dehydrogenase, mitochondrial	GUT2	-11.9487	-12.4549	15	15	21.9	72.388
P41807	V-type proton ATPase subunit H	VMA13	-11.8202	-11.6904	15	15	32.6	54.415
P52910	Acetyl-coenzyme A synthetase 2	ACS2	-12.9317	-11.6891	15	14	25.8	75.491
P25567	RNA-binding protein SRO9	SRO9	-11.4909	-11.0816	15	15	37.1	48.059
P40157	Vacuolar import and degradation protein 27	VID27	-12.3712	-12.5965	15	15	22.5	88.845
P41811	Coatomer subunit beta	SEC27	-11.9765	-12.204	15	15	25.1	99.444
Q06833	Uncharacterized PH domain-containing protein YPR091C	YPR091C	-13.5532	-14.4015	15	15	29.6	87.323
P04807	Hexokinase-2	HXK2	-14.5848	-11.6157	15	14	44.9	53.942
P40012	Protoporphyrinogen oxidase	HEM14	-13.8285	-13.9577	15	15	29.7	59.702
P39516;P06367	40S ribosomal protein S14-B;40S ribosomal protein S14-A	RPS14B;RPS14A	-5.16888	-5.24978	14	14	72.5	14.65
P26783	40S ribosomal protein S5	RPS5	-8.16517	-7.70404	14	14	43.6	25.038
P18239	ADP,ATP carrier protein 2	PET9	-6.98069	-7.18658	14	10	42.1	34.426
P26786	40S ribosomal protein S7-A	RPS7A	-11.4068	-10.8165	14	7	67.4	21.622
Q12159	RNA annealing protein YRA1	YRA1	-7.57691	-7.20035	14	14	46.5	24.955
P29453	60S ribosomal protein L8-B	RPL8B	-9.63571	-8.97641	14	2	51.2	28.111
Q06103	26S proteasome regulatory subunit RPN7	RPN7	-9.47033	-9.42027	14	14	40.3	48.958
P48415	COPII coat assembly protein SEC16	SEC16	-11.4451	-11.9155	14	14	7.7	241.69
P51401	60S ribosomal protein L9-B	RPL9B	-12.7812	-13.7612	14	4	71.7	21.657
Q08723	26S proteasome regulatory subunit RPN8	RPN8	-11.057	-10.6992	14	14	48.8	38.312
P32527	Zuotin	ZUO1	-11.9369	-11.1959	14	14	39	49.019
P05738	60S ribosomal protein L9-A	RPL9A	-7.73928	-7.52298	14	4	71.7	21.569
P32558	FACT complex subunit SPT16	SPT16	-13.3265	-13.1325	14	14	16.6	118.63
P40052	Uncharacterized protein YER079W	YER079W	-9.17367	-9.46065	14	14	78.6	23.197
P32563	V-type proton ATPase subunit a, vacuolar isoform	VPH1	-11.229	-11.001	14	14	19.2	95.528
P09064	Eukaryotic translation initiation factor 2 subunit beta	SUI3	-10.9883	-10.7478	14	14	52.3	31.574
P46367	Potassium-activated aldehyde dehydrogenase, mitochondrial	ALD4	-11.2069	-12.7078	14	13	34.3	56.723
P25491	Mitochondrial protein import protein MAS5	YDJ1	-11.3662	-10.8315	14	14	38.1	44.67
P25443	40S ribosomal protein S2	RPS2	-9.47362	-8.96347	14	14	67.3	27.449
Q02875	SMY2 homolog 2	SYH1	-13.102	-12.5595	14	14	21.2	94.355
P32074	Coatomer subunit gamma	SEC21	-11.4049	-11.2599	14	14	19.4	104.83
P06168	Ketol-acid reductoisomerase, mitochondrial	ILV5	-11.5542	-11.2481	14	14	39	44.368
Q08818	Meiotic sister-chromatid recombination protein 6, mitochondrial	MSC6	-11.7139	-11.5938	14	14	22	79.946
P40991	25S rRNA (cytosine(2870)-C(5))-methyltransferase	NOP2	-12.5572	-12.0478	14	14	26.9	69.811
P42846	Protein KRI1	KRI1	-12.9811	-12.324	14	14	23.4	68.653
P39954	Adenosylhomocysteinase	SAH1	-12.7632	-11.988	14	14	31.6	49.125
P04801	Threonine--tRNA ligase, cytoplasmic	THS1	-13.0019	-12.5401	14	14	21	84.519
P34250	Eisosome protein SEG2	SEG2	-13.3498	-14.2049	14	14	15.3	125.59
P43555	Protein EMP47	EMP47	-12.1012	-11.6634	14	14	40.2	50.33
Q04217	Probable ATP-dependent RNA helicase DHR1	ECM16	-12.4287	-13.3629	14	14	14	144.95
P38771	Ribosome-recycling factor, mitochondrial	RRF1	-9.68561	-9.3718	13	13	39.1	26.406
P07273	Transcription elongation factor S-II	DST1	-11.771	-11.3906	13	13	58.3	34.843
Q12217;Q04706;P47099;P0CX69;P0CX68;P0CX67;P0CX66;P0CX65;P0CX60;P0CX59;P0CX58;P0CX57;O74302;P0C2I4;Q12470	Transposon Ty1-BR Gag polyprotein;Capsid protein;Gag-p4;Transposon Ty1-ML1 Gag polyprotein;Capsid protein;Gag-p4;Transposon Ty1-JR2 Gag polyprotein;Capsid protein;Gag-p4;Transposon Ty1-MR2 Gag polyprotein;Capsid protein;Gag-p4;Transposon Ty1-LR1 Gag polyprotein;Capsid protein;Gag-p4;Transposon Ty1-GR3 Gag polyprotein;Capsid protein;Gag-p4;Transposon Ty1-ER2 Gag polyprotein;Capsid protein;Gag-p4;T…	TY1A-BR;TY1A-ML1;TY1A-JR2;TY1A-MR2;TY1A-LR1;TY1A-GR3;TY1A-ER2;TY1A-DR5;TY1A-PR2;TY1A-OR;TY1A-PR1;TY1A-A;TY1A-DR4;TY1A-H;TY1A-NL2	-10.1851	-10.7914	13	0	38.6	49.067
P09457	ATP synthase subunit 5, mitochondrial	ATP5	-10.1324	-9.72031	13	13	67	22.814
P28834	Isocitrate dehydrogenase [NAD] subunit 1, mitochondrial	IDH1	-11.9917	-11.6351	13	13	38.3	39.324
Q12109	Tryptophan--tRNA ligase, cytoplasmic	WRS1	-11.7887	-12.1638	13	13	30.6	49.35
P38431	Eukaryotic translation initiation factor 5	TIF5	-11.5594	-11.2125	13	13	34.3	45.261
P38903	Serine/threonine-protein phosphatase 2A 56 kDa regulatory subunit delta isoform	RTS1	-12.3839	-13.0038	13	13	18.9	85.334
P38250	Increased sodium tolerance protein 2	IST2	-9.84108	-10.1454	13	13	15.9	105.85
P17505	Malate dehydrogenase, mitochondrial	MDH1	-12.0578	-11.534	13	13	48.8	35.65
P36008	Elongation factor 1-gamma 2	TEF4	-10.0679	-9.55543	13	11	32.3	46.52
P32599	Fimbrin	SAC6	-12.658	-12.3917	13	13	24.5	71.772
P05453	Eukaryotic peptide chain release factor GTP-binding subunit	SUP35	-12.8172	-12.3133	13	13	21.6	76.55
P07283	Phosphomannomutase	SEC53	-12.7496	-12.5014	13	13	62.6	29.063
Q00362	Protein phosphatase PP2A regulatory subunit B	CDC55	-12.7476	-12.4498	13	13	34.8	59.661
Q07551	NADPH-dependent alpha-keto amide reductase	YDL124W	-12.2259	-11.5082	13	13	47.1	35.56
Q02796	Transcriptional regulatory protein LGE1	LGE1	-12.3005	-12.7237	13	13	41	37.309
Q04500	U3 small nucleolar RNA-associated protein 14	UTP14	-13.1246	-12.7167	13	13	16.6	103.02
Q03940	RuvB-like protein 1	RVB1	-11.526	-11.6071	13	13	35.4	50.452
P40054	D-3-phosphoglycerate dehydrogenase 1	SER3	-11.0298	-10.8627	13	5	34.8	51.193
P05626	ATP synthase subunit 4, mitochondrial	ATP4	-9.40496	-9.76791	13	13	44.7	26.925
P31412	V-type proton ATPase subunit C	VMA5	-12.815	-12.5185	13	13	38	44.188
P53890	Bud neck protein 5	BNI5	-11.987	-11.8709	13	13	32.6	49.694
P47075	Vacuolar transporter chaperone 4	VTC4	-12.0145	-12.5523	13	13	17.6	83.154
Q12080	Ribosome biogenesis protein NOP53	NOP53	-12.8162	-12.2464	13	13	27	52.555
P07244	Bifunctional purine biosynthetic protein ADE5,7;Phosphoribosylamine--glycine ligase;Phosphoribosylformylglycinamidine cyclo-ligase	ADE5,7	-12.3301	-12.388	13	13	21.8	86.067
P12709	Glucose-6-phosphate isomerase	PGI1	-11.7589	-11.0008	13	13	30.5	61.298
Q08886	Guanine nucleotide-binding protein subunit beta 1	GPB1	-12.9194	-13.0081	13	13	18.7	100.94
P08678	Adenylate cyclase	CYR1	-13.3779	-14.1088	13	13	7.6	227.83
P39986	Manganese-transporting ATPase 1	SPF1	-12.6489	-12.7234	13	13	13	135.27
P40069	Importin subunit beta-4	KAP123	-12.8016	-13.6986	13	13	16.1	122.6
P30822	Exportin-1	CRM1	-11.7697	-12.0821	13	13	10.4	124.1
P47057	Sorting nexin-4	SNX4	-10.8979	-10.8506	13	13	35.9	49.002
P0CX52;P0CX51	40S ribosomal protein S16-B;40S ribosomal protein S16-A	RPS16B;RPS16A	-8.3095	-7.9777	12	12	73.4	15.847
P10664	60S ribosomal protein L4-A	RPL4A	-9.83819	-9.32359	12	2	39.5	39.092
P32496	26S proteasome regulatory subunit RPN12	RPN12	-10.943	-10.8139	12	12	47.1	31.919
P10127	Alcohol dehydrogenase 4	ADH4	-9.15564	-8.88496	12	12	38.5	41.142
P38911	FK506-binding nuclear protein	FPR3	-8.76238	-8.14698	12	11	25.8	46.553
P10080	Single-stranded nucleic acid-binding protein	SBP1	-9.75033	-9.83806	12	12	45.9	32.989
Q12230	Sphingolipid long chain base-responsive protein LSP1	LSP1	-10.806	-10.8626	12	11	40.8	38.071
P05737	60S ribosomal protein L7-A	RPL7A	-10.1772	-9.60623	12	1	48.8	27.638
P0C2H8	60S ribosomal protein L31-A	RPL31A	-7.41481	-6.94871	12	1	71.7	12.953
P34227	Mitochondrial peroxiredoxin PRX1	PRX1	-10.5027	-12.3501	12	12	54.8	29.495
P40036	GLC7-interacting protein 2	GIP2	-12.5351	-13.2804	12	12	28.6	62.318
P14904	Vacuolar aminopeptidase 1	APE1	-10.547	-10.7269	12	12	32.9	57.092
P26321	60S ribosomal protein L5	RPL5	-10.5541	-10.2783	12	12	48.1	33.714
P25343	Reduced viability upon starvation protein 161	RVS161	-11.3344	-11.018	12	12	44.2	30.25
P41940	Mannose-1-phosphate guanyltransferase	PSA1	-10.1051	-9.94426	12	12	39.9	39.565
P80210	Adenylosuccinate synthetase	ADE12	-12.72	-12.5954	12	12	30	48.279
P32891	D-lactate dehydrogenase [cytochrome] 1, mitochondrial	DLD1	-11.6738	-12.4019	12	12	23.2	65.292
P36047	Protein phosphatase 1 regulatory subunit SDS22	SDS22	-13.6823	-14.2513	12	12	44.4	38.887
P49090	Asparagine synthetase [glutamine-hydrolyzing] 2	ASN2	-13.7711	-12.4883	12	8	25.7	64.592
Q04458	Fatty aldehyde dehydrogenase HFD1	HFD1	-10.1863	-10.361	12	12	27.6	59.978
P47912	Long-chain-fatty-acid--CoA ligase 4	FAA4	-12.1207	-12.1194	12	10	18.6	77.266
P53723	UPF0674 endoplasmic reticulum membrane protein YNR021W	YNR021W	-10.7728	-10.8389	12	12	27.2	47.093
P18759	Vesicular-fusion protein SEC18	SEC18	-13.2417	-13.1935	12	12	20.8	84.055
P23641	Mitochondrial phosphate carrier protein;Mitochondrial phosphate carrier protein, N-terminally processed	MIR1	-9.54245	-9.54073	12	12	38.6	32.812
P17555	Adenylyl cyclase-associated protein	SRV2	-12.7968	-12.4789	12	12	28.1	57.521
P25087	Sterol 24-C-methyltransferase	ERG6	-11.8683	-11.8309	12	12	37.9	43.43
P47176	Branched-chain-amino-acid aminotransferase, cytosolic	BAT2	-10.9353	-11.2351	12	8	30.1	41.624
P21576	Vacuolar protein sorting-associated protein 1	VPS1	-13.6027	-13.3942	12	12	24.1	78.736
Q12449	Hsp90 co-chaperone AHA1	AHA1	-11.9693	-11.6337	12	12	37.1	39.435
P27614	Carboxypeptidase S	CPS1	-13.4803	-11.0301	12	12	29.2	64.596
P07213	Mitochondrial import receptor subunit TOM70	TOM70	-14.1391	-13.0447	12	12	24.3	70.122
Q06151	m7GpppX diphosphatase	DCS1	-12.431	-13.5491	12	12	35.1	40.769
P37292	Serine hydroxymethyltransferase, mitochondrial	SHM1	-14.2815	-13.1899	12	11	25.7	53.686
P30665	DNA replication licensing factor MCM4	MCM4	-14.9434	-13.1286	12	11	16	105
P25582	27S pre-rRNA (guanosine(2922)-2-O)-methyltransferase	SPB1	-13.9491	-13.3427	12	12	19.6	96.484
Q02725	Vacuolar transporter chaperone 3	VTC3	-13.5058	-14.2783	12	10	15.9	96.552
P22203	V-type proton ATPase subunit E	VMA4	-9.72812	-9.43606	11	11	44.6	26.471
P40531	Protein GVP36	GVP36	-10.7182	-10.6462	11	11	45.7	36.67
P54885	Gamma-glutamyl phosphate reductase	PRO2	-11.5092	-11.304	11	11	30	49.74
P29547	Elongation factor 1-gamma 1	CAM1	-11.104	-11.4957	11	9	33.5	47.087
Q00055	Glycerol-3-phosphate dehydrogenase [NAD(+)] 1	GPD1	-10.4584	-10.4496	11	11	37.3	42.868
Q05580	E3 ubiquitin-protein ligase HEL2	HEL2	-12.4586	-12.6846	11	11	19.6	72.755
P32909	Protein SMY2	SMY2	-13.0503	-12.9628	11	11	17.6	81.396
P46672	tRNA-aminoacylation cofactor ARC1	ARC1	-12.829	-12.6309	11	11	36.7	42.083
Q07478	ATP-dependent RNA helicase SUB2	SUB2	-11.1559	-11.0444	11	11	26.7	50.308
Q06709	Cytoplasmic 60S subunit biogenesis factor REH1	REH1	-12.3219	-13.4558	11	11	29.9	49.689
P21243	Proteasome subunit alpha type-1	SCL1	-12.4794	-12.3334	11	11	48.4	28.001
P38230	Probable quinone oxidoreductase	ZTA1	-11.4899	-11.7047	11	11	42.8	37.018
P38988	Mitochondrial GTP/GDP carrier protein 1	GGC1	-12.1784	-11.374	11	11	31.3	33.215
P39994	Putative 2-hydroxyacyl-CoA lyase	YEL020C	-10.0907	-10.4892	11	11	23.9	61.288
P25605	Acetolactate synthase small subunit, mitochondrial	ILV6	-12.0217	-12.1766	11	11	43	33.986
P15891	Actin-binding protein	ABP1	-13.7386	-12.9848	11	11	25.8	65.575
P07991	Ornithine aminotransferase	CAR2	-12.2806	-13.518	11	11	34.9	46.085
P36119	Uncharacterized protein YKR023W	YKR023W	-13.7978	-13.7143	11	11	24.7	60.798
P09938	Ribonucleoside-diphosphate reductase small chain 1	RNR2	-12.1705	-14.0354	11	11	30.3	46.147
P39003;P32465;P53631;P54854;P47185;P23585	High-affinity hexose transporter HXT6	HXT6	-9.07894	-8.68647	11	1	21.8	62.704
P36112	MICOS complex subunit MIC60	MIC60	-11.6482	-12.154	11	11	28.3	61.081
Q12464	RuvB-like protein 2	RVB2	-12.5749	-12.5323	11	11	26.8	51.611
P38968	Protein transport protein SEC31	SEC31	-14.3029	-14.4269	11	11	13.6	138.72
P38791	Deoxyhypusine synthase	DYS1	-11.8091	-11.6041	11	11	36.4	42.892
P39968	Vacuolar protein 8	VAC8	-12.5952	-13.1258	11	11	19	63.207
P15790	Casein kinase II subunit alpha	CKA1	-12.3773	-12.1848	11	11	32.8	44.667
P21147	Acyl-CoA desaturase 1	OLE1	-11.9755	-12.3093	11	11	24.1	58.402
P30619	Protein transport protein SEC1	SEC1	-13.5935	-13.3239	11	11	16.6	83.479
P36148	Glycerol-3-phosphate O-acyltransferase 2	GPT2	-12.7216	-12.3985	11	11	17.6	83.644
P10834	Protein PET54	PET54	-12.7958	-13.3358	11	11	39.9	34.637
P33322	H/ACA ribonucleoprotein complex subunit 4	CBF5	-12.7552	-12.0211	11	11	28	54.704
P20967	2-oxoglutarate dehydrogenase, mitochondrial	KGD1	-13.6538	-14.175	11	11	14.9	114.41
P53261	Pescadillo homolog	NOP7	-13.0326	-10.7762	11	11	17.7	69.876
P32451	Biotin synthase, mitochondrial	BIO2	-11.7444	-11.7324	11	11	25.1	41.884
P53075	Outer spore wall assembly protein SHE10	SHE10	-14.2408	-12.9169	11	11	17	66.862
Q06336	ADP-ribosylation factor-binding protein GGA1	GGA1	-13.5993	-13.4965	11	11	26	62.319
P11075	Protein transport protein SEC7	SEC7	-13.6041	-13.4512	11	11	6.7	226.88
P40040	Protein THO1	THO1	-7.89191	-7.97913	10	10	55.5	24.137
P46990	60S ribosomal protein L17-B	RPL17B	-8.96395	-8.4903	10	1	51.6	20.551
P14127;P02407	40S ribosomal protein S17-B;40S ribosomal protein S17-A	RPS17B;RPS17A	-7.32422	-6.8009	10	10	60.3	15.803
P40075	Vesicle-associated membrane protein-associated protein SCS2	SCS2	-11.1081	-10.8906	10	10	48.4	26.925
P43588	Ubiquitin carboxyl-terminal hydrolase RPN11	RPN11	-9.98678	-10.3454	10	10	41.2	34.398
P0CX85;P0CX84	60S ribosomal protein L35-B;60S ribosomal protein L35-A	RPL35B;RPL35A	-6.72354	-6.22912	10	10	44.2	13.909
P0CX42;P0CX41	60S ribosomal protein L23-B;60S ribosomal protein L23-A	RPL23B;RPL23A	-6.32767	-5.64563	10	10	64.2	14.473
P07267	Saccharopepsin	PEP4	-10.4395	-10.5777	10	10	28.4	44.498
P35732	RNA polymerase II degradation factor 1	DEF1	-8.96741	-9.05476	10	10	15	83.972
P53090	Aromatic/aminoadipate aminotransferase 1	ARO8	-12.8343	-12.27	10	10	21	56.177
P0CX48;P0CX47	40S ribosomal protein S11-B;40S ribosomal protein S11-A	RPS11B;RPS11A	-9.07989	-8.42607	10	10	55.8	17.749
Q05775	Eukaryotic translation initiation factor 3 subunit J	HCR1	-11.4106	-11.2899	10	10	44.5	29.564
Q03246	37S ribosomal protein S17, mitochondrial	MRPS17	-12.4819	-12.3367	10	10	43	27.635
P39715	Shuttling pre-60S factor ECM1	ECM1	-11.8156	-11.1674	10	10	45.8	23.891
P38061	60S ribosomal protein L32	RPL32	-8.53687	-8.5075	10	10	60.8	14.771
P32381	Actin-related protein 2	ARP2	-11.4898	-11.3897	10	10	27.4	44.073
P40495	Homoisocitrate dehydrogenase, mitochondrial	LYS12	-11.5253	-11.1894	10	10	28.6	40.068
P41277	Glycerol-1-phosphate phosphohydrolase 1	GPP1	-11.503	-10.6601	10	7	48.8	27.947
P50095	Inosine-5-monophosphate dehydrogenase 3	IMD3	-13.0963	-12.2855	10	1	29.4	56.584
P20459	Eukaryotic translation initiation factor 2 subunit alpha	SUI2	-11.8105	-11.4073	10	10	43.8	34.717
Q01217	Protein ARG5,6, mitochondrial;N-acetyl-gamma-glutamyl-phosphate reductase;Acetylglutamate kinase	ARG5,6	-12.3822	-12.1992	10	10	14.5	94.868
P32835;P32836	GTP-binding nuclear protein GSP1/CNR1;GTP-binding nuclear protein GSP2/CNR2	GSP1;GSP2	-8.968	-8.53983	10	10	34.7	24.81
P22336	Replication factor A protein 1	RFA1	-13.5785	-13.073	10	10	16.9	70.347
Q12329	Heat shock protein 42	HSP42	-11.6809	-12.0983	10	10	30.7	42.816
P40352	DNA repair and recombination protein RAD26	RAD26	-12.9904	-12.6443	10	10	9.6	124.53
P02557	Tubulin beta chain	TUB2	-11.415	-11.5227	10	10	24.5	50.922
P06103	Eukaryotic translation initiation factor 3 subunit B	PRT1	-13.6055	-13.8295	10	10	16.9	88.129
P39721	Protein AIM2	AIM2	-11.4717	-11.8659	10	10	38.2	27.089
P00937	Multifunctional tryptophan biosynthesis protein;Anthranilate synthase component 2;Indole-3-glycerol phosphate synthase	TRP3	-13.7154	-12.0704	10	10	21.1	53.489
P32497	Eukaryotic translation initiation factor 3 subunit C	NIP1	-13.2822	-12.6605	10	10	14.5	93.203
Q03735	RNA-binding protein NAB6	NAB6	-12.3226	-13.1326	10	10	10.1	126.14
P05317	60S acidic ribosomal protein P0	RPP0	-10.8283	-9.85697	10	10	34.3	33.717
P17423	Homoserine kinase	THR1	-12.1765	-11.8289	10	10	32.8	38.712
P38266	Altered inheritance of mitochondria protein 3	AIM3	-11.2855	-11.62	10	10	12.2	103.86
Q04409	Putative glucokinase-2	EMI2	-13.198	-15.0725	10	10	18	55.92
P20484	Protein MAK11	MAK11	-14.0076	-12.7938	10	10	23.5	53.672
P54730	UBX domain-containing protein 4	UBX4	-11.8008	-11.9192	10	10	25.5	46.964
P39955	Protein SAP1	SAP1	-13.6655	-14.2323	10	10	12.9	100.33
Q03361	Uncharacterized protein JIP4	JIP4	-12.146	-12.4472	10	10	15.4	98.69
P21801	Succinate dehydrogenase [ubiquinone] iron-sulfur subunit, mitochondrial	SDH2	-11.2157	-10.9967	10	10	30.1	30.231
Q12118	Small glutamine-rich tetratricopeptide repeat-containing protein 2	SGT2	-12.5785	-12.5887	10	10	34.1	37.218
P01120	Ras-like protein 2	RAS2	-12.7369	-13.4328	10	10	40.7	34.705
Q08641	tRNA(Thr) (cytosine(32)-N(3))-methyltransferase	ABP140	-12.7902	-12.7232	10	10	26	71.485
P32457	Cell division control protein 3	CDC3	-15.6972	-13.1114	10	10	22.7	60.054
P18496	Mitochondrial ATPase complex subunit ATP10	ATP10	-12.1239	-11.8469	10	10	38.4	32.094
P32340	Rotenone-insensitive NADH-ubiquinone oxidoreductase, mitochondrial	NDI1	-12.6211	-14.8886	10	10	31.4	57.249
P14906	Protein translocation protein SEC63	SEC63	-12.6108	-12.3981	10	10	18.7	75.344
P18562	Uracil phosphoribosyltransferase	FUR1	-10.8056	-10.7843	10	10	49.5	24.594
P47077	Nucleolar protein 9	NOP9	-13.4382	-13.2928	10	10	17.4	77.721
P80235	Putative mitochondrial carnitine O-acetyltransferase	YAT1	-11.8503	-12.1586	10	10	14.8	77.765
P39006	Phosphatidylserine decarboxylase proenzyme 1, mitochondrial;Phosphatidylserine decarboxylase 1 beta chain;Phosphatidylserine decarboxylase 1 alpha chain	PSD1	-12.495	-12.3234	10	10	23.2	56.594
P39744	Nucleolar complex protein 2	NOC2	-11.5589	-11.2291	10	10	12.3	81.6
P35719	Uncharacterized protein MRP8	MRP8	-12.8589	-12.218	10	10	61.2	25.097
Q12515	Protein PAR32	PAR32	-10.101	-10.0436	9	9	37.6	31.886
P22943	12 kDa heat shock protein	HSP12	-8.9639	-8.75768	9	9	70.6	11.693
P09734	Tubulin alpha-3 chain	TUB3	-10.3427	-10.952	9	3	22.2	49.693
Q3E7Y3;P0C0W1	40S ribosomal protein S22-B;40S ribosomal protein S22-A	RPS22B;RPS22A	-9.77215	-9.56162	9	9	57.7	14.626
P38922	Protein HRB1	HRB1	-11.0155	-11.4332	9	9	21.8	52.141
P28241	Isocitrate dehydrogenase [NAD] subunit 2, mitochondrial	IDH2	-12.3059	-12.8455	9	9	30.1	39.739
P02406	60S ribosomal protein L28	RPL28	-9.8889	-9.45175	9	9	51.7	16.721
Q3E772	Uncharacterized protein YGR169C-A	YGR169C-A	-6.54341	-7.58531	9	9	53.3	10.495
P42940	Probable electron transfer flavoprotein subunit beta	CIR1	-13.9792	-13.1148	9	9	42.9	28.758
P23301	Eukaryotic translation initiation factor 5A-1	HYP2	-9.48179	-9.01594	9	7	58	17.114
P36036	RNA annealing protein YRA2	YRA2	-10.9755	-11.2254	9	9	48.8	23.777
Q10740	Leukotriene A-4 hydrolase homolog	LAP2	-12.7027	-13.0275	9	9	18	77.352
Q02486	ARS-binding factor 2, mitochondrial	ABF2	-9.58923	-9.64909	9	9	41	21.561
Q02326	60S ribosomal protein L6-A	RPL6A	-10.4735	-9.55201	9	5	38.6	19.961
P26784	60S ribosomal protein L16-A	RPL16A	-11.6862	-10.929	9	6	44.2	22.201
P89886	Translation machinery-associated protein 20	TMA20	-12.5626	-12.36	9	9	44.8	20.277
P0CX32;P0CX31	40S ribosomal protein S24-B;40S ribosomal protein S24-A	RPS24B;RPS24A	-8.71466	-8.59308	9	9	41.5	15.329
P32843	Mitochondrial escape protein 2	YME2	-12.6169	-12.1197	9	9	12.1	96.687
P00817	Inorganic pyrophosphatase	IPP1	-12.692	-12.2574	9	9	40.8	32.299
Q12114	Chitin biosynthesis protein CHS5	CHS5	-13.2375	-13.0216	9	9	20.6	73.638
P53982	Isocitrate dehydrogenase [NADP]	IDP3	-14.4826	-14.8887	9	5	22.4	47.856
Q06697	Cell division control protein 73	CDC73	-10.1302	-9.74155	9	9	27	44.456
P49089	Asparagine synthetase [glutamine-hydrolyzing] 1	ASN1	-13.8272	-13.366	9	5	19.4	64.47
P38175	37S ribosomal protein MRP21, mitochondrial	MRP21	-10.184	-10.1921	9	9	50.3	20.394
P53080	Enhancer of mRNA-decapping protein 1	EDC1	-12.8892	-9.28408	9	9	65.7	19.237
Q03063	Down-regulator of invasive growth 1	DIG1	-13.8661	-13.5635	9	9	30.1	49.356
P02309	Histone H4	HHF1	-10.2975	-10.0215	9	9	61.2	11.368
P26785	60S ribosomal protein L16-B	RPL16B	-11.8306	-12.7308	9	6	42.9	22.249
P38623	Serine/threonine-protein kinase RCK2	RCK2	-14.1916	-12.912	9	9	16.6	68.061
P0CX83;P0CX82	60S ribosomal protein L19-B;60S ribosomal protein L19-A	RPL19B;RPL19A	-10.8703	-10.6293	9	9	34.4	21.704
P32316	Acetyl-CoA hydrolase	ACH1	-13.1616	-12.907	9	9	19.6	58.711
P54114;P47771	Aldehyde dehydrogenase [NAD(P)+] 2;Aldehyde dehydrogenase [NAD(P)+] 1	ALD3;ALD2	-12.7983	-14.3757	9	9	20.8	55.385
P36018;P36019	GTP-binding protein YPT52	YPT52	-12.6005	-12.7473	9	8	41	26.132
P07260	Eukaryotic translation initiation factor 4E	CDC33	-10.2858	-9.8632	9	9	44.1	24.254
P39743	Reduced viability upon starvation protein 167	RVS167	-11.9705	-11.9019	9	9	22.2	52.774
P53879	GTP-binding protein RHO5	RHO5	-13.0291	-12.1608	9	9	37.8	36.818
Q00764	Alpha,alpha-trehalose-phosphate synthase [UDP-forming] 56 kDa subunit	TPS1	-11.022	-11.5485	9	9	20.8	56.147
Q08951	AP-3 complex subunit delta	APL5	-12.5745	-13.652	9	9	13.3	106.92
P29478	Signal recognition particle subunit SEC65	SEC65	-13.5362	-14.0264	9	9	44.7	31.169
Q08179	Mitochondrial distribution and morphology protein 38	MDM38	-12.1039	-12.068	9	9	18.3	65.004
P39923	Nitrogen permease regulator 2	NPR2	-12.1891	-12.1402	9	9	18.9	69.858
P40462	Protein TMA108	TMA108	-14.2412	-13.8769	9	9	12.5	107.72
Q06146	Uncharacterized protein YLR257W	YLR257W	-12.587	-12.5785	9	9	38.6	35.998
P38821	Aspartyl aminopeptidase 4	APE4	-13.1119	-12.875	9	9	18.2	54.173
P53155	Uncharacterized protein YGL082W	YGL082W	-13.1701	-12.7508	9	9	30.7	43.321
Q04013	Citrate/oxoglutarate carrier protein	YHM2	-11.0504	-10.8001	9	9	22.9	34.184
Q12389	ATP-dependent RNA helicase DBP10	DBP10	-12.7968	-12.7935	9	9	10.3	112.94
P53551	Histone H1	HHO1	-12.069	-11.6558	9	9	29.5	27.803
P43638	MAP-homologous protein 1	MHP1	-13.2897	-15.045	9	9	10.9	155.21
P43558	Ubiquitin thioesterase OTU1	OTU1	-11.641	-10.328	9	9	44.2	33.51
Q08979	Kelch repeat-containing protein 3	KEL3	-14.2889	-12.809	9	9	13.7	75.432
Q06523	Uncharacterized protein YPR148C	YPR148C	-12.9867	-13.3628	9	9	19.1	49.279
P25655	General negative regulator of transcription subunit 1	CDC39	-14.6466	-14.0242	9	9	4.2	240.28
P28274	CTP synthase 1	URA7	-12.7783	-12.4419	9	9	19.7	64.71
P53119	Probable E3 ubiquitin-protein ligase HUL5	HUL5	-13.3407	-14.9656	9	9	12.4	105.56
Q08968	UPF0061 protein FMP40	FMP40	-13.1661	-14.7904	9	9	17.3	78.312
P38701	40S ribosomal protein S20	RPS20	-9.54845	-9.23933	8	8	51.2	13.907
P40070	U6 snRNA-associated Sm-like protein LSm4	LSM4	-7.4635	-6.81507	8	8	33.2	21.276
P07560	Ras-related protein SEC4	SEC4	-10.3086	-10.2679	8	7	46.5	23.505
P50263	Protein SIP18	SIP18	-7.78674	-8.52324	8	8	75.9	8.8738
P41057	40S ribosomal protein S29-A	RPS29A	-8.39674	-8.27859	8	6	73.2	6.6606
P38912	Eukaryotic translation initiation factor 1A	TIF11	-8.11959	-8.07986	8	8	37.3	17.435
P00044	Cytochrome c iso-1	CYC1	-9.66209	-9.06924	8	6	58.7	12.182
P49167	60S ribosomal protein L38	RPL38	-6.22456	-5.71101	8	8	56.4	8.8264
P0C2H7;P0C2H6	60S ribosomal protein L27-B;60S ribosomal protein L27-A	RPL27B;RPL27A	-10.7849	-9.83405	8	8	52.9	15.505
P23292	Casein kinase I homolog 2	YCK2	-12.1396	-11.6321	8	8	20.5	62.078
P05739	60S ribosomal protein L6-B	RPL6B	-14.8863	-11.6505	8	4	36.9	19.986
P35691	Translationally-controlled tumor protein homolog	TMA19	-11.7222	-11.1673	8	8	43.1	18.741
P40508	Uncharacterized protein YIL077C	YIL077C	-12.8731	-12.8266	8	8	30	36.946
Q07825	Putative Xaa-Pro aminopeptidase FRA1	FRA1	-12.4914	-13.9674	8	8	13.1	84.923
Q08245	Protein ZEO1	ZEO1	-10.357	-9.39217	8	8	52.2	12.589
P36013	NAD-dependent malic enzyme, mitochondrial	MAE1	-9.5884	-9.17973	8	8	15.4	74.375
P07347	N-terminal acetyltransferase A complex catalytic subunit ARD1	ARD1	-14.0866	-13.2885	8	8	36.1	27.603
P38801	Exosome complex protein LRP1	LRP1	-12.0302	-11.8587	8	8	42.9	21.045
P48836	V-type proton ATPase subunit G	VMA10	-11.6552	-11.7881	8	8	38.6	12.713
P05759	Ubiquitin-40S ribosomal protein S31;Ubiquitin;40S ribosomal protein S31	RPS31	-7.60418	-7.71841	8	3	48.7	17.216
Q12125	Golgi to ER traffic protein 4	GET4	-11.831	-12.2249	8	8	24.7	36.28
P07143	Cytochrome c1, heme protein, mitochondrial	CYT1	-10.2988	-10.1322	8	8	38.5	34.054
P11076	ADP-ribosylation factor 1	ARF1	-9.346	-9.07046	8	3	44.8	20.529
P36059	ATP-dependent (S)-NAD(P)H-hydrate dehydratase	NNR2	-10.8184	-11.7897	8	8	17.5	37.357
P12754	Translation initiation factor eIF-2B subunit delta	GCD2	-10.7199	-10.6421	8	8	16.6	70.851
P32904	54S ribosomal protein L6, mitochondrial	MRPL6	-12.7917	-12.228	8	8	41.1	23.889
P40022	Uncharacterized protein YER034W	YER034W	-12.8828	-14.3562	8	8	39.5	21.19
Q05543	Regulator of Ty1 transposition protein 103	RTT103	-14.7382	-13.0222	8	8	18.3	46.488
Q12285	Ubiquitin-like protein MDY2	MDY2	-13.1423	-14.4339	8	8	54.2	23.732
P38879	Nascent polypeptide-associated complex subunit alpha	EGD2	-9.54868	-8.81288	8	8	54	18.709
P53278	Uncharacterized protein YGR130C	YGR130C	-13.8525	-13.5195	8	8	10.9	92.697
P32608	Retrograde regulation protein 2	RTG2	-13.666	-14.0794	8	8	12.2	65.571
P36049	rRNA-processing protein EBP2	EBP2	-11.7169	-11.4978	8	8	21.5	49.734
P69771	Vacuolar protein-sorting-associated protein 46	DID2	-11.2081	-11.0125	8	8	34.3	23.091
P11745	Ran GTPase-activating protein 1	RNA1	-12.6903	-12.3798	8	8	24.8	45.815
Q04432	Glutathione-independent glyoxalase HSP31	HSP31	-11.6313	-12.4922	8	8	32.5	25.67
P36041	Protein EAP1	EAP1	-11.5192	-11.5948	8	8	17.9	69.761
P14020	Dolichol-phosphate mannosyltransferase	DPM1	-12.5465	-12.1929	8	8	37.8	30.362
Q08746	Regulator of ribosome biosynthesis	RRS1	-13.0473	-10.8596	8	8	33	22.963
P53854	Pre-mRNA-splicing factor CWC25	CWC25	-13.1408	-12.5427	8	8	47.5	20.374
P00445	Superoxide dismutase [Cu-Zn]	SOD1	-13.3539	-11.2738	8	8	60.4	15.854
Q99288	Broad-range acid phosphatase DET1	DET1	-11.3155	-11.7657	8	8	26.9	39.172
Q12672;Q02753	60S ribosomal protein L21-B;60S ribosomal protein L21-A	RPL21B;RPL21A	-9.19594	-9.05232	8	8	48.8	18.274
Q04839	mRNA transport factor GFD1	GFD1	-11.985	-13.9525	8	8	52.1	21.571
P14843	Phospho-2-dehydro-3-deoxyheptonate aldolase, phenylalanine-inhibited	ARO3	-14.6737	-14.987	8	8	24.1	41.069
Q12123	Inactive diphosphatase DCS2	DCS2	-12.7557	-15.1977	8	8	25.2	40.94
Q02208	Topoisomerase 1-associated factor 2	TOF2	-12.8919	-12.7828	8	8	15	86.365
P00427	Cytochrome c oxidase subunit 6, mitochondrial	COX6	-12.4545	-12.2644	8	8	48	17.341
P33401	Phosphoglucomutase 1	PGM1	-13.7776	-13.3745	8	5	14.9	63.111
P53927	Ribosome biogenesis protein 15	NOP15	-10.9928	-10.3388	8	8	37.3	25.447
P21771	37S ribosomal protein S28, mitochondrial	MRPS28	-13.4652	-13.2428	8	8	28	33.057
P28240	Isocitrate lyase	ICL1	-12.7779	-12.0943	8	8	16.5	62.408
Q04371	Protein-glutamate O-methyltransferase	YMR027W	-13.2653	-12.4495	8	8	19.1	54.128
P32501	Translation initiation factor eIF-2B subunit epsilon	GCD6	-13.9672	-15.0117	8	8	11.1	81.16
P08679	Citrate synthase, peroxisomal	CIT2	-13.1496	-13.7458	8	8	23.7	51.413
P40035	Mitochondrial phosphate carrier protein 2	PIC2	-11.3008	-11.572	8	8	20.7	33.528
Q12136	Something about silencing protein 10	SAS10	-14.4058	-13.0277	8	8	15.2	70.259
P54783	D-arabinono-1,4-lactone oxidase	ALO1	-12.9264	-13.1444	8	8	17.1	59.493
Q99247	Uncharacterized WD repeat-containing protein YOL087C	DUF1	-13.8935	-13.6064	8	8	8.5	125.38
Q04947	Reticulon-like protein 1	RTN1	-11.2288	-11.4678	8	8	28.1	32.916
P53199	Sterol-4-alpha-carboxylate 3-dehydrogenase, decarboxylating	ERG26	-11.2876	-10.7974	8	8	23.5	38.706
P32386	ATP-dependent bile acid permease	YBT1	-13.8172	-14.2188	8	8	5.4	189.16
Q12112	Transposon Ty1-NL1 Gag-Pol polyprotein;Capsid protein;Ty1 protease;Integrase;Reverse transcriptase/ribonuclease H	TY1B-NL1	-14.6508	-13.223	8	0	5.9	199
P09201	Fructose-1,6-bisphosphatase	FBP1	-14.1244	-14.6961	8	8	26.1	38.262
P53742	Nucleolar GTP-binding protein 2	NOG2	-12.7484	-12.2681	8	8	17.9	55.488
P21560	Protein CBP3, mitochondrial	CBP3	-14.5947	-13.144	8	8	24.5	39.083
Q08732	Serine/threonine-protein kinase HRK1	HRK1	-15.4717	-12.6039	8	8	11.6	85.695
P53312	Succinyl-CoA ligase [ADP-forming] subunit beta, mitochondrial	LSC2	-14.0417	-13.9798	8	8	26	46.9
P01123	GTP-binding protein YPT1	YPT1	-15.118	-12.2836	8	8	44.7	23.214
P38295	Medium-chain fatty acid ethyl ester synthase/esterase 2	EHT1	-13.2996	-13.9814	8	8	15.7	51.255
P33338	Protein SLA2	SLA2	-9.84385	-11.6399	8	8	11.3	108.91
P39109	Metal resistance protein YCF1	YCF1	-14.1345	-14.3886	8	8	6.4	171.12
P54861	Dynamin-related protein DNM1	DNM1	-14.3377	-15.0486	8	8	12.7	84.971
Q12154	ATPase GET3	GET3	-12.9159	-14.481	8	8	29.7	39.353
Q12028	AP-1 complex subunit gamma-1	APL4	-14.5273	-13.2087	8	8	13.8	93.623
P47181	Uncharacterized protein YJR154W	YJR154W	-11.6747	-13.8257	8	8	24	38.972
P21965	Protein kinase MCK1	MCK1	-12.6628	-13.3409	8	8	24.5	43.135
P40557	ER-retained PMA1-suppressing protein 1	EPS1	-14.2682	-13.912	8	8	14	81.218
P32597	Nuclear protein STH1/NPS1	STH1	-14.6337	-14.8239	8	8	6.1	156.74
Q3E764	Translation machinery-associated protein 7	TMA7	-6.05921	-5.96338	7	7	54.7	6.9412
P22803	Thioredoxin-2	TRX2	-7.33772	-8.74663	7	5	73.1	11.204
P32911	Eukaryotic translation initiation factor eIF-1	SUI1	-10.2625	-9.60343	7	7	59.3	12.312
P41058	40S ribosomal protein S29-B	RPS29B	-8.88999	-8.71786	7	5	78.6	6.7276
P40517	Ran-specific GTPase-activating protein 2	YRB2	-12.3031	-12.1109	7	7	26.9	36.054
P40212	60S ribosomal protein L13-B	RPL13B	-10.676	-9.75612	7	1	38.7	22.525
P0CX24;P0CX23	60S ribosomal protein L20-B;60S ribosomal protein L20-A	RPL20B;RPL20A	-11.4266	-10.8099	7	7	39	20.437
P06780	GTP-binding protein RHO1	RHO1	-11.2109	-11.025	7	7	35.4	23.152
P39929	Vacuolar-sorting protein SNF7	SNF7	-8.49183	-9.02809	7	7	33.3	26.987
P0CX40;P0CX39	40S ribosomal protein S8-B;40S ribosomal protein S8-A	RPS8B;RPS8A	-10.2208	-10.0101	7	7	39	22.489
P39101	Protein CAJ1	CAJ1	-12.1616	-12.3817	7	7	24	44.854
P41895	Transcription initiation factor IIF subunit alpha	TFG1	-13.032	-12.9256	7	7	12.8	82.193
P02294;P02293	Histone H2B.2;Histone H2B.1	HTB2;HTB1	-9.29209	-8.81884	7	7	45.8	14.237
P00128	Cytochrome b-c1 complex subunit 7	QCR7	-11.274	-11.5823	7	7	61.4	14.565
P17558	37S ribosomal protein PET123, mitochondrial	PET123	-12.8298	-13.9581	7	7	27	35.998
P05748;P54780	60S ribosomal protein L15-A;60S ribosomal protein L15-B	RPL15A;RPL15B	-10.9486	-10.2341	7	7	31.9	24.422
P53925	Uncharacterized vacuolar membrane protein YNL115C	YNL115C	-11.3568	-12.9628	7	7	14.9	74.038
P40341	Mitochondrial respiratory chain complexes assembly protein YTA12	YTA12	-13.7687	-14.6141	7	5	8.5	93.275
P04037	Cytochrome c oxidase subunit 4, mitochondrial	COX4	-11.7722	-12.8573	7	7	58.7	17.142
P53729	Uncharacterized protein YNR029C	ZNG1	-13.5234	-13.1534	7	7	19.8	48.121
P38235	Uncharacterized protein YBR053C	YBR053C	-12.6188	-13.4463	7	7	30.4	40.295
Q12100	Probable serine/threonine-protein kinase RTK1	RTK1	-12.8603	-13.092	7	7	16	69.614
P19454	Casein kinase II subunit alpha	CKA2	-12.0304	-11.9332	7	7	20.4	39.403
P32898	Mitochondrial presequence protease	CYM1	-14.0012	-14.0466	7	7	9.4	112.18
P50087	MICOS subunit MIC26	MIC26	-12.6321	-12.2053	7	7	32.6	26.912
P26793	Flap endonuclease 1	RAD27	-13.0533	-13.3317	7	7	22	43.279
P47089	Translation machinery-associated protein 22	TMA22	-10.5505	-12.4808	7	7	42.4	22.495
Q06494	Putative pyridoxal reductase	YPR127W	-12.3242	-12.5573	7	7	20.9	38.6
P14832	Peptidyl-prolyl cis-trans isomerase	CPR1	-10.7007	-14.4642	7	7	50	17.39
P32318	Thiamine thiazole synthase	THI4	-8.71403	-10.0468	7	7	18.7	34.991
P04449	60S ribosomal protein L24-A	RPL24A	-8.54425	-7.96533	7	1	26.5	17.613
Q04031	Ribosomal RNA-processing protein 17	RRP17	-11.7957	-11.7387	7	7	22.1	27.974
P53206	Putative cysteine synthase	YGR012W	-13.7374	-14.3259	7	7	20.6	42.8
P31383	Protein phosphatase PP2A regulatory subunit A	TPD3	-12.5578	-12.2239	7	7	15.1	70.907
P06787	Calmodulin	CMD1	-11.6907	-12.0108	7	7	63.3	16.135
Q12335	Protoplast secreted protein 2	PST2	-13.2278	-14.0246	7	7	44.9	20.965
P53303	Zinc finger protein ZPR1	ZPR1	-14.4623	-13.8884	7	7	19.1	55.071
P15303	Protein transport protein SEC23	SEC23	-13.6056	-14.2377	7	7	10.7	85.384
P38321	Uncharacterized protein YBR225W	YBR225W	-14.6277	-14.2221	7	7	8.4	101.24
P39722	Mitochondrial Rho GTPase 1	GEM1	-13.6741	-14.7399	7	7	12.7	75.149
P12904	5-AMP-activated protein kinase subunit gamma	SNF4	-12.5289	-12.2601	7	7	24.2	36.401
P06843	Protein SPT2	SPT2	-13.2476	-14.9189	7	7	18.9	38.551
Q08977	UPF0662 protein YPL260W	YPL260W	-12.7746	-12.7535	7	7	14	62.779
Q08412	Ubiquitin-binding protein CUE5	CUE5	-12.6018	-12.5158	7	7	17.8	46.869
Q04175	Importin beta SMX1	SXM1	-14.9582	-13.5538	7	7	6.1	108.4
P36051	GPI ethanolamine phosphate transferase 1	MCD4	-13.5955	-13.263	7	7	7.5	105.69
Q03897	Maintenance of telomere capping protein 5	MTC5	-14.5576	-13.8515	7	7	8.8	130.94
P35729	Nucleoporin NUP120	NUP120	-14.5861	-14.2911	7	7	8.3	120.45
P38213	Protein DSF2	DSF2	-14.4502	-14.1873	7	7	12.8	82.335
P53131	Pre-mRNA-splicing factor ATP-dependent RNA helicase PRP43	PRP43	-14.5241	-13.8599	7	7	9.8	87.561
Q03772	Pre-mRNA-splicing factor CWC15	CWC15	-12.9058	-12.3524	6	6	39.4	19.935
Q3E757;P0C0W9	60S ribosomal protein L11-B;60S ribosomal protein L11-A	RPL11B;RPL11A	-6.62735	-6.15395	6	6	29.9	19.749
P32598	Serine/threonine-protein phosphatase PP1-2	GLC7	-12.6479	-12.4748	6	6	18.9	35.907
P40159	Uncharacterized protein YNL208W	YNL208W	-8.49267	-8.18353	6	6	45.7	20.151
P46947	Pre-mRNA-splicing factor CWC26	BUD13	-12.2554	-13.8218	6	6	29.7	30.472
Q02642	Nascent polypeptide-associated complex subunit beta-1	EGD1	-7.35887	-7.52789	6	6	36.3	17.02
P32610	V-type proton ATPase subunit D	VMA8	-7.5562	-7.49757	6	6	22.7	29.194
P40079	U3 small nucleolar ribonucleoprotein protein LCP5	LCP5	-14.585	-13.6155	6	6	17.4	40.794
Q08687	Translation machinery-associated protein 16	TMA16	-11.7783	-11.4388	6	6	28.1	20.839
P53604	Protein MSO1	MSO1	-12.3614	-12.4507	6	6	40.5	23.35
P38711;P35997	40S ribosomal protein S27-B;40S ribosomal protein S27-A	RPS27B;RPS27A	-7.19924	-7.67226	6	6	48.8	8.8653
P21538	DNA-binding protein REB1	REB1	-13.9661	-14.4697	6	6	6.7	91.873
P53913	Protein FYV6	FYV6	-10.0627	-10.2102	6	6	35.8	20.025
P41835	Thiamine biosynthetic bifunctional enzyme;Thiamine-phosphate synthase;Hydroxyethylthiazole kinase	THI6	-12.8737	-13.4667	6	6	11.7	58.058
Q12512	Protein ZPS1	ZPS1	-10.232	-10.1648	6	6	16.5	27.567
P05744	60S ribosomal protein L33-A	RPL33A	-13.2155	-12.5311	6	2	42.1	12.154
P40086	Cytochrome c oxidase assembly protein COX15	COX15	-12.5522	-12.4147	6	6	11.1	54.658
P40582	Glutathione S-transferase 1	GTT1	-11.9854	-13.542	6	6	24.4	26.794
P39938;P39939	40S ribosomal protein S26-A;40S ribosomal protein S26-B	RPS26A;RPS26B	-6.69875	-6.82195	6	6	39.5	13.505
Q12494	Inositol hexakisphosphate kinase 1	KCS1	-14.4387	-14.8496	6	6	7.4	119.55
P38773;P38774	2-deoxyglucose-6-phosphate phosphatase 2;2-deoxyglucose-6-phosphate phosphatase 1	DOG2;DOG1	-13.4859	-13.0239	6	6	30.5	27.165
P53110	Uncharacterized protein YGL159W	YGL159W	-12.2881	-12.3755	6	6	20.8	41.635
O13563	26S proteasome regulatory subunit RPN13	RPN13	-11.9602	-13.0268	6	6	44.2	17.902
P25579	Laminarase-resistance protein LRE1	LRE1	-15.0265	-13.854	6	6	12.3	64.791
P0CX50;P0CX49	60S ribosomal protein L18-B;60S ribosomal protein L18-A	RPL18B;RPL18A	-11.2964	-10.6185	6	6	26.9	20.563
P38555	GTP-binding protein YPT31/YPT8	YPT31	-13.1491	-14.1948	6	2	32.3	24.469
P38825	Protein TOM71	TOM71	-13.5679	-13.6103	6	6	11.3	71.855
P40302	Proteasome subunit alpha type-6	PRE5	-12.3445	-12.1695	6	6	26.9	25.604
Q12149	Exosome complex exonuclease RRP6	RRP6	-13.6594	-13.843	6	6	10.6	84.038
P20606	Small COPII coat GTPase SAR1	SAR1	-11.3643	-11.494	6	6	50.5	21.45
P38687	Signal recognition particle subunit SRP68	SRP68	-14.5835	-13.3499	6	6	12.2	69.005
P40368	Nucleoporin NUP82	NUP82	-14.5148	-14.4249	6	6	8.8	82.084
P40483	Putative zinc metalloproteinase YIL108W	YIL108W	-14.6995	-14.0197	6	6	9.2	77.413
P53315	6-phosphogluconolactonase 4	SOL4	-13.8605	-14.4718	6	6	25.5	28.447
Q12265	Ribose-phosphate pyrophosphokinase 5	PRS5	-12.8618	-13.5204	6	6	17.1	53.504
Q03161	Glucose-6-phosphate 1-epimerase	YMR099C	-14.2626	-13.153	6	6	26.9	33.955
P47096	3-hydroxyanthranilate 3,4-dioxygenase	BNA1	-13.5064	-14.5247	6	6	46.3	20.235
P38624	Proteasome subunit beta type-1	PRE3	-12.1727	-13.5738	6	6	27.9	23.547
P47018	Maintenance of telomere capping protein 1	MTC1	-13.771	-14.0704	6	6	15.1	53.477
P0CX26;P0CX25	60S ribosomal protein L43-B;60S ribosomal protein L43-A	RPL43B;RPL43A	-8.47243	-8.65011	6	6	58.7	10.091
P41911	Glycerol-3-phosphate dehydrogenase [NAD(+)] 2, mitochondrial	GPD2	-11.6029	-11.9457	6	6	13.6	49.421
P50101	Ubiquitin carboxyl-terminal hydrolase 15	UBP15	-13.6799	-13.8599	6	6	6.4	143.56
P51534	SWI5-dependent HO expression protein 4	SHE4	-14.5036	-14.3283	6	6	8.1	89.552
Q06142	Importin subunit beta-1	KAP95	-14.1819	-13.6902	6	6	7.3	94.775
P20449	ATP-dependent RNA helicase DBP5	DBP5	-14.379	-14.0567	6	6	15.8	53.873
Q04697	Glucose-signaling factor 2	GSF2	-12.778	-13.3877	6	6	15.9	45.869
Q04491	Protein transport protein SEC13	SEC13	-13.4002	-13.1008	6	6	20.9	33.043
Q3E7X9;P0C0X0	40S ribosomal protein S28-A;40S ribosomal protein S28-B	RPS28A;RPS28B	-12.2767	-11.2877	5	5	41.8	7.5917
P40328	Probable 26S protease subunit YTA6	YTA6	-14.9143	-12.4836	5	5	6.5	85.299
Q03769	Epsin-5	ENT5	-14.6143	-14.005	5	5	15.1	47.321
P43586	60S ribosomal subunit assembly/export protein LOC1	LOC1	-11.2436	-10.8264	5	5	30.4	23.59
P54000	RNA polymerase II transcriptional coactivator SUB1	SUB1	-13.6055	-13.5623	5	5	20.5	33.102
Q12012	Uncharacterized protein YOR289W	YOR289W	-13.177	-13.1424	5	5	23.9	29.099
Q3E754;P0C0V8	40S ribosomal protein S21-B;40S ribosomal protein S21-A	RPS21B;RPS21A	-11.2309	-10.5843	5	5	46	9.7597
P04710	ADP,ATP carrier protein 1	AAC1	-9.08266	-9.19033	5	4	14.2	34.12
P38013	Peroxiredoxin type-2	AHP1	-12.0679	-11.5258	5	5	36.9	19.114
P0CX34;P0CX33	40S ribosomal protein S30-B;40S ribosomal protein S30-A	RPS30B;RPS30A	-7.18166	-7.13028	5	5	33.3	7.1184
P43598	Inhibitor of glycogen debranching 1	IGD1	-11.9459	-14.5087	5	5	41.5	21.783
Q04430	Pantothenate kinase CAB1	CAB1	-12.223	-12.3235	5	5	13.9	40.903
P48589	40S ribosomal protein S12	RPS12	-11.232	-10.9476	5	5	46.2	15.471
Q12229	UBX domain-containing protein 3	UBX3	-12.9904	-13.8615	5	5	11.4	52.943
Q03102	Uncharacterized membrane protein YML131W	YML131W	-15.0419	-14.5008	5	5	16.4	39.976
P29055	Transcription initiation factor IIB	SUA7	-14.1416	-14.2097	5	5	18.8	38.2
Q03713	Respiratory supercomplex factor 1, mitochondrial	RCF1	-12.9406	-12.9166	5	5	27.7	18.477
P40364	Mitochondrial peculiar membrane protein 1	MPM1	-11.899	-12.9166	5	5	29.4	28.47
Q04418	RNA polymerase II-associated protein RBA50	RBA50	-13.3943	-13.2348	5	5	19.8	50.192
Q12458;P14065	Putative reductase 1	YPR1	-14.5551	-13.9086	5	5	18.9	34.755
Q3E792;P0C0T4	40S ribosomal protein S25-A;40S ribosomal protein S25-B	RPS25A;RPS25B	-9.53775	-12.3066	5	5	32.4	12.039
P38314	Protein SDS24	SDS24	-12.3077	-13.8902	5	5	11.2	57.187
P03872	Partitioning protein REP2	REP2	-11.7159	-11.6414	5	5	19.9	33.196
P53721	Respiratory supercomplex factor 2, mitochondrial	RCF2	-12.7477	-12.6389	5	5	17	25.344
Q07451	Endoplasmic reticulum transmembrane protein 3	YET3	-12.5486	-12.4883	5	5	28.6	22.902
Q07896	Nucleolar complex-associated protein 3	NOC3	-14.3023	-13.878	5	5	11.2	75.581
P36105	60S ribosomal protein L14-A	RPL14A	-12.8288	-11.6312	5	1	31.2	15.167
P23644	Mitochondrial import receptor subunit TOM40	TOM40	-11.8846	-12.222	5	5	17.1	42.038
P31377	Syntaxin-8	SYN8	-12.8452	-14.0446	5	5	21.2	29.048
P32351	Sugar utilization regulatory protein IMP2	IMP2	-12.824	-12.5525	5	5	19.7	39.07
P43616	Cys-Gly metallodipeptidase DUG1	DUG1	-14.5591	-14.2777	5	5	10.8	52.871
P35817	Bromodomain-containing factor 1	BDF1	-13.9106	-13.8858	5	5	8.3	76.977
P32795	Mitochondrial inner membrane i-AAA protease supercomplex subunit YME1	YME1	-14.2847	-13.8458	5	5	9.2	81.771
P47160	Epsin-3	ENT3	-14.1734	-13.5503	5	5	13.7	45.091
P39007	Dolichyl-diphosphooligosaccharide--protein glycosyltransferase subunit STT3	STT3	-12.8876	-12.9356	5	5	8.6	81.528
P40087	DNA damage-inducible protein 1	DDI1	-14.4179	-14.0609	5	5	16.6	47.354
P52893	Probable alanine aminotransferase, mitochondrial	ALT1	-12.8401	-14.3449	5	5	11.3	66.421
P53172	Protein SDS23	SDS23	-15.0442	-13.2991	5	5	12.3	58.097
P32915	Protein transport protein SEC61	SEC61	-12.7586	-12.8059	5	5	9.8	52.936
P33775	Dolichyl-phosphate-mannose--protein mannosyltransferase 1	PMT1	-13.5047	-15.0529	5	5	5.8	92.674
Q01163	37S ribosomal protein S23, mitochondrial	RSM23	-7.0698	-14.1748	5	5	9.8	50.866
P20049	Prephenate dehydrogenase [NADP(+)]	TYR1	-13.4974	-13.7057	5	5	13.1	50.923
Q07527	tRNA (guanosine(18)-2-O)-methyltransferase	TRM3	-14.3865	-14.3803	5	5	4.7	165.05
P21242	Probable proteasome subunit alpha type-7	PRE10	-13.2352	-14.721	5	5	19.4	31.536
P38817	ADP-ribosylation factor-binding protein GGA2	GGA2	-14.064	-15.0032	5	5	10.3	64.346
P40335	Carboxypeptidase Y-deficient protein 8	PEP8	-13.8631	-14.4127	5	5	17.4	42.546
P49704	Pre-mRNA-processing factor 31	PRP31	-14.6911	-13.9304	5	5	11.9	56.302
Q99220	Protein OS-9 homolog	YOS9	-15.2765	-14.255	5	5	11.6	61.257
P52891	Nucleoporin NUP84	NUP84	-14.9602	-14.9873	5	5	9.9	83.634
Q03441	Sporulation protein RMD1	RMD1	-13.4372	-14.1255	5	5	12.8	49.931
P32445	Single-stranded DNA-binding protein RIM1, mitochondrial	RIM1	-10.519	-10.6034	4	4	34.8	15.386
P53630	Dethiobiotin synthetase	BIO4	-11.727	-11.3703	4	4	30.8	26.257
P08417	Fumarate hydratase, mitochondrial	FUM1	-12.3309	-13.8175	4	4	9	53.151
Q01855	40S ribosomal protein S15	RPS15	-7.7422	-7.39004	4	4	38	16.002
Q06511	Ribosomal RNA-processing protein 15	RRP15	-11.8405	-11.4045	4	4	14.8	28.212
P49166	60S ribosomal protein L37-A	RPL37A	-9.42239	-9.08422	4	3	39.8	9.8502
P36062	Vacuolar amino acid transporter 3	AVT3	-12.7771	-14.0254	4	4	9.5	75.459
P23724	Proteasome subunit beta type-6	PRE7	-11.8873	-12.1867	4	4	17.4	26.871
Q05533	Inositol monophosphatase 2	INM2	-11.0799	-10.979	4	4	15.1	32.092
P23638	Proteasome subunit alpha type-3	PRE9	-13.6489	-13.0789	4	4	18.2	28.714
Q08422	AN1-type zinc finger protein TMC1	TMC1	-14.197	-14.8269	4	4	35.3	16.734
P32452	Putative prephenate dehydratase	PHA2	-13.4879	-13.7171	4	4	16.8	38.225
P00424;P00425	Cytochrome c oxidase polypeptide 5A, mitochondrial	COX5A	-14.286	-12.351	4	4	32.7	17.14
P01097	ATPase inhibitor, mitochondrial	INH1	-8.56473	-8.59535	4	4	42.4	9.87
P20081	FK506-binding protein 1	FPR1	-12.4486	-11.671	4	4	25.4	12.158
P32895	Ribose-phosphate pyrophosphokinase 1	PRS1	-13.5747	-13.111	4	4	14.3	47.047
P38169	Kynurenine 3-monooxygenase	BNA4	-14.1382	-14.1637	4	4	9.1	52.429
Q03219	Uncharacterized protein YMR178W	FPY1	-13.1097	-13.3902	4	4	16.8	31.144
P39926	Protein SSO2	SSO2	-12.1547	-13.8204	4	3	17.6	33.733
P51402	60S ribosomal protein L37-B	RPL37B	-10.0986	-12.3191	4	3	38.6	9.8682
P32939	GTP-binding protein YPT7	YPT7	-13.3993	-15.2312	4	4	29.8	23.042
P38286	Very-long-chain 3-oxoacyl-CoA reductase	IFA38	-13.084	-13.1955	4	4	12.4	38.708
P39517	ATP-dependent RNA helicase DHH1	DHH1	-13.7761	-14.6931	4	4	9.7	57.543
P81449	ATP synthase subunit e, mitochondrial	TIM11	-12.4553	-12.9228	4	4	42.7	10.875
Q05024	Protein TRI1	TRI1	-14.4445	-15.0938	4	4	17.3	26.47
P04912;P04911	Histone H2A.2;Histone H2A.1	HTA2;HTA1	-10.5014	-14.6934	4	3	22.7	13.989
P39678	Transcription factor MBP1	MBP1	-12.8255	-14.1978	4	4	4.7	93.907
P50111	Protein ZDS1	ZDS1	-12.8145	-14.7707	4	4	7.8	103.36
P40491	ATP synthase assembly factor FMC1, mitochondrial	FMC1	-12.1706	-12.5636	4	4	21.3	18.364
Q05567	Sphingosine-1-phosphate lyase	DPL1	-13.0717	-13.0069	4	4	9.3	65.565
P21734	Ubiquitin-conjugating enzyme E2 1	UBC1	-13.1067	-13.6002	4	4	20	24.178
P53101	Cystathionine beta-lyase	STR3	-12.9586	-14.2173	4	4	9.7	51.828
P32804	Zinc-regulated transporter 1	ZRT1	-12.4147	-11.6253	4	4	13.3	41.581
Q02892	Nucleolar GTP-binding protein 1	NOG1	-13.066	-15.0111	4	4	9.1	74.409
P23180	Probable oxidoreductase AIM17	AIM17	-13.5972	-14.0142	4	4	14.6	53.134
P38068	Monothiol glutaredoxin-7	GRX7	-12.8193	-12.0198	4	4	18.2	22.565
Q12338	Ribonuclease H2 subunit C	RNH203	-12.3564	-11.6909	4	4	53.6	12.482
P40208	Glucose-induced degradation protein 8	GID8	-14.3319	-14.2979	4	4	10.3	51.729
Q03266	Aminodeoxychorismate lyase	ABZ2	-14.2673	-15.2571	4	4	11	42.639
P47044	LOG family protein YJL055W	LOG1	-14.726	-14.181	4	4	26.1	26.864
Q12306	Ubiquitin-like protein SMT3	SMT3	-15.1011	-13.2893	4	4	46.5	11.597
Q12233	ATP synthase subunit g, mitochondrial	ATP20	-14.7712	-11.5162	3	3	25.2	12.921
P21306	ATP synthase subunit epsilon, mitochondrial	ATP15	-10.6772	-12.7741	3	3	56.5	6.7425
Q3E846	Cytochrome c oxidase assembly factor 6	COA6	-11.3611	-11.5684	3	3	26.9	12.445
Q3E7B7	SERF-like protein YDL085C-A	YDL085C-A	-9.08713	-11.9412	3	3	26.5	7.9491
P05319	60S acidic ribosomal protein P2-alpha	RPP2A	-11.638	-11.0069	3	3	34.9	10.746
P05375	Phosphatidyl-N-methylethanolamine N-methyltransferase	OPI3	-11.2369	-11.3946	3	3	21.4	23.15
P40303	Proteasome subunit alpha type-4	PRE6	-13.3961	-13.8317	3	3	13.4	28.439
Q02821	Importin subunit alpha	SRP1	-12.5882	-13.5247	3	3	5.4	60.441
P33399	La protein homolog	LHP1	-13.9587	-13.1231	3	3	14.9	32.104
Q05911	Adenylosuccinate lyase	ADE13	-14.4263	-14.8664	3	3	7.9	54.51
P36081	Uncharacterized protein YKL077W	YKL077W	-13.9555	-12.8629	3	3	6.1	46.036
Q03362	Uncharacterized protein YDR476C	YDR476C	-13.3973	-15.0005	3	3	17.9	25.265
P26754	Replication factor A protein 2	RFA2	-14.9452	-14.3408	3	3	15	29.936
P38256	Uncharacterized protein YBR096W	YBR096W	-13.7286	-13.9528	3	3	13.9	27.092
Q06449	[PSI+] inducibility protein 3	PIN3	-12.7973	-14.1338	3	3	14	23.539
Q12374	Nuclear control of ATPase protein 2	NCA2	-14.4818	-14.3517	3	3	4.4	70.861
P43636	Alpha-1,3/1,6-mannosyltransferase ALG2	ALG2	-14.5546	-13.9755	3	3	7.6	58.046
P49573	Copper transport protein CTR1	CTR1	-14.6619	-13.8931	3	3	11.3	44.441
P24583	Protein kinase C-like 1	PKC1	-14.2769	-13.9171	3	3	3	131.48
P39966	Protein phosphatase 2C homolog 2	PTC2	-14.2457	-14.6112	3	2	6.2	50.388
Q08235	Ribosome biogenesis protein BRX1	BRX1	-14.3927	-15.042	3	3	11.7	33.531
P28007	H/ACA ribonucleoprotein complex subunit 1	GAR1	-13.0356	-13.4542	3	3	16.6	21.48
P52488	Ubiquitin-activating enzyme E1-like	UBA2	-14.782	-14.8625	3	3	6	71.258
P53011	Nucleoporin SEH1	SEH1	-13.245	-13.3845	2	2	5.7	39.122
Q12349	ATP synthase subunit H, mitochondrial	ATP14	-10.6542	-11.3044	2	2	33.1	14.128
P36533	54S ribosomal protein L39, mitochondrial	MRPL39	-11.6408	-11.4805	2	2	28.6	7.9725
Q12514	General negative regulator of transcription subunit 5	NOT5	-14.3443	-14.7947	2	2	4.3	65.854
P40540	ER membrane protein complex subunit 5	EMC5	-13.779	-13.8794	2	2	17.7	15.907
P49435	Adenine phosphoribosyltransferase 1	APT1	-14.5037	-13.5151	2	2	11.2	20.587
P53192	Golgi to ER traffic protein 1	GET1	-14.3104	-15.0647	2	2	11.5	27.092
Q12096	Glucose N-acetyltransferase 1	GNT1	-14.826	-14.2721	2	2	4.3	57.577

## Sheet: 48h_wt_C115S_interactome_sig
Supplementary table 8 - significantly changed proteins between WT and Cdc48-C115S interactomes
Protein IDs	Protein names	Gene names	-log(P-value)	Difference (WT-C115S)	Fold change
increased in WT
P06115	Catalase T	CTT1	2.14103	1.25927	2.39375
P22855	Alpha-mannosidase	AMS1	2.27923	0.888012	1.85062
P34223	UBX domain-containing protein 1	SHP1	1.99034	0.933942	1.91049
P27472	Glycogen [starch] synthase isoform 2	GSY2	2.56694	1.94484	3.84996
P26263	Pyruvate decarboxylase isozyme 3	PDC6	1.97384	1.63301	3.10158
Q02733	Increased recombination centers protein 15	IRC15	2.99277	2.06898	4.1959
P40463	Protein VHS2	VHS2	3.04416	2.61592	6.13012
P40029	Peptide methionine sulfoxide reductase	MXR1	1.88652	1.19485	2.28921
Q12276	HMG2-induced ER-remodeling protein 1	HER1	2.78457	1.78828	3.45403
P47015	Altered inheritance of mitochondria protein 23, mitochondrial	AIM23	3.2592	2.4694	5.53814
P38986	L-asparaginase 1	ASP1	2.09939	1.28211	2.43194
P17695	Glutaredoxin-2, mitochondrial	GRX2	2.91025	2.30742	4.94996
P16965	ATPase-stabilizing factor 15 kDa protein	STF2	4.67014	3.06253	8.35434
P22217	Thioredoxin-1	TRX1	3.63812	1.26575	2.40453
P53741	UBP3-associated protein BRE5	BRE5	1.72941	1.6381	3.11256
P23493	Mitochondrial biogenesis regulation protein 1	MBR1	2.30946	1.61202	3.05679
P25349	Flavoprotein-like protein YCP4	YCP4	1.84273	2.19687	4.58485
P25373	Glutaredoxin-1	GRX1	2.16143	2.73218	6.64461
P0CH09;P0CH08;P0CG63	Ubiquitin-60S ribosomal protein L40;Ubiquitin;60S ribosomal protein L40;Polyubiquitin;Ubiquitin	RPL40B;RPL40A;UBI4	1.65397	5.09227	34.1136
P38881	Nucleus-vacuole junction protein 1	NVJ1	1.84152	1.28317	2.43374
P25372	Thioredoxin-3, mitochondrial	TRX3	2.85434	3.10417	8.59901
increased in Cdc48 C115S
P38221	Phosphatidate cytidylyltransferase	CDS1	1.78303	-8.64391	400.014
P05745	60S ribosomal protein L36-A	RPL36A	1.97592	-4.22588	18.7119
P15731	Ubiquitin-conjugating enzyme E2 4	UBC4	1.639	-3.4697	11.0786
P07170	Adenylate kinase	ADK1	3.26947	-2.78324	6.88396
P33303	Succinate/fumarate mitochondrial transporter	SFC1	1.64514	-2.61166	6.11206
P15180	Lysine--tRNA ligase, cytoplasmic	KRS1	2.2141	-2.50996	5.69602
P40188	Respiratory growth induced protein 2	RGI2	4.10622	-2.18857	4.55853
Q03558;P41816	NADPH dehydrogenase 2	OYE2	1.64132	-2.10191	4.29276
P40988;REV__Q04924	Low-affinity Fe(2+) transport protein	FET4	2.25099	-2.08243	4.23521
Q06321	Sterol 3-beta-glucosyltransferase	ATG26	2.94307	-1.98777	3.96624
P53168	DASH complex subunit DUO1	DUO1	1.77332	-1.96304	3.89883
P38631	1,3-beta-glucan synthase component FKS1	FKS1	1.87403	-1.76815	3.40617
P15436	DNA polymerase delta catalytic subunit	POL3	1.81844	-1.47123	2.77259
P05694	5-methyltetrahydropteroyltriglutamate--homocysteine methyltransferase	MET6	2.38222	-1.41945	2.67483
Q12220	U3 small nucleolar RNA-associated protein 12	DIP2	3.31373	-1.3278	2.51019
Q12753	Transcriptional activator HAA1	HAA1	2.07952	-1.30861	2.47703
P10963	Phosphoenolpyruvate carboxykinase [ATP]	PCK1	2.81667	-1.27683	2.42306
P15454	Guanylate kinase	GUK1	3.32033	-1.24658	2.37279
P00942	Triosephosphate isomerase	TPI1	2.08487	-1.21009	2.31352
Q06177	Translation machinery-associated protein 10	TMA10	1.93307	-1.14206	2.20695
Q04264	Sister chromatid cohesion protein PDS5	PDS5	5.42636	-1.13392	2.19454
P07281;P07280	40S ribosomal protein S19-B;40S ribosomal protein S19-A	RPS19B;RPS19A	1.85106	-1.08647	2.12354
P38011	Guanine nucleotide-binding protein subunit beta-like protein	ASC1	2.30945	-1.03439	2.04825
