# Supplementary material for: Cdc48 plays a crucial role in redox homeostasis through dynamic reshaping of its interactome during early stationary phase
Source: Redox Biol. 2025 May 1;84:103651. doi: 10.1016/j.redox.2025.103651 (PMC12137173; doi:10.1016/j.redox.2025.103651)
Supplement: Multimedia component 10 [file mmc10.xlsx]

## Sheet: correlation data
Supplementary table 9 - correlation between significantly changed proteins in the WT and Cdc48-C115S interactomes
Less at 48h, significant in both WT and C115S						Less at 48h, significant in C115S only					Less at 48h, significantly in WT only					More at 48h, significant in both						More at 48h, significant in C115S only					More at 48h, significant in WT only
Uniprot ID	Name	Difference from WT	Difference from C115S	More in		Uniprot ID	Name	Difference from WT	Difference from C115S		Uniprot ID	Name	Difference from WT	Difference from C115S		Uniprot ID	Name	Difference from WT	Difference from C115S	More in		Uniprot ID	Name	Difference from WT	Difference from C115S		Uniprot ID	Name	Difference from WT	Difference from C115S
P02406	RPL28	2.01639	1.67614	WT		P05374	CHO2	0	2.665		P06774	HAP2	4.17433	0		P00128	QCR7	2.82167	2.7329	WT		P00424	COX5A	0	12.351		P04037	COX4	2.48853	0
P02994	TEF1	1.0701	0.750051	WT		P05743	RPL26A	0	5.45658		P20485	CKI1	1.89187	0		P00427	COX6	1.64714	1.01342	WT		P00937	TRP3	0	1.8184		P08417	FUM1	1.64917	0
P04786	TOP1	2.42463	1.5247	WT		P22146	GAS1	0	1.777		P32356;P35172	NTH1	1.27127	0		P00830	ATP2	2.62535	2.31195	WT		P15731	UBC4	0	10.8065		P09201	FBP1	14.1244	0
P05317	RPP0	2.73816	1.61405	WT		P25441	RPC53	0	3.05108		P32488	ISF1	2.64211	0		P00890	CIT1	3.92972	3.65401	WT		P23638	PRE9	0	2.43846		P17558	PET123	1.23599	0
P05737	RPL7A	1.31676	0.989719	WT		P28000	RPC19	0	1.64018		P33332	SEC3	1.41819	0		P01097	INH1	6.28475	6.09145	WT		P26754	RFA2	0	14.2638		P20049	TYR1	13.4974	0
P05748;P54780	RPL15A;RPL15B	2.49656	1.03618	WT		P32356	NTH1	0	0.844503		P34250	SEG2	0.629001	0		P02400	RPP2B	1.35645	-0.661458	WT		P32898	CYM1	0	14.0466		P20967	KGD1	13.6538	0
P05750	RPS3	1.96161	1.21276	WT		P32468	CDC12	0	0.846276		P36165	TGL4	2.32831	0		P04840	POR1	1.59229	0.714193	WT		P33303	SFC1	0	3.68602		P21242	PRE10	1.55734	0
P05755;O13516	RPS9B;RPS9A	0.888354	0.554952	WT		P32495	NHP2	0	4.24465		P37304	PAM1	3.53657	0		P05375	OPI3	3.79624	2.83518	WT		P36081	YKL077W	0	1.56113		P23180	AIM17	13.5972	0
P06634	DED1	0.813883	0.648727	WT		P33333	SLC1	0	3.40271		P39969	BOI2	1.71984	0		P05626	ATP4	3.77112	2.0207	WT		P37292	SHM1	0	13.1899		P25372	TRX3	4.11457	0
P06780	RHO1	0.858789	0.82673	WT		P38041	BOI1	0	4.11716		P40055;REV__P69850	UTP7	2.91484	0		P07248	ADR1	12.2802	1.831	WT		P38321	YBR225W	0	14.3678		P25373	GRX1	3.51506	0
P07273	DST1	2.04672	1.43469	WT		P38261	EXO84	0	1.48469		P40463	VHS2	0.904305	0		P07251	ATP1	2.28699	1.94109	WT		P39003	HXT6	0	0.855094		P26263	PDC6	1.98388	0
P07281;P07280	RPS19B;RPS19A	2.64563	1.33664	WT		P38712	RRP3	0	2.14668		P40494	PRK1	3.44963	0		P07257	QCR2	3.24067	2.07437	WT		P40483	YIL108W	0	14.0197		P27472	GSY2	1.30606	0
P07347	ARD1	1.62913	1.4369	WT		P39729	RBG1	0	1.33348		P40553	DOT5	3.86677	0		P08566	ARO1	2.63364	1.28016	WT		P43636	ALG2	0	0.722116		P28007	GAR1	0.819193	0
P0C2H7;P0C2H6	RPL27B;RPL27A	1.48139	0.918012	WT		P40010	NUG1	0	1.42799		P41910	MAF1	2.1005	0		P11154	PYC1	1.90741	1.60471	WT		P49435	APT1	0	1.05665		P32340	NDI1	1.70705	0
P0C2H8	RPL31A	1.40339	0.746317	WT		P40055	UTP7	0	2.86373		P53250	TWF1	2.30731	0		P14742	GFA1	1.08737	0.492472	WT		P49573	CTR1	0	13.8931		P32597	STH1	14.6337	0
P0CX32;P0CX31	RPS24B;RPS24A	1.91651	1.64229	WT		P41920	YRB1	0	2.34593		P53317	NOP19	2.0904	0		P17695	GRX2	3.40381	2.6457	WT		P53172	SDS23	0	1.15445		P32608	RTG2	13.666	0
P0CX36;P0CX35	RPS4B;RPS4A	0.7424	0.714543	WT		P43593	UBP6	0	0.879802		P53894	CBK1	2.20815	0		P18562	FUR1	2.86851	2.772	WT		Q00711	SDH1	0	2.90614		P32795	YME1	14.402	0
P0CX40;P0CX39	RPS8B;RPS8A	1.74236	1.33416	WT		P46988	PFD1	0	1.73998		Q03088	SVL3	3.10653	0		P19414	ACO1	1.14271	0.927707	WT		Q03102	YML131W	0	14.3658		P33338	SLA2	3.01564	0
P0CX52;P0CX51	RPS16B;RPS16A	2.46508	1.58188	WT		P47031	IML2	0	1.91636		Q03390	VPS60	3.74753	0		P19454	CKA2	2.57027	2.51395	WT		Q04175	SXM1	0	13.6708		P33775	PMT1	13.5047	0
P0CX56;P0CX55	RPS18B;RPS18A	2.57304	1.90474	WT		P48234	ENP2	0	1.38676		Q05024	TRI1	0.8519	0		P22202	SSA4	1.95829	0.686948	WT		Q04418	RBA50	0	13.0538		P36062	AVT3	12.7771	0
P0CX83;P0CX82	RPL19B;RPL19A	1.75288	1.52126	WT		P48361	ASK10	0	1.02999		Q06630	MHR1	3.9432	0		P22217	TRX1	2.02292	0.646262	WT		Q05911	ADE13	0	14.8109		P38555	YPT31	13.1491	0
P0CX85;P0CX84	RPL35B;RPL35A	1.96313	1.54903	WT		P52286	SKP1	0	1.6246		Q12034	SLF1	1.74293	0		P23493	MBR1	1.69264	0.924961	WT		Q06142	KAP95	0	13.6902		P38817	GGA2	14.064	0
P10664	RPL4A	1.16306	0.778575	WT		P53137	CUE3	0	1.45485		P03872	REP2	0.841518	1.16645		P23641	MIR1	0.850159	0.641114	WT		Q06321	ATG26	0	13.5795		P38881	NVJ1	1.00446	0
P12385	SUP45	1.44782	1.22334	WT		P53691	CPR6	0	1.91066		P04050	RPO21	0.639503	0.493751		P32191	GUT2	2.70516	1.86655	WT		Q08224	THI20	0	1.45638		P39003;P32465;P53631;P54854;P47185;P23585	HXT6	1.21381	0
P12945	NAT1	1.93959	1.55385	WT		P53897	IGO1	0	2.89567		P04449	RPL24A	0.74395	0.199255		P32316	ACH1	13.1616	2.02003	WT		Q08732	HRK1	0	1.73901		P39109	YCF1	14.4288	0
P14127;P02407	RPS17B;RPS17A	1.89153	0.955225	WT		Q01590	SED5	0	1.54267		P04456	RPL25	0.886767	0.162298		P32501	GCD6	0.7962	-1.30479	WT		P04710	AAC1	-0.938139	0.816588		P39722	GEM1	1.10371	0
P15646	NOP1	2.08787	1.20252	WT		Q06078	UTP21	0	0.883605		P04806	HXK1	0.855695	0.654986		P32891	DLD1	1.65477	1.38287	WT		P06115	CTT1	-0.304712	1.05657		P39926	SSO2	1.82166	0
P16474	KAR2	0.921396	0.894096	WT		Q06132	SGD1	0	2.08036		P04807	HXK2	3.56647	0.423804		P33327	GDH2	2.34053	1.60043	WT		P07143	CYT1	0.466684	1.03272		P39966	PTC2	14.2457	0
P19211	ANB1	2.18354	2.1512	WT		Q06205	FPR4	0	2.19282		P05739	RPL6B	2.77232	1.31836		P34223	SHP1	1.24142	0.834771	WT		P07806	VAS1	0.00855271	0.6953		P40017	YAT2	10.5021	0
P20447	DBP3	2.62455	2.60994	WT		Q07381	TSR1	0	2.01078		P05756	RPS13	0.476272	0.308449		P35719	MRP8	1.78068	1.12704	WT		P0CX42;P0CX41	RPL23B;RPL23A	-0.153993	0.803612		P40069	KAP123	0.553496	0
P23248	RPS1B	1.07062	0.893865	WT		Q07872	ENT4	0	0.965869		P06738	GPH1	0.594348	0.397619		P36112	MIC60	2.99438	2.15166	WT		P22943	HSP12	1.14755	1.81181		P40303	PRE6	1.63215	0
P23301	HYP2	1.24157	0.674056	WT		Q08979	KEL3	0	1.36713		P06782	SNF1	1.01365	0.555641		P38820	UBA4	1.9726	1.71353	WT		P24784	DBP1	0.235771	1.13591		P40335	PEP8	13.8631	0
P24783	DBP2	1.03864	0.79865	WT		Q12136	SAS10	0	1.63769		P07264	LEU1	1.01249	0.707516		P38929	PMC1	0.940488	0.703564	WT		P31383	TPD3	0.877102	1.94755		P40341	YTA12	13.7687	0
P25443	RPS2	1.90318	1.03805	WT		Q12196	RIO1	0	2.54008		P0CX38;P0CX37	RPS6B;RPS6A	0.732041	0.55834		P38986	ASP1	6.19225	2.76139	WT		P32266	MGM1	0.484628	0.728557		P40462	TMA108	14.2412	0
P25626	IMG1	1.8136	1.77483	WT		Q12532	RQC2	0	0.929725		P0CX54;P0CX53	RPL12B;RPL12A	5.1084	2.32535		P39007	STT3	1.61603	1.20931	WT		P33755	NPL4	0.137304	0.550572		P40582	GTT1	1.97652	0
P26321	RPL5	2.08677	1.62899	WT		Q12754	RRP12	0	3.78905		P18496	ATP10	0.722913	-0.792821		P39721	AIM2	2.56598	1.71821	WT		P40188	RGI2	0.455576	1.96325		P41835	THI6	12.8737	0
P26570	PPZ1	2.57331	1.58288	WT		P04912;P04911	HTA2;HTA1	1.76388	3.50782		P19097	FAS2	0.778334	0.49614		P39968	VAC8	1.77065	1.33985	WT		P40508	YIL077C	0.241262	1.86032		P47018	MTC1	13.771	0
P26783	RPS5	1.74051	0.929283	WT		P05759	RPS31	0.347786	0.638054		P21560	CBP3	2.31068	0.374474		P39994	YEL020C	4.81676	3.98697	WT		P41895	TFG1	0.296115	1.39301		P47096	BNA1	13.5064	0
P27692	SPT5	0.988031	0.969517	WT		P07149	FAS1	0.781935	0.629708		P21771	MRPS28	0.807958	0.593656		P40029	MXR1	2.35894	1.42464	WT		P47176	BAT2	0.79072	2.16038		P47181	YJR154W	11.6747	0
P32496	RPN12	0.692312	0.60244	WT		P07283	SEC53	0.508767	1.77538		P22203	VMA4	0.599659	0.444373		P40035	PIC2	2.31919	2.27686	WT		P50109	PSP2	0.0435227	0.505606		P50101	UBP15	13.6799	0
P32527	ZUO1	2.45962	1.13927	WT		P09436	ILS1	0.386072	0.941044		P22336	RFA1	1.2939	0.0480634		P40215	NDE1	1.9023	1.73377	WT		P50277	BIO3	-0.0395406	0.89399		P51534	SHE4	14.5036	0
P32598	GLC7	0.828726	0.770604	WT		P09938	RNR2	1.06256	2.29676		P22353	MRPL8	2.57278	1.23751		P40491	FMC1	12.1706	2.39701	WT		P53044	UFD1	0.311317	0.48837		P52488	UBA2	14.8874	0
P32657	CHD1	3.39307	3.37777	WT		P0CX24;P0CX23	RPL20B;RPL20A	-0.201571	1.14558		P23292	YCK2	1.11233	0.755338		P50087	MIC26	1.49043	1.03219	WT		P53604	MSO1	-0.399161	12.4507		P52891	NUP84	14.9602	0
P32911	SUI1	1.66599	0.813653	WT		P0CX34;P0CX33	RPS30B;RPS30A	3.09526	1.25263		P26784	RPL16A	1.00166	1.79763		Q01574	ACS1	12.7995	1.93412	WT		Q03104	MSC1	-0.461626	2.09993		P52893	ALT1	12.8401	0
P33297	RPT5	0.838964	0.565314	WT		P14832	CPR1	0.704143	3.50644		P27476	NSR1	0.6961	0.413053		Q04336	YMR196W	2.39144	1.90359	WT		Q04264	PDS5	0.132596	0.652661		P53011	SEH1	13.245	0
P33322	CBF5	1.3425	1.0702	WT		P14843	ARO3	0.454508	0.877806		P27614	CPS1	1.89761	0.237742		Q04371	YMR027W	13.2653	1.84439	WT							P53101	STR3	1.58634	0
P34167	TIF3	0.900309	0.676443	WT		P15303	SEC23	-0.429301	0.910947		P29453	RPL8B	0.82679	0.501241		Q04781	RKR1	1.7561	1.32792	WT							P53119	HUL5	13.3407	0
P36013	MAE1	1.17649	0.680533	WT		P20449	DBP5	0.164034	0.924742		P31688	TPS2	0.681811	0.485927		Q10740	LAP2	1.38374	1.30148	WT							P53206	YGR012W	13.7374	0
P38061	RPL32	2.21668	2.10544	WT		P23615	SPT6	-0.537467	1.38996		P32351	IMP2	1.49048	-0.947034		Q12349	ATP14	3.39885	1.75704	WT							P53312	LSC2	14.0417	0
P38250	IST2	0.832114	0.613048	WT		P25349	YCP4	0.0168674	1.36735		P32451	BIO2	1.01478	0.669278		Q99247	DUF1	13.8935	1.78544	WT							P53315	SOL4	13.8605	0
P38351	PAF1	1.3093	1.07475	WT		P26785	RPL16B	-1.02402	2.85824		P32793	YSC84	0.710576	0.00612847		P00044	CYC1	1.09457	1.73062	C115S							P53978	HEF3	13.7952	0
P38439	LEO1	1.17751	0.75662	WT		P31412	VMA5	-0.515863	1.30878		P36008	TEF4	0.579283	0.203365		P09435	SSA3	12.6455	12.2903	C115S							P54861	DNM1	14.3377	0
P38631	FKS1	1.57775	0.819758	WT		P32481	GCD11	0.324841	0.470929		P36095	VPS24	2.47381	1.45995		P09457	ATP5	0.853264	1.62507	C115S							Q00711;P47052	SDH1	2.252	0
P38682	GLO3	1.13057	0.901759	WT		P32582	CYS4	-0.419606	1.10782		P36105	RPL14A	1.21351	0.348931		P10963	PCK1	3.52811	4.89532	C115S							Q01163	RSM23	6.15168	0
P38701	RPS20	2.36053	1.59971	WT		P32589	SSE1	0.0623412	0.497984		P38221	CDS1	10.6655	2.58225		P14904	APE1	1.23853	2.71466	C115S							Q02733	IRC15	2.93007	0
P38788	SSZ1	1.35228	1.19591	WT		P32790	SLA1	0.72448	0.753591		P38687	SRP68	1.28207	0.247621		P17505	MDH1	1.56448	2.09305	C115S							Q02821	SRP1	2.72595	0
P38809	YHR097C	0.750396	0.711566	WT		P32895	PRS1	0.39964	0.801748		P38707	DED81	0.637159	0.435404		P17555	SRV2	1.21459	1.70344	C115S							Q03266	ABZ2	14.2673	0
P38833	YHR127W	2.72912	2.4019	WT		P38249	RPG1	0.214386	1.06218		P38748	ETP1	1.27082	0.489418		P18239	PET9	0.706626	0.892311	C115S							Q03362	YDR476C	13.3973	0
P38911	FPR3	1.77591	1.15812	WT		P38912	TIF11	0.253628	0.690794		P38801	LRP1	0.536908	0.286162		P22855	AMS1	1.66376	2.21141	C115S							Q03441	RMD1	13.4372	0
P39935	TIF4631	0.89477	0.623707	WT		P39517	DHH1	0.208565	1.17547		P38845	CRP1	0.522737	0.241112		P25655	CDC39	14.6466	14.0242	C115S							Q04697	GSF2	1.7007	0
P40022	YER034W	2.43463	1.70051	WT		P41807	VMA13	0.0924315	0.580603		P38903	RTS1	0.565674	1.05082		P28240	ICL1	2.28359	2.69797	C115S							Q06449	PIN3	12.7973	0
P40024	ARB1	1.88709	1.51186	WT		P50095	IMD3	0.845719	0.942819		P39015	STM1	0.91258	0.533292		P28834	IDH1	2.44376	2.79057	C115S							Q07793;Q92393;Q12414;Q12316;Q12269;Q12141;Q12088;Q04711;Q04670;Q03855;Q03619;Q03612;Q03434;P47100;P47098;P0C2J1;P0C2I9;P0C2I7;P0C2I6;P0C2I5;P0C2I3;P0C2I2;Q12193;P0C2J0;Q99337;O13535;Q12273;O13527	TY1B-DR4;TY1B-OR;TY1B-PL;TY1B-GR3;TY1B-GR2;TY1B-GR1;TY1B-LR1;TY1B-ML1;TY1B-MR2;TY1B-DR1;TY1B-ER2;TY1B-ER1;TY1B-ML2;TY1B-JR2;TY1B-JR1;TY1B-PR3;TY1B-PR1;TY1B-LR4;TY1B-LR3;TY1B-LR2;TY1B-DR6;TY1B-DR5;TY1B-BR;TY1B-PR2;TY1B-NL2;TY1B-H;TY1B-OL	1.01676	0
P40159	YNL208W	1.54474	1.25178	WT		P50111	ZDS1	0.252886	1.7774		P39101	CAJ1	0.622738	0.18749		P32452	PHA2	1.04498	13.7171	C115S							Q08224;Q08975;Q06490	THI20	2.43456	0
P40187	PIG2	2.88487	2.17244	WT		P52910	ACS2	0.246036	0.70605		P39705	NUP60	0.846016	0.261592		P32804	ZRT1	12.4147	11.6253	C115S							Q08422	TMC1	14.197	0
P40212	RPL13B	1.69362	1.44637	WT		P53914	KRE33	1.76301	1.61457		P39715	ECM1	2.02351	1.75096		P33401	PGM1	13.7776	13.3745	C115S							Q08951	APL5	2.6927	0
P40327	RPT2	0.608549	0.545524	WT		Q04217	ECM16	1.57821	2.44937		P39743	RVS167	0.811824	0.0429988		P38077	ATP3	0.865985	1.05992	C115S							Q08968	FMP40	13.1661	0
P41057	RPS29A	3.19667	2.21018	WT		Q04372	TAP42	0.409654	0.403671		P39938;P39939	RPS26A;RPS26B	1.48216	3.627		P38081	MRX18	1.20143	1.78151	C115S							Q12265	PRS5	1.72978	0
P41058	RPS29B	2.93545	1.82833	WT		Q04839	GFD1	2.07154	3.01021		P39940	RSP5	0.736474	0.196569		P38235	YBR053C	1.52013	13.4463	C115S							Q12374	NCA2	14.46	0
P46990	RPL17B	1.62764	1.07051	WT		Q05506	YDR341C	0.309157	0.541461		P40012	HEM14	1.87816	0.95334		P38266	AIM3	2.17194	2.30749	C115S							Q12494	KCS1	14.4387	0
P47083	MPP10	3.98001	3.89084	WT		Q3E754;P0C0V8	RPS21B;RPS21A	-0.482231	1.65476		P40328	YTA6	2.83039	-0.479683		P38821	APE4	13.1119	12.875	C115S							Q12514	NOT5	14.3443	0
P48164	RPS7B	2.28497	1.73992	WT		Q3E792;P0C0T4	RPS25A;RPS25B	2.79699	4.45334		P40517	YRB2	1.3057	0.479253		P39006	PSD1	1.41242	1.74262	C115S							Q99220	YOS9	15.5072	0
P48415	SEC16	1.01996	0.927123	WT							P40991	NOP2	0.795971	0.535267		P40157	VID27	1.7446	2.21639	C115S							O13563	RPN13	2.9435	-1.5789
P51601	FOL2	1.15409	0.825293	WT							P42846	KRI1	1.77435	1.23701		P40364	MPM1	2.38391	12.9166	C115S							P00546	CDC28	0.94428	0.283204
P53145	LSG1	1.71024	1.42243	WT							P43535	GCN20	0.666351	-0.0258902		P40433	PFK26	0.564948	0.734699	C115S							P00815	HIS4	3.61615	0.735093
P53155	YGL082W	1.39571	0.888507	WT							P43586	LOC1	0.712284	0.469922		P40540	EMC5	0.804104	13.6938	C115S							P00927	ILV1	3.86155	-0.0245638
P53221	RPL26B	2.11595	1.30215	WT							P46947	BUD13	0.517228	1.16844		P41939	IDP2	2.27919	3.08908	C115S							P02557	TUB2	3.01636	1.49802
P53277	SYF2	3.63446	2.75514	WT							P47077	NOP9	0.585237	1.14821		P53110	YGL159W	2.025	2.61312	C115S							P03965	CPA2	1.61727	-0.112168
P53297	PBP1	1.71324	0.952102	WT							P47160	ENT3	1.54103	0.389917		P54115	ALD6	1.6325	1.96496	C115S							P05030	PMA1	0.711398	0.598738
P53854	CWC25	1.24042	0.844779	WT							P48836	VMA10	1.67477	1.47161		P54783	ALO1	12.9264	13.1444	C115S							P05319	RPP2A	2.81524	0.160519
Q00362	CDC55	1.53569	0.790137	WT							P49166	RPL37A	1.42274	2.92847		P80235	YAT1	1.8259	1.90944	C115S							P05694	MET6	1.24414	0.22423
Q01080	RPA49	1.91103	1.15323	WT							P50263	SIP18	0.809805	-0.257309		P81449	TIM11	2.7117	12.9228	C115S							P06169	PDC1	0.636435	-0.13876
Q01852	TIM44	1.58039	0.997224	WT							P53090	ARO8	0.598929	-0.0482117		Q04430	CAB1	1.80735	2.53269	C115S							P06787	CMD1	1.99696	0.796934
Q01855	RPS15	2.37777	1.49047	WT							P53168	DUO1	3.3197	0.98246		Q05533	INM2	3.69916	3.72329	C115S							P07244	ADE5,7	1.75955	0.407535
Q02875	SYH1	1.20035	0.587871	WT							P53252	PIL1	0.761911	0.120834		Q05567	DPL1	13.0717	13.0069	C115S							P07256	COR1	8.0197	1.71972
Q03661	ESC1	0.79927	0.588214	WT							P53879	RHO5	0.820233	0.367358		Q06523	YPR148C	1.56126	13.3628	C115S							P07560	SEC4	0.618601	0.212455
Q05518	PAL1	1.12333	0.612404	WT							P53890	BNI5	0.55384	0.943948		Q07527	TRM3	14.1731	14.3803	C115S							P09734	TUB3	2.70003	0.684097
Q05580	HEL2	1.2321	0.671517	WT							P69771	DID2	0.883181	0.630164		Q07653	HBT1	0.909576	4.04038	C115S							P09798	CDC16	0.913566	0.418732
Q05775	HCR1	2.30522	1.60417	WT							P80210	ADE12	0.677177	0.83321		Q08818	MSC6	2.10524	3.35625	C115S							P10834	PET54	1.00716	-0.489746
Q06103	RPN7	0.645948	0.571171	WT							Q01939	RPT6	0.560416	1.96775		Q08977	YPL260W	1.12945	1.30384	C115S							P11075	SEC7	1.06902	0.154338
Q06177	TMA10	4.34086	3.0129	WT							Q02208	TOF2	0.996178	0.751605		Q99288	DET1	3.08474	11.7657	C115S							P11745	RNA1	1.06382	-0.516354
Q06344	ESF1	1.09609	0.964131	WT							Q02775	SLU7	0.84358	-0.18996													P12904	SNF4	12.5289	-0.385614
Q06505	SPN1	0.993851	0.845808	WT							Q02979	GDE1	0.9246	0.373524													P15992	HSP26	0.384556	0.683583
Q06511	RRP15	2.44612	0.992511	WT							Q03063	DIG1	1.62208	1.00906													P17967	PDI1	1.18485	0.0980688
Q06697	CDC73	0.802655	0.564255	WT							Q03246	MRPS17	1.45444	0.889509													P21734	UBC1	13.1067	-1.26764
Q07953	SDO1	2.16467	1.89632	WT							Q03497	STE20	0.82483	0.226855													P21801	SDH2	2.51405	1.84695
Q08972	NEW1	1.43049	1.22236	WT							Q03772	CWC15	1.14636	0.290155													P22803	TRX2	1.1529	0.478498
Q12000	TMA46	1.95859	1.92302	WT							Q04228	UBX2	0.583528	0.398817													P23644	TOM40	2.43107	0.240225
Q12306	SMT3	3.09524	1.83394	WT							Q04432	HSP31	1.17051	0.672596													P23724	PRE7	2.80637	-0.383778
Q12363	WTM1	1.26792	1.17575	WT							Q05050	EIS1	1.10427	0.117286													P25087	ERG6	0.987101	0.0493581
Q12420	SNU66	3.60215	2.46255	WT							Q06833	YPR091C	0.891339	1.12818													P25605	ILV6	2.02837	0.728517
Q12460	NOP56	1.75891	1.14975	WT							Q08723	RPN8	0.696656	0.394371													P26637	CDC60	13.5012	-0.665336
Q12499	NOP58	1.59494	1.11458	WT							Q08746	RRS1	3.28719	0.465175													P28241	IDH2	0.942193	0.100659
Q3E757;P0C0W9	RPL11B;RPL11A	1.47121	0.872843	WT							Q08921	TCO89	0.777518	0.394831													P30624	FAA1	0.65059	0.274967
Q3E764	TMA7	1.41187	1.05669	WT							Q12032	AIM41	0.485851	-0.104404													P30822	CRM1	1.18533	1.15718
Q3E7A3	YJL133C-A	3.01499	1.03574	WT							Q12080	NOP53	1.55379	0.62854													P32318	THI4	2.9118	0.753919
Q3E7X9;P0C0X0	RPS28A;RPS28B	2.78732	1.43348	WT							Q12159	YRA1	0.588187	-0.141234													P32381	ARP2	1.54043	0.0703262
Q3E7Y3;P0C0W1	RPS22B;RPS22A	2.17726	1.75336	WT							Q12515	PAR32	0.489682	0.549492													P32386	YBT1	13.8172	0.329373
P02400	RPP2B	-1.35645	0.661458	C115S							Q3E846	COA6	0.661589	0.386057													P32454	APE2	1.65324	0.592996
P32501	GCD6	-0.7962	1.30479	C115S																							P32497	NIP1	13.2822	0.431279
O14467	MBF1	0.48333	0.658856	C115S																							P34760	TSA1	2.00567	0.545788
P05453	SUP35	1.13339	1.46712	C115S																							P35729	NUP120	14.4839	-0.167266
P05738	RPL9A	0.558844	0.725318	C115S																							P36051	MCD4	13.5955	-0.787081
P05744	RPL33A	1.43856	1.70985	C115S																							P36059	NNR2	2.07304	1.36198
P05747	RPL29	4.72978	7.42747	C115S																							P38068	GRX7	1.31688	1.22661
P05749	RPL22A	3.35985	4.02024	C115S																							P38230	ZTA1	2.00051	1.23458
P09064	SUI3	0.471338	0.804791	C115S																							P38256	YBR096W	13.9708	0.633257
P11633	NHP6B	3.81693	4.93411	C115S																							P38426	TPS3	1.42566	1.03566
P14126	RPL3	1.10992	1.14684	C115S																							P39522	ILV3	1.01575	0.318321
P16521	YEF3	0.820695	0.999798	C115S																							P40087	DDI1	14.355	0.53338
P16965	STF2	2.08319	3.36193	C115S																							P40302	PRE5	1.35087	0.275622
P18899	DDR48	3.64502	4.49631	C115S																							P40352	RAD26	12.9904	-0.165569
P19358	SAM2	0.992629	1.03367	C115S																							P40495	LYS12	1.72672	0.222927
P21147	OLE1	0.723618	1.75516	C115S																							P40557	EPS1	14.2682	0.28618
P25567	SRO9	1.12253	1.39845	C115S																							P41810	SEC26	1.0434	0.381018
P25582	SPB1	1.7035	1.7318	C115S																							P41911	GPD2	1.80219	0.0671799
P26786	RPS7A	3.19743	3.40035	C115S																							P42940	CIR1	0.852345	-0.0336537
P29478	SEC65	1.65641	2.33004	C115S																							P46367	ALD4	2.34149	0.849635
P30619	SEC1	1.03183	1.03962	C115S																							P53622	COP1	0.769406	-0.191776
P33298	RPT3	0.634693	0.906778	C115S																							P53721	RCF2	12.7477	0.244819
P33442	RPS1A	0.744001	1.03646	C115S																							P53729	ZNG1	0.936269	0.463786
P36036	YRA2	0.579517	0.737712	C115S																							P54838	DAK1	0.889942	1.56138
P36119	YKR023W	1.92287	2.13653	C115S																							Q00955	ACC1	1.00975	0.329342
P38219	OLA1	0.876687	1.01615	C115S																							Q03713	RCF1	2.05512	1.25203
P38427	TSL1	0.675984	2.70947	C115S																							Q03897	MTC5	14.5576	0.00663018
P38691	KSP1	0.913285	0.966841	C115S																							Q04491	SEC13	0.770668	0.334203
P38711;P35997	RPS27B;RPS27A	1.98028	2.07141	C115S																							Q07878	VPS13	0.60657	0.243287
P38886	RPN10	1.85505	2.23278	C115S																							Q12012	YOR289W	1.53766	0.031565
P39516;P06367	RPS14B;RPS14A	1.89917	2.06572	C115S																							Q12109	WRS1	2.3633	-0.68837
P39730	FUN12	0.9463	1.11801	C115S																							Q12118	SGT2	1.39947	0.756989
P39931	SSP120	2.77577	3.84471	C115S																							Q12217;Q04706;P47099;P0CX69;P0CX68;P0CX67;P0CX66;P0CX65;P0CX60;P0CX59;P0CX58;P0CX57;O74302;P0C2I4;Q12470	TY1A-BR;TY1A-ML1;TY1A-JR2;TY1A-MR2;TY1A-LR1;TY1A-GR3;TY1A-ER2;TY1A-DR5;TY1A-PR2;TY1A-OR;TY1A-PR1;TY1A-A;TY1A-DR4;TY1A-H;TY1A-NL2	4.10176	0.222865
P40036	GIP2	2.06323	2.14612	C115S																							Q12338	RNH203	1.32937	-0.551569
P40079	LCP5	1.0555	1.24437	C115S
P40471	AYR1	1.54415	2.18658	C115S
P41805	RPL10	1.0484	1.25271	C115S
P43555	EMP47	2.18064	2.92097	C115S
P46654;P32905	RPS0B;RPS0A	4.53609	4.91504	C115S
P53064	RTF1	0.545122	0.8294	C115S
P53549	RPT4	0.610626	0.709074	C115S
P53723	YNR021W	0.551149	0.58017	C115S
P53927	NOP15	1.0559	1.65826	C115S
P54000	SUB1	1.04877	1.10239	C115S
P89886	TMA20	1.38965	2.09202	C115S
Q03735	NAB6	2.28383	2.34389	C115S
Q04500	UTP14	1.23694	1.52759	C115S
Q06709	REH1	1.52182	2.25087	C115S
Q07623	NOP6	3.04558	3.14596	C115S
Q12396	EMP46	3.59736	4.2212	C115S
Q12672;Q02753	RPL21B;RPL21A	1.10537	1.10794	C115S
Q3E772	YGR169C-A	2.17034	2.49953	C115S
Q99303;Q12439;Q12392;Q12293;P25383;P0CX62;P0CX61;P0C2J6;P0C2J4;Q12260	TY2A-DR3;TY2A-OR1;TY2A-DR1;TY2A-OR2;TY2A-C;TY2A-GR2;TY2A-F;TY2A-LR2;TY2A-LR1;TY2A-B	2.55253	2.73101	C115S
