# Supplementary material for: Cdc48 plays a crucial role in redox homeostasis through dynamic reshaping of its interactome during early stationary phase
Source: Redox Biol. 2025 May 1;84:103651. doi: 10.1016/j.redox.2025.103651 (PMC12137173; doi:10.1016/j.redox.2025.103651)
Supplement: Multimedia component 11 [file mmc11.xlsx]

## Sheet: 24h_wt_C115S_modifications
Supplementary table 9 -PTM analysis of the CDC48 interactors
24h. WT vs C115S
Protein - Residue # - Residue - Modification	Modification type	Gene	Fold change	Log10 pValue	p-value	spec_count_sum	Significance
GSP1-2-S-Ace	Acetylation	GSP1	-3.05074	1.78701	0.01633	20	Up in Cdc48-C115S (at 24h)
BIO3-399-N-Dea	Deamidation	BIO3	-0.54069	1.6818	0.020807	12	Up in Cdc48-C115S (at 24h)
RPL37A-76-N-Dea	Deamidation	RPL37A	-4.72881	1.62571	0.023675	9	Up in Cdc48-C115S (at 24h)
ACT1-325-M-Oxi	Oxidation	ACT1	-2.54606	1.96375	0.01087	10	Up in Cdc48-C115S (at 24h)
ARF1-22-M-Oxi	Oxidation	ARF1	-3.22876	1.90328	0.012495	16	Up in Cdc48-C115S (at 24h)
CDC19-126-M-Oxi	Oxidation	CDC19	-2.43653	1.68431	0.020687	17	Up in Cdc48-C115S (at 24h)
CDC19-50-M-Oxi	Oxidation	CDC19	-1.23707	3.16748	0.00068	13	Up in Cdc48-C115S (at 24h)
FBA1-312-M-Oxi	Oxidation	FBA1	-1.12168	2.04915	0.00893	107	Up in Cdc48-C115S (at 24h)
PDC1-43-M-Oxi	Oxidation	PDC1	-4.16574	2.82843	0.001484	16	Up in Cdc48-C115S (at 24h)
PFK26-128-M-Oxi	Oxidation	PFK26	-1.45291	1.48145	0.033002	36	Up in Cdc48-C115S (at 24h)
PMC1-455-M-Oxi	Oxidation	PMC1	-2.20561	1.68825	0.0205	16	Up in Cdc48-C115S (at 24h)
RPL36A-20-M-Oxi	Oxidation	RPL36A	-2.28038	1.40018	0.039794	2	Up in Cdc48-C115S (at 24h)
RPL36B-20-M-Oxi	Oxidation	RPL36B	-3.01726	1.31366	0.048567	16	Up in Cdc48-C115S (at 24h)
RPL9B-191-M-Oxi	Oxidation	RPL9B	-1.12419	1.93817	0.01153	20	Up in Cdc48-C115S (at 24h)
RTF1-325-M-Oxi	Oxidation	RTF1	-0.77216	1.36682	0.042972	10	Up in Cdc48-C115S (at 24h)
SSA2-85-M-Oxi	Oxidation	SSA2	-1.70033	2.53643	0.002908	13	Up in Cdc48-C115S (at 24h)
TDH2-229-M-Oxi	Oxidation	TDH2	-2.91407	2.2568	0.005536	7	Up in Cdc48-C115S (at 24h)
KSP1-646-S-Pho	Phosphorylation	KSP1	-3.75899	1.71822	0.019133	5	Up in Cdc48-C115S (at 24h)
RPS17A-35-C-Tri	Trioxidation	RPS17A	-2.17801	2.40067	0.003975	8	Up in Cdc48-C115S (at 24h)
RPS29A-2-A-Ace	Acetylation	RPS29A	2.34894	1.57999	0.026303	13	Up in WT (at 24h)
RPT6-2-T-Ace	Acetylation	RPT6	1.2531	1.47574	0.03344	2	Up in WT (at 24h)
SGD:S000003433-2-S-Ace	Acetylation	SGD:S000003433	1.49571	1.30381	0.049681	10	Up in WT (at 24h)
SGD:S000003915-1-M-Ace	Acetylation	SGD:S000003915	0.493273	1.45161	0.03535	26	Up in WT (at 24h)
DDR48-376-N-Dea	Deamidation	DDR48	3.34022	1.91911	0.012047	5	Up in WT (at 24h)
DOA1-703-N-Dea	Deamidation	DOA1	4.6449	1.69102	0.02037	5	Up in WT (at 24h)
RPL9A-149-N-Dea	Deamidation	RPL9A	1.06409	2.07764	0.008363	11	Up in WT (at 24h)
RPS18A-103-N-Dea	Deamidation	RPS18A	2.19451	1.65624	0.022068	5	Up in WT (at 24h)
TMA10-83-Q-Dea	Deamidation	TMA10	3.12898	2.14645	0.007138	2	Up in WT (at 24h)
HCR1-90-M-Oxi	Oxidation	HCR1	2.00039	1.62643	0.023636	5	Up in WT (at 24h)
LSM4-15-M-Oxi	Oxidation	LSM4	3.07384	1.89689	0.01268	11	Up in WT (at 24h)
NPL4-298-M-Oxi	Oxidation	NPL4	1.23514	1.58898	0.025765	14	Up in WT (at 24h)
RPL23A-59-M-Oxi	Oxidation	RPL23A	1.30306	1.81494	0.015313	32	Up in WT (at 24h)
SIP18-37-M-Oxi	Oxidation	SIP18	1.82941	2.46811	0.003403	21	Up in WT (at 24h)
HHO1-173-S-Pho	Phosphorylation	HHO1	2.94976	1.31659	0.04824	5	Up in WT (at 24h)
PAF1-147-S-Pho	Phosphorylation	PAF1	4.12343	2.28558	0.005181	15	Up in WT (at 24h)
ABP1-2-A-Ace	Acetylation	ABP1	-0.67427	0.379817	0.417045	17	Not significant
ACT1-1-M-Ace	Acetylation	ACT1	-0.0054	0.259425	0.550269	33	Not significant
AMS1-2-S-Ace	Acetylation	AMS1	-0.06775	0.073285	0.844725	3	Not significant
ASC1-2-A-Ace	Acetylation	ASC1	-0.47684	0.550455	0.281543	21	Not significant
ATG20-2-S-Ace	Acetylation	ATG20	-0.4319	0.120976	0.756875	20	Not significant
BIO3-2-S-Ace	Acetylation	BIO3	-0.02101	0.115262	0.766898	13	Not significant
BMH1-2-S-Ace	Acetylation	BMH1	0.689615	0.355687	0.440873	11	Not significant
CAM1-2-S-Ace	Acetylation	CAM1	-0.66945	1.01814	0.095908	19	Not significant
CCT2-2-S-Ace	Acetylation	CCT2	1.83582	1.1215	0.075597	24	Not significant
CCT3-1-M-Ace	Acetylation	CCT3	2.02642	0.851474	0.140775	12	Not significant
CCT6-2-S-Ace	Acetylation	CCT6	-0.79159	0.558276	0.276518	17	Not significant
CMD1-2-S-Ace	Acetylation	CMD1	0.708633	0.276889	0.528581	13	Not significant
CPR1-2-S-Ace	Acetylation	CPR1	-0.98976	0.241003	0.574113	18	Not significant
DED1-2-A-Ace	Acetylation	DED1	0.85476	0.459752	0.346935	13	Not significant
DPM1-2-S-Ace	Acetylation	DPM1	0.025195	0.120663	0.757421	19	Not significant
EDC1-2-S-Ace	Acetylation	EDC1	-1.21716	0.717517	0.191638	39	Not significant
EGD2-2-S-Ace	Acetylation	EGD2	0.241119	0.86641	0.136016	33	Not significant
EIS1-2-S-Ace	Acetylation	EIS1	0.231387	0.173768	0.670242	40	Not significant
FOL2-1-M-Ace	Acetylation	FOL2	0.528387	0.435871	0.366546	8	Not significant
FPR1-2-S-Ace	Acetylation	FPR1	-1.60552	1.04422	0.090319	12	Not significant
FSF1-2-A-Ace	Acetylation	FSF1	-0.24185	0.100842	0.79279	13	Not significant
GLO3-2-S-Ace	Acetylation	GLO3	0.28969	0.532256	0.293592	17	Not significant
GPH1-2-P-Ace	Acetylation	GPH1	0.463522	0.519931	0.302043	5	Not significant
GSP2-2-S-Ace	Acetylation	GSP2	0.348046	0.218954	0.604012	13	Not significant
GVP36-2-S-Ace	Acetylation	GVP36	2.0134	0.60066	0.250807	3	Not significant
HEL2-2-S-Ace	Acetylation	HEL2	-0.24589	0.060083	0.870797	10	Not significant
HSP104-1-M-Ace	Acetylation	HSP104	0.175997	0.108167	0.77953	14	Not significant
HSP26-2-S-Ace	Acetylation	HSP26	-0.15189	0.022785	0.948888	2	Not significant
HTB2-2-S-Ace	Acetylation	HTB2	-1.00788	0.196614	0.635897	5	Not significant
HTB2-7-K-Ace	Acetylation	HTB2	-1.00788	0.196614	0.635897	5	Not significant
INO1-2-T-Ace	Acetylation	INO1	-0.27261	0.211642	0.614268	12	Not significant
IWR1-2-S-Ace	Acetylation	IWR1	0.678917	0.828371	0.148467	12	Not significant
MAK21-2-S-Ace	Acetylation	MAK21	0.64493	0.82073	0.151102	20	Not significant
MAP1-2-S-Ace	Acetylation	MAP1	-0.68853	0.791392	0.161662	7	Not significant
MBF1-2-S-Ace	Acetylation	MBF1	-1.0565	0.377461	0.419314	65	Not significant
MCK1-2-S-Ace	Acetylation	MCK1	-0.31296	0.368455	0.4281	22	Not significant
MDY2-2-S-Ace	Acetylation	MDY2	0.129506	0.4092	0.389763	18	Not significant
MRP8-2-S-Ace	Acetylation	MRP8	0.541553	0.500749	0.315683	12	Not significant
PAR32-2-A-Ace	Acetylation	PAR32	0.936149	0.350095	0.446586	7	Not significant
PGI1-2-S-Ace	Acetylation	PGI1	-1.38534	0.018076	0.959233	18	Not significant
PIC2-1-M-Ace	Acetylation	PIC2	0.1505	0.027208	0.939273	10	Not significant
REP2-1-M-Ace	Acetylation	REP2	-0.45597	0.103782	0.787441	6	Not significant
RMD5-2-S-Ace	Acetylation	RMD5	-0.40229	0.71838	0.191258	2	Not significant
RNA1-2-A-Ace	Acetylation	RNA1	0.500877	0.001217	0.997201	9	Not significant
RNR4-1-M-Ace	Acetylation	RNR4	0.658727	0.03618	0.920068	6	Not significant
RPB4-1-M-Ace	Acetylation	RPB4	-0.58878	0.012847	0.970852	3	Not significant
RPB8-2-S-Ace	Acetylation	RPB8	-0.33838	0.065604	0.859796	2	Not significant
RPL16A-2-S-Ace	Acetylation	RPL16A	-0.79424	0.2077	0.619868	10	Not significant
RPL16B-2-S-Ace	Acetylation	RPL16B	-0.4058	0.097457	0.798994	9	Not significant
RPL32-2-A-Ace	Acetylation	RPL32	0.815611	0.419738	0.380419	22	Not significant
RPS0A-2-S-Ace	Acetylation	RPS0A	-1.99648	0.595642	0.253722	2	Not significant
RPS14A-2-S-Ace	Acetylation	RPS14A	0.061104	0.11191	0.772841	25	Not significant
RPS14B-2-A-Ace	Acetylation	RPS14B	-1.76314	0.42853	0.372795	12	Not significant
RPS16A-2-S-Ace	Acetylation	RPS16A	0.378631	0.50129	0.31529	35	Not significant
RPS18A-2-S-Ace	Acetylation	RPS18A	1.56854	0.324252	0.473967	8	Not significant
RPS21A-1-M-Ace	Acetylation	RPS21A	1.42317	0.976331	0.105601	2	Not significant
RPT3-1-M-Ace	Acetylation	RPT3	1.33776	0.2763	0.529297	23	Not significant
RRP6-2-T-Ace	Acetylation	RRP6	-0.72954	0.477026	0.333407	8	Not significant
SAH1-2-S-Ace	Acetylation	SAH1	-0.11016	0.052643	0.885844	2	Not significant
SBP1-2-S-Ace	Acetylation	SBP1	0.58929	0.307116	0.493042	12	Not significant
SCS2-2-S-Ace	Acetylation	SCS2	0.966685	0.361557	0.434954	10	Not significant
SEC23-1-M-Ace	Acetylation	SEC23	-0.59723	0.081539	0.828821	6	Not significant
SEM1-2-S-Ace	Acetylation	SEM1	-2.26492	0.401523	0.396713	14	Not significant
SGD:S000000132-2-S-Ace	Acetylation	SGD:S000000132	1.22239	0.272097	0.534444	8	Not significant
SGD:S000000836-1-M-Ace	Acetylation	SGD:S000000836	0.594421	0.780116	0.165914	15	Not significant
SGD:S000002749-2-A-Ace	Acetylation	SGD:S000002749	1.14725	0.563801	0.273023	8	Not significant
SGD:S000003050-1-M-Ace	Acetylation	SGD:S000003050	-0.165	0.241105	0.573978	13	Not significant
SGD:S000003286-2-S-Ace	Acetylation	SGD:S000003286	-0.8681	0.229313	0.589776	2	Not significant
SGD:S000004731-1-M-Ace	Acetylation	SGD:S000004731	-0.10805	0.2454	0.56833	16	Not significant
SGD:S000005152-2-S-Ace	Acetylation	SGD:S000005152	-0.51625	0.069869	0.851396	13	Not significant
SGD:S000006146-2-S-Ace	Acetylation	SGD:S000006146	-0.69154	0.308917	0.491002	13	Not significant
SGD:S000006168-1-M-Ace	Acetylation	SGD:S000006168	0.445062	0.491435	0.322526	13	Not significant
SGD:S000007650-2-S-Ace	Acetylation	SGD:S000007650	-0.0635	0.103036	0.788795	3	Not significant
SRO9-2-S-Ace	Acetylation	SRO9	-0.12759	0.304422	0.49611	30	Not significant
STE20-2-S-Ace	Acetylation	STE20	1.20952	0.210925	0.615284	10	Not significant
STM1-2-S-Ace	Acetylation	STM1	1.31646	0.510794	0.308465	3	Not significant
SUI3-2-S-Ace	Acetylation	SUI3	-1.09145	0.388558	0.408735	25	Not significant
SUP45-1-M-Ace	Acetylation	SUP45	-2.02128	0.162933	0.687175	3	Not significant
TAP42-2-A-Ace	Acetylation	TAP42	2.11168	0.860847	0.137769	2	Not significant
TCP1-2-S-Ace	Acetylation	TCP1	-0.39368	0.127218	0.746074	13	Not significant
TEF4-2-S-Ace	Acetylation	TEF4	-1.97464	0.884545	0.130453	16	Not significant
TIF2-2-S-Ace	Acetylation	TIF2	-1.24228	0.974103	0.106144	25	Not significant
TIF35-2-S-Ace	Acetylation	TIF35	-0.23446	0.158226	0.694663	15	Not significant
TIF4631-2-T-Ace	Acetylation	TIF4631	-0.46766	0.310752	0.488932	22	Not significant
TPS2-2-T-Ace	Acetylation	TPS2	1.22793	0.922336	0.119581	8	Not significant
TRP3-2-S-Ace	Acetylation	TRP3	-0.52249	0.015406	0.965148	19	Not significant
TYS1-2-S-Ace	Acetylation	TYS1	0.518871	0.059455	0.872057	5	Not significant
VMA4-2-S-Ace	Acetylation	VMA4	0.068735	0.024223	0.945752	14	Not significant
VMA8-2-S-Ace	Acetylation	VMA8	3.00097	1.17739	0.066467	14	Not significant
VTC1-2-S-Ace	Acetylation	VTC1	1.04367	0.269702	0.537401	15	Not significant
YOP1-2-S-Ace	Acetylation	YOP1	0.462116	0.245649	0.568004	22	Not significant
YRA1-2-S-Ace	Acetylation	YRA1	-0.04533	0.005804	0.986724	7	Not significant
ADH4-114-N-Dea	Deamidation	ADH4	-0.61733	0.000584	0.998657	11	Not significant
ANB1-29-N-Dea	Deamidation	ANB1	-0.56529	0.44154	0.361793	22	Not significant
ATG20-380-N-Dea	Deamidation	ATG20	-0.48436	0.00228	0.994764	11	Not significant
ATG20-540-N-Dea	Deamidation	ATG20	-0.95591	0.24277	0.571781	20	Not significant
BIO3-158-N-Dea	Deamidation	BIO3	0.898303	0.401597	0.396646	3	Not significant
BIO3-292-Q-Dea	Deamidation	BIO3	1.95936	0.976017	0.105678	3	Not significant
BNI5-234-Q-Dea	Deamidation	BNI5	0.749966	0.486458	0.326244	4	Not significant
CDC73-155-N-Dea	Deamidation	CDC73	0.32222	0.070513	0.850133	6	Not significant
DDR48-289-N-Dea	Deamidation	DDR48	0.659785	0.559838	0.275526	18	Not significant
DED1-67-N-Dea	Deamidation	DED1	-1.81223	0.571778	0.268054	18	Not significant
DED1-75-N-Dea	Deamidation	DED1	1.03023	0.234945	0.582177	6	Not significant
EGD1-150-Q-Dea	Deamidation	EGD1	-1.17192	0.159747	0.692234	6	Not significant
FBA1-64-N-Dea	Deamidation	FBA1	0.877543	0.533397	0.292822	6	Not significant
FBA1-81-N-Dea	Deamidation	FBA1	0.76216	0.458096	0.348261	6	Not significant
GGA2-544-Q-Dea	Deamidation	GGA2	1.21593	0.309123	0.490769	2	Not significant
GPH1-537-N-Dea	Deamidation	GPH1	0.40939	0.521157	0.301192	15	Not significant
GPH1-658-N-Dea	Deamidation	GPH1	1.13468	0.116853	0.764094	9	Not significant
HSP26-181-N-Dea	Deamidation	HSP26	2.08749	0.777201	0.167032	27	Not significant
HSP26-76-N-Dea	Deamidation	HSP26	0.604474	0.384258	0.412803	2	Not significant
LEU1-513-Q-Dea	Deamidation	LEU1	1.31233	0.260802	0.548527	3	Not significant
LEU1-662-N-Dea	Deamidation	LEU1	-0.57593	0.287405	0.515935	14	Not significant
LSO2-33-Q-Dea	Deamidation	LSO2	0.971787	1.13615	0.073088	5	Not significant
MBF1-104-N-Dea	Deamidation	MBF1	2.6691	0.848404	0.141774	11	Not significant
MBF1-29-Q-Dea	Deamidation	MBF1	2.90891	0.470457	0.338488	2	Not significant
MRP21-25-Q-Dea	Deamidation	MRP21	0.475913	0.485915	0.326651	15	Not significant
NPL4-185-N-Dea	Deamidation	NPL4	-1.97826	0.572949	0.267332	15	Not significant
OM45-115-Q-Dea	Deamidation	OM45	-3.448	0.45395	0.351601	2	Not significant
OTU1-48-Q-Dea	Deamidation	OTU1	0.124707	0.084552	0.823092	2	Not significant
PFK1-114-N-Dea	Deamidation	PFK1	0.256679	0.113978	0.76917	3	Not significant
PSP2-410-N-Dea	Deamidation	PSP2	-0.85668	0.049784	0.891695	3	Not significant
PSP2-429-N-Dea	Deamidation	PSP2	-2.50781	0.493211	0.32121	15	Not significant
PST2-37-Q-Dea	Deamidation	PST2	0.497803	0.323142	0.475179	4	Not significant
RBG1-160-Q-Dea	Deamidation	RBG1	0.247088	0.370982	0.425616	2	Not significant
RLM1-201-Q-Dea	Deamidation	RLM1	-0.63015	0.083756	0.824601	2	Not significant
RPL11A-39-Q-Dea	Deamidation	RPL11A	-0.17873	0.148967	0.709632	3	Not significant
RPL11A-47-Q-Dea	Deamidation	RPL11A	1.155	0.974148	0.106133	4	Not significant
RPL23A-33-N-Dea	Deamidation	RPL23A	0.428485	0.295955	0.505877	3	Not significant
RPL26A-91-N-Dea	Deamidation	RPL26A	1.50506	0.773816	0.168339	6	Not significant
RPN5-323-N-Dea	Deamidation	RPN5	-0.3735	0.081882	0.828167	4	Not significant
RPS14A-6-Q-Dea	Deamidation	RPS14A	1.64361	0.643959	0.227008	5	Not significant
RPS16A-32-N-Dea	Deamidation	RPS16A	-0.05813	0.09733	0.799227	15	Not significant
RPS17A-97-N-Dea	Deamidation	RPS17A	0.133211	0.069734	0.85166	33	Not significant
RPS2-201-N-Dea	Deamidation	RPS2	0.79827	0.434338	0.367843	13	Not significant
RPS21A-3-N-Dea	Deamidation	RPS21A	1.42317	0.976331	0.105601	2	Not significant
RPS29A-48-N-Dea	Deamidation	RPS29A	1.34871	1.01936	0.095641	7	Not significant
RPS29A-5-N-Dea	Deamidation	RPS29A	3.0905	1.13056	0.074036	4	Not significant
RPS29A-53-N-Dea	Deamidation	RPS29A	2.02847	0.213442	0.611728	3	Not significant
RPS3-62-N-Dea	Deamidation	RPS3	-0.83143	0.689675	0.204327	11	Not significant
RPS30A-51-N-Dea	Deamidation	RPS30A	-0.12334	0.179425	0.661568	20	Not significant
RPS5-100-N-Dea	Deamidation	RPS5	-0.11648	0.138864	0.726333	5	Not significant
RPS6A-10-N-Dea	Deamidation	RPS6A	-0.99657	0.274373	0.531651	29	Not significant
RPS6A-210-Q-Dea	Deamidation	RPS6A	-0.28683	0.362452	0.434058	4	Not significant
SAS10-489-Q-Dea	Deamidation	SAS10	0.960406	0.576092	0.265404	4	Not significant
SCD6-210-N-Dea	Deamidation	SCD6	1.95867	0.865308	0.136362	17	Not significant
SEG1-851-N-Dea	Deamidation	SEG1	-0.26763	0.041765	0.908313	15	Not significant
SGD:S000005152-102-N-Dea	Deamidation	SGD:S000005152	-0.79418	0.006256	0.985698	4	Not significant
SGD:S000005152-11-Q-Dea	Deamidation	SGD:S000005152	-0.28999	0.165116	0.683728	5	Not significant
SGD:S000005152-123-N-Dea	Deamidation	SGD:S000005152	0.141098	0.071006	0.849169	4	Not significant
SGD:S000005152-194-N-Dea	Deamidation	SGD:S000005152	0.176612	0.421496	0.378882	20	Not significant
SSA1-548-N-Dea	Deamidation	SSA1	-0.68665	0.66112	0.218213	4	Not significant
SSB1-102-N-Dea	Deamidation	SSB1	2.03662	0.820481	0.151189	8	Not significant
SSC1-126-N-Dea	Deamidation	SSC1	0.379837	0.477612	0.332957	10	Not significant
SSC1-564-Q-Dea	Deamidation	SSC1	-0.0835	0.097439	0.799027	5	Not significant
SSD1-131-N-Dea	Deamidation	SSD1	-1.88482	0.44168	0.361677	3	Not significant
SSD1-203-N-Dea	Deamidation	SSD1	-0.00889	0.163811	0.685787	4	Not significant
TDH2-314-N-Dea	Deamidation	TDH2	-0.14421	0.064956	0.861082	5	Not significant
TMA10-22-N-Dea	Deamidation	TMA10	-0.46204	0.395968	0.401821	39	Not significant
TMA7-18-Q-Dea	Deamidation	TMA7	0.005947	0.117418	0.763101	2	Not significant
UGP1-18-N-Dea	Deamidation	UGP1	1.14353	0.453719	0.351788	3	Not significant
VMA10-5-N-Dea	Deamidation	VMA10	-0.02465	0.344785	0.45208	19	Not significant
YEF3-703-N-Dea	Deamidation	YEF3	0.613756	0.491388	0.322561	14	Not significant
DED1-62-R-Dim	Dimethyl	DED1	-0.53229	0.036787	0.918783	45	Not significant
NPL3-377-R-Dim	Dimethyl	NPL3	-0.1842	0.1949	0.63841	8	Not significant
NPL3-384-R-Dim	Dimethyl	NPL3	-0.1842	0.1949	0.63841	8	Not significant
NSR1-353-R-Dim	Dimethyl	NSR1	0.166192	0.023617	0.947071	3	Not significant
PSP2-419-R-Dim	Dimethyl	PSP2	-0.09087	0.016993	0.961628	20	Not significant
PSP2-425-R-Dim	Dimethyl	PSP2	-0.09869	0.008242	0.9812	23	Not significant
SCD6-310-R-Dim	Dimethyl	SCD6	0.258929	0.060029	0.870905	13	Not significant
TEF2-390-K-Dim	Dimethyl	TEF2	0.157906	0.267561	0.540057	35	Not significant
ADH2-205-P-Dio	Dioxidation	ADH2	-0.59315	0.079864	0.832025	16	Not significant
LEU1-417-R-Dio	Dioxidation	LEU1	-1.56501	0.857859	0.138721	10	Not significant
LEU1-506-Y-Dio	Dioxidation	LEU1	2.04322	0.998509	0.100344	7	Not significant
RLM1-197-P-Dio	Dioxidation	RLM1	-0.63015	0.083756	0.824601	2	Not significant
RLM1-199-P-Dio	Dioxidation	RLM1	-0.63015	0.083756	0.824601	2	Not significant
RPS29A-24-C-Dio	Dioxidation	RPS29A	-0.62825	0.54649	0.284126	3	Not significant
TEF2-292-M-Dio	Dioxidation	TEF2	-0.78662	0.059639	0.871688	8	Not significant
VHC1-1025-P-Dio	Dioxidation	VHC1	-0.09681	0.187795	0.64894	7	Not significant
YTA7-455-P-Dio	Dioxidation	YTA7	-0.29667	0.074504	0.842356	7	Not significant
AIM25-30-K-Met	Methylation	AIM25	-1.04489	0.614467	0.242959	17	Not significant
CYC7-80-N-Met	Methylation	CYC7	0.952758	0.01692	0.96179	21	Not significant
HHT1-80-K-Met	Methylation	HHT1	-0.15042	0.084664	0.82288	9	Not significant
HXT6-292-E-Met	Methylation	HXT6	1.31252	0.991049	0.102082	3	Not significant
RPL17B-49-D-Met	Methylation	RPL17B	0.102653	0.43968	0.363346	12	Not significant
RPL42A-40-K-Met	Methylation	RPL42A	-0.12907	0.022442	0.949637	8	Not significant
RPL42A-55-K-Met	Methylation	RPL42A	-0.04824	0.063071	0.864826	14	Not significant
RPT2-259-D-Met	Methylation	RPT2	1.75917	0.360922	0.43559	3	Not significant
SGD:S000005474-82-Q-Met	Methylation	SGD:S000005474	1.31883	0.441931	0.361467	6	Not significant
SYH1-804-D-Met	Methylation	SYH1	0.511496	0.556836	0.277437	9	Not significant
TEF2-30-K-Met	Methylation	TEF2	-0.33313	0.04016	0.911676	60	Not significant
TEF2-388-H-Met	Methylation	TEF2	3.73638	0.53894	0.289108	4	Not significant
TEF2-390-K-Met	Methylation	TEF2	-0.33541	0.326959	0.471022	17	Not significant
TEF2-392-L-Met	Methylation	TEF2	2.9877	0.648148	0.224829	6	Not significant
PFK26-503-Y-nit	nitrosylation	PFK26	1.08177	0.544846	0.285203	5	Not significant
AAC3-244-M-Oxi	Oxidation	AAC3	0.377557	0.932476	0.116822	14	Not significant
AAC3-245-M-Oxi	Oxidation	AAC3	1.1502	0.915248	0.121549	12	Not significant
AAC3-246-M-Oxi	Oxidation	AAC3	1.1502	0.915248	0.121549	12	Not significant
AAC3-46-M-Oxi	Oxidation	AAC3	-0.26691	0.015405	0.965151	22	Not significant
ABF2-147-M-Oxi	Oxidation	ABF2	-0.31996	0.290613	0.512138	10	Not significant
ACC1-2030-M-Oxi	Oxidation	ACC1	1.20402	0.447375	0.356965	3	Not significant
ACT1-110-M-Oxi	Oxidation	ACT1	-0.35275	0.049968	0.891316	11	Not significant
ACT1-16-M-Oxi	Oxidation	ACT1	0.298382	0.126914	0.746596	15	Not significant
ACT1-190-M-Oxi	Oxidation	ACT1	-0.43909	0.480504	0.330747	8	Not significant
ACT1-82-M-Oxi	Oxidation	ACT1	-1.04229	0.492042	0.322076	24	Not significant
ADH1-271-M-Oxi	Oxidation	ADH1	0.461336	0.127943	0.744829	19	Not significant
AIM41-109-M-Oxi	Oxidation	AIM41	-0.77501	0.125906	0.748331	14	Not significant
AIM41-116-M-Oxi	Oxidation	AIM41	0.067505	0.081416	0.829056	49	Not significant
AIM41-54-M-Oxi	Oxidation	AIM41	0.659692	0.739909	0.182008	10	Not significant
AKL1-1062-M-Oxi	Oxidation	AKL1	0.843319	0.321509	0.47697	16	Not significant
AKL1-850-M-Oxi	Oxidation	AKL1	0.14286	0.120095	0.758412	5	Not significant
ALD6-482-M-Oxi	Oxidation	ALD6	0.045275	0.096745	0.800304	14	Not significant
ARB1-363-M-Oxi	Oxidation	ARB1	-0.36189	0.103654	0.787673	12	Not significant
ARB1-441-M-Oxi	Oxidation	ARB1	-0.76813	0.264094	0.544385	11	Not significant
ARB1-513-M-Oxi	Oxidation	ARB1	1.75656	0.874537	0.133494	8	Not significant
ATG20-479-M-Oxi	Oxidation	ATG20	-0.15229	0.350105	0.446575	20	Not significant
ATG20-80-M-Oxi	Oxidation	ATG20	-0.14098	0.157868	0.695235	20	Not significant
ATG20-96-P-Oxi	Oxidation	ATG20	-1.2189	0.53457	0.292032	9	Not significant
ATG20-98-M-Oxi	Oxidation	ATG20	-1.62535	0.311218	0.488407	12	Not significant
BIO3-136-M-Oxi	Oxidation	BIO3	0.280556	0.037947	0.916332	28	Not significant
BIO3-142-M-Oxi	Oxidation	BIO3	-0.31657	0.244561	0.569428	37	Not significant
BIO3-367-M-Oxi	Oxidation	BIO3	4.52912	1.26563	0.054247	5	Not significant
BMH1-28-M-Oxi	Oxidation	BMH1	-0.28897	0.370212	0.426371	16	Not significant
BNI5-396-M-Oxi	Oxidation	BNI5	0.5877	0.461014	0.345928	3	Not significant
CBR1-277-M-Oxi	Oxidation	CBR1	-0.23793	0.156319	0.69772	7	Not significant
CCT4-385-M-Oxi	Oxidation	CCT4	0.305103	0.377463	0.419312	9	Not significant
CCT7-398-M-Oxi	Oxidation	CCT7	-0.88001	0.557445	0.277048	8	Not significant
CCT8-87-M-Oxi	Oxidation	CCT8	-0.54366	0.915586	0.121454	10	Not significant
CDC19-261-M-Oxi	Oxidation	CDC19	-1.04938	1.05567	0.087969	20	Not significant
CDC19-330-M-Oxi	Oxidation	CDC19	1.54742	0.504325	0.313094	12	Not significant
CKA1-311-M-Oxi	Oxidation	CKA1	0.389049	0.075235	0.84094	15	Not significant
CLU1-1217-M-Oxi	Oxidation	CLU1	-2.29258	0.60388	0.248955	6	Not significant
CTR9-492-M-Oxi	Oxidation	CTR9	-0.07693	0.341535	0.455476	11	Not significant
CWC15-160-M-Oxi	Oxidation	CWC15	-0.15965	0.185405	0.652522	3	Not significant
DBP2-153-M-Oxi	Oxidation	DBP2	1.22226	0.528105	0.296412	10	Not significant
DBP2-250-M-Oxi	Oxidation	DBP2	0.025722	0.103751	0.787497	10	Not significant
DBP2-414-M-Oxi	Oxidation	DBP2	-0.83179	0.795382	0.160184	11	Not significant
DED1-311-M-Oxi	Oxidation	DED1	1.03564	0.084233	0.823695	30	Not significant
DED1-314-M-Oxi	Oxidation	DED1	-0.80192	0.604779	0.24844	12	Not significant
EDC1-6-M-Oxi	Oxidation	EDC1	-1.82125	0.705795	0.196882	18	Not significant
EFT1-379-M-Oxi	Oxidation	EFT1	-1.27887	1.17373	0.067029	20	Not significant
EFT1-681-M-Oxi	Oxidation	EFT1	-0.89145	0.331692	0.465916	15	Not significant
EFT1-707-P-Oxi	Oxidation	EFT1	-0.30405	0.179925	0.660808	7	Not significant
EFT1-9-M-Oxi	Oxidation	EFT1	0.197823	0.494725	0.320092	16	Not significant
EGD2-91-M-Oxi	Oxidation	EGD2	0.099221	0.307509	0.492596	14	Not significant
EIS1-108-M-Oxi	Oxidation	EIS1	-0.18381	0.011105	0.974755	20	Not significant
EIS1-164-M-Oxi	Oxidation	EIS1	-1.98214	1.25387	0.055735	4	Not significant
EMP46-331-M-Oxi	Oxidation	EMP46	-0.39274	0.167143	0.680545	5	Not significant
ENO1-49-M-Oxi	Oxidation	ENO1	-1.6221	0.959426	0.109793	22	Not significant
ERG28-1-M-Oxi	Oxidation	ERG28	-0.16272	0.006636	0.984836	8	Not significant
FET4-313-M-Oxi	Oxidation	FET4	-2.40624	0.406145	0.392514	8	Not significant
FET4-548-M-Oxi	Oxidation	FET4	-1.19136	0.400689	0.397476	4	Not significant
FPR3-35-M-Oxi	Oxidation	FPR3	-0.51399	0.675062	0.211319	22	Not significant
FYV6-124-M-Oxi	Oxidation	FYV6	-0.23903	0.104542	0.786064	22	Not significant
GCD2-71-M-Oxi	Oxidation	GCD2	0.659287	0.710892	0.194584	13	Not significant
GDE1-212-M-Oxi	Oxidation	GDE1	0.346695	0.15793	0.695136	5	Not significant
GFA1-371-M-Oxi	Oxidation	GFA1	0.347766	0.222634	0.598915	17	Not significant
GIP2-537-M-Oxi	Oxidation	GIP2	-0.2702	0.023716	0.946855	10	Not significant
GLK1-329-M-Oxi	Oxidation	GLK1	-0.44955	0.58008	0.262979	11	Not significant
GLK1-43-M-Oxi	Oxidation	GLK1	1.29235	0.43419	0.367968	3	Not significant
GPH1-142-M-Oxi	Oxidation	GPH1	-2.1975	0.550949	0.281223	16	Not significant
GPH1-571-M-Oxi	Oxidation	GPH1	-0.60573	0.29483	0.507189	13	Not significant
GPH1-573-K-Oxi	Oxidation	GPH1	0.051594	0.309697	0.49012	18	Not significant
GPH1-627-M-Oxi	Oxidation	GPH1	0.907384	0.038549	0.915063	13	Not significant
GPM1-178-M-Oxi	Oxidation	GPM1	-0.16983	0.121382	0.756167	4	Not significant
GRS1-353-M-Oxi	Oxidation	GRS1	0.430034	0.207996	0.619447	4	Not significant
GTS1-146-M-Oxi	Oxidation	GTS1	-0.70194	0.605548	0.248	18	Not significant
HRP1-380-M-Oxi	Oxidation	HRP1	-0.17659	0.28451	0.519386	15	Not significant
HRP1-387-M-Oxi	Oxidation	HRP1	-0.75638	0.792572	0.161223	14	Not significant
HSP104-536-M-Oxi	Oxidation	HSP104	-0.77761	0.278714	0.526364	18	Not significant
HSP82-589-M-Oxi	Oxidation	HSP82	0.161443	0.139212	0.725752	18	Not significant
HXK1-304-M-Oxi	Oxidation	HXK1	0.233075	0.121768	0.755496	4	Not significant
ILV2-286-M-Oxi	Oxidation	ILV2	0.810891	0.47168	0.337536	12	Not significant
KAP123-559-M-Oxi	Oxidation	KAP123	-0.42213	0.055986	0.879051	17	Not significant
KRS1-26-M-Oxi	Oxidation	KRS1	0.032374	0.134514	0.733645	13	Not significant
KSP1-247-M-Oxi	Oxidation	KSP1	-0.16139	0.18925	0.64677	5	Not significant
KSP1-535-M-Oxi	Oxidation	KSP1	-1.21707	1.29599	0.050583	8	Not significant
LCP5-317-M-Oxi	Oxidation	LCP5	-3.9e-05	0.15068	0.706839	10	Not significant
LEO1-325-M-Oxi	Oxidation	LEO1	-0.17167	0.028161	0.937215	20	Not significant
LEU1-113-M-Oxi	Oxidation	LEU1	0.043565	0.170797	0.674843	14	Not significant
LEU1-245-M-Oxi	Oxidation	LEU1	-0.09383	0.323086	0.475242	37	Not significant
LEU1-339-M-Oxi	Oxidation	LEU1	-0.84305	0.75661	0.175142	22	Not significant
LEU1-388-M-Oxi	Oxidation	LEU1	-0.16761	0.018539	0.958212	16	Not significant
LEU1-427-M-Oxi	Oxidation	LEU1	-0.03775	0.19338	0.640649	31	Not significant
LEU1-508-H-Oxi	Oxidation	LEU1	2.04322	0.998509	0.100344	7	Not significant
LSG1-471-M-Oxi	Oxidation	LSG1	-0.55317	0.844594	0.143023	14	Not significant
LSO2-31-M-Oxi	Oxidation	LSO2	-0.63457	1.15137	0.070571	24	Not significant
MBF1-107-P-Oxi	Oxidation	MBF1	-0.80488	0.27949	0.525424	2	Not significant
MBF1-4-W-Oxi	Oxidation	MBF1	-0.56616	0.070995	0.849191	32	Not significant
MOB2-94-M-Oxi	Oxidation	MOB2	2.34765	1.01379	0.096875	2	Not significant
MRPL8-197-M-Oxi	Oxidation	MRPL8	0.940079	0.117762	0.762497	9	Not significant
NAT2-144-M-Oxi	Oxidation	NAT2	-1.05445	0.14972	0.708403	5	Not significant
NHP2-24-M-Oxi	Oxidation	NHP2	0.612045	1.00704	0.098392	2	Not significant
NOC2-69-M-Oxi	Oxidation	NOC2	-0.42773	0.101555	0.791489	2	Not significant
NOP1-111-M-Oxi	Oxidation	NOP1	-0.31002	0.281245	0.523305	19	Not significant
NOP1-210-M-Oxi	Oxidation	NOP1	-3.52214	0.820584	0.151153	5	Not significant
NOP53-37-M-Oxi	Oxidation	NOP53	0.293572	0.259214	0.550536	6	Not significant
NPL4-263-M-Oxi	Oxidation	NPL4	-0.2333	0.427157	0.373976	14	Not significant
NPL4-317-M-Oxi	Oxidation	NPL4	-0.4485	0.113703	0.769656	13	Not significant
NPL4-440-M-Oxi	Oxidation	NPL4	-1.19908	1.00123	0.099718	11	Not significant
NPL4-495-M-Oxi	Oxidation	NPL4	-0.42317	0.421673	0.378727	13	Not significant
NPL4-73-M-Oxi	Oxidation	NPL4	0.465608	0.787164	0.163243	27	Not significant
OM45-159-M-Oxi	Oxidation	OM45	2.76136	0.145122	0.715943	17	Not significant
OM45-300-M-Oxi	Oxidation	OM45	0.103708	0.117095	0.763669	21	Not significant
OM45-322-M-Oxi	Oxidation	OM45	0.33296	0.199475	0.631721	16	Not significant
OPI3-77-M-Oxi	Oxidation	OPI3	-0.57404	0.277747	0.527537	17	Not significant
PAL1-337-M-Oxi	Oxidation	PAL1	0.592884	0.119973	0.758625	5	Not significant
PDC1-128-M-Oxi	Oxidation	PDC1	1.19197	0.385166	0.411941	10	Not significant
PDC1-138-M-Oxi	Oxidation	PDC1	1.414	0.574409	0.266435	6	Not significant
PFK1-211-M-Oxi	Oxidation	PFK1	0.575227	0.224581	0.596237	16	Not significant
PFK2-202-M-Oxi	Oxidation	PFK2	1.01899	0.688498	0.204881	23	Not significant
PFK2-233-M-Oxi	Oxidation	PFK2	-0.23543	0.225393	0.595123	6	Not significant
PFK26-448-M-Oxi	Oxidation	PFK26	-0.47968	0.487854	0.325197	34	Not significant
PFK26-494-M-Oxi	Oxidation	PFK26	0.355727	0.3175	0.481393	65	Not significant
PFK26-506-M-Oxi	Oxidation	PFK26	-0.29304	0.764027	0.172176	62	Not significant
PFK26-540-M-Oxi	Oxidation	PFK26	0.728242	0.322769	0.475588	11	Not significant
PGK1-174-M-Oxi	Oxidation	PGK1	-0.97769	0.12658	0.747171	26	Not significant
PIL1-72-M-Oxi	Oxidation	PIL1	3.98946	0.193231	0.640868	3	Not significant
PMA1-556-M-Oxi	Oxidation	PMA1	-0.68649	0.667282	0.215138	9	Not significant
PMA1-631-M-Oxi	Oxidation	PMA1	-0.78783	0.096869	0.800076	8	Not significant
PMC1-760-M-Oxi	Oxidation	PMC1	-1.53365	0.950008	0.1122	18	Not significant
PMC1-832-M-Oxi	Oxidation	PMC1	2.80068	1.21784	0.060556	9	Not significant
PMC1-858-M-Oxi	Oxidation	PMC1	-0.91863	0.350389	0.446284	7	Not significant
PSP2-260-M-Oxi	Oxidation	PSP2	-0.34843	0.253922	0.557286	39	Not significant
PSP2-282-M-Oxi	Oxidation	PSP2	-0.86602	0.59469	0.254279	17	Not significant
RPA34-80-M-Oxi	Oxidation	RPA34	-1.42516	1.02997	0.093332	21	Not significant
RPL11A-162-W-Oxi	Oxidation	RPL11A	-1.69094	0.799722	0.158591	13	Not significant
RPL17A-39-W-Oxi	Oxidation	RPL17A	1.30058	0.157719	0.695474	4	Not significant
RPL1A-210-M-Oxi	Oxidation	RPL1A	-2.31497	0.442236	0.361213	8	Not significant
RPL23A-23-M-Oxi	Oxidation	RPL23A	1.72755	0.708595	0.195616	3	Not significant
RPL23A-57-M-Oxi	Oxidation	RPL23A	0.308101	0.106978	0.781667	25	Not significant
RPL23A-74-M-Oxi	Oxidation	RPL23A	-0.60075	1.25035	0.056189	25	Not significant
RPL25-73-M-Oxi	Oxidation	RPL25	-0.06435	0.021375	0.951973	15	Not significant
RPL28-34-M-Oxi	Oxidation	RPL28	-0.97056	1.07014	0.085086	5	Not significant
RPL29-48-H-Oxi	Oxidation	RPL29	0.879031	0.360647	0.435866	4	Not significant
RPL30-61-M-Oxi	Oxidation	RPL30	-0.84218	0.774185	0.168196	21	Not significant
RPL31A-44-M-Oxi	Oxidation	RPL31A	-2.78826	0.989661	0.102409	15	Not significant
RPL31A-60-W-Oxi	Oxidation	RPL31A	-0.44595	0.442728	0.360805	3	Not significant
RPL31B-44-M-Oxi	Oxidation	RPL31B	-2.17241	1.22849	0.05909	12	Not significant
RPL32-87-M-Oxi	Oxidation	RPL32	-0.38688	0.120648	0.757446	14	Not significant
RPL36B-90-M-Oxi	Oxidation	RPL36B	-0.12208	0.117504	0.762951	8	Not significant
RPL43A-89-M-Oxi	Oxidation	RPL43A	-3.08206	0.370934	0.425663	6	Not significant
RPL9A-78-M-Oxi	Oxidation	RPL9A	-1.08024	0.992127	0.101829	22	Not significant
RPN1-293-M-Oxi	Oxidation	RPN1	0.278789	0.00061	0.998597	6	Not significant
RPN12-264-M-Oxi	Oxidation	RPN12	-0.57678	0.455252	0.350548	9	Not significant
RPN5-309-M-Oxi	Oxidation	RPN5	0.337059	0.53525	0.291575	16	Not significant
RPN6-380-M-Oxi	Oxidation	RPN6	-1.46873	0.476187	0.334052	9	Not significant
RPN7-197-M-Oxi	Oxidation	RPN7	0.205078	0.216736	0.607106	15	Not significant
RPN9-16-M-Oxi	Oxidation	RPN9	-0.65433	0.138059	0.727681	15	Not significant
RPN9-307-M-Oxi	Oxidation	RPN9	0.434652	0.059542	0.871882	10	Not significant
RPP0-128-M-Oxi	Oxidation	RPP0	-1.22106	0.92294	0.119415	11	Not significant
RPS14A-61-M-Oxi	Oxidation	RPS14A	-0.13073	0.368794	0.427766	66	Not significant
RPS15-28-M-Oxi	Oxidation	RPS15	0.686845	0.100503	0.793408	13	Not significant
RPS15-49-M-Oxi	Oxidation	RPS15	2.12716	0.577211	0.264721	4	Not significant
RPS15-57-M-Oxi	Oxidation	RPS15	0.320524	0.503245	0.313874	13	Not significant
RPS15-83-M-Oxi	Oxidation	RPS15	1.36276	0.767616	0.170759	4	Not significant
RPS17A-58-M-Oxi	Oxidation	RPS17A	-0.49034	0.010089	0.977036	18	Not significant
RPS17A-86-P-Oxi	Oxidation	RPS17A	1.00202	0.323499	0.474789	8	Not significant
RPS18A-73-M-Oxi	Oxidation	RPS18A	0.059406	0.33043	0.467273	24	Not significant
RPS19A-45-M-Oxi	Oxidation	RPS19A	0.227118	0.314344	0.484905	35	Not significant
RPS1B-103-M-Oxi	Oxidation	RPS1B	-0.11162	0.249137	0.56346	16	Not significant
RPS1B-229-M-Oxi	Oxidation	RPS1B	-1.12483	0.355709	0.44085	43	Not significant
RPS20-84-M-Oxi	Oxidation	RPS20	-0.12467	0.299352	0.501936	15	Not significant
RPS28B-57-M-Oxi	Oxidation	RPS28B	-0.58936	0.184173	0.654375	12	Not significant
RPS29A-7-W-Oxi	Oxidation	RPS29A	-0.10241	0.259017	0.550786	14	Not significant
RPS3-105-M-Oxi	Oxidation	RPS3	-0.66287	0.105667	0.78403	18	Not significant
RPS3-127-M-Oxi	Oxidation	RPS3	-0.07799	0.164031	0.685439	8	Not significant
RPS30A-56-M-Oxi	Oxidation	RPS30A	-0.82935	0.57863	0.263858	38	Not significant
RPS5-98-M-Oxi	Oxidation	RPS5	-0.16698	0.09117	0.810643	24	Not significant
RPS5-99-M-Oxi	Oxidation	RPS5	0.291575	0.134897	0.732999	32	Not significant
RPS7B-129-M-Oxi	Oxidation	RPS7B	-0.22985	0.131478	0.738792	25	Not significant
RPT2-369-M-Oxi	Oxidation	RPT2	-0.38318	0.466486	0.341597	14	Not significant
RPT3-360-M-Oxi	Oxidation	RPT3	-0.87071	0.664464	0.216539	20	Not significant
RPT4-382-M-Oxi	Oxidation	RPT4	-0.19616	0.262748	0.546075	16	Not significant
RPT5-170-M-Oxi	Oxidation	RPT5	0.525767	0.892958	0.127951	18	Not significant
RPT5-368-M-Oxi	Oxidation	RPT5	0.205124	0.425484	0.375419	20	Not significant
RPT6-272-M-Oxi	Oxidation	RPT6	2.13409	0.896782	0.126829	2	Not significant
RRS1-132-M-Oxi	Oxidation	RRS1	-1.73125	0.767047	0.170983	10	Not significant
RTF1-350-M-Oxi	Oxidation	RTF1	-0.04452	0.084197	0.823765	7	Not significant
RTF1-366-M-Oxi	Oxidation	RTF1	-0.45643	0.152392	0.704058	25	Not significant
RTF1-463-M-Oxi	Oxidation	RTF1	-1.48281	0.174664	0.668862	7	Not significant
RTF1-546-M-Oxi	Oxidation	RTF1	-0.71975	0.405783	0.392841	8	Not significant
RTS1-151-M-Oxi	Oxidation	RTS1	0.660402	0.093704	0.805927	18	Not significant
RVS167-85-M-Oxi	Oxidation	RVS167	-0.75029	0.279315	0.525636	23	Not significant
SAM1-149-M-Oxi	Oxidation	SAM1	-1.32174	0.82878	0.148327	32	Not significant
SAM1-151-M-Oxi	Oxidation	SAM1	-0.87929	0.014458	0.967257	29	Not significant
SAM2-127-M-Oxi	Oxidation	SAM2	1.20804	0.372565	0.424068	2	Not significant
SCD6-245-K-Oxi	Oxidation	SCD6	2.47968	0.807253	0.155864	3	Not significant
SCD6-246-K-Oxi	Oxidation	SCD6	2.47968	0.807253	0.155864	3	Not significant
SCD6-263-M-Oxi	Oxidation	SCD6	-0.38199	0.264521	0.54385	41	Not significant
SCD6-270-M-Oxi	Oxidation	SCD6	-0.48999	0.44708	0.357207	52	Not significant
SEC53-219-M-Oxi	Oxidation	SEC53	0.161043	0.097437	0.79903	19	Not significant
SEC61-480-M-Oxi	Oxidation	SEC61	2.3463	0.994573	0.101257	2	Not significant
SGD:S000000881-40-M-Oxi	Oxidation	SGD:S000000881	-0.048	0.092454	0.80825	10	Not significant
SGD:S000004731-299-M-Oxi	Oxidation	SGD:S000004731	-0.83253	0.093331	0.806621	10	Not significant
SGD:S000004731-72-M-Oxi	Oxidation	SGD:S000004731	-1.02402	0.361116	0.435396	12	Not significant
SGD:S000005152-199-W-Oxi	Oxidation	SGD:S000005152	-0.2994	0.063695	0.863584	10	Not significant
SGD:S000007588-35-M-Oxi	Oxidation	SGD:S000007588	0.966465	0.161825	0.688929	18	Not significant
SHP1-127-M-Oxi	Oxidation	SHP1	0.014749	0.074717	0.841943	9	Not significant
SIP18-39-M-Oxi	Oxidation	SIP18	0.73453	0.257286	0.552986	2	Not significant
SSA1-120-M-Oxi	Oxidation	SSA1	-0.8191	0.596779	0.253058	3	Not significant
SSA1-59-M-Oxi	Oxidation	SSA1	-1.91438	0.494061	0.320582	8	Not significant
SSA1-85-M-Oxi	Oxidation	SSA1	-0.2758	0.339411	0.457708	21	Not significant
SSB1-522-M-Oxi	Oxidation	SSB1	-1.28954	0.769204	0.170136	8	Not significant
SSD1-18-M-Oxi	Oxidation	SSD1	-0.19832	0.21777	0.605662	4	Not significant
SUI1-74-M-Oxi	Oxidation	SUI1	0.188624	0.044139	0.90336	13	Not significant
SUP35-276-M-Oxi	Oxidation	SUP35	-0.4862	0.089413	0.81393	5	Not significant
SUP45-48-M-Oxi	Oxidation	SUP45	-0.21088	0.062871	0.865224	11	Not significant
TDH2-131-M-Oxi	Oxidation	TDH2	0.889937	1.01766	0.096015	18	Not significant
TDH2-173-M-Oxi	Oxidation	TDH2	1.42142	0.702726	0.198278	3	Not significant
TDH3-173-M-Oxi	Oxidation	TDH3	-0.57345	0.216149	0.607927	3	Not significant
TEF2-272-P-Oxi	Oxidation	TEF2	0.900598	0.247974	0.56497	2	Not significant
TEF2-292-M-Oxi	Oxidation	TEF2	-1.43019	0.202084	0.627937	10	Not significant
TIF2-175-M-Oxi	Oxidation	TIF2	1.93086	1.21925	0.06036	2	Not significant
TIF2-54-M-Oxi	Oxidation	TIF2	-0.17553	0.006146	0.985947	6	Not significant
TIF2-95-M-Oxi	Oxidation	TIF2	-1.96725	0.654619	0.221504	5	Not significant
TIM44-280-M-Oxi	Oxidation	TIM44	-0.60399	0.05328	0.884546	18	Not significant
TMA10-42-W-Oxi	Oxidation	TMA10	2.15074	0.615141	0.242582	34	Not significant
TMA10-44-K-Oxi	Oxidation	TMA10	0.922067	0.204264	0.624793	21	Not significant
TMA7-30-K-Oxi	Oxidation	TMA7	0.723861	0.030122	0.932992	3	Not significant
TMA7-44-M-Oxi	Oxidation	TMA7	1.34899	0.305205	0.495217	19	Not significant
TMA7-47-M-Oxi	Oxidation	TMA7	0.668649	0.282372	0.521949	42	Not significant
TRX2-73-M-Oxi	Oxidation	TRX2	-0.04603	0.214195	0.610668	14	Not significant
TUB1-399-M-Oxi	Oxidation	TUB1	-1.34603	0.568447	0.270118	14	Not significant
TY1B-H-287-M-Oxi	Oxidation	TY1B-H	0.543066	0.060067	0.87083	9	Not significant
TY1B-H-352-M-Oxi	Oxidation	TY1B-H	-0.43883	0.230634	0.587985	15	Not significant
UFD1-238-M-Oxi	Oxidation	UFD1	-0.55527	0.677302	0.210232	26	Not significant
UFD1-60-M-Oxi	Oxidation	UFD1	-1.05578	1.25025	0.056202	11	Not significant
VMA1-829-M-Oxi	Oxidation	VMA1	-0.80847	0.109291	0.777515	8	Not significant
VMA8-13-M-Oxi	Oxidation	VMA8	-0.41656	0.143853	0.718038	30	Not significant
VMA8-18-M-Oxi	Oxidation	VMA8	-0.44061	0.090728	0.811469	12	Not significant
VPS60-24-M-Oxi	Oxidation	VPS60	-0.32578	0.203913	0.625298	9	Not significant
YEF3-194-M-Oxi	Oxidation	YEF3	-0.64267	0.544223	0.285613	6	Not significant
YEF3-769-M-Oxi	Oxidation	YEF3	-0.29087	0.344277	0.452609	2	Not significant
YEF3-784-M-Oxi	Oxidation	YEF3	-1.43366	0.809987	0.154886	7	Not significant
YEF3-852-M-Oxi	Oxidation	YEF3	-0.7836	0.45293	0.352428	10	Not significant
YEF3-858-M-Oxi	Oxidation	YEF3	-0.7171	0.38037	0.416515	6	Not significant
YEF3-971-M-Oxi	Oxidation	YEF3	-0.59556	0.131669	0.738467	17	Not significant
YOP1-12-M-Oxi	Oxidation	YOP1	0.471554	0.217508	0.606028	9	Not significant
YRA1-121-M-Oxi	Oxidation	YRA1	0.020848	0.297468	0.504118	4	Not significant
YRA1-217-K-Oxi	Oxidation	YRA1	0.670505	0.621183	0.239231	18	Not significant
YRA2-83-M-Oxi	Oxidation	YRA2	-0.07638	0.105047	0.78515	13	Not significant
YTA7-453-H-Oxi	Oxidation	YTA7	-0.29667	0.074504	0.842356	7	Not significant
DED1-535-S-Pho	Phosphorylation	DED1	0.238382	0.329302	0.468488	8	Not significant
EFB1-86-S-Pho	Phosphorylation	EFB1	0.425794	0.100327	0.793731	4	Not significant
GDE1-256-S-Pho	Phosphorylation	GDE1	0.309928	0.459229	0.347353	16	Not significant
GPH1-18-T-Pho	Phosphorylation	GPH1	1.04054	1.27587	0.052982	3	Not significant
KIN82-501-S-Pho	Phosphorylation	KIN82	1.14998	0.729423	0.186456	2	Not significant
KRI1-486-S-Pho	Phosphorylation	KRI1	-0.4762	0.033251	0.926295	7	Not significant
LEO1-105-S-Pho	Phosphorylation	LEO1	-2.12719	0.521011	0.301293	2	Not significant
LEO1-132-S-Pho	Phosphorylation	LEO1	-0.21059	0.267188	0.540521	8	Not significant
LEO1-358-S-Pho	Phosphorylation	LEO1	-0.00421	0.103133	0.788618	9	Not significant
LEO1-372-S-Pho	Phosphorylation	LEO1	-0.62034	0.006726	0.984631	11	Not significant
LSB3-300-S-Pho	Phosphorylation	LSB3	-0.34453	0.137399	0.728788	3	Not significant
LSB3-397-S-Pho	Phosphorylation	LSB3	-2.64302	0.388858	0.408453	8	Not significant
MBF1-108-T-Pho	Phosphorylation	MBF1	-0.80488	0.27949	0.525424	2	Not significant
MBF1-143-S-Pho	Phosphorylation	MBF1	0.688133	0.786379	0.163539	3	Not significant
NPR3-486-S-Pho	Phosphorylation	NPR3	0.203728	0.16256	0.687764	12	Not significant
PAN1-1003-S-Pho	Phosphorylation	PAN1	0.229577	0.236893	0.579572	2	Not significant
PAN1-570-T-Pho	Phosphorylation	PAN1	-0.37238	0.307057	0.49311	3	Not significant
PFK2-163-S-Pho	Phosphorylation	PFK2	0.387022	0.318959	0.479779	9	Not significant
PFK2-171-S-Pho	Phosphorylation	PFK2	0.212075	0.150417	0.707266	13	Not significant
PFK26-147-S-Pho	Phosphorylation	PFK26	-1.37205	0.414529	0.385009	10	Not significant
PFK26-652-S-Pho	Phosphorylation	PFK26	1.39394	0.747693	0.178775	4	Not significant
PFK26-667-S-Pho	Phosphorylation	PFK26	0.199312	0.131505	0.738746	29	Not significant
PSP2-340-S-Pho	Phosphorylation	PSP2	1.19556	1.08384	0.082445	38	Not significant
RPN8-317-S-Pho	Phosphorylation	RPN8	0.01524	0.001745	0.99599	6	Not significant
RPT3-8-T-Pho	Phosphorylation	RPT3	0.54564	0.210429	0.615986	4	Not significant
RTF1-90-S-Pho	Phosphorylation	RTF1	-0.70144	0.589992	0.257044	13	Not significant
SHP1-315-S-Pho	Phosphorylation	SHP1	0.409115	0.171724	0.673405	16	Not significant
STE20-169-S-Pho	Phosphorylation	STE20	0.407031	0.215689	0.608571	18	Not significant
TEF2-21-S-Pho	Phosphorylation	TEF2	-0.36718	0.00302	0.99307	6	Not significant
TMA10-20-T-Pho	Phosphorylation	TMA10	-0.25607	0.164492	0.684713	2	Not significant
TMA10-28-S-Pho	Phosphorylation	TMA10	1.83502	0.587537	0.258501	4	Not significant
YRA1-8-S-Pho	Phosphorylation	YRA1	-0.3569	0.268095	0.539392	2	Not significant
PFK26-309-C-Tri	Trioxidation	PFK26	-0.65789	1.00287	0.099342	7	Not significant
RPL35A-53-C-Tri	Trioxidation	RPL35A	-0.42054	0.115075	0.767228	7	Not significant
TEF2-31-C-Tri	Trioxidation	TEF2	-0.4498	0.556427	0.277698	13	Not significant
RPL43A-61-K-Ubi	Ubiquitylation	RPL43A	0.236861	0.365689	0.430835	10	Not significant
RPS31-48-K-Ubi	Ubiquitylation	RPS31	-0.13776	0.410361	0.388722	31	Not significant
UFD1-282-K-Ubi	Ubiquitylation	UFD1	-1.45457	0.25676	0.553656	3	Not significant

## Sheet: 48h_wt_C115S_modifications
WT versus Cdc48-C115S at 48h
Protein - Residue # - Residue - Modification	Modification type	Gene	Fold change	Log10 pValue	p-value	spec_count_sum	Significance
ARP2-1-M-Ace	Acetylation	ARP2	-1.64157	1.44668	0.035753	3	Up in Cdc48-C115S (at 48h)
SGD:S000005078-2-S-Ace	Acetylation	SGD:S000005078	-2.49755	2.94097	0.001146	4	Up in Cdc48-C115S (at 48h)
SSA1-548-N-Dea	Deamidation	SSA1	-3.58253	2.00951	0.009783	4	Up in Cdc48-C115S (at 48h)
DDR48-338-Y-nit	nitrosylation	DDR48	-1.52478	2.47204	0.003373	6	Up in Cdc48-C115S (at 48h)
LEU1-235-M-Oxi	Oxidation	LEU1	-1.26867	1.73331	0.01848	10	Up in Cdc48-C115S (at 48h)
RPN3-422-M-Oxi	Oxidation	RPN3	-0.70788	1.34701	0.044977	2	Up in Cdc48-C115S (at 48h)
RPS28B-57-M-Oxi	Oxidation	RPS28B	-0.76761	2.07939	0.008329	26	Up in Cdc48-C115S (at 48h)
VMA8-13-M-Oxi	Oxidation	VMA8	-2.2055	1.34295	0.0454	30	Up in Cdc48-C115S (at 48h)
ZRT3-177-M-Oxi	Oxidation	ZRT3	-1.57822	1.41939	0.038072	4	Up in Cdc48-C115S (at 48h)
ACT1-1-M-Ace	Acetylation	ACT1	1.15237	2.21378	0.006113	33	Up in WT (at 48h)
BMH2-2-S-Ace	Acetylation	BMH2	2.6134	1.52327	0.029973	6	Up in WT (at 48h)
CRC1-2-S-Ace	Acetylation	CRC1	0.695894	1.32689	0.04711	6	Up in WT (at 48h)
EIS1-2-S-Ace	Acetylation	EIS1	1.73521	1.30249	0.049832	40	Up in WT (at 48h)
FAA4-2-T-Ace	Acetylation	FAA4	1.54159	1.59794	0.025238	10	Up in WT (at 48h)
HEL2-2-S-Ace	Acetylation	HEL2	3.24143	1.86667	0.013594	10	Up in WT (at 48h)
HSP104-1-M-Ace	Acetylation	HSP104	1.24491	1.34089	0.045615	14	Up in WT (at 48h)
MBF1-2-S-Ace	Acetylation	MBF1	1.13187	2.32632	0.004717	65	Up in WT (at 48h)
RPS14B-2-A-Ace	Acetylation	RPS14B	2.05326	1.73162	0.018551	12	Up in WT (at 48h)
SGD:S000004731-1-M-Ace	Acetylation	SGD:S000004731	1.25353	1.67018	0.021371	16	Up in WT (at 48h)
SGD:S000006168-1-M-Ace	Acetylation	SGD:S000006168	1.4723	1.37729	0.041948	13	Up in WT (at 48h)
TRP3-2-S-Ace	Acetylation	TRP3	1.31555	1.46564	0.034226	19	Up in WT (at 48h)
VMA4-2-S-Ace	Acetylation	VMA4	0.671712	1.60017	0.025109	14	Up in WT (at 48h)
MDY2-67-Q-Dea	Deamidation	MDY2	1.96223	1.57461	0.026631	3	Up in WT (at 48h)
PTK2-96-N-Dea	Deamidation	PTK2	2.52066	2.05148	0.008882	4	Up in WT (at 48h)
RPS6A-10-N-Dea	Deamidation	RPS6A	0.847898	1.97532	0.010585	29	Up in WT (at 48h)
DED1-62-R-Dim	Dimethyl	DED1	0.696515	1.37519	0.042152	45	Up in WT (at 48h)
SCD6-310-R-Dim	Dimethyl	SCD6	1.80373	1.35258	0.044404	13	Up in WT (at 48h)
TEF2-390-K-Dim	Dimethyl	TEF2	2.25302	2.15535	0.006993	16	Up in WT (at 48h)
RPL23A-127-P-Dio	Dioxidation	RPL23A	3.75606	2.62856	0.002352	4	Up in WT (at 48h)
SSA1-25-D-Met	Methylation	SSA1	3.54351	2.94005	0.001148	2	Up in WT (at 48h)
AIM41-109-M-Oxi	Oxidation	AIM41	0.925146	1.38347	0.041355	14	Up in WT (at 48h)
AIM41-116-M-Oxi	Oxidation	AIM41	1.09823	2.18879	0.006475	49	Up in WT (at 48h)
CCT3-78-M-Oxi	Oxidation	CCT3	3.93978	2.21431	0.006105	2	Up in WT (at 48h)
CCT8-71-M-Oxi	Oxidation	CCT8	2.26404	1.90087	0.012564	9	Up in WT (at 48h)
DED1-311-M-Oxi	Oxidation	DED1	0.918978	1.46179	0.034531	30	Up in WT (at 48h)
EXG1-402-M-Oxi	Oxidation	EXG1	2.74365	1.59324	0.025513	7	Up in WT (at 48h)
FBA1-312-M-Oxi	Oxidation	FBA1	0.668252	1.67605	0.021084	107	Up in WT (at 48h)
ILV1-346-M-Oxi	Oxidation	ILV1	1.65567	1.30333	0.049736	3	Up in WT (at 48h)
ILV6-121-M-Oxi	Oxidation	ILV6	0.943329	1.73814	0.018275	19	Up in WT (at 48h)
KAP123-559-M-Oxi	Oxidation	KAP123	0.929808	1.38601	0.041114	17	Up in WT (at 48h)
LEU1-339-M-Oxi	Oxidation	LEU1	0.739492	1.33246	0.046509	22	Up in WT (at 48h)
MBF1-4-W-Oxi	Oxidation	MBF1	1.21781	1.39562	0.040214	32	Up in WT (at 48h)
OM45-322-M-Oxi	Oxidation	OM45	2.93561	1.34688	0.04499	16	Up in WT (at 48h)
PFK26-448-M-Oxi	Oxidation	PFK26	0.922063	1.81111	0.015449	34	Up in WT (at 48h)
PFK26-494-M-Oxi	Oxidation	PFK26	0.68575	1.46927	0.033941	65	Up in WT (at 48h)
PMC1-292-M-Oxi	Oxidation	PMC1	1.17199	1.35354	0.044306	11	Up in WT (at 48h)
PMC1-455-M-Oxi	Oxidation	PMC1	0.857434	1.7816	0.016535	16	Up in WT (at 48h)
RPN6-271-M-Oxi	Oxidation	RPN6	3.0844	1.82815	0.014854	5	Up in WT (at 48h)
RPS1B-229-M-Oxi	Oxidation	RPS1B	2.80812	1.83464	0.014634	48	Up in WT (at 48h)
SEC14-303-M-Oxi	Oxidation	SEC14	0.745953	1.31872	0.048005	4	Up in WT (at 48h)
SGD:S000000746-137-M-Oxi	Oxidation	SGD:S000000746	2.29212	1.5247	0.029874	6	Up in WT (at 48h)
SHP1-127-M-Oxi	Oxidation	SHP1	1.5388	1.56849	0.027009	17	Up in WT (at 48h)
SHP1-132-M-Oxi	Oxidation	SHP1	1.46362	1.56287	0.027361	17	Up in WT (at 48h)
SSA1-59-M-Oxi	Oxidation	SSA1	2.75577	1.38564	0.041149	13	Up in WT (at 48h)
TRX1-35-M-Oxi	Oxidation	TRX1	2.67344	2.10404	0.00787	2	Up in WT (at 48h)
TRX1-39-M-Oxi	Oxidation	TRX1	2.67344	2.10404	0.00787	2	Up in WT (at 48h)
TRX2-73-M-Oxi	Oxidation	TRX2	1.83683	2.14199	0.007211	14	Up in WT (at 48h)
UBX2-45-H-Oxi	Oxidation	UBX2	3.65651	1.51374	0.030638	4	Up in WT (at 48h)
UBX2-47-W-Oxi	Oxidation	UBX2	3.65651	1.51374	0.030638	4	Up in WT (at 48h)
UBX2-494-M-Oxi	Oxidation	UBX2	1.64065	1.58246	0.026154	7	Up in WT (at 48h)
VMA1-779-M-Oxi	Oxidation	VMA1	1.9606	1.71857	0.019117	10	Up in WT (at 48h)
YCP4-50-M-Oxi	Oxidation	YCP4	2.14115	2.72302	0.001892	6	Up in WT (at 48h)
YRA2-83-M-Oxi	Oxidation	YRA2	1.15841	2.64356	0.002272	13	Up in WT (at 48h)
SHP1-315-S-Pho	Phosphorylation	SHP1	1.5205	2.81422	0.001534	22	Up in WT (at 48h)
ABP1-2-A-Ace	Acetylation	ABP1	0.728735	0.944406	0.113657	17	Not significant
ACC1-2-S-Ace	Acetylation	ACC1	0.874209	0.024234	0.945728	11	Not significant
APT1-2-S-Ace	Acetylation	APT1	-0.438	0.954439	0.111061	5	Not significant
ASC1-2-A-Ace	Acetylation	ASC1	-0.14574	0.505705	0.312101	21	Not significant
ATG20-2-S-Ace	Acetylation	ATG20	0.131431	0.380593	0.416301	20	Not significant
AYR1-2-S-Ace	Acetylation	AYR1	-0.07548	0.261377	0.547801	6	Not significant
BMH1-2-S-Ace	Acetylation	BMH1	-1.47412	0.290326	0.512476	11	Not significant
CAM1-2-S-Ace	Acetylation	CAM1	0.374659	0.629819	0.23452	19	Not significant
CCT2-2-S-Ace	Acetylation	CCT2	0.32646	0.128775	0.743404	24	Not significant
CCT3-1-M-Ace	Acetylation	CCT3	0.290048	0.119561	0.759344	15	Not significant
CCT6-2-S-Ace	Acetylation	CCT6	0.230659	0.112171	0.772377	17	Not significant
CMC1-1-M-Ace	Acetylation	CMC1	1.44172	0.731975	0.185364	4	Not significant
CMD1-2-S-Ace	Acetylation	CMD1	-0.00436	0.251668	0.560186	13	Not significant
COX12-2-A-Ace	Acetylation	COX12	0.892472	0.681969	0.207984	3	Not significant
CPR1-2-S-Ace	Acetylation	CPR1	0.063595	0.254194	0.556937	18	Not significant
DPM1-2-S-Ace	Acetylation	DPM1	1.012	0.748569	0.178415	19	Not significant
EDC1-1-M-Ace	Acetylation	EDC1	-0.06997	0.251447	0.56047	4	Not significant
EDC1-2-S-Ace	Acetylation	EDC1	-0.46055	0.79833	0.1591	39	Not significant
EGD2-2-S-Ace	Acetylation	EGD2	1.07033	0.914023	0.121892	33	Not significant
EMW1-1-M-Ace	Acetylation	EMW1	0.798593	0.31665	0.482336	4	Not significant
FPR1-2-S-Ace	Acetylation	FPR1	1.02504	0.585767	0.259557	12	Not significant
FSF1-2-A-Ace	Acetylation	FSF1	-1.39112	0.508945	0.309781	13	Not significant
GLD1-1-M-Ace	Acetylation	GLD1	0.47968	0.396956	0.400908	2	Not significant
GLO3-2-S-Ace	Acetylation	GLO3	0.672504	0.100013	0.794305	17	Not significant
GSP1-2-S-Ace	Acetylation	GSP1	0.187742	0.028125	0.937292	28	Not significant
GSP2-2-S-Ace	Acetylation	GSP2	2.69607	1.01145	0.097399	13	Not significant
HHT1-57-K-Ace	Acetylation	HHT1	0.741624	0.706575	0.196528	7	Not significant
IGD1-2-T-Ace	Acetylation	IGD1	0.596082	0.294834	0.507184	19	Not significant
ILS1-2-S-Ace	Acetylation	ILS1	1.05985	0.276821	0.528663	3	Not significant
INO1-2-T-Ace	Acetylation	INO1	-0.59072	0.957568	0.110264	12	Not significant
IWR1-2-S-Ace	Acetylation	IWR1	0.695384	0.623602	0.237902	12	Not significant
LGE1-2-S-Ace	Acetylation	LGE1	1.31252	0.426569	0.374482	5	Not significant
MAK21-2-S-Ace	Acetylation	MAK21	0.174634	0.027704	0.9382	20	Not significant
MCK1-2-S-Ace	Acetylation	MCK1	0.662539	0.710384	0.194812	22	Not significant
MDY2-2-S-Ace	Acetylation	MDY2	1.1232	0.949831	0.112245	18	Not significant
MRP8-2-S-Ace	Acetylation	MRP8	-1.12645	0.033619	0.925511	12	Not significant
NTH1-2-S-Ace	Acetylation	NTH1	0.745165	0.197222	0.635007	7	Not significant
PGI1-2-S-Ace	Acetylation	PGI1	-0.4031	0.169304	0.677168	18	Not significant
PIC2-1-M-Ace	Acetylation	PIC2	6.20666	1.27941	0.052552	10	Not significant
REP2-1-M-Ace	Acetylation	REP2	1.19253	0.710971	0.194549	6	Not significant
RER1-1-M-Ace	Acetylation	RER1	0.003575	0.384527	0.412547	4	Not significant
RHO1-2-S-Ace	Acetylation	RHO1	-1.89979	0.110304	0.775704	3	Not significant
RNA1-2-A-Ace	Acetylation	RNA1	1.50196	1.05922	0.087253	9	Not significant
RPC34-2-S-Ace	Acetylation	RPC34	-0.93313	0.78913	0.162506	4	Not significant
RPC40-2-S-Ace	Acetylation	RPC40	-0.17859	0.071203	0.848784	5	Not significant
RPL29-28-K-Ace	Acetylation	RPL29	2.82833	0.792692	0.161179	6	Not significant
RPL32-2-A-Ace	Acetylation	RPL32	-0.00942	0.160358	0.691262	22	Not significant
RPS11A-2-S-Ace	Acetylation	RPS11A	0.275335	0.021274	0.952196	11	Not significant
RPS14A-2-S-Ace	Acetylation	RPS14A	1.12096	0.898225	0.126408	20	Not significant
RPS16A-2-S-Ace	Acetylation	RPS16A	0.169193	0.080293	0.831203	35	Not significant
RPS28A-1-M-Ace	Acetylation	RPS28A	1.63086	0.465632	0.342269	6	Not significant
RPT3-1-M-Ace	Acetylation	RPT3	0.020729	0.239819	0.57568	19	Not significant
RRP4-2-S-Ace	Acetylation	RRP4	0.795036	0.200001	0.630956	8	Not significant
RRP6-2-T-Ace	Acetylation	RRP6	1.32223	1.19969	0.063141	8	Not significant
RVB2-2-S-Ace	Acetylation	RVB2	2.77092	0.929103	0.117733	5	Not significant
SBP1-2-S-Ace	Acetylation	SBP1	0.997699	0.339093	0.458044	12	Not significant
SCS2-2-S-Ace	Acetylation	SCS2	2.19655	1.15037	0.070734	10	Not significant
SEC23-1-M-Ace	Acetylation	SEC23	0.776258	0.08714	0.818201	6	Not significant
SEC53-2-S-Ace	Acetylation	SEC53	0.423053	0.791544	0.161605	9	Not significant
SEM1-2-S-Ace	Acetylation	SEM1	1.06812	0.401767	0.396491	14	Not significant
SGD:S000000836-1-M-Ace	Acetylation	SGD:S000000836	0.784109	0.510586	0.308613	12	Not significant
SGD:S000002749-2-A-Ace	Acetylation	SGD:S000002749	0.43366	0.730584	0.185959	8	Not significant
SGD:S000003050-1-M-Ace	Acetylation	SGD:S000003050	0.473932	0.931515	0.117081	13	Not significant
SGD:S000003433-2-S-Ace	Acetylation	SGD:S000003433	0.566916	0.495754	0.319335	10	Not significant
SGD:S000003915-1-M-Ace	Acetylation	SGD:S000003915	0.208255	0.276509	0.529043	26	Not significant
SGD:S000006146-2-S-Ace	Acetylation	SGD:S000006146	0.744519	1.27574	0.052998	13	Not significant
SKY1-2-G-Ace	Acetylation	SKY1	-0.36088	0.075265	0.840883	11	Not significant
SLF1-2-S-Ace	Acetylation	SLF1	1.24443	1.01594	0.096396	9	Not significant
SRO9-2-S-Ace	Acetylation	SRO9	0.028225	0.101119	0.792284	30	Not significant
STE20-2-S-Ace	Acetylation	STE20	-0.1947	0.045765	0.899984	10	Not significant
SUI3-2-S-Ace	Acetylation	SUI3	0.1626	0.017001	0.961609	25	Not significant
TEF4-2-S-Ace	Acetylation	TEF4	0.404946	0.491064	0.322802	16	Not significant
THO1-2-A-Ace	Acetylation	THO1	0.955241	1.00718	0.098359	10	Not significant
THS1-2-S-Ace	Acetylation	THS1	0.578661	0.07363	0.844053	5	Not significant
TIF2-2-S-Ace	Acetylation	TIF2	-0.32248	0.351385	0.445261	25	Not significant
TIF35-2-S-Ace	Acetylation	TIF35	0.642504	0.165938	0.682437	15	Not significant
TIF4631-2-T-Ace	Acetylation	TIF4631	1.14951	0.81064	0.154654	22	Not significant
TMC1-2-S-Ace	Acetylation	TMC1	0.889617	0.702907	0.198195	9	Not significant
UBA4-1-M-Ace	Acetylation	UBA4	-0.50015	0.419058	0.381015	10	Not significant
UGA1-2-S-Ace	Acetylation	UGA1	0.523674	0.549599	0.282099	3	Not significant
VMA8-2-S-Ace	Acetylation	VMA8	2.258	0.730447	0.186017	14	Not significant
VPS68-1-M-Ace	Acetylation	VPS68	0.871646	0.704263	0.197577	9	Not significant
VTC1-2-S-Ace	Acetylation	VTC1	-2.33196	0.369051	0.427513	15	Not significant
YOP1-2-S-Ace	Acetylation	YOP1	0.957126	0.540325	0.288188	22	Not significant
YPT31-2-S-Ace	Acetylation	YPT31	-0.23702	0.028257	0.937007	4	Not significant
ADE5,7-396-N-Dea	Deamidation	ADE5,7	1.24441	0.264025	0.544471	2	Not significant
ADH4-114-N-Dea	Deamidation	ADH4	0.161036	0.081436	0.829018	11	Not significant
ANB1-29-N-Dea	Deamidation	ANB1	0.41853	0.100192	0.793977	22	Not significant
ATG20-380-N-Dea	Deamidation	ATG20	0.987336	1.07556	0.08403	11	Not significant
ATG20-540-N-Dea	Deamidation	ATG20	1.10568	0.519021	0.302677	20	Not significant
BIO3-399-N-Dea	Deamidation	BIO3	-1.07929	0.159366	0.692842	12	Not significant
BIO4-11-Q-Dea	Deamidation	BIO4	0.72125	0.517715	0.303588	3	Not significant
CDC73-155-N-Dea	Deamidation	CDC73	-0.19134	0.281583	0.522898	5	Not significant
CMD1-96-N-Dea	Deamidation	CMD1	0.68651	0.211499	0.614471	4	Not significant
DDR48-289-N-Dea	Deamidation	DDR48	0.28009	0.134155	0.734252	18	Not significant
DDR48-342-N-Dea	Deamidation	DDR48	-0.17062	0.034107	0.92447	7	Not significant
DDR48-368-N-Dea	Deamidation	DDR48	-1.53093	0.941114	0.114521	7	Not significant
DED1-67-N-Dea	Deamidation	DED1	0.136109	0.44878	0.355812	18	Not significant
DED1-75-N-Dea	Deamidation	DED1	1.37303	0.543048	0.286386	6	Not significant
DPL1-542-N-Dea	Deamidation	DPL1	-0.36695	0.20381	0.625446	4	Not significant
EGD1-150-Q-Dea	Deamidation	EGD1	-0.51194	0.187195	0.649838	6	Not significant
EIS1-71-Q-Dea	Deamidation	EIS1	0.662165	0.321732	0.476725	3	Not significant
FBA1-77-N-Dea	Deamidation	FBA1	1.00251	0.210929	0.615277	2	Not significant
GCN20-234-N-Dea	Deamidation	GCN20	-1.74245	0.63586	0.231281	6	Not significant
GPH1-186-N-Dea	Deamidation	GPH1	1.49524	1.17604	0.066675	4	Not significant
GPH1-537-N-Dea	Deamidation	GPH1	1.24179	0.886766	0.129788	15	Not significant
GSP1-7-N-Dea	Deamidation	GSP1	-0.81756	0.099546	0.79516	8	Not significant
HRP1-454-N-Dea	Deamidation	HRP1	0.522582	0.073841	0.843643	20	Not significant
HSP26-102-N-Dea	Deamidation	HSP26	0.101997	0.01965	0.955763	6	Not significant
HSP26-181-N-Dea	Deamidation	HSP26	1.24079	0.170449	0.675384	27	Not significant
HSP26-56-N-Dea	Deamidation	HSP26	1.27765	0.166203	0.68202	10	Not significant
LCP5-255-Q-Dea	Deamidation	LCP5	-0.99439	0.117681	0.762639	3	Not significant
LEU1-662-N-Dea	Deamidation	LEU1	1.38129	0.061512	0.867937	14	Not significant
MBF1-104-N-Dea	Deamidation	MBF1	1.80057	1.18538	0.065256	11	Not significant
MRP21-25-Q-Dea	Deamidation	MRP21	1.17779	1.09644	0.080087	15	Not significant
MRPL32-141-Q-Dea	Deamidation	MRPL32	0.662404	0.190276	0.645245	2	Not significant
NDE1-207-N-Dea	Deamidation	NDE1	0.897294	0.504774	0.312771	5	Not significant
NPL4-185-N-Dea	Deamidation	NPL4	-0.84571	0.020864	0.953094	15	Not significant
PDC1-356-N-Dea	Deamidation	PDC1	0.047045	0.064094	0.862791	2	Not significant
PFK26-514-N-Dea	Deamidation	PFK26	1.90931	0.927093	0.118279	6	Not significant
POR1-37-N-Dea	Deamidation	POR1	0.345876	0.267611	0.539994	3	Not significant
POR1-96-N-Dea	Deamidation	POR1	0.091745	0.013766	0.968801	3	Not significant
PSA1-340-N-Dea	Deamidation	PSA1	-0.26937	0.038052	0.91611	7	Not significant
PSP2-429-N-Dea	Deamidation	PSP2	2.37998	0.418635	0.381386	15	Not significant
PST2-37-Q-Dea	Deamidation	PST2	-0.59187	0.793797	0.160769	6	Not significant
QCR8-74-N-Dea	Deamidation	QCR8	0.134058	0.350284	0.446392	4	Not significant
RGI2-124-N-Dea	Deamidation	RGI2	0.106196	0.279759	0.525099	3	Not significant
RIP1-130-N-Dea	Deamidation	RIP1	-0.16453	0.100172	0.794014	3	Not significant
RKR1-254-N-Dea	Deamidation	RKR1	0.613076	0.546419	0.284172	5	Not significant
RPL26A-91-N-Dea	Deamidation	RPL26A	0.832127	0.394386	0.403287	6	Not significant
RPL9A-149-N-Dea	Deamidation	RPL9A	0.156378	0.313763	0.485554	11	Not significant
RPS16A-32-N-Dea	Deamidation	RPS16A	0.884913	1.2647	0.054363	15	Not significant
RPS17A-97-N-Dea	Deamidation	RPS17A	0.433173	0.051193	0.888806	33	Not significant
RPS2-201-N-Dea	Deamidation	RPS2	-0.11956	0.179	0.662217	13	Not significant
RPS3-62-N-Dea	Deamidation	RPS3	-0.47525	0.194482	0.639025	11	Not significant
RPS30A-51-N-Dea	Deamidation	RPS30A	3.56265	0.76997	0.169836	20	Not significant
SCD6-210-N-Dea	Deamidation	SCD6	0.148872	0.157105	0.696459	17	Not significant
SDH3-51-N-Dea	Deamidation	SDH3	1.126	0.555676	0.278179	3	Not significant
SEG1-851-N-Dea	Deamidation	SEG1	0.581013	0.031864	0.929257	15	Not significant
SGD:S000005139-238-N-Dea	Deamidation	SGD:S000005139	0.720129	0.41944	0.38068	3	Not significant
SGD:S000005152-194-N-Dea	Deamidation	SGD:S000005152	0.192728	0.418136	0.381825	20	Not significant
SHP1-335-Q-Dea	Deamidation	SHP1	0.255465	0.036355	0.919697	2	Not significant
SSA1-537-N-Dea	Deamidation	SSA1	0.37726	0.177183	0.664992	6	Not significant
SSA1-75-N-Dea	Deamidation	SSA1	0.560922	0.057558	0.875874	2	Not significant
SSB1-102-N-Dea	Deamidation	SSB1	1.83334	0.300725	0.500352	8	Not significant
SSC1-126-N-Dea	Deamidation	SSC1	1.06546	0.597567	0.2526	10	Not significant
SSD1-197-Q-Dea	Deamidation	SSD1	0.588527	0.283157	0.521007	2	Not significant
SSD1-203-N-Dea	Deamidation	SSD1	0.588527	0.283157	0.521007	2	Not significant
TIF4631-41-N-Dea	Deamidation	TIF4631	0.683502	0.397163	0.400716	12	Not significant
TMA10-22-N-Dea	Deamidation	TMA10	-1.60543	0.256662	0.553781	39	Not significant
TPS3-553-N-Dea	Deamidation	TPS3	0.532588	0.081682	0.828549	10	Not significant
TY1B-H-428-N-Dea	Deamidation	TY1B-H	0.678075	0.506421	0.311587	7	Not significant
VMA10-5-N-Dea	Deamidation	VMA10	1.01546	0.757262	0.174879	19	Not significant
YEF3-703-N-Dea	Deamidation	YEF3	1.21779	0.407978	0.39086	14	Not significant
CYC7-82-K-Dim	Dimethyl	CYC7	1.6492	0.596808	0.253042	32	Not significant
NPL3-377-R-Dim	Dimethyl	NPL3	1.56126	1.20774	0.061982	8	Not significant
NPL3-384-R-Dim	Dimethyl	NPL3	0.942642	0.70405	0.197674	10	Not significant
PSP2-419-R-Dim	Dimethyl	PSP2	-2.24425	0.285332	0.518403	17	Not significant
PSP2-425-R-Dim	Dimethyl	PSP2	2.80586	0.69048	0.203948	23	Not significant
ACT1-82-M-Dio	Dioxidation	ACT1	2.64608	0.911197	0.122688	4	Not significant
ADH2-205-P-Dio	Dioxidation	ADH2	2.6	0.418927	0.38113	16	Not significant
ARF1-73-R-Dio	Dioxidation	ARF1	-0.21112	0.455543	0.350314	3	Not significant
CDC33-132-R-Dio	Dioxidation	CDC33	1.80896	0.956105	0.110636	3	Not significant
LEU1-417-R-Dio	Dioxidation	LEU1	2.15373	0.328278	0.469594	10	Not significant
RPL29-1-M-Dio	Dioxidation	RPL29	0.82207	0.387714	0.40953	2	Not significant
RPP1B-44-Y-Dio	Dioxidation	RPP1B	-1.13234	0.131413	0.738903	7	Not significant
RPS19A-55-Y-Dio	Dioxidation	RPS19A	0.021782	0.221195	0.600904	2	Not significant
VHC1-1025-P-Dio	Dioxidation	VHC1	2.10245	0.480286	0.330913	7	Not significant
YTA7-455-P-Dio	Dioxidation	YTA7	1.61153	1.05429	0.08825	7	Not significant
AIM25-30-K-Met	Methylation	AIM25	-2.66972	0.127135	0.746216	17	Not significant
CYC7-80-N-Met	Methylation	CYC7	1.97948	1.07082	0.084953	21	Not significant
HHT1-80-K-Met	Methylation	HHT1	-0.58886	0.028399	0.936702	9	Not significant
HSC82-411-D-Met	Methylation	HSC82	1.20896	0.713493	0.193423	5	Not significant
NDE2-292-D-Met	Methylation	NDE2	-1.06258	0.300411	0.500713	8	Not significant
OM45-286-E-Met	Methylation	OM45	-0.13831	0.008601	0.98039	4	Not significant
PSP2-264-H-Met	Methylation	PSP2	-0.57417	0.000941	0.997835	4	Not significant
RPL17B-49-D-Met	Methylation	RPL17B	-0.52975	0.135209	0.732472	12	Not significant
RPL29-3-K-Met	Methylation	RPL29	0.82207	0.387714	0.40953	2	Not significant
RPL42A-55-K-Met	Methylation	RPL42A	1.91927	0.089594	0.813591	14	Not significant
RPT5-216-K-Met	Methylation	RPT5	6.2896	1.0838	0.082453	4	Not significant
SAE2-214-D-Met	Methylation	SAE2	0.565051	0.210839	0.615405	4	Not significant
SSA1-573-I-Met	Methylation	SSA1	3.12066	1.14143	0.072205	8	Not significant
SSA1-576-L-Met	Methylation	SSA1	0.574109	0.066534	0.857958	2	Not significant
TEF2-30-K-Met	Methylation	TEF2	0.973617	1.11598	0.076564	54	Not significant
TEF2-390-K-Met	Methylation	TEF2	1.02489	0.066561	0.857905	7	Not significant
TRM732-464-D-Met	Methylation	TRM732	-2.14507	0.131704	0.738407	3	Not significant
TRM732-465-N-Met	Methylation	TRM732	-2.14507	0.131704	0.738407	3	Not significant
PFK26-503-Y-nit	nitrosylation	PFK26	1.82434	0.975568	0.105787	5	Not significant
RPS14A-58-Y-nit	nitrosylation	RPS14A	1.16981	0.427515	0.373667	9	Not significant
TPS1-404-C-nit	nitrosylation	TPS1	-0.712	0.523688	0.299441	3	Not significant
AAC3-244-M-Oxi	Oxidation	AAC3	0.697941	0.564415	0.272637	6	Not significant
AAC3-246-M-Oxi	Oxidation	AAC3	1.1417	1.2117	0.061418	15	Not significant
AAC3-46-M-Oxi	Oxidation	AAC3	-0.0156	0.289091	0.513936	22	Not significant
ABF2-147-M-Oxi	Oxidation	ABF2	-0.16199	0.096587	0.800596	10	Not significant
ACC1-14-M-Oxi	Oxidation	ACC1	0.364117	0.100783	0.792897	11	Not significant
ACC1-862-M-Oxi	Oxidation	ACC1	1.84889	1.01473	0.096665	5	Not significant
ACH1-390-M-Oxi	Oxidation	ACH1	0.270607	0.206947	0.620945	3	Not significant
ACT1-16-M-Oxi	Oxidation	ACT1	0.841404	0.62742	0.23582	15	Not significant
ACT1-325-M-Oxi	Oxidation	ACT1	-3.05226	1.18883	0.06474	10	Not significant
ACT1-79-W-Oxi	Oxidation	ACT1	2.64608	0.911197	0.122688	4	Not significant
ACT1-82-M-Oxi	Oxidation	ACT1	0.889593	0.916416	0.121223	24	Not significant
ADH1-271-M-Oxi	Oxidation	ADH1	0.759794	0.207133	0.620679	19	Not significant
AIM23-191-M-Oxi	Oxidation	AIM23	0.653262	0.5731	0.267239	7	Not significant
AIM41-153-M-Oxi	Oxidation	AIM41	0.171781	0.026633	0.940518	9	Not significant
AKL1-1062-M-Oxi	Oxidation	AKL1	0.858606	0.420054	0.380142	18	Not significant
AKL1-1083-M-Oxi	Oxidation	AKL1	-0.48417	0.301755	0.499166	6	Not significant
ALD6-482-M-Oxi	Oxidation	ALD6	1.10029	1.29764	0.050391	14	Not significant
ARB1-194-M-Oxi	Oxidation	ARB1	-0.29867	0.413992	0.385485	7	Not significant
ARB1-363-M-Oxi	Oxidation	ARB1	0.916611	0.041452	0.908968	12	Not significant
ARB1-441-M-Oxi	Oxidation	ARB1	-0.89731	0.736945	0.183254	11	Not significant
ARB1-513-M-Oxi	Oxidation	ARB1	0.784283	0.162752	0.687461	8	Not significant
ARF1-22-M-Oxi	Oxidation	ARF1	0.274375	0.132953	0.736286	16	Not significant
ARG5,6-347-M-Oxi	Oxidation	ARG5,6	0.914414	0.36432	0.432195	9	Not significant
ASP1-324-M-Oxi	Oxidation	ASP1	2.63513	1.26417	0.054429	3	Not significant
ATG20-270-M-Oxi	Oxidation	ATG20	1.34308	0.356931	0.439611	12	Not significant
ATG20-479-M-Oxi	Oxidation	ATG20	0.685553	0.64131	0.228397	20	Not significant
ATG20-512-M-Oxi	Oxidation	ATG20	1.21619	1.02164	0.095139	22	Not significant
ATG20-80-M-Oxi	Oxidation	ATG20	0.047176	0.008652	0.980276	20	Not significant
ATG20-96-P-Oxi	Oxidation	ATG20	4.11256	1.29253	0.050988	9	Not significant
ATG20-98-M-Oxi	Oxidation	ATG20	-1.81551	0.98986	0.102362	12	Not significant
ATP2-255-M-Oxi	Oxidation	ATP2	1.39249	1.22631	0.059387	11	Not significant
ATP2-97-M-Oxi	Oxidation	ATP2	1.09573	1.26124	0.054797	11	Not significant
BFR1-140-M-Oxi	Oxidation	BFR1	1.20116	0.668607	0.214483	2	Not significant
BIO3-136-M-Oxi	Oxidation	BIO3	-0.89291	0.81863	0.151834	18	Not significant
BIO3-142-M-Oxi	Oxidation	BIO3	-0.35972	0.116396	0.764898	37	Not significant
BIO3-321-M-Oxi	Oxidation	BIO3	-0.49453	0.060546	0.869869	4	Not significant
BIO3-323-M-Oxi	Oxidation	BIO3	-0.49453	0.060546	0.869869	4	Not significant
BMH1-24-M-Oxi	Oxidation	BMH1	-0.61499	0.318513	0.480271	4	Not significant
BMH1-28-M-Oxi	Oxidation	BMH1	0.178059	0.07166	0.84789	20	Not significant
BNA1-140-M-Oxi	Oxidation	BNA1	0.398907	0.203749	0.625535	7	Not significant
CCT3-8-M-Oxi	Oxidation	CCT3	-0.17237	0.149817	0.708244	3	Not significant
CCT4-209-M-Oxi	Oxidation	CCT4	0.681418	0.025706	0.942528	13	Not significant
CCT4-385-M-Oxi	Oxidation	CCT4	0.92363	1.14697	0.07129	9	Not significant
CCT8-145-M-Oxi	Oxidation	CCT8	-0.00036	0.143197	0.719123	5	Not significant
CDC16-357-M-Oxi	Oxidation	CDC16	0.951869	0.404841	0.393694	6	Not significant
CDC19-126-M-Oxi	Oxidation	CDC19	0.501774	0.169943	0.676172	17	Not significant
CDC19-261-M-Oxi	Oxidation	CDC19	0.858675	0.740798	0.181636	20	Not significant
CDC19-330-M-Oxi	Oxidation	CDC19	1.31124	0.276745	0.528756	12	Not significant
CDC19-50-M-Oxi	Oxidation	CDC19	0.460667	0.190992	0.644181	13	Not significant
CKA1-311-M-Oxi	Oxidation	CKA1	0.750409	0.309017	0.490889	15	Not significant
CKA2-174-M-Oxi	Oxidation	CKA2	-1.32985	0.453984	0.351574	7	Not significant
COA6-45-M-Oxi	Oxidation	COA6	-0.37654	0.009251	0.978923	6	Not significant
COX5A-41-M-Oxi	Oxidation	COX5A	-0.18315	0.008545	0.980518	6	Not significant
CTR9-492-M-Oxi	Oxidation	CTR9	0.114187	0.116749	0.764277	11	Not significant
CTT1-276-M-Oxi	Oxidation	CTT1	-1.00801	0.244487	0.569526	5	Not significant
CYC7-108-M-Oxi	Oxidation	CYC7	1.06272	0.927696	0.118115	5	Not significant
CYT1-128-M-Oxi	Oxidation	CYT1	1.44581	0.630178	0.234327	5	Not significant
CYT1-233-M-Oxi	Oxidation	CYT1	0.901787	0.902888	0.125058	13	Not significant
CYT1-249-K-Oxi	Oxidation	CYT1	0.240796	0.265531	0.542587	9	Not significant
DBP1-396-M-Oxi	Oxidation	DBP1	0.523874	0.366697	0.429836	6	Not significant
DBP2-153-M-Oxi	Oxidation	DBP2	0.246442	0.474245	0.335548	10	Not significant
DBP2-250-M-Oxi	Oxidation	DBP2	2.29349	0.370015	0.426565	10	Not significant
DED1-314-M-Oxi	Oxidation	DED1	2.42655	1.28824	0.051495	12	Not significant
DED1-329-M-Oxi	Oxidation	DED1	-0.90346	0.697821	0.20053	5	Not significant
DUO1-124-M-Oxi	Oxidation	DUO1	-0.62655	0.25971	0.549908	3	Not significant
EAP1-214-M-Oxi	Oxidation	EAP1	0.972789	0.677413	0.210178	6	Not significant
EDC1-6-M-Oxi	Oxidation	EDC1	-0.52696	0.634491	0.232011	18	Not significant
EFT1-379-M-Oxi	Oxidation	EFT1	0.117028	0.117212	0.763463	20	Not significant
EFT1-619-M-Oxi	Oxidation	EFT1	0.837186	0.426646	0.374416	9	Not significant
EFT1-681-M-Oxi	Oxidation	EFT1	-1.96222	0.791619	0.161578	15	Not significant
EFT1-707-P-Oxi	Oxidation	EFT1	-1.06772	0.659345	0.219107	7	Not significant
EFT1-81-M-Oxi	Oxidation	EFT1	0.100738	0.102564	0.789653	11	Not significant
EFT1-9-M-Oxi	Oxidation	EFT1	1.2515	0.790342	0.162053	16	Not significant
EGD2-91-M-Oxi	Oxidation	EGD2	-1.04518	0.532755	0.293255	14	Not significant
EIS1-108-M-Oxi	Oxidation	EIS1	0.674795	0.96864	0.107488	22	Not significant
ENO1-49-M-Oxi	Oxidation	ENO1	0.173411	0.078361	0.834908	22	Not significant
ERG28-1-M-Oxi	Oxidation	ERG28	0.622442	0.294424	0.507663	8	Not significant
ERV1-73-M-Oxi	Oxidation	ERV1	1.14542	0.362973	0.433537	2	Not significant
ESF1-599-M-Oxi	Oxidation	ESF1	2.23293	0.256635	0.553815	8	Not significant
FAA1-561-M-Oxi	Oxidation	FAA1	3.08705	0.49682	0.318552	4	Not significant
FAA1-59-M-Oxi	Oxidation	FAA1	0.153688	0.094081	0.805229	4	Not significant
FAS1-917-M-Oxi	Oxidation	FAS1	0.539846	0.010686	0.975696	5	Not significant
FAS2-878-M-Oxi	Oxidation	FAS2	1.89857	0.189315	0.646673	6	Not significant
FET4-313-M-Oxi	Oxidation	FET4	0.641886	0.283568	0.520514	8	Not significant
FPR3-35-M-Oxi	Oxidation	FPR3	0.60428	0.647223	0.225308	22	Not significant
FUR1-75-M-Oxi	Oxidation	FUR1	0.528328	0.122072	0.754966	9	Not significant
FYV6-124-M-Oxi	Oxidation	FYV6	1.11709	0.983034	0.103984	22	Not significant
GCD2-71-M-Oxi	Oxidation	GCD2	1.3935	1.28503	0.051876	13	Not significant
GFA1-371-M-Oxi	Oxidation	GFA1	0.55266	0.651414	0.223144	17	Not significant
GIP2-537-M-Oxi	Oxidation	GIP2	1.30964	0.446403	0.357764	10	Not significant
GLK1-329-M-Oxi	Oxidation	GLK1	-0.26823	0.158465	0.69428	11	Not significant
GPD1-282-M-Oxi	Oxidation	GPD1	1.04532	0.653068	0.222296	10	Not significant
GPD1-382-M-Oxi	Oxidation	GPD1	0.867447	0.362214	0.434296	8	Not significant
GPH1-12-M-Oxi	Oxidation	GPH1	0.20287	0.121408	0.756123	5	Not significant
GPH1-142-M-Oxi	Oxidation	GPH1	2.25556	1.12421	0.075127	16	Not significant
GPH1-44-M-Oxi	Oxidation	GPH1	3.6844	0.885393	0.130199	4	Not significant
GPH1-571-M-Oxi	Oxidation	GPH1	2.2283	0.329317	0.468471	13	Not significant
GPH1-627-M-Oxi	Oxidation	GPH1	0.985718	0.028592	0.936286	13	Not significant
GPM1-178-M-Oxi	Oxidation	GPM1	-0.95199	0.698634	0.200155	4	Not significant
GRS1-210-M-Oxi	Oxidation	GRS1	0.612966	0.554648	0.278838	7	Not significant
GRS1-475-M-Oxi	Oxidation	GRS1	0.160965	0.213261	0.611982	12	Not significant
GRX1-56-M-Oxi	Oxidation	GRX1	1.23824	0.387147	0.410066	5	Not significant
GTS1-146-M-Oxi	Oxidation	GTS1	-0.3673	0.019578	0.955921	18	Not significant
GUT2-519-M-Oxi	Oxidation	GUT2	-0.24867	0.120109	0.758387	4	Not significant
GVP36-290-M-Oxi	Oxidation	GVP36	0.863422	0.182882	0.656323	4	Not significant
HRB1-202-M-Oxi	Oxidation	HRB1	0.696512	0.431151	0.370552	9	Not significant
HRP1-380-M-Oxi	Oxidation	HRP1	0.778333	0.332556	0.46499	15	Not significant
HSP104-174-M-Oxi	Oxidation	HSP104	0.687757	0.943222	0.113967	13	Not significant
HSP104-536-M-Oxi	Oxidation	HSP104	1.23798	1.0675	0.085604	18	Not significant
HSP104-584-M-Oxi	Oxidation	HSP104	0.170021	0.47528	0.33475	11	Not significant
HSP60-214-M-Oxi	Oxidation	HSP60	0.273946	0.504328	0.313092	12	Not significant
HSP82-589-M-Oxi	Oxidation	HSP82	1.07521	0.801582	0.157913	18	Not significant
HSP82-84-M-Oxi	Oxidation	HSP82	2.338	1.14256	0.072018	4	Not significant
HXK1-139-M-Oxi	Oxidation	HXK1	0.73623	0.609485	0.245762	8	Not significant
ILV2-286-M-Oxi	Oxidation	ILV2	0.633022	0.352203	0.444423	12	Not significant
ILV2-463-M-Oxi	Oxidation	ILV2	1.52368	1.06618	0.085866	10	Not significant
INO1-1-M-Oxi	Oxidation	INO1	-2.73972	0.872193	0.134217	4	Not significant
KAR2-561-M-Oxi	Oxidation	KAR2	-2.19433	0.381475	0.415456	6	Not significant
KRS1-26-M-Oxi	Oxidation	KRS1	0.269184	0.646233	0.225822	13	Not significant
KSP1-247-M-Oxi	Oxidation	KSP1	-0.77993	0.616756	0.241682	7	Not significant
LCP5-317-M-Oxi	Oxidation	LCP5	0.569274	0.089941	0.812941	10	Not significant
LEO1-325-M-Oxi	Oxidation	LEO1	0.51354	0.715861	0.192371	20	Not significant
LEU1-230-M-Oxi	Oxidation	LEU1	0.075987	0.581215	0.262292	29	Not significant
LEU1-245-M-Oxi	Oxidation	LEU1	1.21868	1.16626	0.068192	37	Not significant
LEU1-388-M-Oxi	Oxidation	LEU1	0.931648	0.251069	0.560959	16	Not significant
LEU1-427-M-Oxi	Oxidation	LEU1	0.147962	0.013483	0.969432	26	Not significant
LSM4-15-M-Oxi	Oxidation	LSM4	2.44552	0.801982	0.157767	11	Not significant
LSO2-31-M-Oxi	Oxidation	LSO2	1.94554	0.827814	0.148657	24	Not significant
MET6-119-M-Oxi	Oxidation	MET6	-0.15969	0.113587	0.769863	2	Not significant
MRP21-124-M-Oxi	Oxidation	MRP21	-0.25617	0.185352	0.652602	8	Not significant
MRPL8-197-M-Oxi	Oxidation	MRPL8	0.027387	0.050207	0.890825	9	Not significant
MSC6-448-M-Oxi	Oxidation	MSC6	-1.02199	0.009546	0.978259	7	Not significant
NCP1-34-M-Oxi	Oxidation	NCP1	-0.58756	0.397766	0.40016	3	Not significant
NDE1-305-M-Oxi	Oxidation	NDE1	1.57338	0.449428	0.355281	8	Not significant
NOC2-69-M-Oxi	Oxidation	NOC2	0.235676	0.333937	0.463514	14	Not significant
NOP1-111-M-Oxi	Oxidation	NOP1	-0.06474	0.098169	0.797685	19	Not significant
NOP53-37-M-Oxi	Oxidation	NOP53	-0.92929	0.57401	0.26668	6	Not significant
NOP58-212-M-Oxi	Oxidation	NOP58	-1.93595	0.65304	0.22231	5	Not significant
NPL4-233-M-Oxi	Oxidation	NPL4	-1.26645	0.210865	0.615368	5	Not significant
NPL4-263-M-Oxi	Oxidation	NPL4	0.908921	0.739861	0.182028	14	Not significant
NPL4-298-M-Oxi	Oxidation	NPL4	0.084748	0.106933	0.781748	14	Not significant
NPL4-307-M-Oxi	Oxidation	NPL4	-0.87126	0.522925	0.299968	7	Not significant
NPL4-317-M-Oxi	Oxidation	NPL4	0.26449	0.099718	0.794844	13	Not significant
NPL4-440-M-Oxi	Oxidation	NPL4	1.09669	0.748932	0.178266	11	Not significant
NPL4-495-M-Oxi	Oxidation	NPL4	-0.39873	0.155955	0.698306	27	Not significant
NPL4-64-M-Oxi	Oxidation	NPL4	2.32679	1.1253	0.074938	7	Not significant
NPL4-73-M-Oxi	Oxidation	NPL4	0.609938	0.848271	0.141817	27	Not significant
ODC1-90-M-Oxi	Oxidation	ODC1	-0.97736	0.510113	0.308949	3	Not significant
OLE1-243-M-Oxi	Oxidation	OLE1	1.0783	0.53526	0.291568	2	Not significant
OM45-159-M-Oxi	Oxidation	OM45	-0.83843	0.496721	0.318625	17	Not significant
OM45-288-W-Oxi	Oxidation	OM45	-0.13831	0.008601	0.98039	4	Not significant
OM45-300-M-Oxi	Oxidation	OM45	-0.02491	0.332967	0.46455	21	Not significant
OPI3-77-M-Oxi	Oxidation	OPI3	0.531791	0.648059	0.224875	17	Not significant
OTU1-277-M-Oxi	Oxidation	OTU1	0.946585	0.901323	0.12551	5	Not significant
PBP1-404-M-Oxi	Oxidation	PBP1	1.15622	0.206252	0.621939	7	Not significant
PDC1-128-M-Oxi	Oxidation	PDC1	-0.81118	0.779909	0.165993	6	Not significant
PDC1-138-M-Oxi	Oxidation	PDC1	-0.81118	0.779909	0.165993	6	Not significant
PDC1-43-M-Oxi	Oxidation	PDC1	0.475408	0.31983	0.478817	16	Not significant
PFK1-211-M-Oxi	Oxidation	PFK1	0.617712	0.097644	0.79865	16	Not significant
PFK1-258-M-Oxi	Oxidation	PFK1	-0.58127	0.287698	0.515586	10	Not significant
PFK1-378-M-Oxi	Oxidation	PFK1	1.03112	0.596538	0.253199	10	Not significant
PFK1-536-M-Oxi	Oxidation	PFK1	0.509926	0.155497	0.699041	8	Not significant
PFK2-202-M-Oxi	Oxidation	PFK2	0.819679	0.740781	0.181643	37	Not significant
PFK2-211-M-Oxi	Oxidation	PFK2	0.729854	0.200499	0.630232	14	Not significant
PFK2-233-M-Oxi	Oxidation	PFK2	1.77871	1.16992	0.06762	6	Not significant
PFK2-643-M-Oxi	Oxidation	PFK2	0.620103	0.711967	0.194104	12	Not significant
PFK26-128-M-Oxi	Oxidation	PFK26	0.133457	0.140288	0.723955	36	Not significant
PFK26-506-M-Oxi	Oxidation	PFK26	0.542438	0.897698	0.126562	62	Not significant
PFK26-540-M-Oxi	Oxidation	PFK26	1.23444	0.805635	0.156446	11	Not significant
PGK1-174-M-Oxi	Oxidation	PGK1	-0.14679	0.207217	0.620559	26	Not significant
PMA1-556-M-Oxi	Oxidation	PMA1	0.630209	0.434436	0.36776	9	Not significant
PMA1-631-M-Oxi	Oxidation	PMA1	-0.58373	0.200851	0.629723	8	Not significant
PMC1-760-M-Oxi	Oxidation	PMC1	0.663632	0.988304	0.10273	18	Not significant
PMC1-832-M-Oxi	Oxidation	PMC1	0.727769	0.318238	0.480575	9	Not significant
PMC1-858-M-Oxi	Oxidation	PMC1	1.32374	0.841636	0.144	7	Not significant
POR1-1-M-Oxi	Oxidation	POR1	0.337331	0.192617	0.641776	8	Not significant
PRX1-157-M-Oxi	Oxidation	PRX1	0.100988	0.359021	0.437501	4	Not significant
PSP2-181-M-Oxi	Oxidation	PSP2	0.292378	0.269238	0.537974	10	Not significant
PSP2-260-M-Oxi	Oxidation	PSP2	0.078247	0.060904	0.869152	39	Not significant
PSP2-282-M-Oxi	Oxidation	PSP2	0.547171	0.546909	0.283851	17	Not significant
PSP2-402-M-Oxi	Oxidation	PSP2	-0.86653	0.651388	0.223158	6	Not significant
PYC1-1136-M-Oxi	Oxidation	PYC1	0.145413	0.011164	0.97462	8	Not significant
QCR7-56-M-Oxi	Oxidation	QCR7	0.211463	0.246659	0.566684	8	Not significant
RGI2-150-M-Oxi	Oxidation	RGI2	-2.04766	0.991439	0.101991	12	Not significant
RNR4-29-M-Oxi	Oxidation	RNR4	-0.0791	0.181608	0.658252	10	Not significant
RPA34-80-M-Oxi	Oxidation	RPA34	0.234399	0.029033	0.935336	21	Not significant
RPL11A-162-W-Oxi	Oxidation	RPL11A	1.07998	0.461621	0.345445	13	Not significant
RPL14A-121-M-Oxi	Oxidation	RPL14A	-1.81399	1.01504	0.096596	8	Not significant
RPL23A-57-M-Oxi	Oxidation	RPL23A	-1.00835	1.29912	0.050221	20	Not significant
RPL23A-59-M-Oxi	Oxidation	RPL23A	-1.00835	1.29912	0.050221	20	Not significant
RPL23A-74-M-Oxi	Oxidation	RPL23A	0.257212	0.067441	0.856169	25	Not significant
RPL25-73-M-Oxi	Oxidation	RPL25	-0.10173	0.077229	0.837089	15	Not significant
RPL30-61-M-Oxi	Oxidation	RPL30	0.09931	0.124596	0.750592	21	Not significant
RPL31A-44-M-Oxi	Oxidation	RPL31A	-1.11458	0.175379	0.667761	15	Not significant
RPL31B-44-M-Oxi	Oxidation	RPL31B	-1.14041	0.05678	0.877445	12	Not significant
RPL32-87-M-Oxi	Oxidation	RPL32	1.49367	1.08922	0.081429	12	Not significant
RPL36B-20-M-Oxi	Oxidation	RPL36B	-0.19434	0.082258	0.827451	16	Not significant
RPL9A-78-M-Oxi	Oxidation	RPL9A	0.256045	0.552286	0.280359	22	Not significant
RPL9B-191-M-Oxi	Oxidation	RPL9B	-0.01536	0.045375	0.900793	20	Not significant
RPN1-82-M-Oxi	Oxidation	RPN1	1.71578	0.620407	0.239659	6	Not significant
RPN11-227-M-Oxi	Oxidation	RPN11	0.48654	0.668298	0.214636	12	Not significant
RPN12-264-M-Oxi	Oxidation	RPN12	0.424219	0.10203	0.790625	9	Not significant
RPN2-386-M-Oxi	Oxidation	RPN2	-0.22189	0.169719	0.67652	10	Not significant
RPN5-309-M-Oxi	Oxidation	RPN5	0.953093	0.299285	0.502013	16	Not significant
RPN6-326-M-Oxi	Oxidation	RPN6	1.99792	0.465301	0.34253	7	Not significant
RPN7-197-M-Oxi	Oxidation	RPN7	0.461792	0.335446	0.461906	15	Not significant
RPN9-16-M-Oxi	Oxidation	RPN9	0.990478	0.242117	0.572642	15	Not significant
RPN9-307-M-Oxi	Oxidation	RPN9	0.696277	0.180418	0.660058	10	Not significant
RPS14A-61-M-Oxi	Oxidation	RPS14A	-0.1967	0.233526	0.584083	66	Not significant
RPS15-28-M-Oxi	Oxidation	RPS15	2.27115	0.258214	0.551805	13	Not significant
RPS17A-58-M-Oxi	Oxidation	RPS17A	-0.66597	0.23704	0.579375	18	Not significant
RPS18A-73-M-Oxi	Oxidation	RPS18A	0.118807	0.174236	0.66952	24	Not significant
RPS19A-45-M-Oxi	Oxidation	RPS19A	0.15277	0.271677	0.534963	27	Not significant
RPS1B-103-M-Oxi	Oxidation	RPS1B	0.296733	0.030493	0.932195	11	Not significant
RPS20-84-M-Oxi	Oxidation	RPS20	0.345645	0.21862	0.604477	15	Not significant
RPS3-105-M-Oxi	Oxidation	RPS3	0.392563	0.538601	0.289334	18	Not significant
RPS30A-56-M-Oxi	Oxidation	RPS30A	-3.18107	0.220574	0.601764	26	Not significant
RPS5-98-M-Oxi	Oxidation	RPS5	-0.29483	0.115084	0.767213	21	Not significant
RPS5-99-M-Oxi	Oxidation	RPS5	0.865443	1.02917	0.093505	32	Not significant
RPS7B-129-M-Oxi	Oxidation	RPS7B	0.471796	0.049148	0.893001	19	Not significant
RPT1-172-M-Oxi	Oxidation	RPT1	0.407468	0.287303	0.516057	9	Not significant
RPT2-369-M-Oxi	Oxidation	RPT2	-0.0603	0.326736	0.471264	14	Not significant
RPT3-360-M-Oxi	Oxidation	RPT3	1.89793	0.597376	0.252711	20	Not significant
RPT4-382-M-Oxi	Oxidation	RPT4	0.269415	0.364736	0.431782	16	Not significant
RPT5-170-M-Oxi	Oxidation	RPT5	0.723722	0.656233	0.220682	18	Not significant
RPT5-220-M-Oxi	Oxidation	RPT5	2.84427	1.29276	0.050961	13	Not significant
RPT5-368-M-Oxi	Oxidation	RPT5	0.778894	0.642367	0.227842	20	Not significant
RRS1-132-M-Oxi	Oxidation	RRS1	0.062015	0.09073	0.811466	10	Not significant
RSC8-148-M-Oxi	Oxidation	RSC8	0.901306	0.469206	0.339464	2	Not significant
RSM28-119-M-Oxi	Oxidation	RSM28	0.814023	0.048433	0.894473	5	Not significant
RTF1-350-M-Oxi	Oxidation	RTF1	1.04303	0.45358	0.351901	7	Not significant
RTF1-366-M-Oxi	Oxidation	RTF1	0.083895	0.111072	0.774333	19	Not significant
RTF1-463-M-Oxi	Oxidation	RTF1	2.14365	0.247022	0.566211	7	Not significant
RTN2-252-M-Oxi	Oxidation	RTN2	1.00824	0.134812	0.733142	10	Not significant
RTS1-151-M-Oxi	Oxidation	RTS1	1.09426	0.61072	0.245064	18	Not significant
RVS167-85-M-Oxi	Oxidation	RVS167	0.598421	0.635335	0.231561	23	Not significant
SAM1-149-M-Oxi	Oxidation	SAM1	0.686831	0.728204	0.18698	32	Not significant
SAM1-151-M-Oxi	Oxidation	SAM1	1.27873	0.908383	0.123486	29	Not significant
SCD6-263-M-Oxi	Oxidation	SCD6	0.975257	0.749553	0.178011	41	Not significant
SCD6-270-M-Oxi	Oxidation	SCD6	0.493328	1.03485	0.09229	52	Not significant
SEC53-133-M-Oxi	Oxidation	SEC53	0.351772	0.397784	0.400144	6	Not significant
SEC53-219-M-Oxi	Oxidation	SEC53	0.231815	0.078184	0.835249	19	Not significant
SEC9-25-M-Oxi	Oxidation	SEC9	0.030189	0.264877	0.543404	8	Not significant
SEC9-554-M-Oxi	Oxidation	SEC9	-1.40459	0.602468	0.249765	7	Not significant
SEG1-625-M-Oxi	Oxidation	SEG1	1.08964	1.27838	0.052677	2	Not significant
SEG2-159-M-Oxi	Oxidation	SEG2	-0.57516	0.053089	0.884935	2	Not significant
SGD:S000000881-40-M-Oxi	Oxidation	SGD:S000000881	0.803896	0.613234	0.24365	10	Not significant
SGD:S000000881-67-M-Oxi	Oxidation	SGD:S000000881	-1.20524	0.161072	0.690125	6	Not significant
SGD:S000002282-96-M-Oxi	Oxidation	SGD:S000002282	-0.2556	0.234156	0.583236	8	Not significant
SGD:S000004731-299-M-Oxi	Oxidation	SGD:S000004731	0.258028	0.080875	0.83009	10	Not significant
SGD:S000004731-72-M-Oxi	Oxidation	SGD:S000004731	-0.09933	0.014171	0.967896	12	Not significant
SGD:S000005152-199-W-Oxi	Oxidation	SGD:S000005152	1.01385	0.835467	0.14606	10	Not significant
SHP1-196-M-Oxi	Oxidation	SHP1	-0.80793	0.266442	0.54145	2	Not significant
SHP1-339-M-Oxi	Oxidation	SHP1	1.82689	0.781156	0.165518	2	Not significant
SIP18-35-M-Oxi	Oxidation	SIP18	-0.00062	0.231682	0.586568	4	Not significant
SIP18-37-M-Oxi	Oxidation	SIP18	1.19021	0.737391	0.183066	18	Not significant
SIP18-41-M-Oxi	Oxidation	SIP18	1.98259	0.856652	0.139107	5	Not significant
SIP18-50-M-Oxi	Oxidation	SIP18	0.319781	0.010971	0.975056	2	Not significant
SOL4-234-M-Oxi	Oxidation	SOL4	1.08461	0.490903	0.322921	5	Not significant
SPN1-397-M-Oxi	Oxidation	SPN1	-0.93959	0.151128	0.706109	9	Not significant
SSA1-85-M-Oxi	Oxidation	SSA1	1.52984	1.22324	0.059808	21	Not significant
SSA2-602-M-Oxi	Oxidation	SSA2	2.75561	0.972118	0.106631	4	Not significant
SSA2-85-M-Oxi	Oxidation	SSA2	1.18012	0.425873	0.375083	13	Not significant
SSC1-366-M-Oxi	Oxidation	SSC1	0.181885	0.13701	0.729441	10	Not significant
SSD1-1023-M-Oxi	Oxidation	SSD1	-1.04929	0.711108	0.194488	7	Not significant
STE20-749-M-Oxi	Oxidation	STE20	0.592605	0.343174	0.45376	4	Not significant
SUI1-74-M-Oxi	Oxidation	SUI1	0.900019	0.998046	0.100451	13	Not significant
TDH2-131-M-Oxi	Oxidation	TDH2	0.996658	0.863715	0.136863	13	Not significant
TEF2-292-M-Oxi	Oxidation	TEF2	0.233572	0.142337	0.720548	10	Not significant
THI20-304-M-Oxi	Oxidation	THI20	1.67357	0.446957	0.357308	7	Not significant
THI20-91-M-Oxi	Oxidation	THI20	0.428213	0.277553	0.527773	5	Not significant
TIF2-27-M-Oxi	Oxidation	TIF2	-2.1675	0.871536	0.13442	4	Not significant
TIM44-280-M-Oxi	Oxidation	TIM44	0.830615	0.755947	0.175409	18	Not significant
TMA10-42-W-Oxi	Oxidation	TMA10	-0.30299	0.03248	0.92794	34	Not significant
TMA10-44-K-Oxi	Oxidation	TMA10	-0.32735	0.009954	0.97734	21	Not significant
TMA7-44-M-Oxi	Oxidation	TMA7	2.30025	0.330792	0.466883	19	Not significant
TMA7-47-M-Oxi	Oxidation	TMA7	1.39634	0.655722	0.220942	42	Not significant
TOM5-1-M-Oxi	Oxidation	TOM5	-0.11115	0.052098	0.886955	2	Not significant
TPS2-449-M-Oxi	Oxidation	TPS2	-0.19802	0.055045	0.880957	12	Not significant
TPS2-501-K-Oxi	Oxidation	TPS2	0.895757	0.043753	0.904163	2	Not significant
TRX1-38-P-Oxi	Oxidation	TRX1	0.772162	0.009123	0.979213	11	Not significant
TRX1-72-M-Oxi	Oxidation	TRX1	0.614801	0.061209	0.868543	10	Not significant
TRX3-97-M-Oxi	Oxidation	TRX3	-0.32831	0.363817	0.432696	4	Not significant
TUB1-399-M-Oxi	Oxidation	TUB1	0.834794	1.02158	0.095152	14	Not significant
TY1B-H-287-M-Oxi	Oxidation	TY1B-H	-0.16561	0.085635	0.82104	9	Not significant
TY1B-H-352-M-Oxi	Oxidation	TY1B-H	-1.07792	0.27607	0.529578	15	Not significant
UBC4-94-W-Oxi	Oxidation	UBC4	1.38411	0.229332	0.58975	2	Not significant
UBC4-96-P-Oxi	Oxidation	UBC4	1.38411	0.229332	0.58975	2	Not significant
UFD1-238-M-Oxi	Oxidation	UFD1	0.654051	0.399376	0.39868	26	Not significant
UFD1-60-M-Oxi	Oxidation	UFD1	0.559718	0.569698	0.269341	11	Not significant
URA2-1947-M-Oxi	Oxidation	URA2	-0.59504	0.571557	0.26819	7	Not significant
VAC8-516-M-Oxi	Oxidation	VAC8	0.806398	0.762503	0.172781	6	Not significant
VMA1-293-M-Oxi	Oxidation	VMA1	-0.69277	0.12929	0.742523	3	Not significant
VMA8-18-M-Oxi	Oxidation	VMA8	-2.15507	0.824509	0.149793	12	Not significant
VPH1-124-M-Oxi	Oxidation	VPH1	0.275946	0.574857	0.26616	3	Not significant
VPS13-676-M-Oxi	Oxidation	VPS13	-0.42312	0.564898	0.272334	4	Not significant
WRS1-307-M-Oxi	Oxidation	WRS1	2.20714	1.11971	0.075909	2	Not significant
YEF3-971-M-Oxi	Oxidation	YEF3	1.88838	1.05299	0.088515	17	Not significant
YOP1-12-M-Oxi	Oxidation	YOP1	0.148217	0.246475	0.566925	9	Not significant
YRA1-217-K-Oxi	Oxidation	YRA1	0.050959	0.054999	0.88105	18	Not significant
YRA1-219-M-Oxi	Oxidation	YRA1	-0.48547	0.001638	0.996236	4	Not significant
YTA7-453-H-Oxi	Oxidation	YTA7	1.61153	1.05429	0.08825	7	Not significant
GDE1-256-S-Pho	Phosphorylation	GDE1	0.773298	0.043713	0.904247	16	Not significant
LEO1-372-S-Pho	Phosphorylation	LEO1	0.376572	0.198548	0.633071	8	Not significant
LSB3-397-S-Pho	Phosphorylation	LSB3	-0.2367	0.366536	0.429995	8	Not significant
NPR3-486-S-Pho	Phosphorylation	NPR3	0.955871	0.159828	0.692104	12	Not significant
PAF1-147-S-Pho	Phosphorylation	PAF1	-1.28698	0.604913	0.248363	15	Not significant
PAR32-246-S-Pho	Phosphorylation	PAR32	-1.42476	0.191038	0.644113	4	Not significant
PFK2-163-S-Pho	Phosphorylation	PFK2	1.36205	0.563922	0.272947	9	Not significant
PFK2-171-S-Pho	Phosphorylation	PFK2	1.75563	0.397497	0.400409	13	Not significant
PFK26-147-S-Pho	Phosphorylation	PFK26	-1.83835	0.806335	0.156194	10	Not significant
PFK26-667-S-Pho	Phosphorylation	PFK26	0.057153	0.267512	0.540117	34	Not significant
PSP2-340-S-Pho	Phosphorylation	PSP2	0.413431	0.368503	0.428053	38	Not significant
RTF1-90-S-Pho	Phosphorylation	RTF1	0.478677	0.263963	0.544549	13	Not significant
SGD:S000000881-41-S-Pho	Phosphorylation	SGD:S000000881	0.437234	0.097674	0.798594	6	Not significant
STE20-169-S-Pho	Phosphorylation	STE20	-0.10226	0.05986	0.871245	18	Not significant
ERG26-57-K-Sum	Sumoylation	ERG26	1.84337	0.172648	0.671974	3	Not significant
SAE2-219-K-Sum	Sumoylation	SAE2	0.565051	0.210839	0.615405	4	Not significant
TDH2-150-C-Tri	Trioxidation	TDH2	1.14854	0.373827	0.422837	8	Not significant
TEF2-31-C-Tri	Trioxidation	TEF2	0.9294	0.168567	0.678318	13	Not significant
RPL43A-61-K-Ubi	Ubiquitylation	RPL43A	0.856271	0.089404	0.813947	10	Not significant
RPS31-48-K-Ubi	Ubiquitylation	RPS31	0.698159	0.094999	0.803529	31	Not significant

## Sheet: wt_24h_48h_modifications
24h versus 48h in WT
Protein - Residue # - Residue - Modification	Modification type	Gene	Fold change	Log10 pValue	p-value	spec_count_sum	Significance
BIO3-292-Q-Dea	Deamidation	BIO3	-1.05503	1.79314	0.016101	3	Up at 24h (in WT)
BIO3-367-M-Oxi	Oxidation	BIO3	-5.13769	2.61628	0.002419	5	Up at 24h (in WT)
CCT4-209-M-Oxi	Oxidation	CCT4	-1.68636	1.59628	0.025335	13	Up at 24h (in WT)
DDR48-289-N-Dea	Deamidation	DDR48	-2.18363	1.73954	0.018216	18	Up at 24h (in WT)
DED1-2-A-Ace	Acetylation	DED1	-2.51146	1.81321	0.015374	13	Up at 24h (in WT)
DED1-535-S-Pho	Phosphorylation	DED1	-3.16023	3.91753	0.000121	8	Up at 24h (in WT)
EIS1-2-S-Ace	Acetylation	EIS1	-0.97559	1.33527	0.04621	40	Up at 24h (in WT)
GPH1-658-N-Dea	Deamidation	GPH1	-6.97253	1.45868	0.034779	9	Up at 24h (in WT)
HHO1-173-S-Pho	Phosphorylation	HHO1	-2.51828	2.0163	0.009632	5	Up at 24h (in WT)
KSP1-535-M-Oxi	Oxidation	KSP1	-2.3994	3.21524	0.000609	8	Up at 24h (in WT)
LCP5-255-Q-Dea	Deamidation	LCP5	-2.17243	1.61593	0.024214	3	Up at 24h (in WT)
LCP5-317-M-Oxi	Oxidation	LCP5	-1.17296	1.41171	0.038752	10	Up at 24h (in WT)
LEU1-113-M-Oxi	Oxidation	LEU1	-2.51324	1.50277	0.031422	14	Up at 24h (in WT)
MBF1-104-N-Dea	Deamidation	MBF1	-1.57905	1.69098	0.020371	11	Up at 24h (in WT)
PAF1-147-S-Pho	Phosphorylation	PAF1	-3.88678	1.75955	0.017396	15	Up at 24h (in WT)
PFK26-540-M-Oxi	Oxidation	PFK26	-1.68072	1.63262	0.023301	11	Up at 24h (in WT)
RPL16B-2-S-Ace	Acetylation	RPL16B	-2.71219	3.77618	0.000167	9	Up at 24h (in WT)
RPL17B-49-D-Met	Methylation	RPL17B	-3.12152	1.30201	0.049888	12	Up at 24h (in WT)
RPL23A-57-M-Oxi	Oxidation	RPL23A	-1.12397	1.92117	0.01199	25	Up at 24h (in WT)
RPL23A-59-M-Oxi	Oxidation	RPL23A	-1.4514	1.6347	0.02319	32	Up at 24h (in WT)
RPL26A-91-N-Dea	Deamidation	RPL26A	-3.03978	2.59706	0.002529	6	Up at 24h (in WT)
RPL29-48-H-Oxi	Oxidation	RPL29	-2.24992	1.53913	0.028898	4	Up at 24h (in WT)
RPL32-2-A-Ace	Acetylation	RPL32	-3.50047	1.53631	0.029087	22	Up at 24h (in WT)
RPL32-87-M-Oxi	Oxidation	RPL32	-3.22907	2.38844	0.004088	14	Up at 24h (in WT)
RPL42A-40-K-Met	Methylation	RPL42A	-2.43495	1.65103	0.022334	8	Up at 24h (in WT)
RPL43A-89-M-Oxi	Oxidation	RPL43A	-4.57343	1.35624	0.044031	6	Up at 24h (in WT)
RPS14A-61-M-Oxi	Oxidation	RPS14A	-2.16596	3.57133	0.000268	66	Up at 24h (in WT)
RPS16A-2-S-Ace	Acetylation	RPS16A	-1.64246	2.10615	0.007832	35	Up at 24h (in WT)
RPS17A-58-M-Oxi	Oxidation	RPS17A	-5.72487	2.48473	0.003275	18	Up at 24h (in WT)
RPS18A-73-M-Oxi	Oxidation	RPS18A	-1.87391	1.58722	0.025869	24	Up at 24h (in WT)
RPS1B-103-M-Oxi	Oxidation	RPS1B	-1.38898	2.56218	0.00274	16	Up at 24h (in WT)
RPS29A-2-A-Ace	Acetylation	RPS29A	-3.72225	2.83251	0.001471	13	Up at 24h (in WT)
RPS29A-48-N-Dea	Deamidation	RPS29A	-3.77564	2.22855	0.005908	7	Up at 24h (in WT)
RPS29A-5-N-Dea	Deamidation	RPS29A	-3.53494	1.83237	0.01471	4	Up at 24h (in WT)
RPS29A-7-W-Oxi	Oxidation	RPS29A	-1.53227	1.45609	0.034987	14	Up at 24h (in WT)
RPS7B-129-M-Oxi	Oxidation	RPS7B	-1.46875	2.43852	0.003643	25	Up at 24h (in WT)
RPT2-259-D-Met	Methylation	RPT2	-2.22835	1.39462	0.040307	3	Up at 24h (in WT)
RTF1-546-M-Oxi	Oxidation	RTF1	-2.62092	1.72025	0.019044	8	Up at 24h (in WT)
SEG2-159-M-Oxi	Oxidation	SEG2	-2.32541	3.47195	0.000337	2	Up at 24h (in WT)
SGD:S000004731-72-M-Oxi	Oxidation	SGD:S000004731	-1.54132	1.71116	0.019447	12	Up at 24h (in WT)
SGD:S000005152-194-N-Dea	Deamidation	SGD:S000005152	-1.55065	2.27072	0.005361	20	Up at 24h (in WT)
SGD:S000005474-82-Q-Met	Methylation	SGD:S000005474	-3.1836	1.47645	0.033385	6	Up at 24h (in WT)
SGD:S000007588-35-M-Oxi	Oxidation	SGD:S000007588	-3.5046	1.5723	0.026773	18	Up at 24h (in WT)
SIP18-39-M-Oxi	Oxidation	SIP18	-3.25073	2.4678	0.003406	2	Up at 24h (in WT)
TAP42-2-A-Ace	Acetylation	TAP42	-2.94621	1.42997	0.037156	2	Up at 24h (in WT)
TDH2-150-C-Tri	Trioxidation	TDH2	-1.78002	1.76042	0.017361	8	Up at 24h (in WT)
TDH2-154-C-Car	Carbamidomethyl	TDH2	-1.78002	1.76042	0.017361	8	Up at 24h (in WT)
TDH2-173-M-Oxi	Oxidation	TDH2	-3.22071	1.38583	0.041131	3	Up at 24h (in WT)
VMA8-13-M-Oxi	Oxidation	VMA8	-1.72107	2.1614	0.006896	30	Up at 24h (in WT)
YRA2-83-M-Oxi	Oxidation	YRA2	-1.78832	1.49636	0.031889	13	Up at 24h (in WT)
AAC3-244-M-Oxi	Oxidation	AAC3	1.35756	1.41552	0.038413	20	Up at 48h (in WT)
AAC3-246-M-Oxi	Oxidation	AAC3	1.58606	2.48987	0.003237	27	Up at 48h (in WT)
AIM41-109-M-Oxi	Oxidation	AIM41	1.77209	1.52053	0.030163	14	Up at 48h (in WT)
ALD6-482-M-Oxi	Oxidation	ALD6	1.81949	1.36708	0.042946	14	Up at 48h (in WT)
ARF1-22-M-Oxi	Oxidation	ARF1	2.37868	1.64457	0.022669	16	Up at 48h (in WT)
ATG20-270-M-Oxi	Oxidation	ATG20	3.57977	1.55139	0.028094	12	Up at 48h (in WT)
ATG20-479-M-Oxi	Oxidation	ATG20	1.60961	1.74299	0.018072	20	Up at 48h (in WT)
ATG20-512-M-Oxi	Oxidation	ATG20	1.70119	1.68057	0.020866	22	Up at 48h (in WT)
ATP2-97-M-Oxi	Oxidation	ATP2	4.4816	2.66888	0.002143	11	Up at 48h (in WT)
CMD1-2-S-Ace	Acetylation	CMD1	2.00958	2.71242	0.001939	13	Up at 48h (in WT)
CMD1-96-N-Dea	Deamidation	CMD1	1.33605	1.39776	0.040017	4	Up at 48h (in WT)
DBP2-153-M-Oxi	Oxidation	DBP2	1.57283	1.6787	0.020956	10	Up at 48h (in WT)
EDC1-6-M-Oxi	Oxidation	EDC1	1.59902	1.30493	0.049553	18	Up at 48h (in WT)
EFT1-379-M-Oxi	Oxidation	EFT1	2.24852	1.68204	0.020795	20	Up at 48h (in WT)
FBA1-312-M-Oxi	Oxidation	FBA1	1.88932	3.43793	0.000365	107	Up at 48h (in WT)
FBA1-77-N-Dea	Deamidation	FBA1	2.2663	1.50293	0.031411	2	Up at 48h (in WT)
FPR1-2-S-Ace	Acetylation	FPR1	1.80989	1.40308	0.039529	12	Up at 48h (in WT)
GPH1-142-M-Oxi	Oxidation	GPH1	3.67867	1.31024	0.04895	16	Up at 48h (in WT)
HSP60-214-M-Oxi	Oxidation	HSP60	1.26558	1.79659	0.015974	12	Up at 48h (in WT)
LEU1-417-R-Dio	Dioxidation	LEU1	2.36178	2.14815	0.00711	10	Up at 48h (in WT)
MBF1-4-W-Oxi	Oxidation	MBF1	0.969662	2.04398	0.009037	32	Up at 48h (in WT)
NPL4-263-M-Oxi	Oxidation	NPL4	1.79231	1.53249	0.029344	14	Up at 48h (in WT)
NPL4-440-M-Oxi	Oxidation	NPL4	2.66899	1.97599	0.010568	11	Up at 48h (in WT)
NPL4-495-M-Oxi	Oxidation	NPL4	1.39902	1.34869	0.044803	27	Up at 48h (in WT)
NPL4-64-M-Oxi	Oxidation	NPL4	3.49571	2.26732	0.005404	7	Up at 48h (in WT)
PDC1-43-M-Oxi	Oxidation	PDC1	2.62056	1.67155	0.021304	16	Up at 48h (in WT)
PFK26-448-M-Oxi	Oxidation	PFK26	2.1055	2.93421	0.001164	34	Up at 48h (in WT)
PFK26-506-M-Oxi	Oxidation	PFK26	1.86631	2.88316	0.001309	62	Up at 48h (in WT)
PMA1-556-M-Oxi	Oxidation	PMA1	2.76642	1.43011	0.037144	9	Up at 48h (in WT)
PMC1-291-C-Car	Carbamidomethyl	PMC1	1.09747	1.38123	0.041569	11	Up at 48h (in WT)
PMC1-292-M-Oxi	Oxidation	PMC1	1.09747	1.38123	0.041569	11	Up at 48h (in WT)
PMC1-760-M-Oxi	Oxidation	PMC1	2.39347	2.66494	0.002163	18	Up at 48h (in WT)
PSP2-260-M-Oxi	Oxidation	PSP2	1.15575	1.59389	0.025475	39	Up at 48h (in WT)
RGI2-150-M-Oxi	Oxidation	RGI2	1.9894	1.96376	0.01087	12	Up at 48h (in WT)
RPL36B-20-M-Oxi	Oxidation	RPL36B	2.63731	1.88601	0.013001	16	Up at 48h (in WT)
RPN6-271-M-Oxi	Oxidation	RPN6	1.7464	1.7547	0.017591	5	Up at 48h (in WT)
RPT5-216-K-Met	Methylation	RPT5	4.04316	1.73091	0.018582	4	Up at 48h (in WT)
RPT5-220-M-Oxi	Oxidation	RPT5	1.97856	1.63708	0.023063	13	Up at 48h (in WT)
SCD6-270-M-Oxi	Oxidation	SCD6	1.09412	1.79457	0.016048	52	Up at 48h (in WT)
SCD6-310-R-Dim	Dimethyl	SCD6	1.85798	2.75486	0.001758	13	Up at 48h (in WT)
SGD:S000003433-2-S-Ace	Acetylation	SGD:S000003433	2.50302	2.55836	0.002765	10	Up at 48h (in WT)
SHP1-315-S-Pho	Phosphorylation	SHP1	2.72504	3.27852	0.000527	22	Up at 48h (in WT)
SSA1-85-M-Oxi	Oxidation	SSA1	2.32109	1.65756	0.022001	21	Up at 48h (in WT)
TEF4-2-S-Ace	Acetylation	TEF4	3.76095	2.21111	0.00615	16	Up at 48h (in WT)
TRP3-2-S-Ace	Acetylation	TRP3	1.50939	1.69753	0.020066	19	Up at 48h (in WT)
TUB1-399-M-Oxi	Oxidation	TUB1	2.26217	1.67909	0.020937	14	Up at 48h (in WT)
ABP1-2-A-Ace	Acetylation	ABP1	1.1142	0.646759	0.225549	17	Not significant
ACC1-2-S-Ace	Acetylation	ACC1	-0.13526	0.140408	0.723756	11	Not significant
ACT1-1-M-Ace	Acetylation	ACT1	1.17339	1.16075	0.069064	33	Not significant
AMS1-2-S-Ace	Acetylation	AMS1	-0.11209	0.015577	0.964768	3	Not significant
ARP2-1-M-Ace	Acetylation	ARP2	0.099472	0.310098	0.489669	3	Not significant
ASC1-2-A-Ace	Acetylation	ASC1	-0.44862	0.254617	0.556395	21	Not significant
ATG20-2-S-Ace	Acetylation	ATG20	-0.49407	0.485561	0.326918	20	Not significant
AYR1-2-S-Ace	Acetylation	AYR1	0.739476	0.282328	0.522002	6	Not significant
BIO3-2-S-Ace	Acetylation	BIO3	-1.11501	0.07547	0.840486	8	Not significant
BMH1-2-S-Ace	Acetylation	BMH1	-1.70631	0.420957	0.379353	11	Not significant
BMH2-2-S-Ace	Acetylation	BMH2	1.35669	0.913654	0.121996	6	Not significant
CAM1-2-S-Ace	Acetylation	CAM1	0.264462	0.327478	0.47046	19	Not significant
CCT2-2-S-Ace	Acetylation	CCT2	1.21735	0.705396	0.197062	24	Not significant
CCT3-1-M-Ace	Acetylation	CCT3	-0.15021	0.013396	0.969625	15	Not significant
CCT6-2-S-Ace	Acetylation	CCT6	0.867242	0.431125	0.370574	17	Not significant
ADE5,7-396-N-Dea	Deamidation	ADE5,7	-1.13908	0.978933	0.10497	2	Not significant
ADH4-114-N-Dea	Deamidation	ADH4	-0.41897	0.424433	0.376329	11	Not significant
ANB1-29-N-Dea	Deamidation	ANB1	0.338503	0.038255	0.915682	22	Not significant
ATG20-380-N-Dea	Deamidation	ATG20	-0.38512	0.19338	0.640649	11	Not significant
ATG20-540-N-Dea	Deamidation	ATG20	0.761594	0.007327	0.983269	20	Not significant
BIO3-158-N-Dea	Deamidation	BIO3	-0.66468	0.174949	0.668422	3	Not significant
BIO3-399-N-Dea	Deamidation	BIO3	0.655625	0.798505	0.159036	12	Not significant
BIO4-11-Q-Dea	Deamidation	BIO4	-1.47852	0.397406	0.400492	3	Not significant
ACT1-82-M-Dio	Dioxidation	ACT1	2.01121	0.7228	0.189321	4	Not significant
ADH2-205-P-Dio	Dioxidation	ADH2	0.238189	0.103787	0.787431	16	Not significant
ARF1-73-R-Dio	Dioxidation	ARF1	-0.9916	0.920967	0.119959	3	Not significant
CDC33-132-R-Dio	Dioxidation	CDC33	0.36926	0.265284	0.542895	3	Not significant
AIM25-30-K-Met	Methylation	AIM25	-3.03108	0.167764	0.679573	17	Not significant
AAC3-245-M-Oxi	Oxidation	AAC3	-1.22628	0.194285	0.639315	12	Not significant
AAC3-46-M-Oxi	Oxidation	AAC3	0.118767	0.466602	0.341506	22	Not significant
ABF2-147-M-Oxi	Oxidation	ABF2	-1.63442	0.72384	0.188869	10	Not significant
ACC1-14-M-Oxi	Oxidation	ACC1	-1.32412	0.356895	0.439648	11	Not significant
ACC1-862-M-Oxi	Oxidation	ACC1	-0.74235	0.435241	0.367079	5	Not significant
ACT1-110-M-Oxi	Oxidation	ACT1	-2.16336	0.685028	0.206525	11	Not significant
ACT1-16-M-Oxi	Oxidation	ACT1	0.634249	0.352183	0.444444	15	Not significant
ACT1-190-M-Oxi	Oxidation	ACT1	-1.77887	1.19987	0.063114	8	Not significant
ACT1-79-W-Oxi	Oxidation	ACT1	2.01121	0.7228	0.189321	4	Not significant
ACT1-82-M-Oxi	Oxidation	ACT1	0.747961	0.586475	0.259135	24	Not significant
ADH1-271-M-Oxi	Oxidation	ADH1	1.10446	1.11995	0.075867	19	Not significant
AIM23-191-M-Oxi	Oxidation	AIM23	0.935966	1.0344	0.092385	7	Not significant
AIM41-116-M-Oxi	Oxidation	AIM41	1.10704	0.394139	0.403516	49	Not significant
AIM41-153-M-Oxi	Oxidation	AIM41	2.27725	0.282064	0.522319	9	Not significant
AIM41-54-M-Oxi	Oxidation	AIM41	-0.53706	0.271678	0.534961	10	Not significant
AKL1-1083-M-Oxi	Oxidation	AKL1	-0.16896	0.134465	0.733728	6	Not significant
ARB1-194-M-Oxi	Oxidation	ARB1	1.031	0.777136	0.167057	7	Not significant
ARB1-363-M-Oxi	Oxidation	ARB1	0.214684	0.069505	0.852109	12	Not significant
ARB1-513-M-Oxi	Oxidation	ARB1	-0.67401	0.526412	0.297569	8	Not significant
ARG5,6-347-M-Oxi	Oxidation	ARG5,6	-0.48716	0.445919	0.358163	9	Not significant
ASP1-324-M-Oxi	Oxidation	ASP1	1.11828	0.332592	0.464952	3	Not significant
ATG20-80-M-Oxi	Oxidation	ATG20	1.72155	0.223505	0.597716	20	Not significant
ATG20-96-P-Oxi	Oxidation	ATG20	0.888765	0.399468	0.398595	9	Not significant
ATP2-255-M-Oxi	Oxidation	ATP2	0.742874	0.470433	0.338507	11	Not significant
BFR1-140-M-Oxi	Oxidation	BFR1	-0.1637	0.064282	0.862419	2	Not significant
BIO3-136-M-Oxi	Oxidation	BIO3	-0.09133	0.375306	0.421399	28	Not significant
BIO3-142-M-Oxi	Oxidation	BIO3	1.29493	1.10179	0.079106	37	Not significant
BMH1-24-M-Oxi	Oxidation	BMH1	-1.13096	0.64858	0.224605	4	Not significant
BMH1-28-M-Oxi	Oxidation	BMH1	-0.85244	0.839988	0.144548	20	Not significant
BNA1-140-M-Oxi	Oxidation	BNA1	0.39856	0.377781	0.419005	7	Not significant
BNI5-396-M-Oxi	Oxidation	BNI5	0.267364	0.112727	0.771388	3	Not significant
CBR1-277-M-Oxi	Oxidation	CBR1	-0.21972	0.104929	0.785364	7	Not significant
CCT3-78-M-Oxi	Oxidation	CCT3	2.07172	0.457073	0.349082	2	Not significant
CCT3-8-M-Oxi	Oxidation	CCT3	-0.58057	0.148539	0.710332	3	Not significant
CCT4-385-M-Oxi	Oxidation	CCT4	0.789085	0.793373	0.160926	9	Not significant
CCT8-145-M-Oxi	Oxidation	CCT8	-1.09453	0.354977	0.441593	5	Not significant
CCT8-71-M-Oxi	Oxidation	CCT8	1.70041	0.702929	0.198185	9	Not significant
CCT8-87-M-Oxi	Oxidation	CCT8	-0.45581	0.206299	0.621872	10	Not significant
CDC16-357-M-Oxi	Oxidation	CDC16	0.983698	0.828337	0.148478	6	Not significant
CDC19-126-M-Oxi	Oxidation	CDC19	2.09763	0.287246	0.516124	17	Not significant
CDC19-261-M-Oxi	Oxidation	CDC19	0.535049	0.702827	0.198232	20	Not significant
CDC19-330-M-Oxi	Oxidation	CDC19	-0.78684	0.293239	0.50905	12	Not significant
CDC19-50-M-Oxi	Oxidation	CDC19	-1.11922	0.194882	0.638437	13	Not significant
CDC73-155-N-Dea	Deamidation	CDC73	-0.67204	0.286438	0.517086	5	Not significant
CKA1-311-M-Oxi	Oxidation	CKA1	-0.18664	0.22645	0.593677	15	Not significant
CMC1-1-M-Ace	Acetylation	CMC1	0.469447	0.130543	0.740384	4	Not significant
COA6-45-M-Oxi	Oxidation	COA6	1.44669	0.713404	0.193462	6	Not significant
COX12-2-A-Ace	Acetylation	COX12	-0.86254	0.304729	0.49576	3	Not significant
COX5A-41-M-Oxi	Oxidation	COX5A	-1.16929	0.481184	0.33023	6	Not significant
CPR1-2-S-Ace	Acetylation	CPR1	1.6402	0.213377	0.611819	18	Not significant
CRC1-2-S-Ace	Acetylation	CRC1	-1.2273	1.17628	0.066638	6	Not significant
CTR9-492-M-Oxi	Oxidation	CTR9	1.2064	0.780708	0.165688	11	Not significant
CTT1-271-C-Car	Carbamidomethyl	CTT1	-1.71537	0.73478	0.18417	5	Not significant
CTT1-276-M-Oxi	Oxidation	CTT1	-1.71537	0.73478	0.18417	5	Not significant
CYC7-108-M-Oxi	Oxidation	CYC7	-2.43442	0.892515	0.128081	5	Not significant
CYC7-80-N-Met	Methylation	CYC7	-0.28362	0.280148	0.524629	21	Not significant
CYT1-128-M-Oxi	Oxidation	CYT1	0.046043	0.056486	0.878039	5	Not significant
CYT1-233-M-Oxi	Oxidation	CYT1	-0.43597	0.246194	0.567291	13	Not significant
CYT1-249-K-Oxi	Oxidation	CYT1	0.677812	0.004738	0.989149	9	Not significant
DBP2-250-M-Oxi	Oxidation	DBP2	-0.23497	0.300499	0.500612	10	Not significant
DBP2-414-M-Oxi	Oxidation	DBP2	-0.71713	0.012045	0.972646	11	Not significant
DDR48-342-N-Dea	Deamidation	DDR48	-0.53698	0.318463	0.480327	7	Not significant
DDR48-367-N-Dea	Deamidation	DDR48	-0.25738	0.059108	0.872754	12	Not significant
DDR48-368-N-Dea	Deamidation	DDR48	0.334814	0.134083	0.734374	7	Not significant
DED1-311-M-Oxi	Oxidation	DED1	-0.00273	0.197489	0.634616	30	Not significant
DED1-314-M-Oxi	Oxidation	DED1	0.713761	0.442917	0.360647	12	Not significant
DED1-62-R-Dim	Dimethyl	DED1	0.080495	0.199318	0.631948	45	Not significant
DED1-67-N-Dea	Deamidation	DED1	0.427275	0.338008	0.459189	18	Not significant
DED1-75-N-Dea	Deamidation	DED1	-0.37216	0.03097	0.931173	6	Not significant
DOA1-703-N-Dea	Deamidation	DOA1	-3.04989	0.243245	0.571157	5	Not significant
DPM1-2-S-Ace	Acetylation	DPM1	-0.82601	0.773017	0.168649	19	Not significant
EDC1-1-M-Ace	Acetylation	EDC1	-1.12578	1.11732	0.076328	4	Not significant
EDC1-2-S-Ace	Acetylation	EDC1	0.916344	0.971335	0.106823	39	Not significant
EFB1-86-S-Pho	Phosphorylation	EFB1	-0.40717	0.098213	0.797603	4	Not significant
EFT1-681-M-Oxi	Oxidation	EFT1	-1.06202	0.294211	0.507912	15	Not significant
EFT1-81-M-Oxi	Oxidation	EFT1	-0.6802	0.580386	0.262793	11	Not significant
EFT1-9-M-Oxi	Oxidation	EFT1	1.03982	0.738705	0.182514	16	Not significant
EGD2-2-S-Ace	Acetylation	EGD2	-0.92073	0.573097	0.267241	33	Not significant
EGD2-91-M-Oxi	Oxidation	EGD2	-0.32666	0.085038	0.822172	14	Not significant
EIS1-108-M-Oxi	Oxidation	EIS1	0.477794	0.074458	0.842445	22	Not significant
EIS1-164-M-Oxi	Oxidation	EIS1	-0.46472	0.528966	0.295825	4	Not significant
EMW1-1-M-Ace	Acetylation	EMW1	-0.93496	0.171026	0.674487	4	Not significant
ENO1-49-M-Oxi	Oxidation	ENO1	1.10273	1.0106	0.097589	22	Not significant
ERG26-57-K-Sum	Sumoylation	ERG26	1.70173	0.591622	0.256082	3	Not significant
ERG28-1-M-Oxi	Oxidation	ERG28	-0.50748	0.106556	0.782427	8	Not significant
ERV1-73-M-Oxi	Oxidation	ERV1	-0.49818	0.751465	0.177229	2	Not significant
ESF1-599-M-Oxi	Oxidation	ESF1	1.02669	0.137353	0.728864	8	Not significant
EXG1-402-M-Oxi	Oxidation	EXG1	0.5808	0.46331	0.344105	7	Not significant
FAA1-561-M-Oxi	Oxidation	FAA1	3.4782	0.444051	0.359707	4	Not significant
FAA4-2-T-Ace	Acetylation	FAA4	1.10387	0.75948	0.173988	10	Not significant
FBA1-64-N-Dea	Deamidation	FBA1	0.416698	0.481941	0.329654	6	Not significant
FET4-313-M-Oxi	Oxidation	FET4	-0.60405	0.102126	0.790449	8	Not significant
FPR3-35-M-Oxi	Oxidation	FPR3	-0.55348	0.153113	0.702889	22	Not significant
FSF1-2-A-Ace	Acetylation	FSF1	0.534492	0.077652	0.836274	13	Not significant
FUR1-75-M-Oxi	Oxidation	FUR1	0.183363	0.107159	0.781341	9	Not significant
FYV6-124-M-Oxi	Oxidation	FYV6	0.516738	0.596748	0.253077	22	Not significant
GCD2-71-M-Oxi	Oxidation	GCD2	0.63536	0.584435	0.260354	13	Not significant
GDE1-212-M-Oxi	Oxidation	GDE1	-0.18549	0.126242	0.747753	5	Not significant
GDE1-256-S-Pho	Phosphorylation	GDE1	0.136871	0.257923	0.552175	16	Not significant
GFA1-371-M-Oxi	Oxidation	GFA1	1.47436	1.2733	0.053297	17	Not significant
GLK1-329-M-Oxi	Oxidation	GLK1	-0.92106	0.658966	0.219298	11	Not significant
GLO3-2-S-Ace	Acetylation	GLO3	-0.86212	0.754329	0.176064	17	Not significant
GPD1-282-M-Oxi	Oxidation	GPD1	0.360329	0.045034	0.901501	10	Not significant
GPD1-382-M-Oxi	Oxidation	GPD1	0.476022	0.08032	0.83115	8	Not significant
GPH1-186-N-Dea	Deamidation	GPH1	-0.20579	0.128997	0.743024	4	Not significant
GPH1-2-P-Ace	Acetylation	GPH1	-0.47127	0.373925	0.422741	5	Not significant
GPH1-44-M-Oxi	Oxidation	GPH1	2.13102	1.11597	0.076564	4	Not significant
GPH1-537-N-Dea	Deamidation	GPH1	0.076686	0.199952	0.631028	15	Not significant
GPH1-571-M-Oxi	Oxidation	GPH1	1.23582	0.326938	0.471045	13	Not significant
GPH1-573-K-Oxi	Oxidation	GPH1	-1.01384	0.025964	0.941967	18	Not significant
GPH1-627-M-Oxi	Oxidation	GPH1	0.39194	0.292915	0.509431	13	Not significant
GRS1-210-M-Oxi	Oxidation	GRS1	-1.36774	1.12746	0.074565	7	Not significant
GRS1-475-M-Oxi	Oxidation	GRS1	0.175653	0.029726	0.933842	12	Not significant
GRX1-56-M-Oxi	Oxidation	GRX1	-0.25643	0.058102	0.874778	5	Not significant
GSP1-2-S-Ace	Acetylation	GSP1	2.06606	0.980983	0.104476	28	Not significant
GSP1-7-N-Dea	Deamidation	GSP1	0.215359	0.046493	0.898477	8	Not significant
GSP2-2-S-Ace	Acetylation	GSP2	0.803564	0.235883	0.580921	13	Not significant
GTS1-146-M-Oxi	Oxidation	GTS1	0.361207	0.298668	0.502726	18	Not significant
GUT2-519-M-Oxi	Oxidation	GUT2	-0.53375	0.36053	0.435983	4	Not significant
GVP36-290-M-Oxi	Oxidation	GVP36	0.014001	0.005291	0.98789	4	Not significant
HEL2-2-S-Ace	Acetylation	HEL2	-0.57189	0.239041	0.576712	10	Not significant
HHT1-57-K-Ace	Acetylation	HHT1	1.53098	1.10334	0.078824	7	Not significant
HHT1-80-K-Met	Methylation	HHT1	0.283296	0.209238	0.617677	9	Not significant
HRB1-202-M-Oxi	Oxidation	HRB1	0.060779	0.030518	0.932141	9	Not significant
HRP1-380-M-Oxi	Oxidation	HRP1	0.141866	0.078065	0.835478	15	Not significant
HRP1-387-M-Oxi	Oxidation	HRP1	-2.6219	1.25706	0.055328	14	Not significant
HSC82-411-D-Met	Methylation	HSC82	2.15511	0.991645	0.101942	5	Not significant
HSP104-1-M-Ace	Acetylation	HSP104	0.820202	0.997657	0.100541	14	Not significant
HSP104-174-M-Oxi	Oxidation	HSP104	0.130478	0.169798	0.676397	13	Not significant
HSP104-536-M-Oxi	Oxidation	HSP104	-1.6812	0.486597	0.326139	18	Not significant
HSP104-584-M-Oxi	Oxidation	HSP104	0.812619	0.088566	0.81552	11	Not significant
HSP26-102-N-Dea	Deamidation	HSP26	-0.33373	0.034473	0.923692	6	Not significant
HSP26-181-N-Dea	Deamidation	HSP26	0.252954	0.127832	0.74502	27	Not significant
HSP26-2-S-Ace	Acetylation	HSP26	0.160853	0.284988	0.518814	2	Not significant
HSP26-56-N-Dea	Deamidation	HSP26	0.623266	0.141835	0.721381	10	Not significant
HSP26-76-N-Dea	Deamidation	HSP26	-1.6462	0.566892	0.271086	2	Not significant
HSP60-132-C-Car	Carbamidomethyl	HSP60	0.63564	0.282851	0.521374	2	Not significant
HSP82-589-M-Oxi	Oxidation	HSP82	0.94725	0.053101	0.884909	18	Not significant
HSP82-84-M-Oxi	Oxidation	HSP82	0.190406	0.010378	0.976388	4	Not significant
HXK1-139-M-Oxi	Oxidation	HXK1	-0.17875	0.442392	0.361084	8	Not significant
HXT6-292-E-Met	Methylation	HXT6	-1.2294	0.252956	0.558527	3	Not significant
IGD1-2-T-Ace	Acetylation	IGD1	0.862288	0.384496	0.412576	19	Not significant
ILS1-2-S-Ace	Acetylation	ILS1	-0.34766	0.212992	0.612361	3	Not significant
ILV1-346-M-Oxi	Oxidation	ILV1	0.786514	0.292033	0.510466	3	Not significant
ILV2-286-M-Oxi	Oxidation	ILV2	1.06354	0.539027	0.28905	12	Not significant
ILV2-463-M-Oxi	Oxidation	ILV2	-0.2088	0.094479	0.804491	10	Not significant
ILV6-121-M-Oxi	Oxidation	ILV6	-0.02178	0.474399	0.335429	19	Not significant
INO1-2-T-Ace	Acetylation	INO1	0.665458	0.265236	0.542955	12	Not significant
IWR1-2-S-Ace	Acetylation	IWR1	-0.27295	0.298697	0.502693	12	Not significant
KAP123-559-M-Oxi	Oxidation	KAP123	0.539719	0.611824	0.244442	17	Not significant
KRS1-26-M-Oxi	Oxidation	KRS1	0.133712	0.078388	0.834857	13	Not significant
LEO1-132-S-Pho	Phosphorylation	LEO1	-1.17147	0.72227	0.189553	8	Not significant
LEO1-325-M-Oxi	Oxidation	LEO1	-0.8692	0.619597	0.240106	20	Not significant
LEO1-358-S-Pho	Phosphorylation	LEO1	-1.17956	0.236236	0.580448	9	Not significant
LEO1-372-S-Pho	Phosphorylation	LEO1	0.405223	0.023431	0.947477	8	Not significant
LEU1-230-M-Oxi	Oxidation	LEU1	-0.43354	0.523919	0.299282	29	Not significant
LEU1-233-C-Car	Carbamidomethyl	LEU1	-0.43354	0.523919	0.299282	29	Not significant
LEU1-235-M-Oxi	Oxidation	LEU1	-0.86777	0.671142	0.213235	10	Not significant
LEU1-245-M-Oxi	Oxidation	LEU1	0.5806	0.651582	0.223058	37	Not significant
LEU1-339-M-Oxi	Oxidation	LEU1	1.11163	1.02604	0.094181	22	Not significant
LEU1-388-M-Oxi	Oxidation	LEU1	0.256072	0.065267	0.860464	16	Not significant
LEU1-421-C-Car	Carbamidomethyl	LEU1	0.857029	0.051795	0.887574	26	Not significant
LEU1-424-C-Car	Carbamidomethyl	LEU1	0.857029	0.051795	0.887574	26	Not significant
LEU1-427-M-Oxi	Oxidation	LEU1	0.857029	0.051795	0.887574	26	Not significant
LEU1-506-Y-Dio	Dioxidation	LEU1	-1.20504	0.66908	0.21425	7	Not significant
LEU1-508-H-Oxi	Oxidation	LEU1	-1.20504	0.66908	0.21425	7	Not significant
LEU1-513-Q-Dea	Deamidation	LEU1	-0.47629	0.43873	0.364141	3	Not significant
LEU1-662-N-Dea	Deamidation	LEU1	2.66911	0.504673	0.312844	14	Not significant
LGE1-2-S-Ace	Acetylation	LGE1	0.960261	0.38412	0.412934	5	Not significant
LSG1-471-M-Oxi	Oxidation	LSG1	-1.29597	0.916131	0.121302	14	Not significant
LSM4-15-M-Oxi	Oxidation	LSM4	2.86982	1.27669	0.052882	11	Not significant
LSO2-31-M-Oxi	Oxidation	LSO2	0.672822	0.074163	0.843018	24	Not significant
LSO2-33-Q-Dea	Deamidation	LSO2	-0.94186	0.617306	0.241376	5	Not significant
MAK21-2-S-Ace	Acetylation	MAK21	-0.16107	0.182279	0.657236	20	Not significant
MBF1-2-S-Ace	Acetylation	MBF1	1.26963	1.25842	0.055154	65	Not significant
MBF1-29-Q-Dea	Deamidation	MBF1	-3.84956	0.795565	0.160116	2	Not significant
MCK1-2-S-Ace	Acetylation	MCK1	-0.25583	0.033667	0.925408	22	Not significant
MDY2-2-S-Ace	Acetylation	MDY2	0.46561	0.346569	0.450226	18	Not significant
MDY2-67-Q-Dea	Deamidation	MDY2	0.120579	0.01199	0.972769	3	Not significant
MRP21-124-M-Oxi	Oxidation	MRP21	-0.11137	0.303894	0.496714	8	Not significant
MRP21-25-Q-Dea	Deamidation	MRP21	0.234609	0.09586	0.801936	15	Not significant
MRP8-2-S-Ace	Acetylation	MRP8	-0.03933	0.006445	0.985268	12	Not significant
NCP1-34-M-Oxi	Oxidation	NCP1	1.54029	0.455534	0.350321	3	Not significant
NDE1-207-N-Dea	Deamidation	NDE1	-0.07542	0.027079	0.939553	5	Not significant
NDE1-305-M-Oxi	Oxidation	NDE1	1.29513	0.323124	0.475199	8	Not significant
NDE2-292-D-Met	Methylation	NDE2	0.210277	0.315213	0.483935	8	Not significant
NOC2-69-M-Oxi	Oxidation	NOC2	2.84797	1.02767	0.093827	14	Not significant
NOP1-111-M-Oxi	Oxidation	NOP1	-0.25608	0.434605	0.367616	19	Not significant
NPL3-377-R-Dim	Dimethyl	NPL3	-0.55935	0.485889	0.326671	8	Not significant
NPL3-384-R-Dim	Dimethyl	NPL3	-0.76362	0.527059	0.297126	10	Not significant
NPL4-185-N-Dea	Deamidation	NPL4	-0.11776	0.012287	0.972106	15	Not significant
NPL4-298-M-Oxi	Oxidation	NPL4	-0.14771	0.180057	0.660607	14	Not significant
NPL4-307-M-Oxi	Oxidation	NPL4	0.397083	0.005869	0.986578	7	Not significant
NPL4-317-M-Oxi	Oxidation	NPL4	1.4769	0.62105	0.239304	13	Not significant
NPL4-73-M-Oxi	Oxidation	NPL4	0.802365	0.563226	0.273385	27	Not significant
NPR3-486-S-Pho	Phosphorylation	NPR3	0.596991	0.161442	0.689537	12	Not significant
NTH1-2-S-Ace	Acetylation	NTH1	-0.77333	0.271624	0.535028	7	Not significant
OM45-159-M-Oxi	Oxidation	OM45	-1.68575	0.296609	0.505115	17	Not significant
OM45-300-M-Oxi	Oxidation	OM45	-0.59171	0.030037	0.933175	21	Not significant
OM45-322-M-Oxi	Oxidation	OM45	0.964936	0.726622	0.187663	16	Not significant
OPI3-77-M-Oxi	Oxidation	OPI3	0.9453	0.829214	0.148179	17	Not significant
OTU1-275-C-Car	Carbamidomethyl	OTU1	-1.18293	0.934657	0.116237	5	Not significant
OTU1-277-M-Oxi	Oxidation	OTU1	-1.18293	0.934657	0.116237	5	Not significant
PAR32-2-A-Ace	Acetylation	PAR32	-1.19274	0.846334	0.142451	7	Not significant
PBP1-404-M-Oxi	Oxidation	PBP1	-0.68779	0.439083	0.363845	7	Not significant
PDC1-128-M-Oxi	Oxidation	PDC1	-0.81743	0.418043	0.381906	6	Not significant
PDC1-138-M-Oxi	Oxidation	PDC1	-0.81743	0.418043	0.381906	6	Not significant
PDC1-356-N-Dea	Deamidation	PDC1	-0.58293	0.046266	0.898946	2	Not significant
PFK1-114-N-Dea	Deamidation	PFK1	1.73277	0.438436	0.364388	3	Not significant
PFK1-211-M-Oxi	Oxidation	PFK1	-0.01619	0.012063	0.972607	16	Not significant
PFK1-258-M-Oxi	Oxidation	PFK1	0.445451	0.082371	0.827234	10	Not significant
PFK1-376-C-Car	Carbamidomethyl	PFK1	-0.24209	0.120026	0.758532	10	Not significant
PFK1-378-M-Oxi	Oxidation	PFK1	-0.24209	0.120026	0.758532	10	Not significant
PFK1-536-M-Oxi	Oxidation	PFK1	0.330624	0.160528	0.69099	8	Not significant
PFK2-163-S-Pho	Phosphorylation	PFK2	0.562449	0.375962	0.420764	9	Not significant
PFK2-171-S-Pho	Phosphorylation	PFK2	-1.56587	0.651373	0.223165	13	Not significant
PFK2-202-M-Oxi	Oxidation	PFK2	1.14802	1.2058	0.062258	37	Not significant
PFK2-211-M-Oxi	Oxidation	PFK2	0.996633	0.513259	0.306719	14	Not significant
PFK2-233-M-Oxi	Oxidation	PFK2	-0.0364	0.223255	0.59806	6	Not significant
PFK2-643-M-Oxi	Oxidation	PFK2	0.434757	0.325869	0.472206	12	Not significant
PFK26-128-M-Oxi	Oxidation	PFK26	1.0789	0.376739	0.420011	36	Not significant
PFK26-494-M-Oxi	Oxidation	PFK26	0.464774	1.1211	0.075666	65	Not significant
PFK26-503-Y-nit	nitrosylation	PFK26	-0.57266	0.150021	0.707911	5	Not significant
PFK26-514-N-Dea	Deamidation	PFK26	-0.37654	0.185824	0.651892	6	Not significant
PFK26-667-S-Pho	Phosphorylation	PFK26	-0.69681	0.926544	0.118428	34	Not significant
PGI1-2-S-Ace	Acetylation	PGI1	-0.28168	0.221339	0.600704	18	Not significant
PGK1-174-M-Oxi	Oxidation	PGK1	-2.09594	0.596389	0.253286	26	Not significant
PIC2-1-M-Ace	Acetylation	PIC2	4.0248	0.948177	0.112674	10	Not significant
PIL1-72-M-Oxi	Oxidation	PIL1	-4.54171	0.650592	0.223567	3	Not significant
PMA1-631-M-Oxi	Oxidation	PMA1	0.537192	0.175325	0.667844	8	Not significant
PMC1-455-M-Oxi	Oxidation	PMC1	1.81018	0.95275	0.111494	16	Not significant
PMC1-832-M-Oxi	Oxidation	PMC1	-1.42685	0.308082	0.491946	9	Not significant
POR1-1-M-Oxi	Oxidation	POR1	-0.12571	0.070456	0.850244	8	Not significant
POR1-37-N-Dea	Deamidation	POR1	-0.9513	0.378071	0.418725	3	Not significant
POR1-96-N-Dea	Deamidation	POR1	-2.31551	0.967287	0.107823	3	Not significant
PRX1-157-M-Oxi	Oxidation	PRX1	0.890484	0.552757	0.280055	4	Not significant
PSA1-340-N-Dea	Deamidation	PSA1	-0.39358	0.104334	0.78644	7	Not significant
PSP2-181-M-Oxi	Oxidation	PSP2	-0.65532	0.818606	0.151843	10	Not significant
PSP2-282-M-Oxi	Oxidation	PSP2	1.28934	1.11723	0.076342	17	Not significant
PSP2-340-S-Pho	Phosphorylation	PSP2	-0.66537	0.646883	0.225485	38	Not significant
PSP2-402-M-Oxi	Oxidation	PSP2	0.156968	0.159415	0.692764	6	Not significant
PSP2-419-R-Dim	Dimethyl	PSP2	1.23259	0.284941	0.51887	17	Not significant
PSP2-425-R-Dim	Dimethyl	PSP2	2.26737	0.547336	0.283573	23	Not significant
PSP2-429-N-Dea	Deamidation	PSP2	3.35169	0.716464	0.192104	15	Not significant
PST2-37-Q-Dea	Deamidation	PST2	-0.80437	0.30142	0.499551	10	Not significant
PTK2-96-N-Dea	Deamidation	PTK2	-1.217	0.587871	0.258303	4	Not significant
PYC1-1136-M-Oxi	Oxidation	PYC1	0.632445	0.246459	0.566945	8	Not significant
QCR7-56-M-Oxi	Oxidation	QCR7	-0.30546	0.05266	0.885808	8	Not significant
QCR8-74-N-Dea	Deamidation	QCR8	1.42845	0.458453	0.347974	4	Not significant
RBG1-160-Q-Dea	Deamidation	RBG1	-0.99912	0.611653	0.244538	2	Not significant
REP2-1-M-Ace	Acetylation	REP2	-1.48614	0.461162	0.345811	6	Not significant
RER1-1-M-Ace	Acetylation	RER1	-0.94895	0.030973	0.931165	4	Not significant
RIP1-130-N-Dea	Deamidation	RIP1	-0.68168	0.309167	0.490719	3	Not significant
RKR1-254-N-Dea	Deamidation	RKR1	-0.18071	0.437122	0.365492	5	Not significant
RMD5-2-S-Ace	Acetylation	RMD5	0.485982	0.012648	0.971296	2	Not significant
RNA1-2-A-Ace	Acetylation	RNA1	-1.71433	1.05522	0.08806	9	Not significant
RNR4-29-M-Oxi	Oxidation	RNR4	0.048787	0.053345	0.884414	10	Not significant
RPA34-80-M-Oxi	Oxidation	RPA34	1.61787	1.25778	0.055236	21	Not significant
RPB8-2-S-Ace	Acetylation	RPB8	-1.41089	0.355838	0.440719	2	Not significant
RPC34-2-S-Ace	Acetylation	RPC34	-1.38372	1.03157	0.092988	4	Not significant
RPL11A-162-W-Oxi	Oxidation	RPL11A	-0.8511	0.333991	0.463456	13	Not significant
RPL11A-47-Q-Dea	Deamidation	RPL11A	-0.68418	0.786024	0.163673	4	Not significant
RPL23A-122-C-Car	Carbamidomethyl	RPL23A	2.23957	0.6841	0.206967	4	Not significant
RPL23A-127-P-Dio	Dioxidation	RPL23A	2.23957	0.6841	0.206967	4	Not significant
RPL23A-23-M-Oxi	Oxidation	RPL23A	0.19281	0.128796	0.743368	3	Not significant
RPL23A-25-C-Car	Carbamidomethyl	RPL23A	0.19281	0.128796	0.743368	3	Not significant
RPL23A-33-N-Dea	Deamidation	RPL23A	0.395873	0.25321	0.558201	3	Not significant
RPL23A-74-M-Oxi	Oxidation	RPL23A	0.523797	0.133851	0.734766	25	Not significant
RPL25-73-M-Oxi	Oxidation	RPL25	1.03061	0.529489	0.295468	15	Not significant
RPL29-1-M-Dio	Dioxidation	RPL29	0.62327	0.344107	0.452786	2	Not significant
RPL29-28-K-Ace	Acetylation	RPL29	0.496486	0.323971	0.474274	6	Not significant
RPL29-3-K-Met	Methylation	RPL29	0.62327	0.344107	0.452786	2	Not significant
RPL30-61-M-Oxi	Oxidation	RPL30	-0.02753	0.215646	0.608631	21	Not significant
RPL31A-44-M-Oxi	Oxidation	RPL31A	-0.15777	0.068772	0.853548	15	Not significant
RPL31B-44-M-Oxi	Oxidation	RPL31B	-0.48617	0.103202	0.788493	12	Not significant
RPL35A-53-C-Tri	Trioxidation	RPL35A	-1.49062	0.82113	0.150963	7	Not significant
RPL36B-90-M-Oxi	Oxidation	RPL36B	-0.67448	0.517004	0.304086	8	Not significant
RPL42A-55-K-Met	Methylation	RPL42A	-1.44125	0.351182	0.44547	14	Not significant
RPL43A-57-C-Car	Carbamidomethyl	RPL43A	0.055605	0.08085	0.830137	10	Not significant
RPL43A-61-K-Ubi	Ubiquitylation	RPL43A	0.055605	0.08085	0.830137	10	Not significant
RPL9A-149-N-Dea	Deamidation	RPL9A	-1.08211	0.558157	0.276594	11	Not significant
RPL9A-78-M-Oxi	Oxidation	RPL9A	1.3231	0.888722	0.129205	22	Not significant
RPL9B-191-M-Oxi	Oxidation	RPL9B	0.983354	0.093123	0.807006	20	Not significant
RPN11-227-M-Oxi	Oxidation	RPN11	-0.99831	0.602951	0.249488	12	Not significant
RPN12-264-M-Oxi	Oxidation	RPN12	0.322148	0.192082	0.642567	9	Not significant
RPN2-386-M-Oxi	Oxidation	RPN2	0.6197	0.464306	0.343316	10	Not significant
RPN3-422-M-Oxi	Oxidation	RPN3	-1.97971	0.438579	0.364268	2	Not significant
RPN5-309-M-Oxi	Oxidation	RPN5	1.30141	0.729103	0.186594	16	Not significant
RPN5-323-N-Dea	Deamidation	RPN5	-2.73244	0.584796	0.260138	4	Not significant
RPN6-326-M-Oxi	Oxidation	RPN6	0.655102	0.001783	0.995904	7	Not significant
RPN7-197-M-Oxi	Oxidation	RPN7	1.13956	1.24507	0.056876	15	Not significant
RPN8-317-S-Pho	Phosphorylation	RPN8	-0.57852	0.090394	0.812093	6	Not significant
RPN9-16-M-Oxi	Oxidation	RPN9	-0.41624	0.365377	0.431144	15	Not significant
RPN9-307-M-Oxi	Oxidation	RPN9	0.476872	0.174111	0.669714	10	Not significant
RPP0-128-M-Oxi	Oxidation	RPP0	-2.03032	0.92445	0.119001	11	Not significant
RPP1B-44-Y-Dio	Dioxidation	RPP1B	-0.12372	0.12377	0.752021	7	Not significant
RPS0A-2-S-Ace	Acetylation	RPS0A	0.666017	0.095502	0.802598	2	Not significant
RPS11A-2-S-Ace	Acetylation	RPS11A	4.76473	0.918137	0.120743	11	Not significant
RPS14A-2-S-Ace	Acetylation	RPS14A	-1.18351	0.194262	0.639349	25	Not significant
RPS14A-58-Y-nit	nitrosylation	RPS14A	2.63533	0.803232	0.157314	9	Not significant
RPS14A-6-Q-Dea	Deamidation	RPS14A	-2.95679	0.802804	0.157469	5	Not significant
RPS14B-2-A-Ace	Acetylation	RPS14B	-0.11877	0.005095	0.988337	12	Not significant
RPS15-28-M-Oxi	Oxidation	RPS15	-0.33414	0.004962	0.98864	13	Not significant
RPS15-57-M-Oxi	Oxidation	RPS15	-2.44349	1.08012	0.083154	9	Not significant
RPS15-83-M-Oxi	Oxidation	RPS15	-1.36842	0.773883	0.168313	4	Not significant
RPS16A-32-N-Dea	Deamidation	RPS16A	-0.72313	0.585174	0.259912	15	Not significant
RPS17A-35-C-Tri	Trioxidation	RPS17A	-0.2493	0.05359	0.883913	8	Not significant
RPS17A-97-N-Dea	Deamidation	RPS17A	-1.80909	0.751127	0.177367	33	Not significant
RPS18A-103-N-Dea	Deamidation	RPS18A	-1.72742	0.738225	0.182716	5	Not significant
RPS18A-2-S-Ace	Acetylation	RPS18A	-1.88296	0.823434	0.150164	8	Not significant
RPS19A-45-M-Oxi	Oxidation	RPS19A	-1.37613	0.828849	0.148303	37	Not significant
RPS19A-55-Y-Dio	Dioxidation	RPS19A	0.262035	0.169295	0.677182	2	Not significant
RPS1B-229-M-Oxi	Oxidation	RPS1B	0.048852	0.249852	0.562533	48	Not significant
RPS2-201-N-Dea	Deamidation	RPS2	-1.26016	0.720304	0.190413	13	Not significant
RPS20-84-M-Oxi	Oxidation	RPS20	-2.05115	1.11713	0.07636	15	Not significant
RPS28A-1-M-Ace	Acetylation	RPS28A	-0.53954	0.256898	0.55348	6	Not significant
RPS28B-57-M-Oxi	Oxidation	RPS28B	0.299022	0.046518	0.898425	26	Not significant
RPS29A-53-N-Dea	Deamidation	RPS29A	-1.0118	0.442967	0.360606	3	Not significant
RPS3-105-M-Oxi	Oxidation	RPS3	-0.72128	0.002896	0.993355	18	Not significant
RPS3-62-N-Dea	Deamidation	RPS3	-1.60958	0.245436	0.568282	11	Not significant
RPS30A-51-N-Dea	Deamidation	RPS30A	-0.57723	0.802935	0.157422	20	Not significant
RPS30A-56-M-Oxi	Oxidation	RPS30A	-5.16044	1.01201	0.097273	35	Not significant
RPS31-48-K-Ubi	Ubiquitylation	RPS31	-0.83309	0.10754	0.780656	31	Not significant
RPS5-100-N-Dea	Deamidation	RPS5	-0.30982	0.467738	0.340614	5	Not significant
RPS5-98-M-Oxi	Oxidation	RPS5	-0.34558	0.330027	0.467706	24	Not significant
RPS5-99-M-Oxi	Oxidation	RPS5	0.371618	0.597185	0.252822	32	Not significant
RPS6A-10-N-Dea	Deamidation	RPS6A	-0.0487	0.129619	0.74196	29	Not significant
RPS6A-210-Q-Dea	Deamidation	RPS6A	0.160505	0.281763	0.522681	4	Not significant
RPT1-172-M-Oxi	Oxidation	RPT1	1.51109	0.461196	0.345783	9	Not significant
RPT2-369-M-Oxi	Oxidation	RPT2	0.430997	0.34994	0.446746	14	Not significant
RPT3-1-M-Ace	Acetylation	RPT3	-0.38212	0.42827	0.373018	19	Not significant
RPT3-360-M-Oxi	Oxidation	RPT3	-0.19314	0.217194	0.606466	20	Not significant
RPT4-382-M-Oxi	Oxidation	RPT4	1.09492	1.06171	0.086754	16	Not significant
RPT5-170-M-Oxi	Oxidation	RPT5	-0.1774	0.258147	0.55189	18	Not significant
RPT5-368-M-Oxi	Oxidation	RPT5	-0.09553	0.163789	0.685822	20	Not significant
RPT6-2-T-Ace	Acetylation	RPT6	0.214976	0.071902	0.847419	2	Not significant
RRP4-2-S-Ace	Acetylation	RRP4	0.017039	0.153778	0.701813	8	Not significant
RRP6-2-T-Ace	Acetylation	RRP6	0.42958	0.274873	0.53104	8	Not significant
RSC8-148-M-Oxi	Oxidation	RSC8	0.127438	0.010015	0.977204	2	Not significant
RSM28-119-M-Oxi	Oxidation	RSM28	-0.94866	0.329543	0.468228	5	Not significant
RTF1-325-M-Oxi	Oxidation	RTF1	-0.46906	0.214858	0.609736	10	Not significant
RTF1-350-M-Oxi	Oxidation	RTF1	-1.2623	0.08739	0.817731	7	Not significant
RTF1-366-M-Oxi	Oxidation	RTF1	1.02241	0.068869	0.853357	19	Not significant
RTF1-463-M-Oxi	Oxidation	RTF1	0.643915	0.066658	0.857713	7	Not significant
RTF1-90-S-Pho	Phosphorylation	RTF1	0.626396	0.300102	0.501069	13	Not significant
RTN2-252-M-Oxi	Oxidation	RTN2	0.428615	0.173915	0.670016	10	Not significant
RTS1-151-M-Oxi	Oxidation	RTS1	-0.09456	0.325047	0.4731	18	Not significant
RVB2-2-S-Ace	Acetylation	RVB2	2.33123	1.00441	0.098989	5	Not significant
RVS167-85-M-Oxi	Oxidation	RVS167	1.25968	0.613583	0.243454	23	Not significant
SAE2-214-D-Met	Methylation	SAE2	0.764623	0.16969	0.676566	4	Not significant
SAE2-219-K-Sum	Sumoylation	SAE2	0.764623	0.16969	0.676566	4	Not significant
SAM1-149-M-Oxi	Oxidation	SAM1	0.33455	0.184711	0.653565	32	Not significant
SAM1-151-M-Oxi	Oxidation	SAM1	1.27096	0.685586	0.20626	29	Not significant
SAM2-127-M-Oxi	Oxidation	SAM2	-0.5751	0.501404	0.315207	2	Not significant
SBP1-2-S-Ace	Acetylation	SBP1	-0.7712	0.687441	0.20538	12	Not significant
SCD6-210-N-Dea	Deamidation	SCD6	-0.47885	0.283922	0.520089	17	Not significant
SCD6-245-K-Oxi	Oxidation	SCD6	-0.90338	0.00903	0.979422	3	Not significant
SCD6-246-K-Oxi	Oxidation	SCD6	-0.90338	0.00903	0.979422	3	Not significant
SCD6-263-M-Oxi	Oxidation	SCD6	0.615589	0.885775	0.130084	41	Not significant
SCS2-2-S-Ace	Acetylation	SCS2	1.86534	0.655186	0.221215	10	Not significant
SDH3-51-N-Dea	Deamidation	SDH3	-0.37355	0.043201	0.905314	3	Not significant
SEC23-1-M-Ace	Acetylation	SEC23	-1.50214	1.20401	0.062516	6	Not significant
SEC53-133-M-Oxi	Oxidation	SEC53	2.18211	0.43291	0.369054	6	Not significant
SEC53-2-S-Ace	Acetylation	SEC53	0.499116	0.129703	0.741818	9	Not significant
SEC53-219-M-Oxi	Oxidation	SEC53	-0.37516	0.163147	0.686835	19	Not significant
SEC9-554-M-Oxi	Oxidation	SEC9	-0.44075	0.119612	0.759256	7	Not significant
SEG1-625-M-Oxi	Oxidation	SEG1	-1.62433	0.910757	0.122813	2	Not significant
SEG1-851-N-Dea	Deamidation	SEG1	-0.33486	0.568346	0.27018	15	Not significant
SEM1-2-S-Ace	Acetylation	SEM1	1.94443	0.628847	0.235046	14	Not significant
SGD:S000000132-2-S-Ace	Acetylation	SGD:S000000132	-0.8389	0.010776	0.975493	8	Not significant
SGD:S000000746-137-M-Oxi	Oxidation	SGD:S000000746	0.320981	0.104988	0.785258	6	Not significant
SGD:S000000836-1-M-Ace	Acetylation	SGD:S000000836	-0.58767	0.484154	0.327979	15	Not significant
SGD:S000000881-40-M-Oxi	Oxidation	SGD:S000000881	-0.51347	0.119039	0.760258	10	Not significant
SGD:S000000881-41-S-Pho	Phosphorylation	SGD:S000000881	0.339051	0.107744	0.780289	6	Not significant
SGD:S000000881-59-C-Car	Carbamidomethyl	SGD:S000000881	-0.51238	0.191092	0.644032	6	Not significant
SGD:S000000881-67-M-Oxi	Oxidation	SGD:S000000881	-0.51238	0.191092	0.644032	6	Not significant
SGD:S000002282-96-M-Oxi	Oxidation	SGD:S000002282	0.730645	0.060429	0.870104	8	Not significant
SGD:S000002749-2-A-Ace	Acetylation	SGD:S000002749	-0.10954	0.112684	0.771464	8	Not significant
SGD:S000003050-1-M-Ace	Acetylation	SGD:S000003050	-1.13994	1.18706	0.065004	13	Not significant
SGD:S000003286-2-S-Ace	Acetylation	SGD:S000003286	0.619815	0.072873	0.845526	2	Not significant
SGD:S000003915-1-M-Ace	Acetylation	SGD:S000003915	0.158655	0.028701	0.936051	26	Not significant
SGD:S000004731-1-M-Ace	Acetylation	SGD:S000004731	-0.06206	0.30585	0.494482	16	Not significant
SGD:S000004731-299-M-Oxi	Oxidation	SGD:S000004731	0.588943	0.479831	0.33126	10	Not significant
SGD:S000005139-238-N-Dea	Deamidation	SGD:S000005139	-0.18248	0.06751	0.856032	3	Not significant
SGD:S000005152-123-N-Dea	Deamidation	SGD:S000005152	0.080168	0.022714	0.949043	9	Not significant
SGD:S000005152-199-W-Oxi	Oxidation	SGD:S000005152	1.08316	0.368811	0.427749	10	Not significant
SGD:S000005152-2-S-Ace	Acetylation	SGD:S000005152	-1.04284	0.179981	0.660722	8	Not significant
SGD:S000006146-2-S-Ace	Acetylation	SGD:S000006146	-0.14484	0.004912	0.988754	13	Not significant
SGD:S000006168-1-M-Ace	Acetylation	SGD:S000006168	-0.22973	0.301529	0.499426	13	Not significant
SHP1-127-M-Oxi	Oxidation	SHP1	0.976887	0.616317	0.241926	17	Not significant
SHP1-132-M-Oxi	Oxidation	SHP1	0.669221	0.691379	0.203527	17	Not significant
SHP1-196-M-Oxi	Oxidation	SHP1	0.260387	0.163759	0.685869	2	Not significant
SHP1-335-Q-Dea	Deamidation	SHP1	-0.07016	0.197539	0.634543	2	Not significant
SHP1-339-M-Oxi	Oxidation	SHP1	1.22247	0.076728	0.838053	2	Not significant
SIP18-35-M-Oxi	Oxidation	SIP18	0.448549	0.151584	0.705368	4	Not significant
SIP18-37-M-Oxi	Oxidation	SIP18	0.972377	0.162055	0.688566	21	Not significant
SIP18-41-M-Oxi	Oxidation	SIP18	-1.04297	0.109612	0.77694	5	Not significant
SIP18-50-M-Oxi	Oxidation	SIP18	0.546365	0.056117	0.878786	2	Not significant
SKY1-2-G-Ace	Acetylation	SKY1	-0.52438	0.549555	0.282127	11	Not significant
SLF1-2-S-Ace	Acetylation	SLF1	1.14627	0.829057	0.148232	9	Not significant
SOL4-234-M-Oxi	Oxidation	SOL4	-0.84544	0.220325	0.602108	5	Not significant
SPN1-397-M-Oxi	Oxidation	SPN1	0.932219	0.420157	0.380052	9	Not significant
SRO9-2-S-Ace	Acetylation	SRO9	-1.08633	0.531045	0.294411	30	Not significant
SSA1-120-M-Oxi	Oxidation	SSA1	-0.99954	1.17219	0.067268	3	Not significant
SSA1-25-D-Met	Methylation	SSA1	0.711834	0.400487	0.397661	2	Not significant
SSA1-537-N-Dea	Deamidation	SSA1	0.475877	0.389766	0.407599	6	Not significant
SSA1-573-I-Met	Methylation	SSA1	1.62876	0.521557	0.300914	8	Not significant
SSA1-575-W-Oxi	Oxidation	SSA1	1.62876	0.521557	0.300914	8	Not significant
SSA1-59-M-Oxi	Oxidation	SSA1	-0.02132	0.03114	0.930809	8	Not significant
SSA1-75-N-Dea	Deamidation	SSA1	-0.71866	0.261168	0.548065	2	Not significant
SSA2-602-M-Oxi	Oxidation	SSA2	-0.73928	0.054506	0.882052	4	Not significant
SSA2-85-M-Oxi	Oxidation	SSA2	0.919004	0.227202	0.59265	13	Not significant
SSB1-102-N-Dea	Deamidation	SSB1	0.187622	0.013081	0.97033	8	Not significant
SSB1-522-M-Oxi	Oxidation	SSB1	0.201027	0.069362	0.852389	8	Not significant
SSC1-126-N-Dea	Deamidation	SSC1	-0.43753	0.175137	0.668132	10	Not significant
SSC1-366-M-Oxi	Oxidation	SSC1	-0.38094	0.122226	0.754699	10	Not significant
SSD1-1023-M-Oxi	Oxidation	SSD1	-0.36617	0.404846	0.393689	7	Not significant
SSD1-197-Q-Dea	Deamidation	SSD1	-0.75846	0.831631	0.147356	2	Not significant
SSD1-203-N-Dea	Deamidation	SSD1	-0.75846	0.831631	0.147356	2	Not significant
STE20-169-S-Pho	Phosphorylation	STE20	-0.02058	0.067352	0.856343	18	Not significant
STE20-2-S-Ace	Acetylation	STE20	-2.61099	0.963395	0.108794	10	Not significant
STM1-2-S-Ace	Acetylation	STM1	-1.25992	0.360711	0.435801	3	Not significant
SUI3-2-S-Ace	Acetylation	SUI3	0.481951	0.584964	0.260038	25	Not significant
SUP45-1-M-Ace	Acetylation	SUP45	-1.8455	0.319371	0.479324	3	Not significant
SUP45-48-M-Oxi	Oxidation	SUP45	-0.97395	0.151444	0.705596	11	Not significant
TCP1-2-S-Ace	Acetylation	TCP1	-2.70634	1.28722	0.051616	13	Not significant
TDH2-131-M-Oxi	Oxidation	TDH2	-2.42493	0.684366	0.20684	5	Not significant
TDH2-229-M-Oxi	Oxidation	TDH2	-2.32825	0.162254	0.68825	7	Not significant
TDH3-173-M-Oxi	Oxidation	TDH3	0.639936	0.02739	0.93888	3	Not significant
TEF2-21-S-Pho	Phosphorylation	TEF2	-0.07562	0.159755	0.692221	6	Not significant
TEF2-272-P-Oxi	Oxidation	TEF2	-3.59908	0.890609	0.128644	2	Not significant
TEF2-292-M-Dio	Dioxidation	TEF2	-1.70522	0.809822	0.154945	8	Not significant
TEF2-292-M-Oxi	Oxidation	TEF2	-2.675	0.186341	0.651117	10	Not significant
TEF2-30-K-Met	Methylation	TEF2	-0.31937	0.10511	0.785038	60	Not significant
TEF2-31-C-Car	Carbamidomethyl	TEF2	-1.04413	0.449937	0.354865	19	Not significant
TEF2-31-C-Tri	Trioxidation	TEF2	-0.66444	0.474621	0.335258	13	Not significant
TEF2-388-H-Met	Methylation	TEF2	-1.04073	0.334874	0.462515	4	Not significant
TEF2-390-K-Dim	Dimethyl	TEF2	-1.70201	0.779174	0.166274	35	Not significant
TEF2-390-K-Met	Methylation	TEF2	-2.47317	1.0361	0.092024	17	Not significant
TEF2-392-L-Met	Methylation	TEF2	-3.6874	0.589976	0.257054	6	Not significant
THI20-304-M-Oxi	Oxidation	THI20	0.07122	0.0238	0.946672	7	Not significant
THI20-309-C-Car	Carbamidomethyl	THI20	0.07122	0.0238	0.946672	7	Not significant
THI20-91-M-Oxi	Oxidation	THI20	0.332972	0.122906	0.753519	5	Not significant
THO1-2-A-Ace	Acetylation	THO1	0.793787	0.09682	0.800166	10	Not significant
TIF2-2-S-Ace	Acetylation	TIF2	1.57882	0.824611	0.149758	25	Not significant
TIF2-54-M-Oxi	Oxidation	TIF2	0.354175	0.229887	0.588996	6	Not significant
TIF35-2-S-Ace	Acetylation	TIF35	-0.39888	0.581726	0.261983	15	Not significant
TIF4631-2-T-Ace	Acetylation	TIF4631	0.357305	0.237744	0.578437	22	Not significant
TIF4631-41-N-Dea	Deamidation	TIF4631	0.499692	0.031008	0.931091	12	Not significant
TIM44-280-M-Oxi	Oxidation	TIM44	-0.13119	0.18591	0.651763	18	Not significant
TMA10-22-N-Dea	Deamidation	TMA10	-3.89283	1.1196	0.075928	39	Not significant
TMA10-28-S-Pho	Phosphorylation	TMA10	-0.75419	0.011001	0.974987	4	Not significant
TMA10-42-W-Oxi	Oxidation	TMA10	-1.5698	1.17523	0.066799	34	Not significant
TMA10-44-K-Oxi	Oxidation	TMA10	-0.37161	0.226857	0.59312	21	Not significant
TMA10-83-Q-Dea	Deamidation	TMA10	-1.05691	0.473221	0.33634	2	Not significant
TMA7-18-Q-Dea	Deamidation	TMA7	-1.97498	0.649494	0.224133	2	Not significant
TMA7-44-M-Oxi	Oxidation	TMA7	1.46705	0.402368	0.395943	19	Not significant
TMA7-47-M-Oxi	Oxidation	TMA7	0.794777	0.648871	0.224455	42	Not significant
TPS1-404-C-nit	nitrosylation	TPS1	-0.34721	0.220391	0.602017	3	Not significant
TPS2-2-T-Ace	Acetylation	TPS2	-0.51402	0.051737	0.887694	8	Not significant
TPS2-449-M-Oxi	Oxidation	TPS2	0.56872	0.149743	0.708365	12	Not significant
TPS3-553-N-Dea	Deamidation	TPS3	0.916227	0.076466	0.83856	10	Not significant
TRX1-35-M-Oxi	Oxidation	TRX1	0.527381	0.100802	0.792864	2	Not significant
TRX1-38-P-Oxi	Oxidation	TRX1	1.88547	0.556191	0.277849	11	Not significant
TRX1-39-M-Oxi	Oxidation	TRX1	0.527381	0.100802	0.792864	2	Not significant
TRX1-72-M-Oxi	Oxidation	TRX1	-0.24976	0.42392	0.376773	10	Not significant
TRX2-73-M-Oxi	Oxidation	TRX2	1.35688	0.905395	0.124338	14	Not significant
TRX3-92-C-Car	Carbamidomethyl	TRX3	1.20197	0.664475	0.216534	4	Not significant
TRX3-97-M-Oxi	Oxidation	TRX3	1.20197	0.664475	0.216534	4	Not significant
TY1B-H-287-M-Oxi	Oxidation	TY1B-H	0.257987	0.045704	0.900111	9	Not significant
TY1B-H-348-C-Car	Carbamidomethyl	TY1B-H	1.61947	0.286791	0.516665	15	Not significant
TY1B-H-352-M-Oxi	Oxidation	TY1B-H	1.61947	0.286791	0.516665	15	Not significant
TY1B-H-428-N-Dea	Deamidation	TY1B-H	-0.41768	0.434572	0.367645	7	Not significant
UBA4-1-M-Ace	Acetylation	UBA4	-1.39613	0.150051	0.707863	10	Not significant
UBC4-94-W-Oxi	Oxidation	UBC4	0.763367	0.165178	0.683632	2	Not significant
UBC4-96-P-Oxi	Oxidation	UBC4	0.763367	0.165178	0.683632	2	Not significant
UBX2-45-H-Oxi	Oxidation	UBX2	1.88895	0.265371	0.542786	4	Not significant
UBX2-47-W-Oxi	Oxidation	UBX2	1.88895	0.265371	0.542786	4	Not significant
UBX2-494-M-Oxi	Oxidation	UBX2	1.01966	0.628093	0.235455	7	Not significant
UBX2-496-C-Car	Carbamidomethyl	UBX2	1.01966	0.628093	0.235455	7	Not significant
UFD1-238-M-Oxi	Oxidation	UFD1	1.66248	0.441927	0.36147	26	Not significant
UFD1-60-M-Oxi	Oxidation	UFD1	1.2118	1.07642	0.083864	11	Not significant
UGA1-2-S-Ace	Acetylation	UGA1	-0.87282	0.501239	0.315327	3	Not significant
UGA1-4-C-Car	Carbamidomethyl	UGA1	-0.87282	0.501239	0.315327	3	Not significant
UGP1-18-N-Dea	Deamidation	UGP1	-0.66579	0.600852	0.250696	3	Not significant
VAC8-516-M-Oxi	Oxidation	VAC8	0.31434	0.026802	0.940153	6	Not significant
VHC1-1025-P-Dio	Dioxidation	VHC1	-0.51612	0.022157	0.95026	7	Not significant
VMA1-293-M-Oxi	Oxidation	VMA1	-0.47459	0.120948	0.756923	3	Not significant
VMA1-779-M-Oxi	Oxidation	VMA1	0.871931	0.251407	0.560522	10	Not significant
VMA1-829-M-Oxi	Oxidation	VMA1	-0.21685	0.30591	0.494413	8	Not significant
VMA10-5-N-Dea	Deamidation	VMA10	-1.0394	0.862287	0.137314	19	Not significant
VMA4-2-S-Ace	Acetylation	VMA4	-0.12619	0.334199	0.463235	14	Not significant
VMA8-18-M-Oxi	Oxidation	VMA8	-0.72604	0.631699	0.233508	12	Not significant
VMA8-2-S-Ace	Acetylation	VMA8	-0.235	0.442974	0.360601	14	Not significant
VPH1-124-M-Oxi	Oxidation	VPH1	-0.2683	0.227557	0.592165	3	Not significant
VPS13-676-M-Oxi	Oxidation	VPS13	0.572758	0.660667	0.21844	4	Not significant
VPS60-24-M-Oxi	Oxidation	VPS60	-0.14904	0.368677	0.427881	9	Not significant
VPS68-1-M-Ace	Acetylation	VPS68	0.265724	0.141044	0.722696	9	Not significant
VTC1-2-S-Ace	Acetylation	VTC1	-2.42705	0.4829	0.328927	15	Not significant
WRS1-307-M-Oxi	Oxidation	WRS1	-1.03958	0.361736	0.434774	2	Not significant
YCP4-50-M-Oxi	Oxidation	YCP4	1.95934	1.16103	0.069019	6	Not significant
YEF3-194-M-Oxi	Oxidation	YEF3	1.12305	0.209789	0.616895	6	Not significant
YEF3-703-N-Dea	Deamidation	YEF3	-0.77351	0.676485	0.210628	14	Not significant
YEF3-784-M-Oxi	Oxidation	YEF3	-0.67337	0.19335	0.640693	7	Not significant
YEF3-858-M-Oxi	Oxidation	YEF3	-0.76946	0.3801	0.416774	6	Not significant
YEF3-971-M-Oxi	Oxidation	YEF3	0.077991	0.109572	0.777012	17	Not significant
YOP1-12-M-Oxi	Oxidation	YOP1	-0.0858	0.047763	0.895854	9	Not significant
YOP1-2-S-Ace	Acetylation	YOP1	0.455873	0.046873	0.897691	22	Not significant
YPT31-2-S-Ace	Acetylation	YPT31	-2.14668	0.53359	0.292691	4	Not significant
YRA1-121-M-Oxi	Oxidation	YRA1	-0.98085	0.988155	0.102765	4	Not significant
YRA1-217-K-Oxi	Oxidation	YRA1	-0.26065	0.08924	0.814255	18	Not significant
YTA7-453-H-Oxi	Oxidation	YTA7	1.7794	0.460232	0.346551	7	Not significant
YTA7-455-P-Dio	Dioxidation	YTA7	1.7794	0.460232	0.346551	7	Not significant
ZRT3-177-M-Oxi	Oxidation	ZRT3	-1.00363	1.12289	0.075354	4	Not significant

## Sheet: C115S_24h_48h_modifications
24h versus 48h in Cdc48-C115S
Protein - Residue # - Residue - Modification	Modification type	Gene	Fold change	Log10 pValue	p-value	spec_count_sum	Significance
GSP2-2-S-Ace	Acetylation	GSP2	-3.46202	1.55694	0.027737	13	Up at 24h (in Cdc48-C115S)
IWR1-2-S-Ace	Acetylation	IWR1	-1.18574	1.45734	0.034887	12	Up at 24h (in Cdc48-C115S)
MCK1-2-S-Ace	Acetylation	MCK1	-1.23133	1.50751	0.03108	22	Up at 24h (in Cdc48-C115S)
RNA1-2-A-Ace	Acetylation	RNA1	-0.94938	1.82071	0.015111	9	Up at 24h (in Cdc48-C115S)
RPL16B-2-S-Ace	Acetylation	RPL16B	-4.55597	2.59625	0.002534	9	Up at 24h (in Cdc48-C115S)
SGD:S000002749-2-A-Ace	Acetylation	SGD:S000002749	-1.64276	2.92428	0.00119	8	Up at 24h (in Cdc48-C115S)
SGD:S000003433-2-S-Ace	Acetylation	SGD:S000003433	-1.30497	1.70665	0.019649	10	Up at 24h (in Cdc48-C115S)
SGD:S000004731-1-M-Ace	Acetylation	SGD:S000004731	-1.21718	2.31795	0.004809	16	Up at 24h (in Cdc48-C115S)
SGD:S000006168-1-M-Ace	Acetylation	SGD:S000006168	-2.03649	2.3082	0.004918	13	Up at 24h (in Cdc48-C115S)
SRO9-2-S-Ace	Acetylation	SRO9	-1.24215	1.85762	0.01388	30	Up at 24h (in Cdc48-C115S)
TCP1-2-S-Ace	Acetylation	TCP1	-3.81924	3.5112	0.000308	13	Up at 24h (in Cdc48-C115S)
VMA4-2-S-Ace	Acetylation	VMA4	-1.20339	3.12964	0.000742	14	Up at 24h (in Cdc48-C115S)
DDR48-376-N-Dea	Deamidation	DDR48	-1.71662	1.48684	0.032596	5	Up at 24h (in Cdc48-C115S)
MRP21-25-Q-Dea	Deamidation	MRP21	-1.54992	1.36443	0.043209	15	Up at 24h (in Cdc48-C115S)
OM45-115-Q-Dea	Deamidation	OM45	-3.20813	1.92349	0.011926	2	Up at 24h (in Cdc48-C115S)
RPL37A-76-N-Dea	Deamidation	RPL37A	-4.54625	2.62883	0.002351	9	Up at 24h (in Cdc48-C115S)
RPS16A-32-N-Dea	Deamidation	RPS16A	-2.46428	1.70307	0.019812	15	Up at 24h (in Cdc48-C115S)
RPS17A-97-N-Dea	Deamidation	RPS17A	-2.10905	1.55908	0.0276	33	Up at 24h (in Cdc48-C115S)
RPS30A-51-N-Dea	Deamidation	RPS30A	-3.15844	2.16487	0.006841	20	Up at 24h (in Cdc48-C115S)
RPS5-100-N-Dea	Deamidation	RPS5	-1.87196	1.68497	0.020655	5	Up at 24h (in Cdc48-C115S)
TMA10-22-N-Dea	Deamidation	TMA10	-3.03843	2.42001	0.003802	39	Up at 24h (in Cdc48-C115S)
TY1B-H-428-N-Dea	Deamidation	TY1B-H	-1.4344	1.65374	0.022195	7	Up at 24h (in Cdc48-C115S)
VMA10-5-N-Dea	Deamidation	VMA10	-1.63064	1.80354	0.01572	19	Up at 24h (in Cdc48-C115S)
TEF2-390-K-Dim	Dimethyl	TEF2	-5.39532	3.7584	0.000174	25	Up at 24h (in Cdc48-C115S)
RPS29A-24-C-Dio	Dioxidation	RPS29A	-2.22622	1.30575	0.049459	3	Up at 24h (in Cdc48-C115S)
RPL42A-40-K-Met	Methylation	RPL42A	-3.9163	2.69272	0.002029	8	Up at 24h (in Cdc48-C115S)
TEF2-30-K-Met	Methylation	TEF2	-1.45282	1.96268	0.010897	60	Up at 24h (in Cdc48-C115S)
ACH1-390-M-Oxi	Oxidation	ACH1	-2.11992	1.58282	0.026132	3	Up at 24h (in Cdc48-C115S)
AIM41-54-M-Oxi	Oxidation	AIM41	-2.13169	2.6316	0.002336	10	Up at 24h (in Cdc48-C115S)
CDC19-261-M-Oxi	Oxidation	CDC19	-1.373	1.4507	0.035424	20	Up at 24h (in Cdc48-C115S)
DBP2-414-M-Oxi	Oxidation	DBP2	-2.17713	1.58798	0.025824	11	Up at 24h (in Cdc48-C115S)
ERG28-1-M-Oxi	Oxidation	ERG28	-1.88168	2.30526	0.004951	8	Up at 24h (in Cdc48-C115S)
FET4-313-M-Oxi	Oxidation	FET4	-2.04978	2.0876	0.008173	8	Up at 24h (in Cdc48-C115S)
FPR3-35-M-Oxi	Oxidation	FPR3	-1.67175	2.60528	0.002482	22	Up at 24h (in Cdc48-C115S)
FYV6-124-M-Oxi	Oxidation	FYV6	-1.14538	1.69842	0.020025	22	Up at 24h (in Cdc48-C115S)
HRP1-387-M-Oxi	Oxidation	HRP1	-3.58623	2.16642	0.006817	14	Up at 24h (in Cdc48-C115S)
KSP1-535-M-Oxi	Oxidation	KSP1	-2.3181	1.75764	0.017473	8	Up at 24h (in Cdc48-C115S)
LSO2-31-M-Oxi	Oxidation	LSO2	-2.65215	1.75051	0.017762	24	Up at 24h (in Cdc48-C115S)
NOP1-210-M-Oxi	Oxidation	NOP1	-3.10959	2.24271	0.005719	5	Up at 24h (in Cdc48-C115S)
PMA1-631-M-Oxi	Oxidation	PMA1	-1.82363	2.34845	0.004483	8	Up at 24h (in Cdc48-C115S)
RPL1A-210-M-Oxi	Oxidation	RPL1A	-6.65419	1.40058	0.039758	8	Up at 24h (in Cdc48-C115S)
RPL32-87-M-Oxi	Oxidation	RPL32	-3.84584	2.48343	0.003285	12	Up at 24h (in Cdc48-C115S)
RPL43A-89-M-Oxi	Oxidation	RPL43A	-5.84698	2.28179	0.005227	6	Up at 24h (in Cdc48-C115S)
RPP0-128-M-Oxi	Oxidation	RPP0	-3.38983	2.09892	0.007963	11	Up at 24h (in Cdc48-C115S)
RPS14A-61-M-Oxi	Oxidation	RPS14A	-2.09985	3.19473	0.000639	66	Up at 24h (in Cdc48-C115S)
RPS15-49-M-Oxi	Oxidation	RPS15	-2.3109	1.47073	0.033828	4	Up at 24h (in Cdc48-C115S)
RPS15-57-M-Oxi	Oxidation	RPS15	-3.23428	2.18537	0.006526	13	Up at 24h (in Cdc48-C115S)
RPS17A-58-M-Oxi	Oxidation	RPS17A	-4.43018	1.56777	0.027054	18	Up at 24h (in Cdc48-C115S)
RPS18A-73-M-Oxi	Oxidation	RPS18A	-4.00354	2.75483	0.001759	24	Up at 24h (in Cdc48-C115S)
RPS19A-45-M-Oxi	Oxidation	RPS19A	-1.846	1.86297	0.01371	35	Up at 24h (in Cdc48-C115S)
RPS1B-103-M-Oxi	Oxidation	RPS1B	-3.59178	1.3977	0.040022	11	Up at 24h (in Cdc48-C115S)
RPS1B-229-M-Oxi	Oxidation	RPS1B	-4.36722	3.59822	0.000252	43	Up at 24h (in Cdc48-C115S)
RPS29A-7-W-Oxi	Oxidation	RPS29A	-2.28216	1.8778	0.01325	14	Up at 24h (in Cdc48-C115S)
RPS30A-56-M-Oxi	Oxidation	RPS30A	-4.47699	2.53224	0.002936	29	Up at 24h (in Cdc48-C115S)
RPS7B-129-M-Oxi	Oxidation	RPS7B	-1.97784	1.94484	0.011354	25	Up at 24h (in Cdc48-C115S)
SAM1-149-M-Oxi	Oxidation	SAM1	-1.93645	2.1071	0.007815	32	Up at 24h (in Cdc48-C115S)
SGD:S000007588-35-M-Oxi	Oxidation	SGD:S000007588	-2.61292	1.74471	0.018001	18	Up at 24h (in Cdc48-C115S)
SSA2-85-M-Oxi	Oxidation	SSA2	-2.63924	2.2597	0.005499	13	Up at 24h (in Cdc48-C115S)
SSD1-18-M-Oxi	Oxidation	SSD1	-2.04311	2.21564	0.006086	4	Up at 24h (in Cdc48-C115S)
TDH2-229-M-Oxi	Oxidation	TDH2	-5.98861	3.37169	0.000425	7	Up at 24h (in Cdc48-C115S)
TIF2-54-M-Oxi	Oxidation	TIF2	-1.20602	1.59613	0.025344	6	Up at 24h (in Cdc48-C115S)
TIF2-95-M-Oxi	Oxidation	TIF2	-2.52709	1.96727	0.010783	5	Up at 24h (in Cdc48-C115S)
TIM44-280-M-Oxi	Oxidation	TIM44	-1.37066	2.10345	0.00788	18	Up at 24h (in Cdc48-C115S)
VPS60-24-M-Oxi	Oxidation	VPS60	-1.80379	1.52043	0.03017	7	Up at 24h (in Cdc48-C115S)
YEF3-852-M-Oxi	Oxidation	YEF3	-3.01999	2.22966	0.005893	10	Up at 24h (in Cdc48-C115S)
YEF3-858-M-Oxi	Oxidation	YEF3	-2.00545	1.73913	0.018234	6	Up at 24h (in Cdc48-C115S)
YEF3-971-M-Oxi	Oxidation	YEF3	-3.12978	1.46992	0.03389	17	Up at 24h (in Cdc48-C115S)
KSP1-646-S-Pho	Phosphorylation	KSP1	-2.69497	1.8115	0.015435	5	Up at 24h (in Cdc48-C115S)
LEO1-105-S-Pho	Phosphorylation	LEO1	-2.1201	2.08398	0.008242	2	Up at 24h (in Cdc48-C115S)
LEO1-132-S-Pho	Phosphorylation	LEO1	-3.32561	2.74173	0.001812	8	Up at 24h (in Cdc48-C115S)
PFK26-652-S-Pho	Phosphorylation	PFK26	-2.32657	1.8431	0.014351	4	Up at 24h (in Cdc48-C115S)
YRA1-8-S-Pho	Phosphorylation	YRA1	-1.48889	1.30525	0.049517	2	Up at 24h (in Cdc48-C115S)
RPL35A-53-C-Tri	Trioxidation	RPL35A	-1.78411	1.66777	0.02149	7	Up at 24h (in Cdc48-C115S)
TEF2-31-C-Tri	Trioxidation	TEF2	-1.33143	1.85518	0.013958	13	Up at 24h (in Cdc48-C115S)
RPS31-48-K-Ubi	Ubiquitylation	RPS31	-1.66901	1.93185	0.011699	31	Up at 24h (in Cdc48-C115S)
ACT1-1-M-Ace	Acetylation	ACT1	0.538626	1.84059	0.014435	33	Up at 48h (in Cdc48-C115S)
CCT2-2-S-Ace	Acetylation	CCT2	2.24413	2.87987	0.001319	16	Up at 48h (in Cdc48-C115S)
CMD1-2-S-Ace	Acetylation	CMD1	1.85838	2.1384	0.007271	13	Up at 48h (in Cdc48-C115S)
RPS11A-2-S-Ace	Acetylation	RPS11A	4.84935	1.8908	0.012859	11	Up at 48h (in Cdc48-C115S)
GGA2-544-Q-Dea	Deamidation	GGA2	1.05422	2.19848	0.006332	2	Up at 48h (in Cdc48-C115S)
RPL9A-149-N-Dea	Deamidation	RPL9A	2.3943	1.5021	0.03147	11	Up at 48h (in Cdc48-C115S)
NDE2-292-D-Met	Methylation	NDE2	2.26512	2.77437	0.001681	8	Up at 48h (in Cdc48-C115S)
PSP2-264-H-Met	Methylation	PSP2	3.29192	2.54042	0.002881	4	Up at 48h (in Cdc48-C115S)
AAC3-246-M-Oxi	Oxidation	AAC3	1.86789	1.7916	0.016159	24	Up at 48h (in Cdc48-C115S)
ACT1-16-M-Oxi	Oxidation	ACT1	0.859011	2.35404	0.004425	15	Up at 48h (in Cdc48-C115S)
AKL1-1062-M-Oxi	Oxidation	AKL1	0.723713	1.69996	0.019954	16	Up at 48h (in Cdc48-C115S)
ALD6-482-M-Oxi	Oxidation	ALD6	0.912684	2.50986	0.003091	14	Up at 48h (in Cdc48-C115S)
EFT1-379-M-Oxi	Oxidation	EFT1	0.852623	1.41033	0.038875	20	Up at 48h (in Cdc48-C115S)
NPL4-307-M-Oxi	Oxidation	NPL4	3.91213	3.92475	0.000119	7	Up at 48h (in Cdc48-C115S)
NPL4-495-M-Oxi	Oxidation	NPL4	1.4285	2.08363	0.008248	27	Up at 48h (in Cdc48-C115S)
PFK2-643-M-Oxi	Oxidation	PFK2	1.4816	2.39055	0.004069	12	Up at 48h (in Cdc48-C115S)
RGI2-150-M-Oxi	Oxidation	RGI2	2.31136	1.95368	0.011126	12	Up at 48h (in Cdc48-C115S)
RPL14A-121-M-Oxi	Oxidation	RPL14A	1.84755	1.83564	0.0146	8	Up at 48h (in Cdc48-C115S)
TIF2-175-M-Oxi	Oxidation	TIF2	1.46649	1.38918	0.040815	2	Up at 48h (in Cdc48-C115S)
TY1B-H-352-M-Oxi	Oxidation	TY1B-H	1.55052	2.28173	0.005227	15	Up at 48h (in Cdc48-C115S)
UFD1-238-M-Oxi	Oxidation	UFD1	0.712936	1.72831	0.018694	26	Up at 48h (in Cdc48-C115S)
PFK2-163-S-Pho	Phosphorylation	PFK2	2.93278	1.31953	0.047914	9	Up at 48h (in Cdc48-C115S)
ABP1-2-A-Ace	Acetylation	ABP1	-0.79222	0.792723	0.161167	17	Not significant
ACC1-2-S-Ace	Acetylation	ACC1	0.327735	0.10277	0.789278	11	Not significant
APT1-2-S-Ace	Acetylation	APT1	0.118111	0.170378	0.675495	5	Not significant
ASC1-2-A-Ace	Acetylation	ASC1	-0.77972	0.899182	0.12613	21	Not significant
ATG20-2-S-Ace	Acetylation	ATG20	-1.0574	0.685733	0.20619	20	Not significant
BIO3-2-S-Ace	Acetylation	BIO3	-0.75429	0.448096	0.356373	13	Not significant
BMH1-2-S-Ace	Acetylation	BMH1	-1.06097	0.152965	0.70313	11	Not significant
CAM1-2-S-Ace	Acetylation	CAM1	0.258674	0.579003	0.263631	19	Not significant
CCT3-1-M-Ace	Acetylation	CCT3	-1.08909	0.143919	0.717928	12	Not significant
CCT6-2-S-Ace	Acetylation	CCT6	-0.33853	0.147003	0.712848	17	Not significant
CPR1-2-S-Ace	Acetylation	CPR1	0.82438	0.369179	0.427386	18	Not significant
DED1-2-A-Ace	Acetylation	DED1	-1.42802	0.962487	0.109022	10	Not significant
DPM1-2-S-Ace	Acetylation	DPM1	-0.96102	0.083104	0.82584	19	Not significant
EDC1-2-S-Ace	Acetylation	EDC1	0.128849	0.696413	0.201181	39	Not significant
EGD2-2-S-Ace	Acetylation	EGD2	-0.57933	0.355586	0.440975	22	Not significant
EIS1-2-S-Ace	Acetylation	EIS1	-2.01905	0.631104	0.233828	40	Not significant
EMW1-1-M-Ace	Acetylation	EMW1	-0.66416	0.727893	0.187114	4	Not significant
FAA4-2-T-Ace	Acetylation	FAA4	-0.04054	0.07731	0.836932	10	Not significant
FOL2-1-M-Ace	Acetylation	FOL2	-1.16287	0.593201	0.255152	8	Not significant
FPR1-2-S-Ace	Acetylation	FPR1	-1.68133	0.188801	0.647439	12	Not significant
FSF1-2-A-Ace	Acetylation	FSF1	-0.67036	0.449828	0.354954	13	Not significant
GLD1-1-M-Ace	Acetylation	GLD1	-0.20424	0.354482	0.442097	2	Not significant
GLO3-2-S-Ace	Acetylation	GLO3	-0.39362	0.264109	0.544366	17	Not significant
GSP1-2-S-Ace	Acetylation	GSP1	-0.38852	0.215125	0.609361	20	Not significant
GVP36-2-S-Ace	Acetylation	GVP36	0.114448	0.010307	0.976547	3	Not significant
HEL2-2-S-Ace	Acetylation	HEL2	-1.29739	0.870784	0.134653	10	Not significant
HHT1-57-K-Ace	Acetylation	HHT1	0.563718	0.170721	0.674962	7	Not significant
HSP104-1-M-Ace	Acetylation	HSP104	-1.26598	1.05801	0.087496	14	Not significant
HTB2-2-S-Ace	Acetylation	HTB2	0.958799	0.240929	0.57421	5	Not significant
HTB2-7-K-Ace	Acetylation	HTB2	0.958799	0.240929	0.57421	5	Not significant
IGD1-2-T-Ace	Acetylation	IGD1	1.32176	0.817804	0.152123	19	Not significant
INO1-2-T-Ace	Acetylation	INO1	-0.00211	0.237689	0.57851	12	Not significant
MAK21-2-S-Ace	Acetylation	MAK21	-0.35957	0.360035	0.43648	20	Not significant
MAP1-2-S-Ace	Acetylation	MAP1	-2.10679	1.05036	0.089052	7	Not significant
MBF1-2-S-Ace	Acetylation	MBF1	-0.89302	0.377467	0.419308	65	Not significant
MDY2-2-S-Ace	Acetylation	MDY2	-0.52809	1.247	0.056624	18	Not significant
MRP8-2-S-Ace	Acetylation	MRP8	0.738066	0.602251	0.24989	12	Not significant
NTH1-2-S-Ace	Acetylation	NTH1	-0.09554	0.050033	0.891183	7	Not significant
PAR32-2-A-Ace	Acetylation	PAR32	-0.58227	0.219326	0.603495	7	Not significant
PGI1-2-S-Ace	Acetylation	PGI1	0.067742	0.324512	0.473683	18	Not significant
PIC2-1-M-Ace	Acetylation	PIC2	0.644521	0.058451	0.874075	10	Not significant
REP2-1-M-Ace	Acetylation	REP2	0.535984	0.228928	0.590299	6	Not significant
RHO1-2-S-Ace	Acetylation	RHO1	3.38995	0.701477	0.198849	3	Not significant
RNR4-1-M-Ace	Acetylation	RNR4	-0.57126	0.527934	0.296528	6	Not significant
RPB4-1-M-Ace	Acetylation	RPB4	-1.26109	1.16342	0.068641	3	Not significant
RPC40-2-S-Ace	Acetylation	RPC40	0.583019	0.049747	0.891771	5	Not significant
RPL16A-2-S-Ace	Acetylation	RPL16A	-3.43757	0.846562	0.142376	10	Not significant
RPL32-2-A-Ace	Acetylation	RPL32	-2.67544	0.293608	0.508618	22	Not significant
RPS14A-2-S-Ace	Acetylation	RPS14A	-2.26421	0.113892	0.769322	20	Not significant
RPS14B-2-A-Ace	Acetylation	RPS14B	-4.10278	0.505067	0.31256	12	Not significant
RPS16A-2-S-Ace	Acetylation	RPS16A	-1.60953	1.10131	0.079193	35	Not significant
RPS21A-1-M-Ace	Acetylation	RPS21A	0.380659	0.176146	0.666582	2	Not significant
RPS28A-1-M-Ace	Acetylation	RPS28A	0.777556	0.130924	0.739735	6	Not significant
RPS29A-2-A-Ace	Acetylation	RPS29A	0.727347	0.006316	0.985562	13	Not significant
RPT3-1-M-Ace	Acetylation	RPT3	0.45096	0.045122	0.901318	23	Not significant
RRP6-2-T-Ace	Acetylation	RRP6	-0.75133	0.311263	0.488357	8	Not significant
SAH1-2-S-Ace	Acetylation	SAH1	-1.17271	0.273425	0.532813	2	Not significant
SBP1-2-S-Ace	Acetylation	SBP1	-0.04596	0.129736	0.741761	12	Not significant
SCS2-2-S-Ace	Acetylation	SCS2	0.451272	0.03831	0.915568	10	Not significant
SEC23-1-M-Ace	Acetylation	SEC23	-0.07532	0.170879	0.674716	6	Not significant
SEC53-2-S-Ace	Acetylation	SEC53	-0.28747	0.17824	0.663376	9	Not significant
SEM1-2-S-Ace	Acetylation	SEM1	-2.02008	0.207141	0.620667	14	Not significant
SGD:S000000836-1-M-Ace	Acetylation	SGD:S000000836	-2.22346	1.12021	0.075822	12	Not significant
SGD:S000003050-1-M-Ace	Acetylation	SGD:S000003050	-1.34045	0.982689	0.104067	13	Not significant
SGD:S000003915-1-M-Ace	Acetylation	SGD:S000003915	-0.31596	0.178805	0.662514	26	Not significant
SGD:S000005078-2-S-Ace	Acetylation	SGD:S000005078	1.30169	0.805621	0.156451	4	Not significant
SGD:S000005152-2-S-Ace	Acetylation	SGD:S000005152	0.00811	0.037499	0.917277	13	Not significant
SGD:S000006146-2-S-Ace	Acetylation	SGD:S000006146	-0.59058	0.459763	0.346926	13	Not significant
SGD:S000007650-2-S-Ace	Acetylation	SGD:S000007650	-1.12556	0.232144	0.585944	3	Not significant
SKY1-2-G-Ace	Acetylation	SKY1	-0.66014	0.434318	0.36786	11	Not significant
SLF1-2-S-Ace	Acetylation	SLF1	0.888912	0.441721	0.361642	9	Not significant
STE20-2-S-Ace	Acetylation	STE20	1.11438	0.18796	0.648694	10	Not significant
SUI3-2-S-Ace	Acetylation	SUI3	-0.96744	0.755886	0.175434	25	Not significant
TEF4-2-S-Ace	Acetylation	TEF4	1.04125	0.883338	0.130816	16	Not significant
THO1-2-A-Ace	Acetylation	THO1	-2.2538	0.881649	0.131326	10	Not significant
THS1-2-S-Ace	Acetylation	THS1	-1.0323	1.10385	0.078732	5	Not significant
TIF2-2-S-Ace	Acetylation	TIF2	-0.39082	0.38412	0.412933	25	Not significant
TIF35-2-S-Ace	Acetylation	TIF35	-0.32054	0.382655	0.414328	15	Not significant
TIF4631-2-T-Ace	Acetylation	TIF4631	-1.25987	0.851022	0.140922	22	Not significant
TMC1-2-S-Ace	Acetylation	TMC1	-0.89802	0.330086	0.467642	9	Not significant
TPS2-2-T-Ace	Acetylation	TPS2	-1.14908	0.292122	0.510362	8	Not significant
TRP3-2-S-Ace	Acetylation	TRP3	0.059234	0.298898	0.50246	19	Not significant
TYS1-2-S-Ace	Acetylation	TYS1	1.14014	0.599291	0.251599	5	Not significant
UBA4-1-M-Ace	Acetylation	UBA4	0.2553	0.532758	0.293252	10	Not significant
VMA8-2-S-Ace	Acetylation	VMA8	1.22609	0.147287	0.712382	14	Not significant
VPS68-1-M-Ace	Acetylation	VPS68	0.715279	0.39064	0.40678	9	Not significant
VTC1-2-S-Ace	Acetylation	VTC1	-0.42404	0.566121	0.271568	15	Not significant
YOP1-2-S-Ace	Acetylation	YOP1	-0.11853	0.017587	0.960314	22	Not significant
YRA1-2-S-Ace	Acetylation	YRA1	-0.73912	0.566742	0.27118	7	Not significant
ADH4-114-N-Dea	Deamidation	ADH4	1.54538	0.879381	0.132014	11	Not significant
ANB1-29-N-Dea	Deamidation	ANB1	-0.64532	0.61751	0.241263	22	Not significant
ATG20-380-N-Dea	Deamidation	ATG20	0.011544	0.163144	0.68684	11	Not significant
ATG20-540-N-Dea	Deamidation	ATG20	0.19668	0.262174	0.546797	20	Not significant
BIO3-399-N-Dea	Deamidation	BIO3	-1.46426	0.866423	0.136012	12	Not significant
BNI5-234-Q-Dea	Deamidation	BNI5	-0.0841	0.360816	0.435696	4	Not significant
CDC73-155-N-Dea	Deamidation	CDC73	-0.22375	0.086596	0.819226	6	Not significant
DDR48-289-N-Dea	Deamidation	DDR48	-0.82067	0.450522	0.354387	18	Not significant
DED1-67-N-Dea	Deamidation	DED1	-0.57635	0.316683	0.482299	18	Not significant
DPL1-542-N-Dea	Deamidation	DPL1	-1.11067	1.07068	0.08498	4	Not significant
EGD1-150-Q-Dea	Deamidation	EGD1	-0.26474	0.17207	0.672869	6	Not significant
EIS1-71-Q-Dea	Deamidation	EIS1	-0.58707	0.165748	0.682734	3	Not significant
FBA1-81-N-Dea	Deamidation	FBA1	-0.06061	0.018093	0.959195	6	Not significant
GCN20-234-N-Dea	Deamidation	GCN20	0.526362	0.024735	0.944637	6	Not significant
GPH1-537-N-Dea	Deamidation	GPH1	-1.14814	0.25601	0.554613	15	Not significant
GPH1-658-N-Dea	Deamidation	GPH1	-4.56825	0.937585	0.115456	9	Not significant
HSP26-181-N-Dea	Deamidation	HSP26	1.87097	0.307655	0.492431	27	Not significant
HSP26-56-N-Dea	Deamidation	HSP26	-1.37294	0.55637	0.277735	10	Not significant
LEU1-662-N-Dea	Deamidation	LEU1	-0.4424	0.197412	0.634728	14	Not significant
MRPL32-141-Q-Dea	Deamidation	MRPL32	0.364654	0.064682	0.861625	2	Not significant
NPL4-185-N-Dea	Deamidation	NPL4	-0.50771	0.246254	0.567213	15	Not significant
OTU1-48-Q-Dea	Deamidation	OTU1	0.079326	0.020392	0.954132	2	Not significant
PSA1-340-N-Dea	Deamidation	PSA1	-0.93102	0.508874	0.309832	7	Not significant
PSP2-410-N-Dea	Deamidation	PSP2	-0.0162	0.101801	0.79104	3	Not significant
PSP2-429-N-Dea	Deamidation	PSP2	-0.80367	0.175373	0.667771	15	Not significant
QCR8-74-N-Dea	Deamidation	QCR8	1.85271	0.67686	0.210446	4	Not significant
RGI2-124-N-Dea	Deamidation	RGI2	0.367786	0.378104	0.418693	3	Not significant
RLM1-201-Q-Dea	Deamidation	RLM1	-1.38264	0.87274	0.134048	2	Not significant
RPL11A-39-Q-Dea	Deamidation	RPL11A	-0.85082	0.141185	0.722461	3	Not significant
RPL26A-91-N-Dea	Deamidation	RPL26A	-1.18455	0.030131	0.932972	6	Not significant
RPS2-201-N-Dea	Deamidation	RPS2	-1.13341	0.151806	0.705008	13	Not significant
RPS21A-3-N-Dea	Deamidation	RPS21A	0.380659	0.176146	0.666582	2	Not significant
RPS29A-48-N-Dea	Deamidation	RPS29A	-1.52952	0.518173	0.303268	7	Not significant
RPS3-62-N-Dea	Deamidation	RPS3	-1.19631	0.366716	0.429817	11	Not significant
RPS6A-10-N-Dea	Deamidation	RPS6A	-1.34731	0.170634	0.675097	29	Not significant
SAS10-489-Q-Dea	Deamidation	SAS10	-0.47333	0.310265	0.48948	4	Not significant
SCD6-210-N-Dea	Deamidation	SCD6	0.085585	0.201814	0.628327	17	Not significant
SEG1-851-N-Dea	Deamidation	SEG1	-0.9285	0.736966	0.183246	15	Not significant
SGD:S000005152-102-N-Dea	Deamidation	SGD:S000005152	-3.25956	0.770432	0.169656	4	Not significant
SGD:S000005152-11-Q-Dea	Deamidation	SGD:S000005152	0.202735	0.007063	0.983869	5	Not significant
SGD:S000005152-123-N-Dea	Deamidation	SGD:S000005152	-0.67473	0.59893	0.251808	9	Not significant
SGD:S000005152-194-N-Dea	Deamidation	SGD:S000005152	-1.56676	0.972143	0.106624	20	Not significant
SSA1-537-N-Dea	Deamidation	SSA1	0.115744	0.128908	0.743176	6	Not significant
SSA1-548-N-Dea	Deamidation	SSA1	0.853178	0.15401	0.701439	4	Not significant
SSC1-126-N-Dea	Deamidation	SSC1	0.014287	0.069104	0.852895	10	Not significant
SSC1-564-Q-Dea	Deamidation	SSC1	-0.08082	0.017996	0.959411	5	Not significant
SSD1-131-N-Dea	Deamidation	SSD1	-1.35179	0.22534	0.595196	3	Not significant
SSD1-203-N-Dea	Deamidation	SSD1	-2.63183	0.940057	0.1148	4	Not significant
TDH2-314-N-Dea	Deamidation	TDH2	0.182347	0.105183	0.784904	5	Not significant
TIF4631-41-N-Dea	Deamidation	TIF4631	0.909477	0.137452	0.728699	12	Not significant
TPS3-553-N-Dea	Deamidation	TPS3	-0.13692	0.114355	0.768502	10	Not significant
YEF3-703-N-Dea	Deamidation	YEF3	-1.15389	0.470049	0.338806	14	Not significant
CYC7-82-K-Dim	Dimethyl	CYC7	-1.31035	0.515036	0.305467	21	Not significant
DED1-62-R-Dim	Dimethyl	DED1	-0.81889	1.0625	0.086596	39	Not significant
NPL3-377-R-Dim	Dimethyl	NPL3	-1.89402	0.76883	0.170283	8	Not significant
NPL3-384-R-Dim	Dimethyl	NPL3	-1.89402	0.76883	0.170283	8	Not significant
NSR1-353-R-Dim	Dimethyl	NSR1	-0.6658	0.00351	0.991951	3	Not significant
PSP2-419-R-Dim	Dimethyl	PSP2	1.64536	0.419766	0.380394	20	Not significant
PSP2-425-R-Dim	Dimethyl	PSP2	-0.80367	0.175373	0.667771	15	Not significant
SCD6-310-R-Dim	Dimethyl	SCD6	-0.24843	0.017025	0.961556	13	Not significant
ADH2-205-P-Dio	Dioxidation	ADH2	-2.87812	0.289839	0.513051	16	Not significant
LEU1-417-R-Dio	Dioxidation	LEU1	-1.92683	0.458073	0.348279	10	Not significant
RLM1-197-P-Dio	Dioxidation	RLM1	-1.38264	0.87274	0.134048	2	Not significant
RLM1-199-P-Dio	Dioxidation	RLM1	-1.38264	0.87274	0.134048	2	Not significant
RPP1B-44-Y-Dio	Dioxidation	RPP1B	-0.96497	0.250349	0.56189	7	Not significant
TEF2-292-M-Dio	Dioxidation	TEF2	-1.26311	0.40841	0.390472	8	Not significant
VHC1-1025-P-Dio	Dioxidation	VHC1	-2.99353	1.2852	0.051855	7	Not significant
YTA7-455-P-Dio	Dioxidation	YTA7	-0.82651	0.656496	0.220549	7	Not significant
AIM25-30-K-Met	Methylation	AIM25	-1.33005	0.666538	0.215507	17	Not significant
CYC7-80-N-Met	Methylation	CYC7	-1.31035	0.515036	0.305467	21	Not significant
HHT1-80-K-Met	Methylation	HHT1	-0.34751	1.1e-05	0.999975	9	Not significant
OM45-286-E-Met	Methylation	OM45	-0.00839	0.039138	0.913824	4	Not significant
RPL17B-49-D-Met	Methylation	RPL17B	-1.29481	0.061172	0.868617	12	Not significant
RPL42A-55-K-Met	Methylation	RPL42A	-2.0764	0.511726	0.307804	14	Not significant
SSA1-576-L-Met	Methylation	SSA1	1.00588	0.657012	0.220287	2	Not significant
SYH1-804-D-Met	Methylation	SYH1	0.829377	0.325597	0.472502	9	Not significant
TEF2-390-K-Met	Methylation	TEF2	-2.60069	0.770124	0.169776	17	Not significant
TRM732-464-D-Met	Methylation	TRM732	2.29453	0.617266	0.241398	3	Not significant
TRM732-465-N-Met	Methylation	TRM732	2.29453	0.617266	0.241398	3	Not significant
DDR48-338-Y-nit	nitrosylation	DDR48	1.04374	0.276123	0.529514	6	Not significant
RPS14A-58-Y-nit	nitrosylation	RPS14A	0.83131	0.14165	0.721689	9	Not significant
AAC3-244-M-Oxi	Oxidation	AAC3	0.750301	0.910788	0.122804	17	Not significant
AAC3-245-M-Oxi	Oxidation	AAC3	-2.08274	1.13247	0.07371	9	Not significant
AAC3-46-M-Oxi	Oxidation	AAC3	-0.13254	0.031152	0.930781	22	Not significant
ABF2-147-M-Oxi	Oxidation	ABF2	-0.38943	0.200626	0.630049	10	Not significant
ACC1-14-M-Oxi	Oxidation	ACC1	0.635757	0.11996	0.758647	11	Not significant
ACC1-2030-M-Oxi	Oxidation	ACC1	-1.57015	0.972922	0.106433	3	Not significant
ACC1-862-M-Oxi	Oxidation	ACC1	-0.71458	0.394965	0.40275	5	Not significant
ACT1-110-M-Oxi	Oxidation	ACT1	-3.02745	0.573764	0.266831	11	Not significant
ACT1-190-M-Oxi	Oxidation	ACT1	-2.09106	1.12332	0.07528	8	Not significant
ACT1-325-M-Oxi	Oxidation	ACT1	-1.33393	0.371511	0.425098	10	Not significant
ACT1-82-M-Oxi	Oxidation	ACT1	-0.96026	0.357141	0.439399	24	Not significant
ADH1-271-M-Oxi	Oxidation	ADH1	0.689593	0.508751	0.30992	19	Not significant
AIM23-191-M-Oxi	Oxidation	AIM23	1.15182	0.892881	0.127973	7	Not significant
AIM41-109-M-Oxi	Oxidation	AIM41	0.223182	0.345553	0.451281	14	Not significant
AIM41-116-M-Oxi	Oxidation	AIM41	-0.42853	0.430111	0.37144	49	Not significant
AKL1-850-M-Oxi	Oxidation	AKL1	-0.7479	0.774366	0.168126	5	Not significant
ARB1-194-M-Oxi	Oxidation	ARB1	0.727865	0.459166	0.347404	7	Not significant
ARB1-363-M-Oxi	Oxidation	ARB1	-1.45013	0.64698	0.225434	12	Not significant
ARB1-441-M-Oxi	Oxidation	ARB1	-1.10228	0.810281	0.154781	11	Not significant
ARB1-513-M-Oxi	Oxidation	ARB1	-0.77367	0.256752	0.553666	8	Not significant
ARF1-22-M-Oxi	Oxidation	ARF1	0.199741	0.610844	0.244994	16	Not significant
ARG5,6-347-M-Oxi	Oxidation	ARG5,6	-1.2532	0.173503	0.670652	9	Not significant
ATG20-270-M-Oxi	Oxidation	ATG20	2.02511	0.479735	0.331333	12	Not significant
ATG20-479-M-Oxi	Oxidation	ATG20	0.771769	0.753239	0.176507	20	Not significant
ATG20-512-M-Oxi	Oxidation	ATG20	0.523949	0.12649	0.747327	22	Not significant
ATG20-80-M-Oxi	Oxidation	ATG20	0.13236	0.543579	0.286036	20	Not significant
ATG20-98-M-Oxi	Oxidation	ATG20	0.502228	0.172743	0.671826	12	Not significant
ATP2-255-M-Oxi	Oxidation	ATP2	-0.33618	0.16896	0.677705	11	Not significant
ATP2-97-M-Oxi	Oxidation	ATP2	3.57348	1.23448	0.05828	11	Not significant
BIO3-136-M-Oxi	Oxidation	BIO3	1.32913	0.243015	0.571459	28	Not significant
BIO3-142-M-Oxi	Oxidation	BIO3	1.47944	0.320385	0.478206	37	Not significant
BIO3-321-M-Oxi	Oxidation	BIO3	-0.05589	0.4984	0.317395	4	Not significant
BIO3-323-M-Oxi	Oxidation	BIO3	-0.05589	0.4984	0.317395	4	Not significant
BMH1-24-M-Oxi	Oxidation	BMH1	-0.10253	0.235791	0.581044	4	Not significant
BMH1-28-M-Oxi	Oxidation	BMH1	-0.1045	0.228819	0.590447	20	Not significant
CBR1-277-M-Oxi	Oxidation	CBR1	-1.49139	1.01284	0.097087	7	Not significant
CCT4-209-M-Oxi	Oxidation	CCT4	-0.50388	0.551067	0.281147	13	Not significant
CCT7-398-M-Oxi	Oxidation	CCT7	0.426022	0.130139	0.741073	8	Not significant
CCT8-87-M-Oxi	Oxidation	CCT8	0.007947	0.13804	0.727712	10	Not significant
CDC19-126-M-Oxi	Oxidation	CDC19	-0.04987	0.3722	0.424424	17	Not significant
CDC19-330-M-Oxi	Oxidation	CDC19	-0.14252	0.01155	0.973756	12	Not significant
CDC19-50-M-Oxi	Oxidation	CDC19	-3.16232	1.27356	0.053264	13	Not significant
CKA1-311-M-Oxi	Oxidation	CKA1	0.225064	0.561289	0.274607	15	Not significant
CKA2-174-M-Oxi	Oxidation	CKA2	-0.14987	0.017039	0.961525	7	Not significant
CLU1-1217-M-Oxi	Oxidation	CLU1	-1.66539	0.106072	0.783299	6	Not significant
COX5A-41-M-Oxi	Oxidation	COX5A	-0.75019	0.270152	0.536844	6	Not significant
CTR9-492-M-Oxi	Oxidation	CTR9	-2.04679	1.16292	0.068719	11	Not significant
CWC15-160-M-Oxi	Oxidation	CWC15	-1.10432	0.324488	0.473709	3	Not significant
CYT1-233-M-Oxi	Oxidation	CYT1	0.567612	0.010565	0.975966	13	Not significant
CYT1-249-K-Oxi	Oxidation	CYT1	-0.26073	0.360426	0.436088	9	Not significant
DBP1-396-M-Oxi	Oxidation	DBP1	-1.14473	0.867547	0.13566	6	Not significant
DBP2-250-M-Oxi	Oxidation	DBP2	-0.68213	0.592463	0.255586	10	Not significant
DED1-311-M-Oxi	Oxidation	DED1	1.52485	0.83635	0.145764	18	Not significant
DED1-329-M-Oxi	Oxidation	DED1	0.255101	0.241102	0.573982	5	Not significant
DUO1-124-M-Oxi	Oxidation	DUO1	0.212568	0.093909	0.805548	3	Not significant
EAP1-214-M-Oxi	Oxidation	EAP1	0.560925	0.362646	0.433864	6	Not significant
EDC1-6-M-Oxi	Oxidation	EDC1	0.601274	1.11709	0.076369	18	Not significant
EFT1-619-M-Oxi	Oxidation	EFT1	-0.10218	0.220386	0.602024	9	Not significant
EFT1-681-M-Oxi	Oxidation	EFT1	0.321346	0.172048	0.672903	15	Not significant
EFT1-707-P-Oxi	Oxidation	EFT1	-1.13914	0.560522	0.275092	7	Not significant
EFT1-81-M-Oxi	Oxidation	EFT1	0.121678	0.317799	0.481062	11	Not significant
EFT1-9-M-Oxi	Oxidation	EFT1	-0.93545	0.064478	0.862029	16	Not significant
EGD2-91-M-Oxi	Oxidation	EGD2	0.581604	0.192437	0.642042	14	Not significant
EIS1-108-M-Oxi	Oxidation	EIS1	-0.80667	0.749643	0.177974	20	Not significant
EMP46-331-M-Oxi	Oxidation	EMP46	-0.03469	0.566342	0.27143	5	Not significant
ENO1-49-M-Oxi	Oxidation	ENO1	0.16522	0.464859	0.342879	22	Not significant
EXG1-402-M-Oxi	Oxidation	EXG1	0.622867	0.029903	0.933462	7	Not significant
FAA1-59-M-Oxi	Oxidation	FAA1	0.105707	0.099058	0.796053	4	Not significant
FAS1-917-M-Oxi	Oxidation	FAS1	-1.51225	1.152	0.070469	5	Not significant
FAS2-878-M-Oxi	Oxidation	FAS2	-0.64044	0.433786	0.36831	6	Not significant
FBA1-312-M-Oxi	Oxidation	FBA1	-0.22111	0.189525	0.646361	107	Not significant
FET4-548-M-Oxi	Oxidation	FET4	-0.51892	0.208736	0.618393	4	Not significant
GCD2-71-M-Oxi	Oxidation	GCD2	1.33246	0.713869	0.193255	13	Not significant
GFA1-371-M-Oxi	Oxidation	GFA1	0.204488	0.185006	0.653122	17	Not significant
GIP2-537-M-Oxi	Oxidation	GIP2	-0.64647	1.09489	0.080374	10	Not significant
GLK1-329-M-Oxi	Oxidation	GLK1	-0.98331	0.692814	0.202855	11	Not significant
GLK1-43-M-Oxi	Oxidation	GLK1	0.08652	0.031037	0.931028	3	Not significant
GPD1-282-M-Oxi	Oxidation	GPD1	0.313347	0.201765	0.628399	10	Not significant
GPD1-382-M-Oxi	Oxidation	GPD1	-0.30548	0.202046	0.627992	8	Not significant
GPH1-142-M-Oxi	Oxidation	GPH1	-1.28384	0.477358	0.333152	16	Not significant
GPH1-571-M-Oxi	Oxidation	GPH1	-0.76362	0.509721	0.309228	13	Not significant
GPH1-573-K-Oxi	Oxidation	GPH1	-0.32934	0.074	0.843334	18	Not significant
GPH1-627-M-Oxi	Oxidation	GPH1	1.06513	1.2426	0.057201	13	Not significant
GPM1-178-M-Oxi	Oxidation	GPM1	0.750362	0.527386	0.296903	4	Not significant
GRS1-353-M-Oxi	Oxidation	GRS1	0.697482	0.550037	0.281815	4	Not significant
GRS1-475-M-Oxi	Oxidation	GRS1	1.81524	0.499593	0.316524	12	Not significant
GTS1-146-M-Oxi	Oxidation	GTS1	0.64505	1.08921	0.081432	18	Not significant
HCR1-90-M-Oxi	Oxidation	HCR1	-0.36787	0.386716	0.410472	5	Not significant
HRB1-202-M-Oxi	Oxidation	HRB1	-1.27541	1.07351	0.08443	9	Not significant
HRP1-380-M-Oxi	Oxidation	HRP1	-1.39884	0.318234	0.480581	15	Not significant
HSP104-174-M-Oxi	Oxidation	HSP104	-0.28756	0.295931	0.505905	13	Not significant
HSP104-536-M-Oxi	Oxidation	HSP104	-0.83938	0.992519	0.101738	18	Not significant
HSP104-584-M-Oxi	Oxidation	HSP104	-1.21505	1.01964	0.095579	11	Not significant
HSP60-214-M-Oxi	Oxidation	HSP60	0.70852	0.292834	0.509526	12	Not significant
HSP82-589-M-Oxi	Oxidation	HSP82	-0.6178	1.23664	0.057991	18	Not significant
HXK1-139-M-Oxi	Oxidation	HXK1	0.63403	0.057907	0.875171	8	Not significant
HXK1-304-M-Oxi	Oxidation	HXK1	-0.66637	1.28827	0.051491	4	Not significant
ILV2-286-M-Oxi	Oxidation	ILV2	1.02439	0.409954	0.389086	12	Not significant
ILV2-463-M-Oxi	Oxidation	ILV2	-1.37394	0.532269	0.293583	10	Not significant
ILV6-121-M-Oxi	Oxidation	ILV6	-0.02732	0.190601	0.644761	19	Not significant
INO1-1-M-Oxi	Oxidation	INO1	-0.36998	0.132163	0.737628	4	Not significant
KAP123-559-M-Oxi	Oxidation	KAP123	-0.81222	0.678836	0.20949	17	Not significant
KAR2-561-M-Oxi	Oxidation	KAR2	1.52907	0.502277	0.314574	6	Not significant
KRS1-26-M-Oxi	Oxidation	KRS1	0.035504	0.17408	0.669761	13	Not significant
KSP1-247-M-Oxi	Oxidation	KSP1	-0.23411	0.085611	0.821086	12	Not significant
LCP5-317-M-Oxi	Oxidation	LCP5	-0.88821	0.266116	0.541857	10	Not significant
LEO1-325-M-Oxi	Oxidation	LEO1	-1.12995	0.9315	0.117085	20	Not significant
LEU1-113-M-Oxi	Oxidation	LEU1	-2.38426	0.412117	0.387153	14	Not significant
LEU1-230-M-Oxi	Oxidation	LEU1	0.975959	0.425158	0.375701	19	Not significant
LEU1-245-M-Oxi	Oxidation	LEU1	-0.73191	1.09313	0.0807	37	Not significant
LEU1-339-M-Oxi	Oxidation	LEU1	-0.32906	0.424423	0.376337	22	Not significant
LEU1-388-M-Oxi	Oxidation	LEU1	-1.47965	1.16829	0.067875	16	Not significant
LEU1-427-M-Oxi	Oxidation	LEU1	-0.2195	0.11584	0.765879	31	Not significant
LSG1-471-M-Oxi	Oxidation	LSG1	-0.71797	0.569208	0.269645	14	Not significant
LSM4-15-M-Oxi	Oxidation	LSM4	1.38929	0.363745	0.432768	11	Not significant
MBF1-107-P-Oxi	Oxidation	MBF1	-2.08547	1.0388	0.091453	2	Not significant
MBF1-4-W-Oxi	Oxidation	MBF1	-0.8143	0.253909	0.557302	32	Not significant
MET6-119-M-Oxi	Oxidation	MET6	0.166592	0.159904	0.691984	2	Not significant
MOB2-94-M-Oxi	Oxidation	MOB2	0.305651	0.147632	0.711817	2	Not significant
MRP21-124-M-Oxi	Oxidation	MRP21	0.577853	0.069454	0.852208	8	Not significant
MRPL8-197-M-Oxi	Oxidation	MRPL8	-0.32368	0.452791	0.35254	9	Not significant
MSC6-448-M-Oxi	Oxidation	MSC6	0.47588	0.024125	0.945965	7	Not significant
NAT2-144-M-Oxi	Oxidation	NAT2	0.385942	0.527369	0.296914	5	Not significant
NDE1-305-M-Oxi	Oxidation	NDE1	0.982327	0.397552	0.400358	8	Not significant
NHP2-24-M-Oxi	Oxidation	NHP2	-1.67108	0.424126	0.376594	2	Not significant
NOC2-69-M-Oxi	Oxidation	NOC2	0.554995	0.256676	0.553763	16	Not significant
NOP1-111-M-Oxi	Oxidation	NOP1	-0.69294	1.20424	0.062483	19	Not significant
NOP53-37-M-Oxi	Oxidation	NOP53	-0.82094	0.958829	0.109944	6	Not significant
NOP58-212-M-Oxi	Oxidation	NOP58	1.83323	0.004204	0.990366	5	Not significant
NPL4-233-M-Oxi	Oxidation	NPL4	0.66663	0.276445	0.529121	5	Not significant
NPL4-263-M-Oxi	Oxidation	NPL4	0.432552	0.940991	0.114554	14	Not significant
NPL4-298-M-Oxi	Oxidation	NPL4	-0.32617	0.211887	0.613922	14	Not significant
NPL4-317-M-Oxi	Oxidation	NPL4	0.763913	0.694449	0.202093	13	Not significant
NPL4-440-M-Oxi	Oxidation	NPL4	-0.57515	0.150645	0.706895	11	Not significant
NPL4-64-M-Oxi	Oxidation	NPL4	1.65147	0.54889	0.282559	7	Not significant
NPL4-73-M-Oxi	Oxidation	NPL4	0.658035	1.0732	0.084488	27	Not significant
ODC1-90-M-Oxi	Oxidation	ODC1	0.014908	0.021293	0.952154	3	Not significant
OLE1-243-M-Oxi	Oxidation	OLE1	-3.26686	0.874938	0.133371	2	Not significant
OM45-159-M-Oxi	Oxidation	OM45	2.01025	0.6742	0.211738	17	Not significant
OM45-288-W-Oxi	Oxidation	OM45	-0.00839	0.039138	0.913824	4	Not significant
OM45-300-M-Oxi	Oxidation	OM45	-0.4631	0.096728	0.800335	21	Not significant
OM45-322-M-Oxi	Oxidation	OM45	-2.87087	0.444285	0.359513	16	Not significant
OPI3-77-M-Oxi	Oxidation	OPI3	-0.16053	0.214793	0.609828	17	Not significant
OTU1-277-M-Oxi	Oxidation	OTU1	-1.39418	0.883602	0.130737	5	Not significant
PAL1-337-M-Oxi	Oxidation	PAL1	0.039522	0.125115	0.749696	5	Not significant
PDC1-138-M-Oxi	Oxidation	PDC1	-0.47219	0.049184	0.892927	6	Not significant
PDC1-43-M-Oxi	Oxidation	PDC1	-0.05757	0.307449	0.492664	16	Not significant
PFK1-211-M-Oxi	Oxidation	PFK1	0.00687	0.303038	0.497693	16	Not significant
PFK1-258-M-Oxi	Oxidation	PFK1	0.427237	0.565829	0.271751	10	Not significant
PFK1-378-M-Oxi	Oxidation	PFK1	-0.6648	0.432913	0.369051	10	Not significant
PFK1-536-M-Oxi	Oxidation	PFK1	-0.24425	0.114827	0.767667	8	Not significant
PFK2-202-M-Oxi	Oxidation	PFK2	-0.10179	0.213965	0.610991	37	Not significant
PFK2-211-M-Oxi	Oxidation	PFK2	-0.26154	0.220145	0.602358	14	Not significant
PFK2-233-M-Oxi	Oxidation	PFK2	-0.7572	0.25827	0.551734	6	Not significant
PFK26-128-M-Oxi	Oxidation	PFK26	0.08329	0.277811	0.527459	36	Not significant
PFK26-448-M-Oxi	Oxidation	PFK26	0.589459	0.047828	0.895719	34	Not significant
PFK26-494-M-Oxi	Oxidation	PFK26	0.166048	0.039293	0.913497	65	Not significant
PFK26-506-M-Oxi	Oxidation	PFK26	0.864119	1.27482	0.053111	62	Not significant
PFK26-540-M-Oxi	Oxidation	PFK26	-1.09641	0.336756	0.460515	11	Not significant
PGK1-174-M-Oxi	Oxidation	PGK1	-0.99694	0.25059	0.561578	26	Not significant
PMA1-556-M-Oxi	Oxidation	PMA1	2.10741	1.10547	0.078438	9	Not significant
PMC1-292-M-Oxi	Oxidation	PMC1	0.130565	0.194773	0.638597	11	Not significant
PMC1-455-M-Oxi	Oxidation	PMC1	-0.23913	0.188908	0.64728	16	Not significant
PMC1-760-M-Oxi	Oxidation	PMC1	0.37681	0.375877	0.420845	18	Not significant
PMC1-858-M-Oxi	Oxidation	PMC1	-1.5104	1.28652	0.051698	7	Not significant
POR1-1-M-Oxi	Oxidation	POR1	0.148466	0.297701	0.503848	8	Not significant
PSP2-181-M-Oxi	Oxidation	PSP2	0.874116	0.054857	0.881339	10	Not significant
PSP2-260-M-Oxi	Oxidation	PSP2	0.729074	0.951993	0.111688	39	Not significant
PSP2-282-M-Oxi	Oxidation	PSP2	0.334117	0.014818	0.966456	17	Not significant
PYC1-1136-M-Oxi	Oxidation	PYC1	-1.15964	0.280551	0.524142	8	Not significant
RNR4-29-M-Oxi	Oxidation	RNR4	0.180588	0.11824	0.761659	10	Not significant
RPA34-80-M-Oxi	Oxidation	RPA34	-0.04168	0.166975	0.680809	21	Not significant
RPL11A-162-W-Oxi	Oxidation	RPL11A	-1.76581	1.21081	0.061545	13	Not significant
RPL17A-39-W-Oxi	Oxidation	RPL17A	-0.03015	0.322046	0.47638	4	Not significant
RPL23A-57-M-Oxi	Oxidation	RPL23A	0.593792	0.443012	0.360569	25	Not significant
RPL23A-59-M-Oxi	Oxidation	RPL23A	-0.33809	0.923435	0.119279	30	Not significant
RPL23A-74-M-Oxi	Oxidation	RPL23A	-0.33416	0.724614	0.188532	25	Not significant
RPL25-73-M-Oxi	Oxidation	RPL25	1.32805	0.574125	0.266609	15	Not significant
RPL28-34-M-Oxi	Oxidation	RPL28	0.713371	0.074709	0.841959	5	Not significant
RPL29-48-H-Oxi	Oxidation	RPL29	0.583217	0.033345	0.926093	4	Not significant
RPL30-61-M-Oxi	Oxidation	RPL30	-0.60779	0.517971	0.303409	21	Not significant
RPL31A-44-M-Oxi	Oxidation	RPL31A	-1.16783	0.61691	0.241596	15	Not significant
RPL31A-60-W-Oxi	Oxidation	RPL31A	-0.21879	0.048829	0.893656	3	Not significant
RPL31B-44-M-Oxi	Oxidation	RPL31B	-1.16018	0.87557	0.133177	12	Not significant
RPL36A-20-M-Oxi	Oxidation	RPL36A	-2.73626	0.681345	0.208284	2	Not significant
RPL36B-20-M-Oxi	Oxidation	RPL36B	-0.40178	0.435048	0.367242	16	Not significant
RPL36B-90-M-Oxi	Oxidation	RPL36B	-4.36542	1.07047	0.085022	8	Not significant
RPL9A-78-M-Oxi	Oxidation	RPL9A	-0.01318	0.069184	0.852739	22	Not significant
RPL9B-191-M-Oxi	Oxidation	RPL9B	0.114272	0.048456	0.894426	20	Not significant
RPN1-293-M-Oxi	Oxidation	RPN1	-0.28156	0.10963	0.776908	6	Not significant
RPN1-82-M-Oxi	Oxidation	RPN1	-0.61359	0.128894	0.743201	6	Not significant
RPN11-227-M-Oxi	Oxidation	RPN11	-1.02501	1.14242	0.07204	12	Not significant
RPN12-264-M-Oxi	Oxidation	RPN12	0.693263	0.554136	0.279167	9	Not significant
RPN2-386-M-Oxi	Oxidation	RPN2	-0.35893	0.001938	0.995547	10	Not significant
RPN5-309-M-Oxi	Oxidation	RPN5	0.438441	0.572163	0.267816	16	Not significant
RPN6-380-M-Oxi	Oxidation	RPN6	-1.18321	0.744231	0.180206	9	Not significant
RPN7-197-M-Oxi	Oxidation	RPN7	-0.31012	0.596479	0.253233	15	Not significant
RPN9-16-M-Oxi	Oxidation	RPN9	-1.38202	1.15934	0.069289	15	Not significant
RPN9-307-M-Oxi	Oxidation	RPN9	-0.74216	0.328179	0.4697	10	Not significant
RPS15-28-M-Oxi	Oxidation	RPS15	-1.25335	0.33976	0.457341	13	Not significant
RPS17A-86-P-Oxi	Oxidation	RPS17A	-2.6972	0.478843	0.332015	3	Not significant
RPS20-84-M-Oxi	Oxidation	RPS20	-0.60035	0.397562	0.400348	15	Not significant
RPS28B-57-M-Oxi	Oxidation	RPS28B	0.109692	0.314002	0.485286	26	Not significant
RPS3-105-M-Oxi	Oxidation	RPS3	-1.77671	0.498743	0.317144	18	Not significant
RPS3-127-M-Oxi	Oxidation	RPS3	-1.41098	0.543919	0.285812	8	Not significant
RPS5-98-M-Oxi	Oxidation	RPS5	-0.38491	0.633782	0.23239	21	Not significant
RPS5-99-M-Oxi	Oxidation	RPS5	0.232481	0.020671	0.953518	32	Not significant
RPT1-172-M-Oxi	Oxidation	RPT1	2.41372	0.579278	0.263465	9	Not significant
RPT2-369-M-Oxi	Oxidation	RPT2	0.011613	0.250823	0.561276	14	Not significant
RPT3-360-M-Oxi	Oxidation	RPT3	0.26019	0.093202	0.806859	20	Not significant
RPT4-382-M-Oxi	Oxidation	RPT4	-0.098	0.163493	0.68629	16	Not significant
RPT5-170-M-Oxi	Oxidation	RPT5	0.619849	1.0419	0.090803	18	Not significant
RPT5-220-M-Oxi	Oxidation	RPT5	0.252341	0.044036	0.903574	9	Not significant
RPT5-368-M-Oxi	Oxidation	RPT5	0.181836	0.416609	0.38317	20	Not significant
RPT6-272-M-Oxi	Oxidation	RPT6	1.12292	0.369266	0.427301	2	Not significant
RRS1-132-M-Oxi	Oxidation	RRS1	-0.42581	0.229064	0.590114	10	Not significant
RTF1-325-M-Oxi	Oxidation	RTF1	0.992949	1.07117	0.084884	10	Not significant
RTF1-366-M-Oxi	Oxidation	RTF1	0.068394	0.0047	0.989236	25	Not significant
RTF1-463-M-Oxi	Oxidation	RTF1	-1.7208	0.182425	0.657014	7	Not significant
RTF1-546-M-Oxi	Oxidation	RTF1	-1.33895	0.371884	0.424733	8	Not significant
RTN2-252-M-Oxi	Oxidation	RTN2	-0.7978	0.257478	0.552741	10	Not significant
RTS1-151-M-Oxi	Oxidation	RTS1	-1.09751	0.253052	0.558403	18	Not significant
RVS167-85-M-Oxi	Oxidation	RVS167	-1.15464	1.20875	0.061837	23	Not significant
SAM1-151-M-Oxi	Oxidation	SAM1	-1.73238	1.08887	0.081495	29	Not significant
SCD6-263-M-Oxi	Oxidation	SCD6	-0.74166	0.520121	0.301911	41	Not significant
SCD6-270-M-Oxi	Oxidation	SCD6	0.134115	0.452011	0.353174	52	Not significant
SEC14-303-M-Oxi	Oxidation	SEC14	0.032207	0.075885	0.839682	4	Not significant
SEC53-219-M-Oxi	Oxidation	SEC53	-0.18518	0.331517	0.466104	19	Not significant
SEC61-480-M-Oxi	Oxidation	SEC61	0.791741	0.60435	0.248685	2	Not significant
SEC9-25-M-Oxi	Oxidation	SEC9	-1.49888	0.608832	0.246132	8	Not significant
SGD:S000002282-96-M-Oxi	Oxidation	SGD:S000002282	-1.04397	0.591171	0.256348	8	Not significant
SGD:S000004731-299-M-Oxi	Oxidation	SGD:S000004731	-0.34777	0.318119	0.480708	10	Not significant
SGD:S000004731-72-M-Oxi	Oxidation	SGD:S000004731	-0.19778	0.448371	0.356147	12	Not significant
SGD:S000005152-199-W-Oxi	Oxidation	SGD:S000005152	0.286911	0.115005	0.767353	10	Not significant
SHP1-127-M-Oxi	Oxidation	SHP1	-0.06349	0.059931	0.871102	17	Not significant
SHP1-132-M-Oxi	Oxidation	SHP1	0.245437	0.031487	0.930063	17	Not significant
SIP18-37-M-Oxi	Oxidation	SIP18	0.15387	0.648096	0.224856	18	Not significant
SPN1-397-M-Oxi	Oxidation	SPN1	0.215007	0.171615	0.673573	9	Not significant
SSA1-575-W-Oxi	Oxidation	SSA1	1.00588	0.657012	0.220287	2	Not significant
SSA1-59-M-Oxi	Oxidation	SSA1	-0.98343	0.037235	0.917836	13	Not significant
SSA1-85-M-Oxi	Oxidation	SSA1	-0.02289	0.366606	0.429926	21	Not significant
SSB1-522-M-Oxi	Oxidation	SSB1	-2.2644	0.715135	0.192692	8	Not significant
SSC1-366-M-Oxi	Oxidation	SSC1	0.01843	0.03882	0.914492	10	Not significant
SSD1-1023-M-Oxi	Oxidation	SSD1	0.171287	0.109131	0.777801	7	Not significant
STE20-749-M-Oxi	Oxidation	STE20	-1.22682	1.08256	0.082687	4	Not significant
SUI1-74-M-Oxi	Oxidation	SUI1	0.277303	0.158267	0.694597	13	Not significant
SUP35-276-M-Oxi	Oxidation	SUP35	-0.36189	0.282945	0.521261	5	Not significant
SUP45-48-M-Oxi	Oxidation	SUP45	-2.38289	0.389067	0.408256	11	Not significant
TDH2-131-M-Oxi	Oxidation	TDH2	-0.92859	0.584041	0.260591	18	Not significant
TEF2-292-M-Oxi	Oxidation	TEF2	-4.39347	0.60218	0.249931	10	Not significant
TIF2-27-M-Oxi	Oxidation	TIF2	0.593857	0.026002	0.941885	4	Not significant
TMA10-42-W-Oxi	Oxidation	TMA10	1.01825	0.258012	0.552063	21	Not significant
TMA10-44-K-Oxi	Oxidation	TMA10	1.01825	0.258012	0.552063	21	Not significant
TMA7-30-K-Oxi	Oxidation	TMA7	-1.26608	0.157492	0.695838	3	Not significant
TMA7-44-M-Oxi	Oxidation	TMA7	0.470444	0.179829	0.660954	19	Not significant
TMA7-47-M-Oxi	Oxidation	TMA7	-0.05441	0.359146	0.437375	42	Not significant
TOM5-1-M-Oxi	Oxidation	TOM5	-0.21663	0.280947	0.523664	2	Not significant
TPS2-449-M-Oxi	Oxidation	TPS2	0.330502	0.458433	0.34799	12	Not significant
TPS2-501-K-Oxi	Oxidation	TPS2	-0.59439	0.017056	0.961488	2	Not significant
TRX1-38-P-Oxi	Oxidation	TRX1	2.73901	0.403364	0.395035	11	Not significant
TRX1-72-M-Oxi	Oxidation	TRX1	-0.89232	0.237875	0.578262	10	Not significant
TRX2-73-M-Oxi	Oxidation	TRX2	-0.3531	0.030097	0.933046	14	Not significant
TUB1-399-M-Oxi	Oxidation	TUB1	0.820975	0.829852	0.147961	14	Not significant
TY1B-H-287-M-Oxi	Oxidation	TY1B-H	3.94066	0.557103	0.277266	9	Not significant
UBX2-494-M-Oxi	Oxidation	UBX2	0.10687	0.224127	0.59686	7	Not significant
UFD1-60-M-Oxi	Oxidation	UFD1	-0.02913	0.391663	0.405824	11	Not significant
URA2-1947-M-Oxi	Oxidation	URA2	1.5828	0.700056	0.1995	7	Not significant
VAC8-516-M-Oxi	Oxidation	VAC8	1.15772	0.092294	0.808547	6	Not significant
VMA1-779-M-Oxi	Oxidation	VMA1	1.75307	0.618901	0.240491	10	Not significant
VMA8-13-M-Oxi	Oxidation	VMA8	-0.88997	0.842193	0.143816	30	Not significant
VMA8-18-M-Oxi	Oxidation	VMA8	-0.16095	0.209412	0.617431	12	Not significant
YCP4-50-M-Oxi	Oxidation	YCP4	0.57984	0.006159	0.985919	6	Not significant
YEF3-194-M-Oxi	Oxidation	YEF3	-2.01237	0.983726	0.103818	6	Not significant
YEF3-769-M-Oxi	Oxidation	YEF3	0.251938	0.04823	0.89489	2	Not significant
YEF3-784-M-Oxi	Oxidation	YEF3	-2.06245	1.17382	0.067017	7	Not significant
YOP1-12-M-Oxi	Oxidation	YOP1	-0.94187	0.207342	0.620381	9	Not significant
YRA1-217-K-Oxi	Oxidation	YRA1	-0.24421	0.420088	0.380112	18	Not significant
YRA1-219-M-Oxi	Oxidation	YRA1	1.04951	0.302871	0.497885	4	Not significant
YRA2-83-M-Oxi	Oxidation	YRA2	-2.02988	0.80004	0.158475	13	Not significant
YTA7-453-H-Oxi	Oxidation	YTA7	-0.82651	0.656496	0.220549	7	Not significant
DED1-535-S-Pho	Phosphorylation	DED1	-2.78745	0.904653	0.124551	8	Not significant
GDE1-256-S-Pho	Phosphorylation	GDE1	-0.56518	0.278349	0.526807	16	Not significant
GPH1-18-T-Pho	Phosphorylation	GPH1	-0.56444	0.09729	0.7993	3	Not significant
KIN82-501-S-Pho	Phosphorylation	KIN82	-0.24601	0.050921	0.889364	2	Not significant
KRI1-486-S-Pho	Phosphorylation	KRI1	-0.93189	0.354926	0.441645	7	Not significant
LEO1-358-S-Pho	Phosphorylation	LEO1	-1.04228	1.17588	0.066699	9	Not significant
LEO1-372-S-Pho	Phosphorylation	LEO1	-1.1263	0.266302	0.541624	11	Not significant
LSB3-300-S-Pho	Phosphorylation	LSB3	-1.25422	0.143703	0.718286	3	Not significant
LSB3-397-S-Pho	Phosphorylation	LSB3	-0.98359	0.002805	0.993562	8	Not significant
MBF1-108-T-Pho	Phosphorylation	MBF1	-2.08547	1.0388	0.091453	2	Not significant
MBF1-143-S-Pho	Phosphorylation	MBF1	-0.51601	0.317283	0.481634	3	Not significant
NPR3-486-S-Pho	Phosphorylation	NPR3	-1.80243	0.345552	0.451282	12	Not significant
PAF1-147-S-Pho	Phosphorylation	PAF1	1.3876	0.101032	0.792443	15	Not significant
PAN1-1003-S-Pho	Phosphorylation	PAN1	-0.71569	0.008439	0.980756	2	Not significant
PAN1-570-T-Pho	Phosphorylation	PAN1	-1.36958	0.526788	0.297312	3	Not significant
PAR32-246-S-Pho	Phosphorylation	PAR32	-0.18081	0.053799	0.883488	4	Not significant
PFK2-171-S-Pho	Phosphorylation	PFK2	-0.68732	0.650804	0.223458	13	Not significant
PFK26-147-S-Pho	Phosphorylation	PFK26	-0.44378	0.068776	0.853541	10	Not significant
PFK26-667-S-Pho	Phosphorylation	PFK26	-0.82434	0.60171	0.250201	29	Not significant
PSP2-340-S-Pho	Phosphorylation	PSP2	0.116761	0.193972	0.639776	38	Not significant
RPT3-8-T-Pho	Phosphorylation	RPT3	-0.2219	0.098145	0.797728	4	Not significant
RTF1-90-S-Pho	Phosphorylation	RTF1	-1.16987	0.140516	0.723575	13	Not significant
SGD:S000000881-41-S-Pho	Phosphorylation	SGD:S000000881	0.265753	0.155078	0.699717	6	Not significant
SHP1-315-S-Pho	Phosphorylation	SHP1	2.11949	1.12241	0.075438	22	Not significant
STE20-169-S-Pho	Phosphorylation	STE20	1.24772	0.329401	0.46838	18	Not significant
TEF2-21-S-Pho	Phosphorylation	TEF2	-1.84623	1.02436	0.094546	6	Not significant
TMA10-20-T-Pho	Phosphorylation	TMA10	-2.0834	0.771063	0.169409	2	Not significant
TMA10-28-S-Pho	Phosphorylation	TMA10	-0.70203	0.322232	0.476176	4	Not significant
PFK26-309-C-Tri	Trioxidation	PFK26	0.144113	0.046042	0.89941	7	Not significant
RPS17A-35-C-Tri	Trioxidation	RPS17A	-0.36578	0.149717	0.708408	8	Not significant
TDH2-150-C-Tri	Trioxidation	TDH2	0.643118	0.460865	0.346047	8	Not significant
RPL43A-61-K-Ubi	Ubiquitylation	RPL43A	-0.13605	0.029283	0.934796	10	Not significant
UFD1-282-K-Ubi	Ubiquitylation	UFD1	-3.14574	0.883746	0.130694	3	Not significant
